# Supplementary material for: Regulation mechanisms of disulfidptosis-related genes in ankylosing spondylitis and inflammatory bowel disease
Source: Front Immunol. 2024 Feb 16;15:1326354. doi: 10.3389/fimmu.2024.1326354 (PMC10904683; doi:10.3389/fimmu.2024.1326354)
Supplement: Supplementary Data 1 — 3 datasets related to the diseases from the GEO database (https://www.ncbi.nlm.nih.gov/geo/). [file DataSheet_1.zip]

Archive with 4 entries (3 files):
- Supplementary data 1/
- Supplementary data 1/01.exp_GSE25101.txt
- Supplementary data 1/02.exp_GSE75214.txt
- Supplementary data 1/03.exp_GSE75214_UC.txt
