# Supplementary material for: Regulation mechanisms of disulfidptosis-related genes in ankylosing spondylitis and inflammatory bowel disease
Source: Front Immunol. 2024 Feb 16;15:1326354. doi: 10.3389/fimmu.2024.1326354 (PMC10904683; doi:10.3389/fimmu.2024.1326354)
Supplement: Supplementary Data 1 — 3 datasets related to the diseases from the GEO database (https://www.ncbi.nlm.nih.gov/geo/). [file DataSheet_1.zip › Supplementary data 1/01.exp_GSE25101.txt]

	GSM616668	GSM616669	GSM616670	GSM616671	GSM616672	GSM616673	GSM616674	GSM616675	GSM616676	GSM616677	GSM616678	GSM616679	GSM616680	GSM616681	GSM616682	GSM616683	GSM616684	GSM616685	GSM616686	GSM616687	GSM616688	GSM616689	GSM616690	GSM616691	GSM616692	GSM616693	GSM616694	GSM616695	GSM616696	GSM616697	GSM616698	GSM616699
A26A1	6.96451664	6.851496696	6.821691513	6.826913357	6.788508415	6.874904633	6.896504879	6.852490425	6.82870388	7.078653336	7.22561121	6.872156143	7.113511086	6.798183918	6.805335999	6.813644409	6.965343475	6.900610924	6.924807072	6.929131031	6.839673519	6.883163452	7.063697815	6.95326376	7.004010677	6.957736492	6.984375	6.974978447	6.945545673	7.06829977	6.788908482	6.949238777
AAAS	7.138663769	7.28848505	7.213284016	7.165005684	7.123238564	7.024580956	7.037256241	6.882016659	7.361307621	7.10062933	7.433545113	6.955796242	7.264796734	7.011929035	6.778102875	7.148230076	7.135695457	7.072313786	7.274943829	7.321197033	7.162466049	7.08487463	7.269104958	7.29289484	7.286026478	7.194648743	7.10024929	7.406283855	7.178008556	7.214195251	7.138751507	7.37216568
AACS	7.104400158	7.329363823	7.213284016	7.033385754	7.183104038	7.35259676	7.134465218	6.929380894	7.067595959	7.14038229	7.32563591	7.007435799	7.186314106	7.241684914	6.972358227	7.183355808	7.261537552	7.364705563	7.145440578	7.072275639	7.100596428	7.218714237	7.090642929	7.198501587	7.192791939	7.197270393	7.168820381	7.04665184	6.951821804	7.075513363	7.323012829	7.038501263
AACSL	7.033190727	6.958621025	6.78875351	6.695595264	7.003847122	6.791737556	6.75165844	6.971259117	6.715011597	6.86973238	6.990942955	6.670622349	6.776956558	7.235014915	6.746599197	7.09501791	7.017185688	6.865638256	6.852218628	6.86254549	6.886286259	6.758740902	6.825945377	6.955751419	6.838069916	6.81547308	6.796976089	6.931288719	6.823331833	6.94880867	6.959228516	7.014101505
AADACL1	7.211204052	6.994538307	7.194437981	7.033385754	7.003847122	7.325885773	7.214561939	7.087931156	7.216693878	7.48328352	7.280426025	7.357414246	7.245153904	7.252733707	7.243495941	7.192110062	7.124472618	7.107837677	7.256011009	6.926048279	7.38267231	7.296012878	7.259576321	7.163161755	6.885501862	7.047498703	7.198473454	7.080890656	7.037144661	7.173849106	7.221798897	7.006855011
AAK1	8.125070572	8.129137039	8.741528511	9.285954475	8.532619476	8.234012604	8.56265831	8.690536499	7.937707424	7.986583233	7.156369686	8.510966301	8.823806763	7.256524086	8.841486931	8.644526482	8.252893448	9.016637802	9.210965157	8.772197723	9.461216927	8.289655685	7.925246716	8.789427757	9.701271057	9.514471054	9.337639809	9.529326439	9.779089928	9.065611839	9.901290894	9.06863308
AAMP	7.782783031	8.02953434	7.667971134	7.552846909	7.93691349	7.741029263	7.611395836	7.966206074	7.819900036	7.863310814	7.847922802	7.840447426	8.015212059	7.730865479	7.643977642	7.595939159	7.997928143	7.668505669	7.856079102	7.797028065	7.770776749	7.575846195	7.882847309	7.83419323	8.028063774	7.736412525	7.761744976	8.097667694	8.044267654	8.274695396	7.868418217	7.934589386
AARS	9.525795937	10.19339657	10.03352928	9.655312538	9.993385315	10.15729618	9.479235649	8.767552376	10.12447739	9.638598442	9.570637703	9.138728142	9.657801628	9.16989994	9.138386726	9.98154068	9.771352768	9.757060051	10.01172638	10.26718426	10.3944025	9.75097084	10.06355476	9.996925354	10.00362396	9.721756935	9.624700546	10.64467239	10.54717731	10.42990971	10.31640148	9.864193916
AARS2	7.587196827	7.969006538	7.796640396	7.702654839	7.887354851	7.795297623	7.6960783	7.563306808	8.145167351	7.659180164	7.874894619	7.875301838	7.754813194	8.0446558	7.973175049	8.035763741	7.793848038	7.828059673	7.805800915	7.866662025	7.619942665	7.850053787	7.877118587	7.877955437	8.552602768	8.044010162	7.658999443	8.102704048	8.030426025	8.248636246	7.996057987	7.947954178
AARSD1	7.960802555	8.500933647	8.418613434	8.364841461	8.279007912	8.448703766	8.13688755	7.777130127	8.277720451	7.916113853	8.270197868	7.943948269	8.418466568	7.931125164	8.140035629	8.239726067	8.064980507	8.517038345	8.156435966	8.254164696	8.375993729	8.194516182	8.068891525	7.924616814	8.553391457	8.314437866	8.056938171	8.307625771	8.088863373	8.46958828	8.215244293	7.963467598
AASDH	7.524873734	7.598679543	7.6338377	7.743771553	7.696225166	7.687575817	7.667861462	7.809419632	7.961759567	7.934813499	7.754901886	7.811047077	7.861661434	7.574689388	8.048447609	7.70998764	7.824405193	7.805101871	7.692395687	7.657999516	8.15890789	7.915998459	7.868640423	7.56790638	7.700584412	7.837830067	7.886597633	7.689620018	7.70300293	7.385750771	7.648362637	7.459534168
AASDHPPT	7.672410965	7.096482277	7.162198067	7.129049301	7.278155804	7.447035313	7.51063776	7.383010864	7.220670223	7.26085043	6.980734825	7.32196188	7.283743382	7.080207825	7.359009266	7.338759422	7.479361057	7.261658669	7.474221706	7.083621025	7.699684143	7.644717693	7.339831829	7.130167961	6.943385124	7.275617123	7.873538494	7.181373119	7.499882698	7.160106182	7.39262104	7.162466049
AASS	6.831029892	6.692566872	6.661227703	6.788479805	6.693214893	6.827850819	6.651165009	6.636449337	6.642664909	6.701744556	6.749849319	6.766396999	6.669498444	6.759697437	6.656184196	6.608403683	6.656727314	6.757888317	6.721951008	6.722987652	6.708636761	6.819144726	6.685822964	6.631394863	6.825685978	6.887160778	6.740377903	6.683050156	6.691031456	6.580701351	7.426879406	6.629462719
AATF	9.749706268	10.37045193	9.855554581	9.504792213	10.26718426	10.02950764	9.457828522	9.129883766	9.837345123	9.925393105	9.912704468	9.507656097	9.693230629	9.800218582	9.118973732	9.966432571	9.967095375	9.770978928	9.922821999	10.10304165	9.653652191	9.202386856	9.653347015	10.10547829	10.08267593	9.934850693	9.744353294	10.24956322	9.932524681	10.21014118	9.965856552	9.9947052
AATK	7.260287285	7.69916153	7.363965988	7.226160526	7.307534695	7.35259676	7.089277744	7.545534134	6.851285934	7.237175941	7.539209366	7.169259548	7.476867676	7.203559399	7.04468298	7.643416882	7.277915001	7.20684576	7.273998737	7.199584484	6.877619743	7.239256382	7.923396587	7.593356133	7.378117561	7.393973351	7.262596607	7.623443127	7.232498646	7.443102837	7.106145859	7.499882698
ABAT	7.090895176	6.921011925	6.985169411	7.257176399	7.103537083	6.92744875	7.001592636	7.155230522	6.929835796	7.098083496	7.234880447	7.045873642	6.860091209	7.142885685	6.974235535	6.945716858	6.958830833	6.796847343	7.020393372	7.08054924	6.843748569	7.015015602	7.146466732	7.056091785	6.952918053	6.804262161	7.039497852	6.999770164	7.060911179	7.047498703	6.906820297	7.196559906
ABCA1	10.05111122	10.66430759	9.164619446	10.12778759	10.51903534	10.43384647	9.390127182	10.28024101	9.302761078	10.13856506	10.75120735	10.26321697	9.79665184	9.810652733	9.41181469	10.29606533	10.02061939	10.18063641	10.05855942	10.31933975	9.202156067	10.7640686	10.40387726	9.894979477	10.24721432	9.709440231	8.902166367	9.287585258	9.141387939	9.469544411	9.699863434	9.497735023
ABCA13	6.677469254	6.778748989	6.705285072	6.618441582	6.596233368	6.702411175	6.689293861	6.76891613	6.655039787	7.553684235	6.825579166	6.661843777	6.721742153	6.648343086	6.685364723	6.630998135	6.664517879	6.550915718	6.727379799	6.609313011	6.541612625	6.654148102	7.079490185	6.577337742	6.737988949	6.690840244	6.626644135	6.650503159	6.637557983	6.766679764	6.669429779	7.198572159
ABCA2	7.290012836	7.458644867	7.431838512	7.258787632	7.537138939	6.91168642	7.284836292	7.599134445	7.429680824	7.730756283	7.625528336	7.270005226	7.849504471	7.20665884	7.776821136	7.246367455	7.306328773	7.464997292	8.341283798	7.481422424	7.478127956	7.3422122	7.38516283	7.533296585	7.840950966	7.460145473	7.715875149	8.262690544	8.040435791	7.899387836	7.332766533	7.419603348
ABCA3	6.8167696	7.028820515	7.097318649	6.87198782	6.887904167	6.952202797	6.857387066	6.796976089	7.029322147	6.793649197	7.120943069	6.909007549	6.880328655	6.81751585	7.354961872	6.98879385	6.930860043	6.828881741	6.986275673	6.926048279	6.916729927	6.886770725	7.022135735	6.892066956	7.046465397	6.735517502	6.779725075	6.940759182	7.03072834	7.017832756	6.938017368	6.887798309
ABCA5	6.85606432	6.829009056	7.019527912	6.8820467	6.903196335	6.96770525	6.867081165	6.925663471	6.817326546	6.770643711	6.716162205	6.739252567	6.750181675	6.740439415	6.86426115	6.752911091	6.803491592	7.037144661	6.884111404	7.159995556	6.950910091	7.062187195	6.750058174	6.945565701	6.965397358	6.799326897	7.016499043	6.904871941	7.014873505	6.972283363	6.841763973	6.968167305
ABCA7	9.277042389	10.9514246	10.15342712	10.14963627	10.36414719	9.814713478	9.378911018	9.745377541	9.73859787	9.604200363	10.34278774	8.874660492	10.36114216	9.806927681	9.396924019	10.2192297	9.881550789	10.08471298	9.727222443	10.19950771	9.064208984	9.9678936	10.21101284	10.46002388	10.28440666	9.433286667	8.427268982	10.48240566	9.989937782	9.372465134	8.357059479	9.988293648
ABCA9	6.993953705	6.805457592	6.794159412	6.767662525	6.830094814	6.866706371	7.018389702	6.891039371	6.862934589	6.908043385	6.762582302	6.909826279	6.983737469	6.826340675	6.965900898	6.82870388	6.762488365	6.799227715	6.816918373	6.786813736	6.824351788	6.889508247	6.980057716	6.770072937	6.823919296	6.997448921	6.921867371	6.839421272	6.9220891	6.976791382	6.846662521	6.782617569
ABCB1	7.59020853	7.633720398	7.86135006	7.264252186	7.72283411	7.484918594	7.391611576	7.119625568	7.567762375	7.287244797	7.463263035	7.04706049	7.716594219	7.117424011	7.688346863	7.796228886	7.797222137	7.867465973	7.715186596	7.459467888	7.771113873	7.542370796	7.863848686	7.603577137	7.279916763	7.643977642	7.820729256	7.831095695	7.716904163	7.492324829	7.919521809	7.519340515
ABCB10	7.59879446	6.800101757	7.346363544	7.019342899	6.913332462	7.408394814	7.368776798	7.919425011	7.282562733	7.841642857	7.203775406	7.918673992	7.522559166	7.417644501	7.748416424	7.047498703	7.618671417	7.380458355	7.219371319	6.939002991	7.652146816	8.120351791	7.410993576	7.087805271	6.715713024	7.183988571	7.543796062	6.835031033	7.300915241	6.971196175	7.414334774	7.276441097
ABCB4	6.772951603	6.869988918	6.714362621	6.826913357	6.983756542	6.841393471	6.982741833	6.60588789	7.24752903	6.6792593	6.652722359	6.764918804	6.94989872	6.626077175	7.525868416	6.983737469	6.793539047	6.94198513	6.827866077	6.760614872	6.980669975	7.03667593	6.685822964	6.941324711	6.782812119	6.947800159	6.885393143	7.085510731	6.725558281	6.762289524	6.819433212	6.759214878
ABCB6	7.20492363	7.619824886	7.374436378	7.322961807	7.528020382	7.241958618	7.303961277	7.461308479	7.367445469	7.572843075	7.702344418	7.476696968	7.456472874	7.278722286	7.055913448	7.286915779	7.337934017	7.298614025	7.546850204	7.669237614	7.333207607	7.147642612	7.474960804	7.499518394	7.543708801	7.262734413	7.175755501	7.738191605	7.381813049	7.611531258	7.22942543	7.445598602
ABCB7	8.118323326	8.161511421	7.896093369	8.312039375	8.039962769	7.743974686	8.29172802	8.604683876	8.076274872	8.17902565	7.635469437	8.493263245	8.255415916	7.989239216	8.409286499	7.714295387	8.01047802	7.892233372	8.111462593	7.991649151	8.155021667	7.763413906	7.891487598	7.751896858	8.546833992	8.263145447	8.350270271	8.109212875	8.013083458	8.392263412	7.958336353	8.121541977
ABCB8	6.736818314	6.763860703	6.830755234	6.846990585	6.852115631	6.905333042	6.869481564	6.982762814	6.971033573	6.973366737	6.816714287	6.909826279	6.782830238	6.852127075	6.879796028	6.833314896	6.874658108	6.817817688	7.207872391	7.045481682	6.963115692	6.746130943	6.729234219	6.599787712	7.026974201	6.874009132	6.95581913	6.914001942	6.970681667	6.857002258	6.807572842	6.748940945
ABCB9	7.12742281	7.112194061	6.973005772	7.177025795	7.507505417	7.087043762	7.616312504	7.253893375	7.58485508	7.092463493	7.270157337	7.21423769	7.693411827	7.115990162	6.866213799	7.018559456	7.16802597	7.611760139	7.034288406	7.305247307	7.261586189	7.051221848	7.037840366	7.374118805	7.499425411	7.219263554	7.23723793	7.281798363	7.24037981	7.132982731	6.891442776	7.232005119
ABCC1	6.966888428	7.085851192	6.844734192	7.110851288	7.272995472	7.337698936	7.054392815	7.119625568	7.174267292	6.915161133	7.11262846	7.079886913	7.0860672	6.936539173	7.151888371	7.057980537	7.060033321	7.275751591	7.197967529	7.127843857	7.143654823	7.139706612	7.006764412	7.098184109	7.030381203	7.087841034	7.022220612	7.132280827	7.13149786	7.201347828	7.010838509	7.171431065
ABCC10	7.22108984	7.392915726	7.164418221	7.084725857	7.315023899	7.235617638	7.120530605	7.025557995	7.237638474	7.119203568	7.341016293	7.030341625	7.422745705	7.311872482	7.096735001	7.272750854	7.170849323	7.365690708	7.266087055	7.280585289	7.313690186	7.253674507	7.499191284	7.40063858	7.123674393	7.178008556	7.096241474	7.362566948	7.301900864	7.319455624	7.152486801	7.224607468
ABCC13	6.95186758	6.708315849	6.858075142	6.733925819	6.721179962	6.75338459	6.760044098	6.942853928	6.738857269	6.784807682	6.80890274	7.158751011	6.73131609	6.748758316	6.670037746	6.713810444	6.779367924	6.644018173	6.750232697	6.674550533	6.767615795	6.594966412	6.615185261	6.641083717	6.589107037	6.832666397	6.732679844	6.735517502	6.665491104	6.67677021	6.647879124	6.588643551
ABCC2	6.912360668	6.816873074	6.891111851	6.892041683	6.950714588	6.916015148	6.937684536	6.924751282	6.9630723	6.956637383	6.90535593	6.938669205	6.882815361	7.058538437	6.887946606	6.863003254	7.01009798	6.994402409	7.031015873	7.023887157	6.872556686	6.931632996	7.105651379	7.105433464	6.980618954	6.911940575	6.875174999	6.97099638	6.882910252	6.809105873	6.806085587	6.776003838
ABCC3	8.259464264	8.756309509	8.907485962	8.047746658	8.184137344	8.469460487	8.004620552	8.055861473	8.204894066	9.042976379	8.448161125	8.680807114	8.664440155	8.149679184	8.163899422	8.650299072	8.255415916	7.237175941	8.885228157	9.858250618	8.737658501	8.092580795	9.128270149	8.387557983	7.815015793	7.591534615	7.844339848	8.364415169	7.815624714	8.241542816	8.027934074	8.72098732
ABCC4	7.508611202	6.945415497	7.63336277	7.163661003	7.037006855	7.487814903	7.402026653	7.657826424	7.266570568	7.935495377	7.135148048	7.613871574	7.179323673	7.324280739	7.138663769	7.446847439	7.428665638	7.098617554	7.243367195	7.599802971	7.562060833	7.216756344	7.86494875	6.96987772	7.018967628	7.208683014	7.369935989	7.083487988	7.246087551	7.131635666	7.028048992	7.425794601
ABCC5	8.441597939	8.358985901	8.618114471	8.254016876	9.232620239	8.643701553	8.262038231	8.746667862	8.404040337	8.127609253	8.293327332	8.242033958	8.522577286	8.597802162	8.417551994	9.086194038	8.812441826	8.969577789	8.601673126	8.555547714	8.32461834	8.390654564	8.99425602	8.833171844	8.422304153	8.156788826	8.408844948	8.354485512	8.721811295	8.284018517	8.302246094	8.98992157
ABCC6	6.931587219	6.934786797	6.837596893	6.918750763	7.09096384	6.899384022	6.975126743	6.915128231	6.843860149	6.934601784	7.031829834	6.822238922	6.893361568	7.079037666	6.661164284	6.813644409	6.806380749	6.867702484	6.845761776	6.828042984	6.815851212	6.832239151	6.913923264	6.790397644	6.947757721	6.810702324	6.811368942	7.057590485	6.830786705	6.929976463	6.936594486	6.869290829
ABCD1	7.694112778	8.100974083	7.639737606	7.732759476	7.82921648	7.558688164	7.666249752	8.174631119	7.756284714	8.472917557	7.912992954	8.168384552	8.110970497	7.299035072	7.449501514	7.696000576	7.767650127	7.468529224	8.716248512	8.101552963	7.84087038	7.15470314	7.987479687	7.857227802	8.704119682	8.190560341	7.825976372	8.567320824	8.102497101	8.250936508	7.367339134	7.581451416
ABCD3	7.260287285	7.108605862	7.272379875	7.165005684	7.013464928	7.267925262	7.356087208	7.394278049	7.258459091	7.470887184	7.144652843	7.329872608	7.048777103	7.232352734	7.262665272	7.255750656	7.216034889	7.224461555	7.149893761	7.039284229	7.58016634	7.525945187	7.127618313	7.074604034	7.136653423	7.256602287	7.537875652	7.094289303	7.164489746	7.022147179	7.112123489	7.034067631
ABCE1	8.316155434	7.898636818	8.248145103	8.306956291	8.011358261	8.098745346	8.711716652	8.455756187	8.630085945	8.344754219	8.010607719	8.439967155	8.388425827	7.846948147	8.649271965	7.974259377	8.458450317	8.373925209	8.023571014	7.801613331	8.833881378	8.306605339	7.997705936	7.782783031	7.968318462	8.488529205	8.860388756	7.492793083	8.095052719	7.845116138	8.198680878	7.846226692
ABCF1	9.173185349	10.10547829	9.971581459	9.403612137	9.831742287	9.993990898	9.147100449	8.669330597	9.726444244	9.372859955	9.697377205	9.141896248	9.826325417	9.160905838	8.768694878	9.844129562	9.743128777	9.699555397	9.773449898	9.754871368	10.00625801	9.386426926	9.946099281	9.832781792	9.808225632	9.345826149	9.679777145	10.41591358	9.904756546	9.673357964	10.04588413	9.361919403
ABCF2	7.108605862	7.195821762	7.274387836	7.358695507	7.158751011	7.164195538	7.208731174	6.98900795	7.304990768	7.276116848	7.151387215	7.282074451	7.443362713	6.881462097	7.58968544	7.172550678	7.159355164	7.403235912	7.155556679	7.282562733	7.285671234	7.050233841	7.142703056	7.491296291	7.703555584	7.45113945	7.249926567	7.642817974	7.389537334	7.46116972	7.251467705	7.088704586
ABCF3	7.3109622	8.079416275	7.60033083	7.621870995	7.791975498	7.681407452	7.396434784	7.191201687	7.64116621	7.332192898	7.577962399	7.352020264	7.606622219	7.736100197	7.204960346	7.584531784	7.53945303	7.742628098	7.428401947	7.572546005	7.542836189	7.460075855	7.784826279	7.889070511	7.790282249	7.462348938	7.43981266	7.80932188	7.70300293	7.736412525	7.786067009	7.713530064
ABCG1	7.098021984	7.35724926	7.44484663	7.033385754	7.195287704	7.20023632	7.082566738	7.258557796	7.040734768	6.908043385	7.287244797	7.12104845	7.296748161	7.415537834	6.922421932	7.235183239	7.253944397	7.008834362	7.338057995	7.048604965	7.187075615	7.095543385	7.914487362	7.318805695	6.97060585	7.047498703	7.006717205	7.369935989	7.104670048	7.258044243	7.086444378	7.044433594
ABHD1	6.618243694	6.807527065	6.791015148	6.806257248	6.708427906	6.691565037	6.65981245	6.712972164	7.06475687	6.692686558	6.812680244	6.664579391	6.788244724	6.658745289	6.660401821	6.837254047	6.748244286	6.805844784	6.743116856	6.684749126	6.870155811	6.917666912	6.798357964	6.831391811	6.825685978	6.687191486	6.644201279	6.797083378	6.770505905	6.621236801	6.745290279	6.869290829
ABHD10	7.935182571	8.052251816	7.95182085	7.937281132	7.539209366	7.818849087	8.495294571	8.373101234	8.1236763	7.840950966	8.449601173	8.374650955	7.910478115	8.518157005	8.14639473	7.564695358	8.152506828	7.875986099	7.530404568	7.441492081	8.323694229	8.394256592	7.687090397	7.401212215	8.080895424	7.923793793	7.774893761	7.324899197	7.804871082	7.540012836	8.039962769	7.961882591
ABHD11	7.213541031	7.265952587	7.104400158	7.109133244	7.120893478	7.336996555	7.239761353	7.357664585	7.060692787	7.079706669	6.980734825	7.128314018	6.817965031	7.17164135	7.047359467	7.525447845	7.151707649	7.17380619	7.023075581	7.127843857	7.128033638	7.207247257	6.98921299	7.077189922	7.352784634	7.324232101	7.340726376	7.214803219	7.052611828	7.257176399	7.171903133	7.189866543
ABHD12	6.88685751	6.806484222	7.0394907	6.758598328	6.830094814	6.805457592	6.908700943	6.892243385	7.173232555	7.035414219	7.163974762	7.00420475	6.977820396	7.048395634	6.85414362	6.940759182	7.110122681	7.066840649	7.064834595	6.906747341	7.014090061	6.956706047	7.447672844	7.039125919	6.829135895	6.991006374	7.014417171	6.843718052	7.040770054	6.959557533	7.044616222	6.859293461
ABHD14A	8.254717827	8.378726006	8.260884285	8.595526695	8.306956291	8.125861168	8.198270798	7.998340607	8.754942894	7.991649151	8.53443718	7.789951801	8.304766655	8.151008606	8.281967163	8.106209755	8.303482056	8.503001213	8.163141251	8.38679409	8.176241875	8.439790726	8.174631119	8.187709808	8.724526405	8.256538391	8.142904282	8.369044304	8.13146019	8.367419243	8.611680031	8.006978035
ABHD14B	7.814790726	7.963034153	7.786720753	8.30020237	7.760678768	7.905469418	8.151008606	7.939897537	8.388425827	7.927154541	8.410757065	7.761744976	8.46452713	7.570213318	8.125070572	7.733273983	7.83232975	7.928739548	8.095623016	8.100791931	8.225235939	7.708039284	8.186393738	7.893183708	8.615580559	8.283398628	8.17377758	8.44463253	8.285089493	8.182271004	7.85737896	7.815544128
ABHD2	7.345291615	7.595060825	7.2625494	7.081933975	7.419759274	7.320248604	7.121793747	7.148427486	7.081864357	7.372735023	7.497713566	7.391344547	7.156135082	7.956681728	6.948587894	7.551324368	7.340518951	7.203412056	7.18945694	7.213035107	6.854812622	7.235260963	7.607232571	7.599383831	7.087008953	7.160045624	7.006717205	7.13029623	7.041837215	7.037256241	7.177472115	7.665969849
ABHD3	8.843427658	7.569096565	8.186934471	8.191876411	8.474570274	8.856450081	8.752973557	9.240523338	8.162124634	8.365003586	7.727787495	8.776991844	7.955769062	8.714884758	9.181015968	8.758619308	8.705760002	8.47623539	8.552774429	8.252585411	8.466444969	9.804145813	8.844863892	8.674801826	7.206809521	8.324212074	9.398816109	7.89495182	8.622919083	8.062869072	8.439967155	8.766108513
ABHD4	7.802622318	8.313083649	8.026941299	7.805717468	8.018447876	7.887354851	7.606502056	7.821060181	7.484768391	8.031524658	8.229477882	7.782542229	8.176344872	7.935270309	7.456080437	8.199813843	7.98322773	7.768322468	8.193493843	8.256289482	7.545710564	7.457437992	8.427877426	8.117459297	8.039700508	7.708987236	7.754565239	7.958600998	7.952363968	8.023427963	7.464510918	7.918136597
ABHD5	9.59750843	9.529600143	9.365357399	9.644902229	9.669124603	9.036680222	9.610911369	9.829042435	8.670191765	9.861638069	9.478839874	9.0576334	9.517269135	9.660762787	9.225568771	9.813780785	9.308564186	9.027691841	9.689792633	9.660387039	8.273519516	8.629141808	9.361375809	9.276221275	9.255431175	9.475808144	9.370066643	9.189153671	9.360855103	9.568776131	8.80060482	9.948862076
ABHD6	7.336582184	7.514368534	7.575312614	7.348509312	7.34008503	7.546050549	7.183286667	7.222502708	7.555994511	7.372735023	7.597391605	7.618671417	7.514528751	7.533296585	7.402759075	7.4672575	7.562060833	7.462041855	7.361307621	7.419759274	7.588834286	7.435711861	7.682309628	7.337417126	7.348134041	7.63993597	7.383821011	7.575628757	7.369746685	7.469826221	7.60033083	7.239653111
ABHD8	8.155643463	8.342015266	7.882266521	8.353705406	8.020253181	8.243540764	8.012436867	7.965581894	8.114963531	8.202709198	8.340099335	7.761137486	8.376795769	8.052251816	7.623832703	8.159776688	8.121888161	7.940248489	7.668410778	8.360035896	8.031402588	7.950270653	8.736548424	8.251070976	8.372642517	8.190560341	7.998547077	8.317663193	7.978315353	8.42121315	8.059077263	8.137849808
ABI1	9.356063843	8.769537926	8.815761566	8.89850235	8.923945427	9.048749924	8.958922386	9.536781311	8.749126434	9.127994537	8.844075203	9.085981369	8.761676788	9.332678795	9.3934021	9.070459366	9.146681786	8.947067261	8.57811451	8.379771233	8.987195969	9.547550201	8.865475655	8.848155975	8.452412605	9.047402382	9.324940681	8.143621445	8.762019157	8.290957451	8.881403923	8.821541786
ABI2	7.570986271	7.469448566	7.368982792	7.211130142	7.515587807	7.373343468	7.45124054	7.370960712	7.630951881	7.379561424	7.294837952	7.411232471	7.485694885	7.437803745	7.315023899	7.41015625	7.483512402	7.386898041	7.5009408	7.454185009	7.426432133	7.182087898	7.417446136	7.253153324	7.304080963	7.541429996	7.304784298	7.417446136	7.596801758	7.351534367	7.354961872	7.320434093
ABI3	9.015482903	9.050139427	8.91557312	8.773686409	8.600622177	8.421052933	9.07664299	8.48948288	9.153479576	9.006649017	9.246183395	9.688645363	9.359739304	8.686231613	8.785816193	8.68229866	8.729905128	8.662727356	9.382732391	9.226099014	9.454562187	8.657905579	9.474781036	8.766658783	9.212249756	9.23419857	9.277042389	9.595453262	10.05247402	10.06289387	9.304858208	8.871767998
ABL1	7.85831213	8.195204735	8.186220169	7.683491707	7.89763546	8.287389755	7.528020382	7.264796734	7.960599422	7.551032543	7.940031528	7.48769474	7.96429348	7.698681355	7.248120308	8.187443733	7.944627285	7.998984814	7.822419643	7.857839108	8.008080482	7.813379288	8.012720108	8.101712227	8.000703812	7.849321842	7.774077415	8.542513847	8.178922653	8.080784798	8.040922165	7.824534893
ABLIM1	7.369168282	7.121131897	7.328163624	7.587259769	7.493177891	7.520222187	7.531328678	7.518886566	7.420621872	7.182933331	7.014332294	6.907151699	7.162081718	7.105487823	7.689723969	7.321370602	7.32706356	7.488826752	7.314457893	7.479721546	7.39507246	7.735964775	6.874213219	7.317513466	7.531563759	7.564647675	7.84986639	7.706103325	7.767353535	7.333591461	8.027038574	7.593356133
ABLIM2	6.824392319	6.995483875	6.988025665	6.773448467	7.038629532	6.971127033	6.950662613	6.859048367	6.951640606	6.739997864	6.95581913	6.847293377	7.074406147	6.710743904	6.7461586	7.001592636	6.928220749	6.942670822	6.795742512	6.986830235	6.970159054	6.757309914	7.081031799	6.927984715	7.020344734	7.078047276	6.894935131	7.231863976	6.896549225	6.851378918	6.811368942	6.968167305
ABLIM3	7.10661602	7.37799263	7.260015965	7.406283855	6.691910267	7.19070816	7.111929417	7.391611576	7.371415615	8.025145531	7.414653301	7.841104031	7.404034615	7.615338326	7.124944687	7.619713306	7.091350079	6.779911041	7.034288406	7.597711563	7.163458347	6.846776485	7.564742565	7.335478783	7.071649075	7.190312862	6.999604225	7.122832298	6.912836552	7.191394806	6.705510616	6.963714123
ABP1	7.0696702	6.79752779	6.758193016	6.662539482	7.488527775	7.337698936	6.713699818	6.886694908	6.66649437	7.275203705	7.008744717	6.89277935	6.866277695	7.065686226	6.927103043	7.224715233	6.773418903	6.843586922	6.781880379	6.915610313	6.823452473	6.610626221	6.932954311	6.667357922	7.008230686	6.939182281	6.764065742	6.827982903	6.772407532	6.977851868	6.77872324	6.714609146
ABR	7.229644299	7.531146049	7.364783287	7.409060955	7.658433914	7.713119507	7.185194016	7.573758602	7.327508926	7.22561121	7.461915016	7.221525669	7.014257908	7.553622723	7.18071413	7.710937023	7.335751057	7.521422386	7.506697655	7.414703846	7.113215446	7.223526001	7.124752522	7.469826221	7.298079014	7.344658852	7.257939816	7.390105724	7.346475124	7.546996593	7.295777321	7.642817974
ABT1	7.222633362	7.081946373	7.066641808	7.217333794	7.152831554	7.039991379	7.337528706	7.267626286	7.372415066	7.206167221	7.070911407	7.023109913	7.186752319	7.192641258	7.156369686	6.979981422	7.31325531	7.289054871	7.044365406	6.949550629	7.376157761	7.176630974	7.35390377	7.136613846	7.274075508	7.152275562	7.289452076	7.137587547	7.0296731	7.175326347	7.296856403	7.15470314
ABTB1	11.25912189	11.5393219	11.50751686	11.56111622	11.76440334	11.6710062	11.40436459	11.1716013	10.96247578	11.25434113	11.50934696	10.91764164	11.23026562	11.93659782	10.94910049	11.57617855	11.14327049	11.4199543	10.97490788	11.4091568	10.31593895	11.87989426	11.22531033	11.81440544	11.4199543	10.90941429	10.78299904	11.30219555	10.9503479	11.45823097	11.60423565	11.95293427
ACAA1	9.91334343	10.0012455	10.2030201	10.16992855	10.41832352	10.28176785	9.599900246	10.13306808	9.774570465	9.715581894	10.0564518	9.477000237	9.468637466	10.3483963	9.685379982	10.2312212	10.14963627	10.12908363	10.15406799	9.990449905	9.609636307	9.935729027	10.44074726	9.936973572	9.890604019	9.859589577	9.302027702	9.843050957	9.656583786	9.846648216	9.494718552	9.890604019
ACAA2	8.106209755	8.214026451	8.08100605	7.927050114	7.913869858	8.02670002	8.025835037	7.975049496	8.145167351	8.167931557	8.170387268	8.166880608	8.042173386	8.208329201	8.377166748	8.138906479	8.157868385	7.850306034	7.995175362	8.167685509	8.355730057	8.148436546	8.346077919	7.991368294	7.702558994	8.152849197	8.21191597	8.051473618	8.381544113	8.119250298	8.248844147	8.027295113
ACACA	7.30592823	7.575940132	7.632931232	7.476764202	7.555230618	7.432200909	7.405473232	7.153023243	7.583987236	7.296432018	7.473513603	7.125197887	7.235014915	7.35039854	7.184540272	7.406571865	7.452927113	7.522421837	7.324862957	7.502561569	7.482328415	7.431224823	7.687575817	7.491296291	7.42653513	7.22331953	7.383821011	7.524785995	7.342051506	7.598297119	7.629845142	7.480460644
ACACB	7.941125393	8.341283798	7.958462715	7.802936554	7.879489899	8.457310677	7.847922802	7.468841553	8.07307148	7.477371693	7.881629467	7.650855064	7.974845886	7.879151821	7.439518452	7.719385147	8.147701263	7.867743015	7.918136597	7.752886295	7.79881382	7.547935009	8.305587769	8.215842247	7.934439659	7.749830246	7.679334641	8.230788231	8.040435791	7.956681728	7.910864353	8.11634922
ACAD10	7.605544567	8.085713387	7.612232685	7.859248638	8.01947403	7.828719616	7.577800751	7.561519623	7.834449291	7.548983097	7.867527008	7.341670513	7.562704563	7.869331837	7.338398933	7.797864437	7.625988007	7.663484573	7.466981411	7.953510761	7.5701437	7.940398693	7.626673222	8.130483627	7.751896858	7.427457333	7.307312489	7.982030392	7.662147522	7.98148632	7.905147552	8.006978035
ACAD11	8.101396561	8.093314171	8.502482414	8.255257607	8.348485947	8.437705994	8.195343971	8.033945084	8.521590233	8.009544373	8.166430473	8.107635498	8.091702461	8.32079792	8.484934807	8.368589401	8.346528053	8.456959724	8.497232437	8.305587769	8.5841856	8.448888779	8.314743996	8.467993736	8.243870735	8.202241898	8.201972961	8.390488625	8.483677864	8.22446537	8.592813492	8.309325218
ACAD8	8.572343826	8.30788517	8.519035339	8.474080086	8.503628731	8.598351479	8.391594887	8.483537674	8.443720818	8.294135094	8.213177681	8.183915138	8.477757454	8.758619308	8.414816856	8.861747742	8.650607109	8.680807114	8.773519516	8.328757286	8.718015671	8.49592495	8.873209	8.740374565	8.32461834	8.273170471	8.504980087	8.602532387	8.624670982	8.390037537	8.638583183	8.473938942
ACAD9	8.47660923	8.641971588	8.845659256	8.529953003	8.614677429	8.734636307	8.226079941	8.250680923	8.24852562	8.30788517	8.634773254	8.497449875	8.624979019	8.664719582	8.369480133	8.672183037	8.510016441	8.597227097	8.404572487	8.669663429	8.621080399	8.530977249	8.734213829	8.562965393	8.601884842	8.480595589	8.291419983	8.785486221	8.59311676	8.581541061	8.646596909	8.694283485
ACADM	8.271949768	7.470683098	7.685682297	7.954632759	7.997599602	7.911574841	8.312166214	7.871921539	7.867843151	8.008682251	7.142203808	8.165822029	8.140421867	7.50616312	8.082391739	7.755520821	8.055186272	7.917409897	7.971097469	7.591617107	8.621080399	8.180932045	7.465591908	7.488483429	7.587424278	8.117533684	8.884960175	7.582630634	7.620060444	7.605623722	8.197004318	7.965581894
ACADS	7.366742611	7.283112049	7.335478783	7.240635395	7.395573139	7.290820599	7.126153469	7.170770168	7.341107845	7.511342525	7.311872482	7.509353161	7.441885471	7.263922691	6.878462315	7.429466248	7.365420818	7.283813	7.703746319	7.520881653	7.444486618	7.18802166	7.681407452	7.613027573	7.404614449	7.33244133	7.191514492	7.69127512	7.568956375	7.372591019	7.363079071	7.368574619
ACADVL	10.76825809	11.45986176	11.37402439	10.93776417	11.27953815	11.3167057	10.51309299	10.46759796	11.27413845	10.9026041	11.28649712	10.5021534	11.21933174	11.28216934	10.43223476	11.1716013	11.30519485	10.80045414	11.63171864	11.44948769	11.52593803	11.06907177	11.34271145	11.3476696	11.18494225	10.5350275	10.29305267	11.44080734	11.23905087	11.36931419	11.4074955	11.26835632
ACAN	6.634271622	6.534384727	6.582316875	6.625684261	6.646371365	6.661901951	6.664833546	6.521430492	6.48301363	6.65077877	6.646108627	6.679590225	6.597857475	6.556911945	6.544172287	6.589625359	6.568482399	6.549794674	6.570142269	6.588105202	6.611433983	6.589134216	6.513950348	6.55821228	6.662353516	6.632163525	6.687393188	6.534270287	6.614874363	6.545614719	7.145990372	6.541235924
ACAT1	8.942055702	8.750616074	8.90187645	9.082595825	8.622008324	8.822206497	9.297625542	8.581813812	9.117479324	8.886499405	9.108688354	9.239236832	9.042528152	8.799222946	8.886335373	9.016084671	9.058864594	9.098607063	8.411442757	8.607514381	9.107586861	8.980588913	8.371733665	8.234685898	8.840846062	9.171525955	9.162683487	8.210403442	8.455169678	8.395536423	8.719225883	8.545769691
ACAT2	8.878440857	8.652732849	8.733210564	8.745176315	8.568601608	8.806629181	8.941047668	8.815150261	8.793785095	8.773854256	8.692376137	8.66704464	8.672517776	8.596938133	8.772967339	8.81687355	8.833171844	8.679833412	8.383423805	8.750865936	8.772387505	8.596530914	8.530554771	8.414816856	8.782018661	8.977460861	9.093375206	8.537399292	8.774738312	8.380452156	8.901730537	8.4338274
ACBD3	8.565605164	8.112156868	8.148612022	8.249303818	8.215244293	8.265260696	8.646009445	8.485678673	8.613832474	8.494474411	8.372549057	8.638716698	8.665524483	8.255976677	8.744655609	8.249432564	8.421374321	8.365149498	8.346847534	8.022768974	8.876800537	8.793944359	8.387122154	8.081963539	8.450008392	8.390179634	8.843427658	7.594223499	8.114963531	7.983641148	8.383423805	8.329750061
ACBD4	6.813374519	6.816873074	6.811945915	6.933501244	6.936705589	6.923298359	6.761387348	6.882967949	6.981221676	6.903204441	6.784938335	6.789366245	6.902498245	6.89832592	6.93819046	6.880050182	6.978466988	6.884217739	7.012989044	6.844076157	6.868155956	6.84303093	7.043850899	6.981592178	7.02275753	6.944634914	6.837242603	7.080890656	6.927189827	7.016698837	6.776988983	6.760786057
ACBD6	7.490388393	7.498943329	7.418512821	7.531679153	7.37799263	7.596145153	7.680940151	7.389482498	7.680807114	7.564293861	7.753090858	7.409544468	7.771802902	7.517089844	7.61433363	7.482907295	7.666787624	7.625988007	7.558812141	7.618810654	7.509414196	7.45024395	7.477371693	7.492420197	7.655432224	7.349626064	7.522490501	7.596801758	7.645449638	7.518257618	7.592518806	7.417281628
ACCN2	6.771044254	6.875128269	6.749752998	6.855742931	6.814474583	6.890787125	6.815592766	6.700492382	6.918308735	6.758767605	6.717467308	6.869855404	6.893361568	6.782984257	6.844943523	6.672813892	6.772256374	6.846662521	6.850162506	6.778922081	6.770589828	6.769787312	6.836652756	6.83599329	7.077608109	6.688887596	6.767920494	6.799098015	6.870179653	6.905378342	6.80068779	6.924292564
ACCN3	7.129049301	7.168355465	7.209590912	7.097027779	7.184054375	6.989973545	7.099302292	7.277713776	7.142399788	7.463134289	7.399479866	7.303500652	7.23126173	7.162895679	6.865575314	6.999567986	7.086530209	7.06588459	7.180956364	7.094771862	7.118884087	7.137241364	7.283191681	7.14133358	7.442121983	7.000373363	6.992051601	7.355909824	7.105487823	7.216154099	7.137610912	7.069804668
ACD	8.305768013	8.363750458	8.450692177	8.413889885	8.518157005	7.988071918	8.140035629	7.926973343	8.72098732	8.370064735	8.614517212	7.965581894	8.275546074	8.141656876	8.124299049	8.133090973	8.451903343	8.535065651	8.437562943	8.585050583	8.332289696	8.01710701	8.633057594	8.684635162	8.545601845	8.383903503	8.240576744	8.574940681	8.570676804	8.678480148	8.445835114	8.590974808
ACHE	6.68372345	6.600284576	6.668430328	6.728127956	6.59177351	6.660775661	6.579240799	6.727499962	6.634727001	6.776201248	6.744332314	6.698635101	6.657101631	6.688529491	7.159355164	6.643500805	6.717536449	6.711637974	6.767533302	6.645617008	6.694649696	6.677779675	6.7027421	6.731693268	6.713963032	6.678343296	6.719229221	6.689528465	6.667973995	6.670763969	6.59200716	6.601266384
ACIN1	9.384140015	9.462739944	9.463236809	9.419208527	9.62988472	9.301574707	9.345508575	9.360855103	9.516628265	9.165153503	9.498847961	9.325154305	9.861638069	9.246594429	9.545136452	9.618609428	9.603590012	9.467068672	9.928497314	9.412193298	9.413858414	9.328378677	10.2207613	9.834324837	9.629574776	9.358495712	9.525224686	9.969305992	9.79665184	9.30783844	9.271424294	9.358673096
ACLY	9.302261353	9.239044189	9.50418663	8.970878601	9.552130699	9.580382347	9.09664917	9.013683319	9.334706306	9.25259304	9.159193039	9.285954475	9.006461143	9.201925278	9.261295319	9.588946342	9.581437111	9.007414818	9.658941269	9.628669739	9.835630417	9.09965992	9.647782326	9.769868851	8.907485962	9.249024391	9.57555294	9.783820152	9.901638031	9.852707863	9.453392029	9.449006081
ACMSD	7.02524519	7.098783016	6.976035595	7.055138111	6.967805862	7.103287697	7.113019466	7.02955389	7.157545567	7.132855892	7.070911407	6.985302448	7.087876797	7.187423706	6.839448929	7.021962166	7.035226822	7.058198452	6.941299915	6.84546423	6.891170502	7.051221848	6.999181271	7.009325981	7.066504002	6.957736492	6.931704521	6.836100578	7.016350269	6.80271101	6.843150139	7.107933521
ACN9	7.219662189	7.17509222	7.090444565	7.17803669	7.14886713	7.23276186	7.724093437	7.597858906	7.298079014	7.216100693	7.23126173	7.117424011	6.883757591	7.931751251	7.310922623	7.266517162	7.282340527	7.210055351	6.992582321	7.0768013	7.257980824	7.44382143	7.150534153	7.010887146	6.921535015	7.266782761	7.47124958	6.994841099	7.13149786	7.032895088	7.199584484	7.221123695
ACO1	8.342770576	8.375584602	8.578245163	8.0446558	8.29086113	8.523499489	8.041674614	7.690010071	8.491597176	8.155917168	8.33172226	7.823405266	8.360222816	8.124444008	7.884644985	8.437562943	8.456218719	8.306424141	8.587230682	8.59311676	8.679002762	8.144342422	8.804268837	8.723526001	8.483677864	8.339420319	8.499913216	8.796634674	8.582466125	8.905526161	8.547268867	8.303617477
ACO2	8.253872871	8.565772057	8.582568169	8.380917549	8.26615715	8.298035622	8.078566551	8.258525848	8.412979126	8.707576752	8.614964485	8.206962585	8.006526947	7.919084072	7.913869858	8.338110924	8.15612793	8.170115471	8.585050583	8.469716072	8.45591259	7.767758369	8.231294632	8.413889885	8.603191376	8.291269302	8.279761314	8.99569416	8.665365219	8.956987381	8.144955635	8.51180172
ACOT1	7.020355225	7.146696568	7.006450176	6.923379421	7.095876217	7.180568695	7.024496078	7.049243927	7.080991745	7.363028526	6.936291695	7.122721195	7.00729847	7.123913288	7.211130142	7.253153324	7.013812542	7.132165909	7.287244797	7.000925064	7.210459709	7.080970287	7.165318489	7.204731941	7.215350151	7.021207333	7.187577248	7.272816658	7.430715084	7.272596359	7.404146194	6.971503735
ACOT11	6.906447887	6.900066853	6.852522373	6.771412373	6.657070637	7.140437126	6.899812222	6.779575348	6.872472763	6.903204441	7.337170124	6.965693474	6.843566418	6.656065464	6.865575314	6.85204649	6.922370434	6.828881741	7.128208637	6.842906475	6.997288227	6.924991608	6.985496998	6.97243309	6.924956799	6.945565701	6.729489326	6.997768879	6.804647446	7.024862766	6.779725075	6.876912594
ACOT2	7.414848804	7.216154099	7.023144245	7.197497845	7.357178211	7.484918594	7.479308128	7.196929455	7.187168121	7.119203568	7.031829834	7.121888638	6.944960594	7.138773918	7.502664566	7.514826298	7.428401947	7.392148018	7.279916763	7.558401108	7.509825706	7.167314529	6.904716492	7.220826626	7.102906704	7.330317497	7.325807095	7.484639645	7.448442936	7.425014019	7.563404083	7.296012878
ACOT4	7.295730114	7.237435341	7.293082237	7.327242374	7.120893478	7.183417797	7.110802174	7.163927078	7.138158321	7.185147762	7.221672058	7.31363678	7.209201813	7.029436111	7.498745918	7.346363544	7.542942047	7.664273262	7.286369324	7.242180347	7.711565018	7.074278355	7.268653393	7.26085043	7.237295151	7.022147179	7.087805271	7.375261307	7.364376068	7.186752319	7.301145554	7.298455715
ACOT7	6.610372066	6.65981245	6.749752998	6.875395298	6.679285049	6.59643507	6.65981245	6.628929615	6.76420784	6.748611927	6.864677906	6.639392853	6.590975761	6.762273312	7.130053997	6.703843594	6.673302174	6.608826637	6.758155823	6.671484947	6.670919418	6.618031502	6.80072546	6.777420044	6.631110668	6.642549038	6.706925869	6.726671219	6.730942726	6.72623539	6.811368942	6.559395313
ACOT8	7.301068783	7.314729214	7.383509636	7.233253479	7.235083103	7.222447395	7.346363544	7.441032887	7.502476215	7.784086704	7.691663742	7.32694912	7.427561283	7.377728939	7.178369522	7.386432171	7.337934017	7.37799263	7.282413006	7.356431484	7.232005119	7.186775208	7.230848789	7.241958618	7.699581623	7.347843647	7.204288006	7.283112049	7.160045624	7.461915016	7.268229008	7.194680691
ACOT9	8.765273094	8.466316223	8.554865837	8.304895401	8.688097	8.397963524	8.555043221	8.563137054	8.476083755	8.70911026	8.467564583	9.042976379	8.063458443	8.976624489	8.057939529	9.043726921	8.741096497	8.284729958	8.329173088	8.594881058	8.601673126	8.383423805	8.323533058	8.349973679	8.2888937	9.02428627	8.915286064	8.336548805	8.459117889	8.85663414	8.681801796	8.81687355
ACOX1	6.873176098	6.949273586	6.890164852	6.828660011	7.041440964	6.951516628	6.77853632	6.988099575	6.708636761	6.701744556	6.798160076	6.860763073	6.829902172	6.702486515	6.741049767	6.900066853	6.938722134	6.66795969	6.798160076	7.026937485	6.699345589	6.829816818	6.889437199	6.850281239	6.887089729	6.915410042	6.808979988	6.916729927	6.831687927	6.922396183	6.803161144	6.844625473
ACOX2	6.862757206	6.72260046	6.730815887	6.910476208	6.697546005	6.995322704	6.816814423	6.864646435	6.834053516	7.610608578	6.710937977	6.958830833	6.886407375	6.852127075	6.778102875	6.935911655	6.773418903	6.779911041	6.708427906	6.903254032	6.683698177	6.877052307	6.830094814	6.83599329	6.885501862	6.821600437	6.734341621	6.725442886	6.65938282	6.88731432	6.652989864	6.823461056
ACOX3	7.897241116	8.470154762	8.179730415	7.987479687	8.047746658	8.227183342	7.905819416	7.738981724	8.125276566	8.130653381	8.547570229	7.814629555	8.241230965	7.970950127	7.697580338	8.146715164	7.940248489	8.009013176	8.460999489	8.046390533	7.897522449	8.096887589	8.213953018	8.251070976	7.973273754	7.959515095	7.700682163	8.354875565	7.997177124	8.254164696	8.230788231	8.026381493
ACP1	9.233086586	8.274695396	8.876800537	8.723872185	8.581683159	8.782859802	9.453392029	9.756604195	9.054389	9.067202568	8.504414558	9.397498131	8.684483528	8.72032547	9.805706978	8.699428558	9.024884224	9.090140343	8.703951836	8.634773254	9.327584267	9.019763947	8.354754448	8.664440155	8.406562805	8.901730537	9.593043327	8.78897953	8.947639465	8.497341156	9.09965992	8.726561546
ACP2	7.487302303	7.705565929	7.594789982	7.213958263	7.594609737	7.497760773	6.983691692	6.915128231	7.203813553	7.326562881	7.320361614	7.463763714	7.245665073	7.544221878	6.839448929	7.593069077	7.416557312	7.279916763	7.127367496	7.534282207	7.183279991	7.461936951	7.558462143	7.511820793	7.031570911	7.439576626	7.178174019	7.564007282	7.382781982	7.677138329	7.480460644	7.486471653
ACP5	7.110984802	6.903162956	7.064053535	6.923379421	6.872556686	6.875793934	6.779911041	6.744332314	7.038483143	6.933501244	6.940377712	6.870972633	6.747550964	6.786707878	6.857236385	7.098835945	6.92351675	7.029061794	6.907416821	7.10280323	7.088600636	7.081892967	7.964992523	6.880328655	6.954342365	7.073246002	6.927556038	6.974978447	6.935266972	6.790965557	6.858133793	6.819848061
ACP6	7.321596622	7.401050091	7.433445454	7.084725857	7.424637794	7.572207928	7.190857887	7.591534615	7.251746178	7.722684383	7.449501514	7.146292686	7.376250744	7.684222698	7.241234779	7.462835789	7.449840546	7.179582596	7.260015965	7.337341785	7.134665966	7.290712357	7.568208218	7.465842724	7.369935989	7.224167347	7.136699677	7.339744091	7.461892605	7.340726376	7.279983044	7.481750965
ACPL2	7.37504673	7.105840206	7.281173229	7.045897961	7.201347828	7.356087208	7.464387417	7.713629723	7.395381451	7.130452633	6.882167816	7.05227232	7.149210453	7.419157028	7.195867538	7.197291374	7.363677025	7.171089649	7.475940228	7.087141037	7.191122055	7.414754391	7.331203461	7.26085043	7.084461689	7.033247948	7.552942276	7.146218777	7.284923553	7.121384144	7.416193962	7.267989635
ACPP	8.216893196	7.937281132	7.731203079	7.85588026	7.571639538	8.02670002	7.919964314	7.871921539	7.440048218	8.31017971	8.284946442	7.693527699	7.442338943	7.750211239	7.461406708	7.721340179	7.640730858	7.417844296	7.933649063	7.702344418	7.435432434	7.559418201	8.050112724	7.248189449	7.532551765	8.216893196	7.704557419	7.584319592	7.2413311	8.039831161	7.387400627	7.935270309
ACPT	7.15120697	7.144023418	7.197280884	7.210138798	7.142399788	7.260997772	6.998309612	7.048436642	7.067595959	7.36217308	7.283112049	7.066934109	7.139002323	7.207589149	7.229185581	7.19267416	7.036581516	7.097027779	7.122877121	7.210592747	7.033730507	7.22561121	7.196704388	7.298274517	7.232577801	7.154671192	7.066129684	7.119960785	7.027527809	7.008755684	7.213826656	7.023050785
ACRBP	9.28288269	9.534727097	9.379191399	9.507656097	9.140590668	8.723040581	9.450956345	9.565674782	9.598589897	9.889967918	9.918634415	10.33825684	10.23036098	9.335579872	9.418611526	9.976302147	9.215636253	8.441905975	9.346378326	10.0012455	9.540805817	8.493865013	9.603590012	9.676937103	9.160905838	9.324940681	9.299105644	9.693230629	8.896269798	9.477000237	8.213953018	8.688097
ACRC	7.188639164	7.308974743	7.204861164	7.236589909	7.291456699	7.208949566	7.175457478	7.275864601	7.357592583	7.22108984	7.315094471	7.212955475	7.290766716	7.549890518	7.38267231	7.362028122	7.219689846	7.218714237	7.152681828	7.11262846	7.152402401	7.237351894	7.367655754	7.320065975	7.14471817	7.174518585	7.1994524	7.263812065	7.315639019	7.245373249	7.081850529	7.481750965
ACSBG1	7.145120621	7.232577801	7.060723305	7.006895065	7.022147179	7.084804058	7.096966267	7.545534134	7.133790016	7.71444416	7.203775406	7.771618366	7.335674763	7.314159393	7.386623383	7.375808716	7.280866146	7.060210228	7.135755539	7.473361969	7.044534206	7.133059502	7.355909824	7.146389484	6.989639759	7.0860672	7.094204903	7.107987881	6.951821804	7.289007187	6.94384861	7.281511784
ACSF3	6.84098196	6.867506504	6.869481564	6.940377712	6.824708462	6.742983818	6.697301388	6.7195611	6.878573418	6.736932755	6.979242325	6.700249672	6.823461056	6.708508492	6.735517502	6.823316097	6.879870415	6.789812088	6.846840382	6.977998734	6.816855907	6.819144726	6.774460316	6.83434248	6.72743988	6.672795773	6.775918961	6.892712116	6.829816818	6.79612112	6.818304062	6.778607368
ACSL1	10.47769737	9.981184006	9.832370758	10.22367859	10.43315887	10.09917545	10.73482704	11.1286478	9.833729744	10.66935825	10.48337364	10.73786736	10.38515282	11.50404072	10.65022755	10.78578949	10.04231071	9.985911369	10.48240566	10.03267288	8.624855042	10.79510021	10.30407143	10.71118736	9.781637192	10.42034817	10.49094772	9.347162247	9.991630554	9.945854187	9.406414032	10.6673584
ACSL3	6.896386623	6.74966383	6.638841629	6.814474583	7.037930489	6.830094814	6.881213188	6.766616344	6.82870388	6.973366737	6.79014492	6.748365402	6.763270855	7.099565983	6.73663187	6.843694687	6.844768524	6.988179207	6.882967949	6.846874237	6.845973969	6.99336195	6.706425667	6.973945141	6.868972301	6.877758026	6.829697609	6.829869747	6.889929771	6.761043072	6.858972549	6.888930798
ACSL4	9.169278145	8.227183342	8.464396477	8.722421646	8.028198242	8.568281174	9.299105644	9.352331161	8.47660923	9.110135078	8.705575943	9.683652878	8.640195847	10.03665066	8.805822372	8.519503593	8.654281616	8.530847549	8.345748901	8.167685509	8.648165703	9.779089928	8.413431168	8.604510307	7.851550579	8.67178154	8.952202797	7.26692009	8.27248764	7.799968719	8.394600868	8.627466202
ACSL5	9.542279243	9.603590012	10.19258118	9.557718277	9.877043724	9.96422863	9.645737648	9.126729965	10.0859766	9.291374207	9.418611526	9.567625046	9.701271057	9.679777145	9.643063545	9.820188522	9.78881073	10.0023241	9.876080513	9.715250969	10.18463039	10.01012993	9.905283928	9.966432571	9.538718224	9.654759407	9.885288239	9.680912971	10.16447639	9.684264183	10.37159538	9.661801338
ACSL6	7.129049301	6.79752779	7.154737473	7.011471272	7.064912319	7.082911015	6.958621025	7.293930054	6.923285961	7.337266445	6.984791279	7.503546715	6.904272079	6.834563255	7.091379166	7.121717453	7.036581516	6.878979683	7.036429405	6.903254032	7.147609234	7.048604965	7.177306652	6.926787376	6.820311546	7.035335064	6.920480728	6.94989872	6.933272362	6.952202797	6.840433121	6.985557079
ACSM3	7.505259991	7.178802013	7.361458302	7.388344288	7.275702	7.058664799	7.472626209	7.585197926	7.298864841	7.22108984	7.251396656	7.271971703	7.283743382	7.068548679	7.486003876	7.211130142	7.260819435	7.289795399	7.134985447	7.032166481	7.254935265	7.406747818	7.124752522	7.016457081	7.239115715	7.400314331	7.250682354	7.073967457	7.230422974	7.151797771	7.001780033	7.10540247
ACSS1	8.274438858	9.129340172	9.119194984	8.49680233	8.992468834	9.078220367	8.482861519	7.988954544	9.045394897	8.257591248	9.040924072	8.592017174	9.033508301	8.664208412	8.710163116	8.697803497	8.580474854	8.989041328	8.932678223	9.075295448	8.883171082	8.658654213	8.695394516	8.71557045	8.952512741	8.912231445	8.751738548	9.378911018	8.839528084	8.911001205	9.18510437	8.729706764
ACSS2	10.26076221	10.87748909	10.49883938	10.34190655	10.91423893	10.79059887	9.81829834	10.023283	10.10943604	10.39171219	10.5965147	9.920840263	10.1160717	10.62443066	9.525795937	10.72770786	10.12858963	10.22235203	10.19127274	10.53713131	9.938117981	10.23337078	10.91541767	10.81121349	10.54838371	10.01123238	9.956315994	10.51309299	10.23764706	10.50450611	9.79325676	10.47038174
ACTA2	8.90672493	9.864193916	9.847444534	8.328609467	9.716836929	8.728084564	8.653180122	8.284298897	8.545769691	9.046451569	9.706233978	9.377950668	8.907914162	9.41342926	8.610366821	9.434265137	9.484081268	8.559286118	9.597213745	9.192005157	8.352378845	8.657356262	9.108431816	8.970878601	8.958922386	9.378911018	8.920940399	9.036366463	9.469864845	8.496347427	8.895622253	9.205485344
ACTB	13.96733761	13.95287228	13.96063042	13.23544979	14.09382534	14.18739128	13.60463047	13.8796339	13.77758217	14.38482666	13.43976116	13.17930317	12.42468452	13.5922451	13.25284863	14.38482666	14.03809738	13.38764477	14.39037418	13.84288311	14.08683109	13.34117317	13.57343292	14.1446743	12.93146229	13.92720222	14.31198215	14.30101967	14.23612213	14.37127399	14.13578224	14.04525185
ACTC1	6.68372345	6.699522972	6.616985798	6.771412373	6.653075218	6.647262096	6.633274078	6.708508492	6.621415138	6.596889019	6.544921875	6.583194256	6.641180992	6.680663109	7.328807354	6.612285614	6.520452023	6.70341444	6.65938282	6.579147339	6.633102894	6.538117409	6.640028477	6.580572605	6.629480839	6.726084709	6.639286995	6.676654339	6.727711678	6.547015667	6.692015171	6.613669872
ACTG1	12.0563345	12.06524181	11.80652046	11.77813911	12.38871193	12.45620823	11.94494247	11.71554852	11.57481956	11.95893574	10.87748909	10.97123432	9.573373795	11.90082359	11.76274681	12.62747669	12.21961021	12.02031898	12.31330967	12.10100365	12.36790943	11.49549294	8.387810707	12.30231285	10.8310709	12.16715431	12.7970829	12.33929253	12.74184322	12.08907223	12.72730255	12.49814987
ACTL6A	9.217880249	8.958049774	8.987937927	9.023839951	9.048324585	9.320059776	9.323507309	8.847369194	9.445602417	8.983927727	8.863744736	9.052427292	9.020532608	8.711716652	9.231974602	9.146681786	9.165929794	9.251068115	9.004875183	9.321704865	9.72277832	9.325613022	9.062568665	8.916548729	8.819117546	9.260843277	9.537669182	8.806428909	9.389496803	9.039348602	9.56180191	9.196084976
ACTL6B	6.7042799	6.603172779	6.701264858	6.56214571	6.6072855	6.631764889	6.695844173	6.646371365	6.762458801	6.742870808	6.678994656	6.802817822	6.665620327	6.648343086	6.604708672	6.633357048	6.717536449	6.644018173	6.734306335	6.628253937	6.654148102	6.64057827	6.62968874	6.750736713	6.569463253	6.697692394	6.616816998	6.651844978	6.629660606	6.6679883	7.243085861	6.662353516
ACTN1	11.76869392	12.4403677	11.88209724	11.90082359	12.35262775	12.33166218	11.10466862	11.61110306	10.9026041	11.58575916	12.20069122	11.48224449	11.80652046	11.8489399	10.92024517	12.92777157	11.91279888	11.37709904	11.97872257	12.72407055	10.91764164	11.44757271	12.33375835	12.61800575	12.18597507	12.0416317	11.65391064	12.52774811	11.595994	12.44327545	11.44757271	12.0416317
ACTN2	7.055669785	7.311139107	7.075147629	7.225121498	7.177355766	7.045212269	7.17896843	7.249074459	7.115834236	7.139463902	7.155398846	7.019286156	7.299212456	7.251501083	6.90370512	7.253706932	7.039237976	7.138381958	7.089955807	7.168183804	6.972233295	7.063209057	7.130452633	7.123238564	7.02275753	7.205517292	7.163927078	7.104793549	7.091838837	7.224607468	7.076825619	7.012754917
ACTN4	9.819937706	10.68537521	10.33579731	9.561536789	10.41342258	10.24326992	9.332678795	9.226646423	9.882170677	9.987894058	10.19339657	9.697377205	9.909626961	9.732913971	8.950642586	10.51794815	9.97505188	9.805426598	10.75018978	10.68208027	10.04893684	9.249796867	10.73566818	10.77491665	10.0878067	10.17452908	10.11483574	11.29258156	10.77726936	10.74872875	10.26641178	10.55149269
ACTR10	9.554525375	9.079717636	9.134267807	9.259541512	9.201925278	9.106973648	9.642821312	9.166286469	9.175352097	9.428948402	9.0420084	9.28427124	9.090949059	9.09664917	9.389687538	9.632849693	9.281542778	9.212739944	9.002409935	8.919568062	9.236706734	9.505781174	9.064208984	9.142941475	8.669330597	9.453611374	9.579058647	8.488880157	9.069519043	9.004527092	9.23282814	9.081713676
ACTR1A	9.922821999	10.36237717	10.13111115	9.963478088	10.10197926	10.04088593	9.506493568	9.396618843	9.630556107	9.814986229	9.923445702	9.575016022	9.635827065	10.15537357	9.163434982	10.36237717	9.830885887	9.811405182	9.639093399	10.01934719	9.544333458	9.860649109	10.04161549	10.12447739	9.993990898	9.897486687	9.474781036	9.964934349	9.814439774	10.16447639	10.18217468	10.23861694
ACTR1B	8.744496346	8.736724854	8.896118164	8.769537926	8.808030128	8.761875153	8.942055702	8.958049774	9.005042076	8.623215675	8.98971653	8.656417847	8.986139297	8.476083755	8.930553436	8.734213829	8.877648354	8.958227158	9.16906929	9.019979477	9.188949585	8.940367699	9.065611839	8.866918564	9.11722374	8.836521149	9.137066841	9.096199036	8.964668274	8.974632263	8.958745956	8.845843315
ACTR2	12.65905571	12.38228035	12.51270008	12.19140434	12.26184845	12.78882122	12.33929253	12.31330967	12.28526115	12.12556458	12.1947298	12.37042141	12.18101692	12.39439964	12.08402634	12.64147949	12.33375835	12.35531902	12.32886314	11.94494247	12.85186768	12.67153263	12.16949654	12.31059742	12.08780193	12.45949173	12.65473843	11.85846996	12.20585728	12.19140434	12.28254223	12.35531902
ACTR3	9.049431801	8.624486923	8.504042625	8.925718307	8.472686768	8.316846848	9.236706734	9.302761078	8.94478035	9.343057632	8.834503174	9.430616379	8.932088852	9.020532608	9.579569817	8.654640198	8.754240036	8.442284584	8.535287857	8.586183548	8.887442589	9.184214592	8.887442589	8.719225883	8.777523041	9.066542625	9.387655258	8.207967758	8.915154457	8.937315941	9.178792953	9.153307915
ACTR3B	6.825613499	6.829009056	6.852522373	6.832239151	6.990255833	6.993016243	6.936351776	6.807740211	7.000862122	6.899260998	6.780570984	6.839130402	6.932497978	6.787859917	6.940906525	6.976089001	6.949724197	6.931425571	6.922184467	7.097864151	7.06307888	6.836017609	6.972157001	7.039125919	6.862579823	7.023144245	6.948595524	7.085510731	6.871828079	6.854681492	6.806556225	7.020355225
ACTR5	7.950403214	8.291419983	8.316684723	7.976730824	8.312039375	8.092855453	7.996818542	7.875808716	8.141783714	7.62560463	8.144955635	7.682248592	8.094769478	8.154057503	7.991270065	7.976494789	8.061311722	8.131947517	8.048270226	8.206962585	8.039831161	8.16485405	8.304221153	8.216585159	8.455169678	7.832000732	8.106815338	8.345337868	8.055422783	8.337985039	8.504414558	8.317803383
ACTR6	8.593416214	8.063831329	8.107192993	8.370985031	7.577903748	7.855131626	8.663661957	8.57311821	8.652077675	8.346413612	7.933546543	8.872209549	8.783713341	8.475100517	9.167778015	7.772575378	8.531163216	8.561588287	7.614149094	7.289795399	8.918200493	8.700572968	7.516374111	7.517427444	7.437803745	8.213879585	8.408844948	7.191792488	7.59879446	7.355617046	7.938658714	7.556453705
ACTR8	7.110005379	6.872656345	7.297565937	7.375744343	7.264386654	7.163331985	7.234691143	6.967777729	7.385718822	7.273998737	6.891338348	7.045873642	7.047304153	6.864646435	6.95491457	7.035599709	7.066405773	7.275751591	7.266087055	7.133180618	7.120131493	7.317759991	7.088583469	7.205943108	7.142108917	7.292393208	7.093309879	7.333123684	7.479414463	7.09325552	7.145990372	7.140692711
ACVR1	8.010196686	7.802086353	7.944496155	7.966725349	7.551559448	8.101712227	8.28248024	8.258525848	8.196591377	8.311495781	7.869142532	8.49201107	8.141074181	7.948471069	8.366807938	8.082391739	8.040435791	7.970950127	8.188526154	8.197589874	8.382294655	8.277058601	8.223483086	8.224626541	7.77579546	8.051851273	8.549279213	7.977286816	8.088863373	8.254717827	8.245850563	8.177015305
ACVR1B	8.527481079	8.543147087	8.658467293	8.29224968	8.581683159	9.10174942	8.360397339	8.814164162	7.975628376	8.538273811	8.575561523	8.257320404	8.333280563	8.930904388	8.179841995	8.738327026	8.523195267	8.269370079	8.569564819	8.630601883	8.342358589	8.370718956	8.974027634	8.75211525	8.265688896	8.2888937	8.282867432	8.531163216	8.400695801	8.645112991	8.507070541	8.76147747
ACVR2A	7.20684576	7.108605862	7.326728821	7.258787632	7.147609234	7.461406708	7.286715031	7.320434093	7.540271282	7.391518116	7.369168282	7.408662319	7.187709332	7.229002953	7.256116867	7.338759422	7.195252895	7.237175941	7.158751011	7.380384445	7.490866661	7.565971851	7.431287766	7.270098209	7.213423729	7.310922623	7.186609745	7.157640457	7.340178967	7.248593807	7.536670208	7.349626064
ACY1	7.810070992	7.777720928	7.74294281	7.573655128	7.805717468	7.617324829	7.600757599	7.650774002	7.97303009	7.705420494	7.774399757	7.567834377	7.629845142	7.583409786	7.467159748	7.651535988	7.632836819	7.950270653	7.836580753	8.011590004	7.791633129	7.445331573	7.515587807	7.742171764	8.033009529	7.666330814	7.680015564	8.083742142	7.7422719	7.957357407	7.472878933	7.555306911
ACYP1	8.391426086	7.739135742	8.252376556	8.178370476	8.406562805	8.375255585	8.529953003	8.355574608	8.424925804	7.962093353	7.877569199	8.333868027	8.048358917	8.205244064	9.180371284	8.179462433	8.453025818	8.74926281	8.38035202	8.165939331	8.697395325	8.89692688	8.106109619	8.086645126	8.071651459	8.115450859	8.517788887	8.152369499	8.577673912	7.963244438	8.604510307	8.128704071
ACYP2	7.897241116	7.504620075	7.57721138	7.802936554	7.549938202	7.5701437	7.773899078	7.747068882	7.853017807	7.504559994	7.511914253	7.839338303	7.662255764	7.43629837	7.942413807	7.381813049	7.794371128	7.733903885	7.594966888	7.654054642	7.600853443	7.662527561	7.677678585	7.458497524	7.543708801	7.911129475	7.806748867	7.451396465	7.739261627	7.556990623	7.712793827	7.648021698
ADA	9.678236008	9.579569817	9.922821999	9.051230431	9.497565269	9.472466469	9.538451195	8.991506577	9.880414009	8.827818871	9.534498215	9.588154793	9.644371986	9.21249485	9.240120888	9.623067856	9.89533329	9.725235939	10.07503986	9.838381767	10.21336555	9.454316139	9.60591507	9.619218826	9.969305992	9.906686783	9.834825516	10.0970993	10.24535084	9.668351173	9.884171486	9.452876091
ADAL	6.990810871	6.902256012	6.866102219	6.961426258	6.788508415	7.022914886	7.005048752	7.05934	6.87741375	6.836087227	6.890103817	6.979678631	7.069038868	6.866066456	7.068630695	6.82870388	6.966440201	7.087141037	6.748771191	6.75342083	6.981801033	6.919515133	6.914944649	6.837526321	6.848301888	6.821600437	6.897211552	6.755189419	7.059848785	6.934972763	6.899788857	6.747508049
ADAM10	7.894845009	7.348893642	7.668936729	7.262980938	7.531328678	7.969685078	7.583275795	7.791425705	7.489327908	7.682863712	7.253674507	7.464510918	7.16477108	7.68785429	7.418734074	7.851413727	7.634384632	7.31487608	7.434283257	7.244465351	7.494140625	8.149132729	7.5785923	7.478013992	6.95868206	7.473513603	7.93949461	6.985925674	7.507180691	7.324280739	7.457840919	7.818026066
ADAM15	7.124472618	7.066008568	7.156891346	7.042836189	6.952224731	6.959207058	7.428478241	6.963531017	7.019369125	7.48328352	6.896768093	7.077444077	7.287055969	6.96186018	6.73663187	6.849056244	6.920359135	7.094419003	7.020393372	7.093819618	7.269971848	6.966184616	7.002707958	6.980618954	7.304080963	7.022147179	7.061869144	7.363128662	6.79504776	7.228779316	6.909155369	6.950530529
ADAM17	7.347388744	7.14961195	7.182087898	7.179951668	7.424637794	7.300644875	7.218925953	6.996456623	7.065591812	7.011748791	6.982306957	7.078968525	6.890103817	7.239761353	6.883425713	7.171758175	7.153208256	7.216693878	7.145440578	7.071001053	7.281221867	7.475669384	7.122481823	7.17342186	7.020344734	7.059155464	7.162843227	7.117591858	7.229224205	7.21516037	7.15470314	7.261586189
ADAM19	10.51425838	10.94244289	10.97490788	10.35856533	11.257658	11.52047348	10.66537857	10.43223476	10.3975153	9.958806992	10.92624187	9.922128677	10.41460419	10.92435074	10.41342258	10.94128227	10.55398941	10.8930912	10.43315887	11.05611515	10.1755743	10.71213341	11.01176262	11.55285549	10.45924282	10.57966137	10.48240566	10.54929447	10.67511368	10.33193779	11.25434113	11.34147263
ADAM23	6.873176098	6.691223145	6.873927116	6.933501244	6.840326309	6.971127033	6.969804287	6.822191238	6.817326546	6.766560078	6.99656868	6.848739624	6.963493824	6.903196335	6.905974865	7.122529984	6.897733688	6.852348804	6.711136341	6.957815647	6.985557079	6.844269276	6.832071304	6.840433121	6.983680725	7.0860672	6.88075161	6.814065933	7.019301414	6.765655518	6.900482178	6.873058319
ADAM28	7.121739864	7.310139179	7.138489723	7.527797222	7.452748299	7.47043848	7.02918911	7.114290714	7.663712025	7.058035851	7.269104958	7.240561962	7.238691807	6.877243519	7.569179058	7.193693638	6.893232822	7.397139549	7.373028278	7.465668678	7.721111774	7.389757156	7.052047729	7.2302351	7.380292892	7.320361614	7.392461777	7.804362774	7.025350571	7.57445097	7.620130062	7.563171864
ADAM7	7.298274517	7.485694885	7.518635273	7.137205601	7.227652073	7.488527775	7.790067196	7.06989336	8.198978424	7.605623722	8.076151848	7.565021038	8.001803398	7.568956375	8.263590813	7.166450024	7.90732193	7.891057968	7.336115837	7.381414413	7.822882652	7.676781178	7.38201046	7.37504673	7.798183441	7.753842831	7.820729256	7.241997242	7.185101509	7.389427185	7.525595665	7.391695023
ADAM8	10.23337078	10.29775143	10.07640839	10.28440666	10.88674641	10.37566185	10.41676807	10.41416836	9.722275734	10.46842194	10.5694046	10.24010372	10.77049446	10.39782619	10.08532715	10.74765968	10.38258553	10.02495098	11.23905087	10.46085453	9.689270973	10.43637943	11.57943249	11.00741386	10.40147018	10.62355042	10.73361778	11.03368473	10.73254967	10.69381809	9.794106483	10.8310709
ADAM9	7.294666767	7.31782198	7.22942543	7.138461113	7.246367455	7.226500034	6.972358227	7.402682781	7.158986568	7.271971703	7.264252186	7.096735001	7.205049038	7.696225166	6.825074196	7.294570923	7.173282623	7.175592422	7.316705227	7.293082237	7.142885685	7.153507233	7.491324902	7.311480045	7.199657917	7.074278355	7.01245594	7.146218777	7.141410828	7.261463642	7.251954079	7.249856949
ADAMTS14	6.741906166	6.718894005	6.662380219	6.681461334	6.810765743	6.695016384	6.67594099	6.69562149	6.727735519	6.748611927	6.720049381	6.772283554	6.841491222	6.731903553	6.639314175	6.725979805	6.774901867	6.759067059	6.794391155	6.724551201	6.735604286	6.75134182	6.705162048	6.753811836	6.680366516	6.717166424	6.81251812	6.757620811	6.670833111	6.754169941	6.676597118	6.723587513
ADAMTSL4	7.092463493	6.956069946	7.052760601	6.840445995	7.201347828	7.120194435	6.689293861	6.829045296	7.015846252	6.919817924	6.971957207	6.932795048	6.957465649	7.182583332	6.704248905	7.142290115	6.99130106	6.888753891	6.947800159	6.912138939	6.927103043	6.850380421	7.037840366	7.054739952	6.793510437	6.889863968	6.862438679	6.884446144	6.91962719	6.865740776	6.786316395	6.968167305
ADAMTSL5	6.884961128	6.876467228	6.945340157	6.69905901	6.968766212	6.83757019	6.828199863	6.636449337	6.999770164	6.803755283	6.921077728	6.613510132	6.802391529	6.805196762	6.999615192	6.915128231	6.871669292	6.793188572	6.861532211	6.929131031	6.909563065	6.996679783	6.694988251	6.816714287	6.965397358	6.913994312	6.846475124	6.830901623	6.877264977	6.748624802	6.724348545	6.741691589
ADAR	12.12352753	12.2723999	12.07760429	11.82220745	12.34951782	12.12556458	11.53054333	11.60213661	12.15092182	12.06524181	12.15092182	12.28254223	12.11700058	12.63794613	11.7100172	12.41574097	12.05858135	11.69552994	12.04362965	12.26046085	11.59423351	12.30231285	12.55622482	12.74915695	11.79448605	11.77988243	11.87731743	12.17549133	12.28526115	12.34267807	12.06524181	12.57292271
ADARB1	6.794530392	6.789638042	6.686862469	6.944489479	6.811985016	6.902867794	6.791436195	6.688556194	6.967301369	6.783291817	6.716162205	6.799918175	7.049609184	6.855968475	6.696307659	7.099691391	6.792612553	7.004599571	6.702626705	6.752078056	6.945783615	6.963017464	6.73049593	6.753811836	7.054318428	7.119990826	6.875174999	6.805876732	6.794021606	6.55660677	6.694775105	6.796900272
ADARB2	6.801041126	6.693762779	6.691249847	6.730043411	6.565063953	6.6305089	6.837181568	6.619967461	6.644174099	6.655619621	6.87387991	6.688556194	6.596570969	7.474569798	6.744332314	6.602212429	6.670919418	6.765079975	6.510625362	6.841611862	6.694649696	6.610626221	7.235404968	6.787180424	6.784807682	6.65139389	6.680988312	6.625395775	6.628253937	6.598465443	6.701025486	6.870519161
ADAT1	9.191390038	9.553121567	8.98222065	8.8589077	9.523142815	9.304401398	8.863744736	8.70911026	8.995845795	8.978798866	9.168859482	8.929545403	8.736372948	8.982755661	8.796850204	9.134267807	9.130058289	9.00881958	9.184446335	9.257569313	8.932281494	8.985944748	8.900921822	9.152086258	9.21817112	9.193861008	9.003207207	9.590014458	9.081938744	9.389687538	8.878440857	9.456089973
ADAT3	7.39747858	7.620723724	7.428285599	7.481422424	7.387490273	7.212330341	7.431595802	7.404812813	7.549985409	7.505259991	7.551963329	7.421689987	7.812475204	7.127271652	7.037006855	7.261586189	7.374795437	7.381484509	7.677138329	7.664573669	7.484359741	6.984611034	7.614798069	7.508543015	7.946333408	7.541429996	7.484015942	8.00193882	7.559932709	7.827233791	7.579690456	7.32238245
ADC	6.894218445	6.897135735	6.915410042	6.968138218	7.018097878	6.933635235	6.78610611	6.897750378	6.902997494	6.802340984	6.94424963	6.941527843	6.977038383	6.914929867	6.770643711	6.991929054	6.944620609	6.994402409	6.970447063	7.003869057	6.963115692	6.87387991	7.034543991	6.914001942	7.052717209	6.898255348	6.82075882	7.116526127	7.172852993	6.984791279	7.027191639	6.848135948
ADCK1	7.594513416	8.11004734	7.717664242	7.72283411	7.912843227	7.853960991	8.206183434	7.378820419	8.028063774	7.707557678	7.956375599	7.559932709	7.933897018	7.88649559	7.592518806	7.762103081	7.723278046	7.942538738	7.874785423	7.972885132	7.923276424	7.477371693	8.157868385	7.80396843	8.078456879	7.701551914	7.546996593	8.298342705	7.964018822	8.255098343	8.495482445	7.550384998
ADCK2	8.774738312	9.190782547	9.083525658	8.886882782	8.742976189	9.030649185	8.833343506	8.347615242	9.11137104	8.773854256	9.075795174	8.715720177	9.050663948	8.708711624	8.311317444	9.104774475	9.113176346	9.197788239	8.827409744	9.098406792	9.03986454	9.02428627	9.198319435	8.815761566	9.262949944	8.697525024	8.840493202	9.017713547	8.776200294	9.040328979	9.181237221	8.597637177
ADCK4	7.308336258	7.222775459	7.114696503	7.370571613	7.064912319	6.994538307	7.266201019	6.97991991	7.214152813	7.320853233	7.097148418	7.357414246	7.198572159	6.97087574	6.865575314	6.848037243	6.936313629	7.458644867	7.248225212	7.19070816	7.080207825	7.2625494	7.671645164	7.423653603	7.788550854	7.209649563	7.049609184	7.735321999	7.436214447	7.234752655	7.290527821	7.801104069
ADCK5	7.097262383	7.262596607	7.328163624	7.417446136	7.256011009	7.135894775	7.209838867	7.098051071	7.296777248	7.176179886	7.477591515	7.08107233	7.415995598	7.182583332	7.090415478	7.317020416	7.11305809	7.370363712	7.358233452	7.356431484	7.293082237	7.306178093	7.324793339	7.178696632	7.680115223	7.17342186	6.955162048	7.516374111	7.38763237	7.236031532	7.202367783	7.284063816
ADCY2	6.981934071	7.021503925	7.003218174	7.023690224	7.033262253	7.065076828	6.988395214	7.116299152	7.029322147	7.17812252	7.149074078	7.04468298	7.041865826	7.290421486	7.298012257	7.02654171	7.016414642	6.976285458	6.974039078	7.030341625	6.923894882	6.972090721	7.092411041	7.014492035	7.201920033	7.028758526	7.015629768	7.105693817	6.971362591	6.985723972	6.770167828	7.112052917
ADCY3	8.761105537	8.838723183	8.896118164	8.963829041	8.779828072	8.989041328	8.953500748	8.594993591	9.224364281	9.499960899	8.74926281	9.284662247	8.961561203	9.901638031	8.881595612	9.231472969	8.789203644	8.892923355	8.97827816	9.341485023	9.060019493	9.009970665	8.889978409	9.135748863	8.959971428	9.049688339	8.832643509	9.435707092	9.09192276	9.236222267	9.06302166	9.127641678
ADCY4	7.670185566	8.513267517	7.912434578	7.634569168	8.566644669	8.100974083	7.304990768	7.763767719	7.533296585	7.663167953	8.083349228	7.392915726	7.581215858	8.088863373	7.293193817	7.837153435	7.783130169	7.655904293	7.706830025	7.934701443	7.011871338	7.830803871	8.105674744	8.505619049	7.621183395	7.309298515	7.170922279	7.772921085	7.250802994	7.526910305	7.313873291	8.109092712
ADCY7	8.042888641	7.750211239	8.10357666	7.724599838	7.734347343	8.50962925	7.950202942	8.125362396	8.031524658	7.736333847	7.942185402	7.99819231	7.580467224	8.060123444	7.939275742	8.293580055	7.998810768	7.855131626	8.102169037	8.005713463	8.160069466	8.193861008	8.025835037	8.166880608	7.30185461	7.792996883	8.336302757	7.885493755	8.50418663	8.066386223	8.306424141	8.146715164
ADCY9	7.202712059	7.207128048	7.069355488	6.864844322	7.101531982	7.071001053	7.012962341	6.951740742	7.16490984	7.101943493	7.241684914	7.011844635	7.149956226	6.985965252	7.034565449	7.050580978	7.246519566	7.241180897	7.377930641	7.224461555	7.226680279	6.942985058	7.492324829	7.313344479	7.18071413	7.110851288	7.092226982	7.615338326	7.280505657	7.504499912	7.417340279	7.345005989
ADD1	12.4854908	12.54747391	12.53687191	11.97650909	12.46614456	12.55622482	11.91074848	11.96759033	12.3730917	12.51270008	12.10100365	12.31330967	12.45949173	11.89002895	11.87731743	12.67153263	12.62747669	12.42468452	12.89995098	12.66252136	12.79255199	12.0699091	13.24357891	12.88739967	11.95145893	12.51555252	12.48833084	12.91232395	12.66512203	12.83329487	12.70443726	12.64433289
ADD3	9.851327896	9.758828163	10.00915051	10.40049839	10.08755112	9.924380302	10.16955853	9.824578285	9.962883949	9.683652878	9.254818916	9.62988472	10.08677101	9.222586632	10.04770756	9.957585335	9.644902229	9.987894058	10.33193779	10.12396049	10.79829884	9.860649109	8.99569416	9.820853233	10.44878101	10.42573357	10.25023174	9.989937782	10.38258553	9.916670799	10.44804382	10.08677101
ADFP	8.129528999	8.273321152	8.299477577	7.928202629	8.335352898	8.352219582	7.854102612	7.842078686	7.950535774	7.967909813	8.009409904	8.064731598	7.943880558	8.42602253	7.961059093	8.452412605	8.398406029	8.00666523	8.255257607	8.500933647	8.328757286	8.059584618	8.14145565	8.030788422	7.966865063	7.964678288	7.871103287	8.314743996	8.269109726	8.072692871	8.199362755	8.148058891
ADH5	7.039373875	6.916525841	6.924807072	6.893474579	6.963115692	6.863607407	7.024496078	6.961629868	7.018559456	6.884217739	6.826705456	6.854866028	6.882815361	7.023510456	7.099788189	6.842495918	6.936313629	6.930300713	6.929474831	6.893948555	7.101387978	7.04113102	6.854681492	6.893391609	6.856385708	6.971560955	7.256224155	6.938576221	7.019301414	7.106441021	6.962303162	6.836073875
ADHFE1	8.098599434	7.928433895	8.531163216	8.111462593	8.479679108	8.302965164	8.055076599	7.896370411	8.259314537	7.819900036	8.09183979	7.901833534	8.010607719	8.42535305	8.6148386	8.400827408	8.564426422	8.32079792	8.500832558	8.248145103	8.328264236	8.188136101	8.387122154	8.553044319	7.860961914	7.910478115	8.435601234	8.328905106	8.820943832	8.159237862	8.192446709	8.080690384
ADI1	6.673827171	6.876467228	6.779575348	6.8820467	6.680663109	6.803043365	7.010671139	7.0605793	6.76420784	6.967301369	6.866122723	6.95983839	6.932497978	6.861123562	6.83713007	6.692090511	6.832470417	6.811916351	6.896792889	6.641383171	6.834706783	6.938060284	6.952558994	6.774442673	6.839673519	6.789550304	7.006717205	6.938576221	7.019301414	7.009751797	7.066385269	7.078099251
ADIPOQ	7.187168121	7.50740242	7.264252186	6.845341206	7.539662361	7.342770576	6.834461212	7.454302311	6.932999611	6.890151978	7.649414063	6.808940411	6.866277695	7.676240921	7.686884403	7.376435757	7.220670223	7.39004612	7.181988716	7.183541298	7.005520344	6.890481949	6.773418903	6.859104633	6.998429298	6.84069252	6.774460316	7.427098274	7.244018078	7.310707569	7.434736729	7.611234665
ADIPOR1	13.58491421	11.70357227	13.33688831	12.21140766	11.9234848	12.66819859	12.21395493	13.8712492	12.01287842	14.00931263	12.84775543	13.8712492	13.21335697	11.57481956	12.98309898	12.68407059	12.95563126	11.90082359	13.63259411	12.60632992	13.38263035	12.15586376	13.27906322	12.81487846	12.14060116	12.64433289	12.70860291	12.87476635	12.86307812	12.44962597	12.22608852	12.42468452
ADIPOR2	9.743128777	10.13792706	9.969305992	9.720639229	9.805146217	10.03352928	9.623067856	9.371796608	9.72277832	9.869777679	9.89966011	9.525224686	9.679777145	9.852707863	9.50036335	10.07009888	9.920541763	9.749706268	9.908906937	9.861638069	9.620446205	9.515712738	10.02820969	9.872337341	9.747784615	9.59197998	9.509322166	9.812538147	9.837827682	9.644902229	9.653957367	9.746904373
ADK	7.207296371	6.922148705	6.903428555	7.18420887	7.147609234	7.140437126	7.352640152	7.105487823	7.457037926	7.068665504	6.855968475	7.094527245	7.108809948	6.779550076	7.183783531	7.075950623	7.076508045	7.288097382	7.040633202	7.211204052	7.466981411	7.388658524	7.166500092	7.120131493	7.112379074	7.581215858	7.501476765	7.188341618	7.182286263	7.185361385	7.252874851	7.163588047
ADM	11.53571415	10.26247978	10.38179398	10.73896217	12.03998947	10.75810051	11.47367668	10.97635269	10.93384361	11.22311878	10.75274467	11.98695564	11.25912189	12.72072697	11.44598484	12.3730917	11.57617855	10.99528885	11.40151596	11.24310112	9.091714859	12.51555252	11.56952477	12.19772434	10.64139366	10.8825264	11.30519485	10.10304165	10.10477066	10.19127274	10.40491104	11.15960789
ADM2	7.276042461	7.338243008	7.287055969	7.343857765	7.458497524	7.087043762	7.148524284	7.625887394	7.275927544	7.283381939	7.315094471	7.155684948	7.315094471	7.545981884	7.001577854	7.521090031	7.190384388	7.238078117	7.252411842	7.280585289	7.187075615	7.278205395	7.341016293	7.444152355	7.513749599	7.24148798	7.158799648	7.285067081	7.303107262	7.23308754	7.20719862	7.274627209
ADNP	7.71924305	7.33244133	7.588638306	7.539553165	7.358695507	7.359318733	7.915998459	7.788769245	7.686457634	7.555071354	7.474298	7.771618366	7.62925148	7.568956375	8.130970955	7.527606964	7.645863056	7.613203049	7.821606159	7.72089529	8.001585007	8.074421883	7.967022896	7.64274025	7.593555927	7.604741096	8.152506828	8.00666523	8.107304573	7.988732338	7.861242771	7.69916153
ADNP2	7.985877991	7.660581589	7.839747906	7.845628738	7.657443523	7.946210384	8.005613327	7.747068882	7.944061279	7.777266502	7.830405235	7.794652462	7.923546314	7.738383293	7.908099174	7.778243065	7.838561058	7.811162472	7.795297623	7.749150276	8.118755341	8.11017704	7.988954544	7.658231735	7.721626759	7.713409424	7.932754993	7.678452969	7.820959091	7.652617931	8.036046028	7.874144554
ADO	8.046896935	7.926973343	7.916345119	8.103794098	7.543519497	8.045146942	8.086490631	8.159508705	8.299340248	8.235284805	8.151574135	8.488529205	8.162124634	7.991270065	8.005613327	7.592228889	8.080690384	8.116222382	7.792914391	7.548404694	8.377813339	8.370718956	7.915998459	7.618002892	7.730444908	7.968802929	8.399396896	7.337266445	8.008418083	7.534360886	8.080784798	7.575628757
ADORA2A	8.921366692	9.331770897	8.892727852	9.157933235	9.759835243	9.077773094	9.333937645	9.104972839	9.495447159	9.450956345	9.252342224	9.047198296	9.538451195	9.042528152	9.45186615	9.092130661	9.563874245	9.498157501	9.412974358	9.444488525	9.10532093	8.923078537	9.55430603	9.562297821	10.03352928	9.295139313	9.08919239	9.5082407	9.123802185	8.96673584	9.151563644	8.916437149
ADORA2B	7.17924881	6.912583351	7.134916782	7.044324398	6.965693474	7.087697506	7.152681828	7.192250252	7.014090061	7.206167221	7.00584507	7.224096775	7.100335121	7.145539284	6.80291605	7.096027851	7.079126835	6.992206573	6.975163937	6.993504047	7.136495113	7.206009388	7.184630394	6.96987772	6.846634865	6.908527851	7.028103352	6.892712116	6.984423637	6.924807072	6.966289997	6.886575699
ADORA3	7.672410965	7.5508461	7.553622723	7.577445984	7.463627338	7.809654713	7.880914688	7.869801998	7.494509697	7.642083645	8.226079941	7.978570461	7.697468281	7.740948677	7.84087038	7.631086826	7.394278049	7.506697655	7.969006538	7.500854492	7.488939285	7.099302292	7.616404057	7.671839714	7.664140701	8.112879753	7.669523716	7.740055561	7.648470402	7.861135006	7.629845142	7.805101871
ADPGK	9.526409149	8.980348587	9.557321548	9.3934021	9.626310349	9.841378212	9.581896782	9.562049866	9.315634727	9.239883423	9.311197281	9.401985168	9.375650406	9.685148239	9.542512894	9.582709312	9.482235909	9.50418663	9.46483326	9.249024391	9.421302795	9.889549255	9.516167641	9.580690384	9.056465149	9.224508286	9.238148689	9.07509613	9.212739944	9.191526413	9.372662544	9.603590012
ADPRH	6.833090782	6.904891014	6.891111851	6.717200756	7.064912319	6.92414093	6.723587513	6.996456623	6.840769768	7.008948803	7.096090317	7.146292686	6.843566418	6.895499706	6.866213799	6.82870388	6.996763229	6.854866028	6.818194389	6.815062046	6.871549606	6.931632996	7.092932224	6.871170998	6.766783237	6.898255348	6.692329884	7.036135197	6.933272362	6.815062046	6.975908279	6.837181568
ADPRHL2	8.566835403	8.954522133	8.816679001	8.8499403	8.854836464	8.978798866	8.497806549	8.194356918	8.556015015	8.148958206	8.89692688	8.565346718	8.860247612	8.87647438	8.340602875	8.878894806	8.632029533	8.610366821	8.314898491	8.597082138	8.194218636	8.696799278	8.719613075	8.881595612	8.623538971	8.441110611	8.481982231	8.432165146	8.446978569	8.657478333	9.002260208	8.523046494
ADRA1D	7.644717693	7.829017162	7.5009408	7.903473854	8.055979729	7.618810654	7.631086826	7.652536869	7.822238445	7.967909813	7.67311573	8.048358917	7.868740559	8.09650898	7.599510193	7.838815689	7.482604027	7.602928638	7.67634964	7.668410778	7.359797001	7.785645962	7.911041737	7.921554565	7.870840549	7.573583126	7.449900627	7.389427185	7.512343884	7.796416759	7.647856712	7.951558113
ADRA2B	6.942545891	6.905898094	6.932216644	6.947455406	6.686089993	6.817795277	6.849286556	6.878581524	6.929835796	7.015192032	6.892884254	6.976035595	6.922818184	7.046898842	6.810765743	6.82125473	6.793539047	7.062852383	6.696687698	6.75342083	6.882858753	6.820519447	7.033545017	6.933605194	6.987734795	6.885800362	6.908905506	6.923379421	6.730942726	6.94021225	6.995258808	6.763303757
ADRB2	9.296496391	8.631057739	9.447877884	8.62131691	8.538933754	8.74620533	9.137066841	8.595381737	9.078409195	8.777347565	9.041536331	9.519435883	9.551638603	9.037559509	9.42341423	9.002409935	9.439374924	9.587182999	9.529872894	9.125893593	9.751886368	9.313140869	9.957305908	9.20788765	8.991727829	9.251304626	9.520550728	9.037559509	9.885910034	9.106973648	9.541200638	8.980108261
ADRBK2	6.897789478	6.741691589	6.801156044	6.587178707	6.66986084	6.62802887	6.599787712	6.726356506	6.655039787	6.789065838	6.622311115	6.700249672	6.801156044	6.586952686	6.700249672	6.649215221	6.739649773	6.669347286	6.794391155	6.658495426	6.726658821	6.716609478	6.816756248	6.596710682	6.820311546	6.563764572	6.562213421	6.79294014	6.768742085	6.667039871	7.259501934	6.66795969
ADRM1	10.277174	10.51091957	10.0564518	10.4289608	10.38829231	9.95114994	10.40302372	10.0012455	10.45581341	10.33480644	10.30407143	10.23424435	10.24468136	10.18371582	10.22585392	10.24804783	10.23645306	10.15729618	10.18371582	10.69087601	10.23918819	9.823596001	10.1232872	10.42839241	10.56066418	10.5049057	10.45172596	10.90811062	10.63551521	10.92024517	10.80511093	10.82653141
ADSL	10.52387047	10.36414719	10.45081139	10.68208027	10.16955853	10.57045269	10.74233055	10.30176353	10.69007015	10.29686928	10.33579731	10.31270313	10.50733376	10.24535084	10.65349197	10.30176353	10.60736179	10.79614258	10.2037611	10.40531635	10.48797703	10.62555599	10.35553646	10.10095215	10.60915565	10.49094772	10.28440666	10.0615015	10.20053577	10.04734421	10.59535027	10.00327969
ADSS	7.616949081	7.293030262	7.323700905	7.354022026	7.493177891	7.560445786	7.590125084	7.798940659	7.397192001	7.671645164	7.409222603	7.274943829	7.270979881	7.26736021	7.977412701	7.657748222	7.694833279	7.343389988	7.318747997	7.569013596	7.566586494	7.333940983	7.590965748	7.201602459	7.138381958	7.714035988	7.787729263	7.441953659	7.461892605	7.855531216	7.534360886	7.523621082
ADSSL1	6.935609341	6.980669975	6.88479948	7.086314678	7.088419914	6.888603687	6.919233322	6.887933731	7.060692787	6.876735687	6.87773037	6.91697979	6.980690002	7.059969425	6.758338928	6.923314095	6.91587019	6.956995964	6.961744785	6.941075325	6.958743572	7.030461788	7.144193649	6.948281288	6.980618954	6.996456623	6.908905506	6.978304863	6.912836552	7.06829977	6.881213188	6.795827866
AEBP1	6.897789478	7.356337547	7.017655849	7.084725857	7.392309666	6.870641232	7.085216522	6.98900795	7.367445469	6.777420044	7.134259224	6.99422884	7.099080086	6.999454021	7.042058468	7.110579967	7.073284626	7.093309879	7.156914234	7.816977978	6.931632996	7.144762039	7.084406376	7.130167961	7.278479099	6.960469723	6.921044827	7.483411789	7.161918163	7.229739666	7.076825619	7.318421841
AEBP2	7.110005379	7.064168453	7.103116989	7.593356133	6.891455173	7.012880325	7.250853062	7.131276131	7.12697506	7.083685875	6.90535593	7.099788189	7.395722389	7.187423706	7.109692097	6.986767769	7.261752605	7.169342041	7.082865238	6.8820467	7.821060181	7.565971851	7.043850899	7.02469635	7.02923727	7.130966187	7.185194016	6.915076733	7.121717453	7.011882305	7.667861462	7.458061218
AES	11.6490984	11.13677979	11.46315479	11.91279888	11.45641136	10.98458385	12.38871193	12.0416317	12.41574097	11.68938732	11.73509884	12.02968121	13.01852417	10.58867168	12.20585728	10.9850893	11.76869392	11.87731743	12.29702187	12.13031387	12.87476635	11.52047348	11.85408211	11.60213661	12.73780251	12.24777794	12.39066601	12.64808559	12.58380127	12.4403677	12.20838261	11.24192715
AFAP1	7.02654171	7.223744392	7.507180691	7.235404968	6.998530865	7.564832211	7.198642731	7.508212566	7.419692039	7.154671192	7.0646348	7.053466797	7.558935642	6.932362556	7.42224741	7.788660049	7.26885891	7.060210228	7.477441788	7.432982922	7.370363712	7.002103329	7.869196892	7.287521839	7.112379074	7.48507452	7.011783123	7.250853062	7.283061028	7.279028416	7.026108265	7.459534168
AFAP1L2	7.324409008	7.144844532	7.226500034	7.034718513	7.114012241	7.252233982	7.227493286	6.931336403	7.383262634	7.090141773	7.196396828	7.121888638	7.346014977	7.023510456	7.135825157	7.17809391	7.23838377	7.522805214	7.116526127	7.237042904	7.354115486	7.535120964	7.269104958	7.253153324	7.150583744	7.002391338	7.190857887	7.124198437	7.236041069	6.91096735	7.195556164	6.884398937
AFF1	7.914001465	7.728451252	7.916345119	7.58479166	8.078008652	8.198535919	7.863704205	8.093314171	7.75398159	8.110413551	7.464334011	8.140296936	7.518484592	8.578651428	7.919853687	8.420747757	8.087018967	7.778039455	8.111877441	8.119763374	7.802936554	8.209676743	8.250083923	8.403408051	7.281857014	7.842614651	8.169983864	7.994501591	8.208093643	8.239010811	7.949427605	8.237365723
AFF3	6.652023792	6.674397945	6.644830227	6.747155666	6.640684605	6.577031136	6.695844173	6.630249023	6.629754066	6.588367939	6.606908798	6.656065464	6.680321217	6.562674522	6.654230118	6.664872169	6.588643551	6.770907402	6.713699818	6.600534916	6.741986752	6.639140606	6.653237343	6.664226532	6.693499088	6.647797585	6.785027027	6.868722916	6.700340748	6.773516655	7.181889534	6.621164799
AFF4	7.560151577	7.352136612	7.477831841	7.114992619	7.589110851	7.661872864	7.245665073	7.643630981	7.242363453	7.419826031	7.296204567	7.497924805	7.249165058	7.572207928	7.579795837	7.817890167	7.595294952	7.286275387	7.5890131	7.202581882	7.248476028	7.527500153	7.608925819	7.40063858	6.927832603	7.18830061	7.772921085	7.349452019	7.587424278	7.51717186	7.409060955	7.621945858
AFG3L1	6.888652802	7.199225903	6.938669205	6.984666348	7.106383324	7.14471817	6.950662613	6.940511227	6.999770164	6.922208786	7.00584507	6.89002037	6.760429859	7.046898842	6.85033989	7.175356865	6.791832447	7.098617554	7.062139034	7.082766056	6.833254337	6.970890522	6.815536022	7.039125919	7.077608109	7.158710957	6.987107277	7.052229881	6.93434763	7.02918911	7.086444378	7.103211403
AFG3L2	8.490468979	8.899297714	9.007414818	8.71644783	8.559483528	8.690993309	8.402044296	8.108543396	8.518026352	8.178505898	8.681201935	8.520591736	8.669839859	8.490468979	8.111337662	8.450211525	8.741096497	8.793785095	8.246774673	8.362549782	8.800814629	8.734213829	8.629270554	8.618114471	8.62131691	8.628787994	8.518026352	8.595526695	8.257591248	8.689856529	9.073086739	8.507591248
AFMID	6.929490566	6.816873074	6.950910091	7.062622547	6.787147999	6.828992367	7.035160065	6.916348934	6.949238777	6.935368061	6.899981499	7.164018631	7.069038868	6.790088177	7.218362808	6.831983089	6.798291683	6.905147076	6.930705547	7.021379471	7.151543617	7.105487823	6.646706581	6.986449718	6.882392406	6.872619629	6.92414093	6.939488888	6.883769035	6.926929474	6.78099823	6.874024391
AFTPH	7.562704563	8.33172226	7.762689114	7.539553165	8.076545715	7.910953045	7.674971104	7.521317482	7.758070469	7.775699139	7.838561058	7.641340256	7.421606064	7.827762127	7.349027157	8.04964447	7.720441341	7.653465748	7.786633015	7.926029205	7.437045097	7.533184528	7.838561058	7.690850258	8.05215168	7.796416759	7.564832211	7.745939732	7.625329018	7.744653225	7.557665348	7.742372036
AGA	7.58479166	7.495324612	7.60033083	7.327242374	7.097318649	7.829954147	7.931063652	7.780296803	7.839030266	7.51763916	7.580361843	7.731297493	7.617925644	7.816260338	7.892096043	7.557703972	7.877668858	7.826354504	7.61050415	7.34881115	7.920906067	8.32063961	7.861554623	7.393636703	7.327981472	7.622253895	7.998043537	7.342875004	7.717348099	7.283813	7.657826424	7.665073872
AGBL5	7.162198067	7.076904297	7.287984848	7.026360512	7.270039082	7.001957417	7.159708977	7.225121498	7.173232555	7.205049038	7.205634594	7.147548676	7.184540272	7.019836426	6.923863888	7.351708412	7.115268707	7.185238838	7.319694996	7.131276131	7.15700388	7.017655849	7.242691994	7.012303352	7.269917011	7.139756203	6.982543945	7.217948437	7.135695457	7.20800972	6.878462315	7.177643776
AGER	6.837254047	6.833287239	6.762392998	6.80456686	6.791267872	6.791737556	6.737129211	6.779575348	6.780940056	6.80514431	6.769810677	6.709209442	6.710698128	6.769948959	6.765277386	6.758937359	6.754085064	6.671784878	6.934418678	6.819058418	6.756620407	6.667611599	6.962543488	6.91972208	6.950037956	6.975303173	6.917586803	7.092463493	6.767755985	6.710743904	6.675136566	6.788738728
AGGF1	7.151937485	6.945415497	7.046604156	7.036068916	7.063533306	7.259194374	7.080252647	7.04637289	7.082604408	7.146466732	7.099153519	7.228936195	7.167314529	7.151084423	7.35381794	7.122529984	7.124472618	7.118651867	7.191675186	6.92757082	7.182454109	7.406747818	7.043850899	6.979814529	7.057385445	7.092932224	7.128359318	6.92051363	6.987682819	6.907307148	6.903076172	6.774425507
AGK	8.216893196	7.772298813	8.214026451	7.534921169	7.823405266	8.189389229	8.003076553	7.730974674	8.075801849	7.773005486	7.735224724	7.89646101	8.081814766	7.820729256	7.867404938	8.19321537	8.351016998	8.079810143	7.947464943	7.881629467	8.398910522	8.29172802	8.059400558	8.074532509	7.323969364	7.874785423	8.270453453	7.777720928	8.169078827	7.913308144	8.227746964	7.799841404
AGL	6.990810871	6.970681667	6.968246937	6.945982933	6.752747536	6.931777	7.160800934	7.211253643	6.976035595	7.048395634	7.016182899	7.207128048	6.892384529	6.787859917	7.086530209	6.849056244	6.973906517	6.936177254	6.856450558	6.849080563	7.203559399	7.14586401	6.795086384	6.785809517	6.782812119	7.089701653	7.119990826	6.685673237	6.93434763	6.809105873	7.226877213	6.98983717
AGMAT	7.520031929	7.613027573	7.189816475	8.241697311	7.794652462	7.746305466	8.334951401	7.656541348	7.7422719	7.33821249	7.249972343	7.350687027	7.448660374	7.158682346	7.828132629	7.152078152	7.225306988	7.599088192	7.568462372	8.083203316	7.501224995	7.963034153	6.815536022	7.472878933	8.543421745	7.963897228	8.064241409	7.992494583	7.612232685	7.857646465	8.020253181	7.284063816
AGPAT1	8.435113907	8.442978859	8.378068924	8.501111984	8.353899002	8.083055496	8.255781174	9.021870613	8.383903503	9.076808929	8.590173721	8.826284409	8.735466957	8.519197464	8.299813271	8.347193718	8.434813499	8.350420952	9.084566116	8.718015671	8.402335167	7.821697712	9.065151215	8.445156097	8.767737389	8.779335976	8.466316223	8.980588913	8.562521935	8.647600174	8.017942429	8.009409904
AGPAT2	8.023284912	8.445835114	8.023284912	8.379239082	8.178640366	8.12667942	8.41619873	8.80534935	8.055861473	8.684483528	8.159358978	8.380917549	8.08923912	8.620013237	7.986502171	8.063968658	7.898233414	7.955007553	8.153645515	8.247737885	7.803477287	7.862023354	6.816756248	8.052369118	8.482157707	8.194356918	8.178505898	8.269210815	7.946616173	8.367843628	7.841971874	8.134858131
AGPAT3	7.829689503	7.689827442	7.64274025	7.556184769	7.540351868	7.546850204	7.420220852	7.852793694	7.926692009	8.087356567	7.630148411	7.81410408	7.352712631	7.321700096	7.734937191	7.702225208	7.647254944	7.472626209	7.876300812	7.850816727	7.61852026	7.312350273	7.082818985	7.575222492	7.705745697	7.771802902	7.590965748	8.033009529	7.567671299	8.166254997	7.744817734	7.766572952
AGPAT4	8.173542976	8.080690384	8.254466057	7.747517109	7.98148632	7.623832703	7.845452785	7.593069077	8.089726448	7.624288559	7.764426231	8.053904533	8.383571625	7.957623482	7.979543686	8.022623062	8.018681526	8.048724174	8.064241409	7.759208202	8.028367996	7.993988991	8.045640945	7.847922802	7.636006832	7.796416759	7.795905113	7.711417675	8.297329903	7.625206947	7.786633015	8.267198563
AGPAT5	7.227602959	6.955303669	7.180397034	6.992051601	7.137544155	7.16903162	7.325453758	7.126444817	7.142399788	7.045544147	7.098184109	7.070746422	7.007983208	7.075303555	7.196997166	7.351708412	7.237744331	7.249856949	7.022147179	7.072275639	7.293718815	7.404905319	6.990881443	7.028441429	7.031570911	7.219263554	7.403142929	6.959720135	7.014873505	7.038869858	7.266836643	7.006855011
AGPAT6	6.965519905	7.053910732	7.169342041	7.058198452	6.967805862	6.887559891	6.895271301	7.248086929	6.978090763	7.055770397	7.113843918	7.199050903	6.979505539	7.290421486	6.984740257	7.079508305	6.955162048	7.084292889	6.829902172	7.013091087	6.913225651	6.917666912	7.170092583	7.004335403	6.888920307	7.0860672	6.942699909	6.986705303	7.134073734	7.247571468	6.905635834	7.165567875
AGPAT7	7.126176834	6.977118492	7.130452633	7.177025795	7.287088871	6.973292828	7.221506119	7.283010006	7.203813553	7.113333225	7.160964489	7.074406147	7.336874962	7.09009552	6.862119675	7.242180347	7.16908741	7.245239735	7.095085144	7.254999638	7.210459709	6.969324112	7.305247307	7.341670513	7.165092468	7.236254692	7.132233143	7.201347828	7.267499447	7.168314934	6.963650703	7.030888557
AGPAT9	9.612317085	10.16650581	9.29194355	9.766902924	10.02589989	9.441504478	9.778134346	10.1198101	9.091357231	10.08954144	10.28104687	10.02134895	9.910848618	9.831742287	9.217011452	9.645409584	9.862369537	9.582913399	9.11096096	9.727442741	8.71644783	9.70460701	9.80085659	10.22498512	9.57851696	9.585538864	9.438761711	9.276416779	9.614900589	9.520054817	8.880308151	9.595220566
AGPS	8.055548668	7.843813896	7.785984516	7.720201492	7.664405823	7.834644318	7.906460762	7.800511837	7.840698719	8.050909996	7.793848038	8.008682251	7.835373402	7.907445908	7.77131319	7.878642082	7.86558342	7.726778507	7.647254944	7.636006832	7.95194912	7.608740807	7.692499638	7.600549221	7.626743793	7.794098377	8.065995216	7.312350273	7.587424278	7.672377586	7.669160843	7.77940321
AGRN	6.819144726	6.674397945	6.730815887	6.685310841	6.977201462	6.654491425	6.840078354	6.756112576	7.006155968	6.898050785	6.816714287	7.352640152	7.045445919	6.707221031	6.901196957	6.731380463	6.82125473	6.674334526	6.894453526	6.859048367	6.81768322	6.838625908	6.980057716	6.856332302	7.106724739	6.891304016	6.771954536	7.011249065	6.891075134	7.048844814	6.798160076	6.703390121
AGTPBP1	10.41591358	9.781637192	9.987381935	10.09081078	10.26321697	10.26784992	9.892123222	10.53227901	9.365570068	10.63687897	10.12180901	9.966432571	9.941989899	10.69496632	10.10227394	10.44734764	10.30814362	10.03064823	9.810406685	9.636896133	9.988693237	10.17950821	10.13047981	10.01717854	9.222586632	9.7472229	10.29120827	9.143141747	9.4354496	9.436475754	9.552685738	10.06217861
AGTRAP	9.317649841	9.31465435	9.106374741	9.546928406	9.128781319	9.001297951	9.556344032	9.852707863	9.22104454	10.00065899	9.438966751	9.498157501	9.111556053	9.751395226	9.261295319	8.953500748	9.018921852	8.607081413	8.896118164	9.456089973	8.710978508	9.014842033	9.604200363	9.388119698	9.398816109	9.081938744	8.981832504	9.121109009	8.873433113	9.47990036	8.768400192	9.319483757
AGXT2L2	8.793785095	8.783713341	9.025733948	8.822054863	8.927298546	8.946722031	8.599511147	8.684963226	8.816112518	9.126315117	8.886499405	8.740904808	8.59165287	8.891386032	8.557110786	8.556508064	8.605642319	8.799915314	9.365357399	8.879062653	8.623376846	8.784660339	9.084875107	9.207130432	8.756102562	8.8185215	8.427268982	8.917590141	8.57250309	8.7417593	8.644680023	8.549089432
AHCTF1	8.415808678	8.559004784	8.712692261	9.498847961	8.947257042	8.956987381	8.168384552	8.440426826	8.110413551	8.628787994	8.508124352	7.978182316	8.839652061	8.540915489	8.251004219	9.114062309	9.064608574	8.541845322	8.859499931	8.407738686	8.829973221	8.198020935	8.799071312	9.360243797	8.87627697	8.830550194	8.717713356	8.707894325	8.731284142	8.485373497	9.145803452	9.384486198
AHCY	9.407572746	9.122250557	9.051377296	9.618914604	8.898127556	9.153307915	9.511492729	9.388119698	9.651652336	9.456533432	9.235132217	9.302027702	9.309597015	9.023212433	9.38093853	8.979963303	9.393844604	9.438966751	9.440666199	9.422054291	9.671650887	9.238370895	8.969374657	9.056465149	9.839464188	9.290190697	9.261097908	9.271178246	9.300009727	9.441728592	9.512392044	9.123951912
AHCYL1	10.49094772	11.17300129	10.89550495	10.54766655	11.02460098	11.09421825	10.5049057	10.30900669	10.64901352	10.45126915	10.74142075	10.3338232	10.58737946	10.7654705	10.27249527	10.90607929	10.83784962	10.72885132	11.12741375	10.96344662	10.81448078	10.31240559	11.12656975	11.14824772	11.10089111	10.58171749	10.58066463	11.39873028	11.14327049	11.34465218	10.78940678	10.9544096
AHCYL2	7.758481026	7.636552334	7.524703026	7.647856712	7.723518848	7.887354851	7.390891552	7.407039165	7.64309597	7.421203613	7.680465221	7.570074081	7.717272282	7.283010006	7.69589138	7.762814045	7.724673748	7.547508717	7.981169224	7.732526779	7.818026066	7.601480961	8.164347649	7.798016071	7.543708801	7.664830208	7.714035988	7.89495182	7.80396843	7.854758263	7.754724503	7.887265682
AHDC1	7.014025688	7.10490036	7.118785858	7.250853062	7.05267334	6.993923664	7.282644272	7.051336288	7.254935265	6.964607716	7.047489643	7.15309763	7.40901041	6.852127075	7.232889175	7.102479935	7.113785267	7.207718849	7.331137657	7.576223373	7.437566757	6.913527966	7.379787445	7.172249794	7.93819952	7.523295403	7.226366043	7.959515095	7.781059742	7.743439674	7.176179886	7.274627209
AHI1	7.13629961	6.995483875	7.117731571	7.308223724	7.138381958	7.25532341	6.993298531	6.794579983	7.267860413	6.807842255	7.163044453	7.203664303	7.267499447	6.987542629	7.495128155	6.943884373	7.103116989	7.523295403	7.135755539	7.138331413	7.322842121	7.316705227	7.273273945	7.121131897	7.067595959	7.256602287	7.336301804	6.944926262	7.022315025	6.800593376	7.231342316	6.962591171
AHNAK	11.17935848	11.35263729	11.69179344	10.72259235	11.02566624	11.24192715	11.03610802	10.34492302	11.01292801	10.54929447	10.86175632	10.75598621	11.19049072	10.68418598	11.39593697	11.01901436	11.2204504	11.56285477	11.68106556	11.01176262	11.87517262	11.39068508	11.52593803	11.46142387	10.96344662	10.98808002	11.25639534	11.46662045	12.04362965	11.55285549	11.74607086	11.67440701
AHR	11.93878651	12.7767868	12.5872488	12.7767868	12.59314442	12.89153194	12.78882122	12.07517815	12.69776535	11.66216564	12.61800575	12.14382935	12.4854908	12.69776535	12.74593735	12.55622482	12.00598526	12.69134235	12.31059742	12.69474602	12.1887455	12.75337505	12.01030636	12.75337505	13.06997871	12.54747391	12.26967525	13.05026722	12.69474602	12.84775543	12.85186768	12.91968632
AHSA1	9.279876709	9.410357475	9.228285789	9.081713676	9.19813633	9.072776794	9.39078331	8.744655609	9.25259304	8.630267143	9.181949615	9.272688866	9.047402382	9.001297951	8.868618011	9.074158669	9.203307152	9.081488609	8.96711731	9.185814857	9.163193703	8.780011177	9.227326393	9.06302166	9.119194984	9.345077515	9.411394119	9.213726044	9.490801811	9.250544548	9.317649841	9.208819389
AHSA2	8.041363716	7.557217121	8.044991493	8.199097633	8.29609108	8.090473175	8.338110924	8.638256073	8.103122711	8.032717705	8.021472931	8.371733665	8.235865593	8.122843742	8.718015671	7.782918453	7.86763525	8.477757454	8.118618011	8.302965164	8.021472931	8.415961266	8.499769211	8.187709808	8.030911446	7.799153805	8.097536087	8.541232109	8.58823204	8.28004837	8.544880867	8.553521156
AHSG	6.983737469	7.140160084	7.06310606	6.692245007	6.921357632	6.756928444	6.806085587	6.841835022	6.954547405	6.800859451	6.884364605	6.758486271	6.834588051	6.813732624	6.728775501	6.80878973	6.91730547	7.059155464	6.958524704	6.774672985	6.904961586	6.691910267	6.868549824	6.934786797	6.737988949	6.851571083	6.844516277	6.890151978	6.911886215	7.011882305	7.078968525	7.2357831
AIF1	12.52145386	12.5998621	11.75860596	12.58380127	12.1887455	12.66512203	12.63455296	11.93469238	12.14619064	12.72072697	13.03949165	12.94174862	12.10633564	13.10940075	12.4854908	12.52774811	12.63455296	12.22227859	11.40283394	11.64980793	11.39735985	11.93878651	11.98404217	11.69552994	12.45949173	12.74593735	12.30231285	11.37914085	11.16428661	12.21140766	11.41473579	11.62238312
AIFM1	7.471011162	7.622763634	7.717272282	7.440160751	7.474960804	7.717870235	7.541671276	7.447164059	7.873538494	7.505763531	7.754179001	7.347388744	7.43081522	7.47574091	7.81849432	7.731041431	7.6909585	7.544857502	7.474221706	7.678845406	7.554121971	7.527500153	7.820121765	7.664830208	7.711565018	7.614423275	7.489107132	7.824796677	7.605110168	7.764698029	7.518344402	7.64434576
AIFM3	6.812185764	6.777868271	6.850356579	6.72623539	6.574220657	6.77129221	6.699008942	6.949238777	6.726205349	6.704902172	6.928590298	6.786707878	6.816996574	6.942058086	6.871669292	6.945716858	6.826502323	6.891716003	6.724551201	6.822519302	6.812031746	6.542036057	6.789366245	6.680860043	6.700058937	6.744064331	6.6679883	6.884446144	6.761860847	6.952202797	7.152486801	6.706851482
AIG1	7.556280613	7.435791492	7.555230618	7.656366348	7.489689827	7.285544872	7.411349297	7.736869335	7.237638474	7.7200737	7.359972954	7.6869874	7.358452797	7.729871273	7.354961872	7.374319077	7.373343468	7.348330975	7.415702343	7.395573139	7.309662342	7.437625885	7.558462143	7.326104164	7.381634712	7.294184208	7.396208286	7.323935032	7.298455715	7.418512821	7.250682354	7.431453705
AIM1	7.364953518	7.946210384	7.517855167	7.512812614	7.559588432	7.482057095	7.873393059	7.62925148	7.743086815	7.624837875	7.918237209	7.79748106	7.396829605	7.602272987	7.806748867	7.650240898	7.509497643	7.430940628	7.586700916	7.559768677	7.387311935	7.648362637	7.834101677	7.566699028	7.887064934	7.599802971	7.756284714	7.520529747	7.83232975	7.907074928	7.647467136	7.799841404
AIM2	9.270791054	8.343490601	9.109582901	9.390377045	9.768716812	8.657356262	9.148731232	9.300009727	9.150378227	9.635827065	8.678239822	10.82138348	9.479673386	10.43802357	9.007858276	9.499419212	8.965597153	9.622536659	8.434674263	8.83759594	9.167041779	9.479673386	8.369927406	9.236455917	9.671650887	9.529872894	8.610525131	7.723630905	8.399776459	8.221749306	8.759945869	9.070459366
AIP	10.09643173	10.01053143	9.882170677	10.31933975	10.0289793	10.07563877	10.3891449	9.862726212	10.40878105	9.836155891	10.34527016	9.998808861	10.39661026	9.723313332	9.995602608	9.416010857	10.16499519	10.43999195	10.17898273	10.24893665	10.17789459	10.09572697	10.22235203	10.1160717	10.67059135	10.24010372	10.0564518	10.277174	10.04770756	10.19705009	10.35995197	9.791279793
AIPL1	6.627655506	6.706943035	6.641180992	6.665914536	6.646371365	6.760458946	6.722000599	6.687393188	6.715011597	6.617874622	6.819200993	6.617950439	6.649003983	6.706161022	7.152799606	6.649215221	6.71223402	6.639856815	6.50525856	6.583387375	6.7289114	6.624898434	6.721621513	6.67594099	6.552047253	6.563764572	6.687393188	6.712806225	6.680663109	6.72743988	6.720938206	6.707551479
AIRE	6.852149963	6.85033989	6.784247875	6.715416908	6.799510002	6.742983818	6.905656815	6.799830914	6.914845467	6.872556686	6.731693268	7.191454411	6.910732269	6.79113245	6.88421011	6.850356579	6.907151699	6.870538712	6.629480839	6.693375587	6.848185062	6.942985058	6.92323494	6.78421545	6.951337337	6.797544003	6.866847038	6.866446495	6.879603863	6.80271101	6.703029633	6.884398937
AK1	7.967581272	7.455802441	8.17902565	7.973175049	7.638277531	7.462683201	7.723052502	7.351882458	7.640430927	7.520031929	7.973372459	7.929709435	7.821823597	7.396055698	7.793326378	7.922466278	7.743186474	7.978395462	7.793574333	8.034454346	7.930432796	7.867404938	7.61852026	7.736689568	7.787345409	7.412968636	7.569881439	7.595658779	7.959975719	7.663598537	8.208218575	7.908041954
AK2	7.450309277	7.428145885	7.442033291	7.49014616	7.474261284	7.439460754	7.570541382	7.486471653	7.493762016	7.490974426	7.572266579	7.384631157	7.416327	7.497339249	7.534282207	7.479308128	7.438658714	7.365690708	7.468103886	7.552784443	7.662736893	7.533184528	7.592129707	7.481422424	7.332192898	7.48507452	7.361528397	7.392806053	7.306396961	7.381414413	7.605273247	7.325807095
AK3	9.154647827	8.876800537	8.74379921	8.855503082	8.887442589	8.702000618	9.090362549	9.242529869	9.309985161	8.968073845	8.980348587	8.964300156	9.151563644	9.087628365	9.343057632	8.832126617	9.263133049	9.227978706	8.812441826	8.702584267	9.207130432	9.224653244	9.015482903	8.619307518	8.854999542	9.067835808	9.174265862	8.453715324	8.660974503	8.34170723	9.174265862	8.578836441
AK3L1	6.791015148	6.954525471	6.898978233	6.88705349	6.741944313	6.8737216	6.846990585	7.109978676	6.850162506	6.912742615	6.829323292	7.008028507	6.900717258	6.918685913	6.907194138	6.82870388	6.880801201	6.784912109	6.840489864	6.963206768	6.783836365	6.826705456	6.891897678	6.967276573	6.875395298	6.794167519	6.870203495	6.92642355	6.813358784	6.860439777	6.852169037	6.806406975
AK5	7.034243584	7.057980537	7.054998398	6.859048367	6.918685913	6.776218891	6.858690262	6.850162506	6.976922989	6.900417328	6.689723969	6.818911552	6.908615589	6.664179325	6.758338928	6.836017609	6.79020834	6.827835083	6.923753738	6.857817173	7.043177128	7.251584053	7.605888367	6.648824215	6.926310062	7.096670628	7.194188595	7.190384388	7.10632515	7.047498703	7.08094883	6.969324112
AKAP1	6.815664768	6.751734257	6.787859917	7.16185379	6.908259392	6.916015148	7.196829796	7.082148075	6.827307224	6.834897518	6.855968475	7.034067631	7.043020248	6.833254337	7.101735592	6.767952442	6.816855907	6.752078056	7.071090221	6.950745583	7.180773735	6.989192009	6.977074623	7.033324242	7.132146358	7.156169891	7.333123684	7.355909824	7.227493286	7.164322853	7.127073288	6.84379673
AKAP10	7.604632378	8.023674965	7.473423004	8.182401657	7.908416271	8.205068588	7.590125084	7.581146717	7.351243496	7.24148798	7.48708725	7.438436985	7.417094707	8.354036331	7.767353535	8.48948288	7.502476215	7.939385414	7.245747089	7.836667061	7.800642967	8.130833626	7.986583233	8.440142632	8.032337189	8.421559334	7.729726791	8.024590492	7.743566036	7.723278046	7.941449165	7.331597805
AKAP11	8.047597885	7.763687611	8.063727379	7.741773129	7.770414352	8.227880478	8.075474739	7.929709435	8.127879143	7.739058495	7.647787094	7.960350513	7.759396553	7.581146717	8.365779877	8.068567276	8.091434479	7.858268738	8.183915138	8.078566551	8.695039749	9.095293045	8.191387177	7.983401775	7.886097908	8.119870186	8.691162109	7.625786304	8.398122787	7.840221405	8.593416214	7.900507927
AKAP13	8.66704464	9.171003342	9.240523338	8.499062538	9.245332718	8.949504852	8.340417862	8.475788116	8.702745438	8.725141525	8.817313194	8.602705002	8.727185249	8.692826271	8.36889267	9.04429245	9.173961639	8.705126762	9.292963982	9.254055023	8.851608276	8.316155434	9.231084824	9.476516724	8.792107582	8.620013237	8.623376846	9.357010841	9.289434433	9.211416245	8.724180222	8.668591499
AKAP2	6.768789768	6.841265678	6.891111851	6.793439388	6.776956558	6.805457592	6.842938423	6.727499962	6.858031273	6.726741791	6.815424442	6.827835083	6.895526409	6.878581524	6.694603443	6.834378242	6.861110687	6.743435383	6.773786545	6.815062046	6.745290279	6.864451408	6.843161106	7.036201954	6.865766048	6.839200974	6.764065742	6.720842361	6.808620453	6.754169941	6.705510616	6.766527176
AKAP5	6.987794399	7.02299881	7.043248177	6.66090107	7.022147179	6.896818161	6.657993793	7.015078068	6.812786102	6.676284313	7.210771561	6.79047966	6.816996574	7.181743145	6.845524788	7.052501202	6.929976463	6.938950062	6.878717422	6.935368061	6.845071316	6.655526638	6.698912621	6.840433121	6.684861183	6.738802433	6.650689602	7.008369923	6.87387991	7.255827904	6.912883759	6.891430855
AKAP7	7.500767708	6.768772125	7.151120186	7.335363388	6.854724407	6.691565037	7.347727299	7.779181004	6.954547405	7.010787487	6.962273121	8.422468185	7.554664135	6.834563255	7.437715054	6.881971359	7.182337761	7.019301414	6.804142475	6.9316535	7.432494164	6.987826824	6.883283615	7.153618336	6.941780567	7.245373249	7.166500092	7.18945694	6.946581364	6.735762119	6.707551479	6.705162048
AKAP8	8.574940681	8.766108513	8.837730408	8.768562317	8.815571785	8.908836365	8.846879005	8.602948189	9.125175476	8.741528511	8.889611244	8.545769691	8.850496292	8.705575943	8.737437248	8.797631264	8.928310394	8.972480774	8.923078537	8.816112518	8.7927742	8.840314865	9.053086281	8.849320412	8.804062843	8.651454926	8.49415493	8.907485962	8.805160522	8.757299423	8.828635216	8.641263008
AKAP8L	8.275388718	9.10124588	8.680003166	8.646778107	8.973179817	8.638858795	7.954632759	8.09999752	8.35417366	8.31505394	8.398283005	8.300013542	8.911231995	8.550315857	7.921862125	8.537541389	8.29156971	8.863744736	8.907699585	8.98971653	8.354485512	7.887354851	8.273019791	8.605642319	8.922916412	8.743362427	8.089034081	9.165153503	8.403733253	8.845843315	8.208218575	8.55136776
AKAP9	6.842906475	6.936177254	6.749752998	6.72260046	6.857417583	6.683153629	6.789874554	6.784854412	6.722669125	6.745666027	6.79939127	6.712035179	6.756467819	6.934962749	6.810006618	6.929850101	6.822807312	6.74481535	6.752880573	6.73039484	6.689819813	6.855181694	6.836652756	6.733395576	6.695271492	6.731693268	6.843385696	7.030461788	6.744404316	6.720553875	7.234080315	6.713737011
AKNA	11.69179344	11.95145893	12.01287842	11.65811825	12.06289196	11.74774456	11.60423565	11.55989361	11.5408392	11.19989586	11.61263084	11.33622456	11.61110306	11.33410358	11.57943249	11.9605341	11.75227928	11.57617855	12.20838261	12.29396439	11.85615921	10.99922752	11.91501141	12.23334122	11.87989426	12.00598526	12.16715431	12.79255199	12.51555252	12.36492157	11.86484146	11.90793991
AKR1A1	10.28880596	10.39567852	10.26011848	10.18833351	10.31593895	10.50992107	10.31270313	10.01359367	10.78685093	10.35916805	10.54929447	10.37847137	10.1629324	10.10625935	10.03522205	10.14355278	10.1755743	10.18303394	10.28880596	10.59888649	10.46266174	10.27010822	10.19790268	10.02061939	10.59992504	10.35856533	10.1203661	10.26011848	10.36679459	10.51309299	10.49644089	10.13373852
AKR1B1	10.31683254	10.6051302	10.44151211	10.33579731	10.30338669	10.2541275	10.46451664	9.916344643	10.61890697	9.826325417	10.43541527	9.735134125	10.46666145	9.718681335	10.20850658	10.30900669	10.3474226	10.56237888	10.47281551	10.56066418	10.73786736	9.885288239	10.50733376	10.3391552	10.75495338	10.76948547	10.75495338	11.0809412	11.02566624	11.02995491	10.69381809	9.891658783
AKR1C2	6.656065464	6.930590153	6.871415138	6.898219585	6.587303162	6.90790987	6.527812958	6.585806847	6.53862524	6.625216484	6.704719543	6.694361687	6.538372517	6.543143272	6.604091167	6.585718155	6.614451408	6.556651115	6.826705456	6.577565193	6.680860043	6.639140606	6.687191486	6.602966309	7.043286324	7.235332966	6.653914452	6.558056355	6.628253937	6.88927269	6.610626221	6.635981083
AKR1C3	9.732913971	9.721756935	9.843387604	8.843265533	8.682173729	9.053086281	8.832830429	8.790532112	9.048154831	8.670367241	9.327066422	8.604510307	9.670241356	7.951477051	8.355465889	9.742489815	9.181237221	8.807709694	8.822758675	8.752558708	9.641055107	8.556015015	9.611832619	8.114426613	8.270917892	9.322173119	9.623609543	8.751415253	8.959129333	8.766658783	8.984576225	7.759396553
AKR1C4	7.523722172	7.879625797	7.679891586	7.329703331	7.190384388	7.298386097	7.220670223	7.258557796	7.284411907	7.252948284	7.27216053	7.256503105	7.189098835	6.775738716	7.390252113	7.722048283	7.326104164	7.131421089	7.280585289	7.152201176	7.497666836	7.024496078	7.345952034	6.824584007	7.072980881	7.578542709	7.746526241	7.290079594	7.294269085	7.258044243	6.991929054	6.895422935
AKR1D1	13.53448391	14.00111294	13.81634617	13.77758217	13.93982697	14.10873127	13.5922451	13.41949749	13.77175617	13.33249855	13.80265427	13.38263035	13.66095734	13.89288425	13.5922451	13.98870182	13.55858707	13.80265427	13.62065125	13.85950851	13.48961067	13.82908535	13.3992548	13.92720222	13.85950851	13.73568535	13.52224445	13.96063042	13.78950691	13.81634617	13.91174412	14.11592865
AKR7A2	10.16650581	10.36962509	10.17819309	10.24326992	9.963853836	10.03115654	10.11019325	9.942700386	10.41066456	10.59435177	10.41756153	10.07640839	10.56152916	9.957305908	9.751886368	10.14504337	10.12908363	10.10057926	10.28024101	10.40302372	10.61773682	10.095191	10.29192352	10.06663799	10.46666145	10.2570982	10.24431705	10.41342258	10.35553646	10.29566097	10.5049057	9.814439774
AKR7A3	8.180312157	8.172492981	8.193861008	8.304895401	7.927887917	7.872117996	8.147053719	8.025352478	8.293580055	8.510499001	8.424659729	8.1248312	8.322776794	7.962620735	7.846690178	7.910864353	8.037612915	8.114360809	8.142774582	8.170836449	8.309025764	8.070997238	8.382177353	8.143096924	8.406562805	8.129137039	8.105238914	8.28248024	8.129277229	8.291269302	8.403024673	8.216089249
AKT1	10.92951488	11.13804722	10.99389076	10.91315079	11.15316963	11.35670757	10.6966486	10.52064228	10.60643673	10.28593826	11.29780102	10.32256985	11.0350666	10.8825264	10.44734764	11.30519485	10.93047714	11.08500862	10.93656349	11.01292801	10.52584934	10.67059135	11.16428661	11.02337551	10.96487904	10.91423893	10.68679905	11.00891876	10.98021603	10.89671516	10.81662846	11.15316963
AKT1S1	7.000243664	6.854681492	7.052760601	6.793439388	6.873927116	6.793040276	6.885028362	7.222502708	6.792490959	7.627186298	7.007228851	7.139536858	7.026647568	6.803836823	7.040804863	6.767952442	6.971446037	6.788530827	7.204278469	7.053219318	7.061513901	6.752868652	6.972157001	7.002326965	7.399045467	6.941348553	6.871742725	7.137587547	6.9391675	7.113511086	6.771279812	6.951572418
AKT2	6.759783268	6.670850754	6.868722916	6.860878944	6.679285049	6.739663124	6.713699818	6.794579983	6.76420784	6.853431225	6.791547298	6.703147888	6.693665028	6.706161022	6.693969727	6.595804691	6.788404942	6.704771042	6.768772125	6.805098057	6.818304062	6.569887638	6.645439148	6.853244781	6.910732269	6.891304016	6.93002224	6.842672348	7.013027191	6.859231472	6.887920856	7.001243591
AKT3	6.872419357	6.771062374	6.802288055	6.846990585	6.944581509	6.788349628	7.096966267	6.810765743	6.950335503	6.875423908	6.752493858	6.866744518	6.94989872	6.798183918	7.041540146	6.770072937	6.870972633	7.044324398	6.898770332	6.96019125	6.894803524	6.755872726	6.816756248	6.771580696	6.887089729	6.927343369	7.009134769	6.802678585	7.037840366	6.805717945	6.856254578	6.729451656
AKTIP	7.446847439	7.348050117	7.148230076	7.848449707	7.365812302	7.303107262	8.045701981	8.111877441	7.472156525	7.307162762	7.675069332	7.719314098	7.452688217	7.379919052	8.136147499	7.461594582	7.209962368	7.328072548	7.531328678	7.430109978	7.47515583	7.439460754	7.642347813	7.365299702	7.274878502	7.337765217	7.988402367	7.381244183	7.726850033	7.2500844	7.35836792	7.418684483
ALAD	8.282115936	8.197741508	8.327661514	7.853206635	8.252893448	8.395205498	7.607823372	7.985575676	7.94323349	8.176908493	8.249432564	7.969261646	7.959079742	8.107081413	7.738981724	8.322325706	8.217146873	8.032089233	7.921400547	8.079810143	8.113165855	8.136525154	8.682709694	8.182991982	7.76715517	8.081400871	8.040136337	7.90408659	8.033624649	7.997812271	8.262038231	8.264550209
ALAS1	6.74545145	6.978596687	6.855580807	6.862983227	6.78998518	6.934717178	6.968605995	6.845438957	6.82870388	6.98165369	6.931831837	6.864476204	6.747550964	7.068548679	6.743254185	6.826502323	6.865522861	6.853484631	6.874177456	6.946088314	6.865917683	6.814474583	7.254365921	6.97243309	6.952918053	6.834252834	6.782522202	7.070585728	6.810621262	6.771133423	6.743435383	6.769984722
ALAS2	11.52593803	8.955832481	11.23766422	10.31758308	9.326853752	8.499417305	9.498410225	12.17549133	10.52305984	13.40917492	11.88209724	12.80408573	11.55285549	8.09183979	10.75495338	10.50822926	10.32297707	8.554581642	9.885288239	10.43762112	10.43637943	9.761466026	10.62443066	10.28880596	9.751641273	10.13247108	9.542747498	9.318953514	8.764302254	9.727442741	9.573922157	10.25571442
ALCAM	7.838413715	7.762881756	7.288600922	7.741773129	7.409890175	7.306043148	8.093793869	7.952445984	7.715186596	8.164469719	7.511914253	8.113619804	7.679334641	7.636293411	7.900716782	7.291676521	7.678356647	7.643630981	7.173892021	7.38546133	7.853584766	8.021682739	7.286809444	7.226778507	7.362262249	7.810551167	7.901587486	7.068700314	7.224026203	7.147263527	7.564543724	7.360062122
ALDH16A1	7.732291222	8.333868027	8.166055679	7.96233654	7.912843227	7.97626543	8.158169746	7.689105511	8.370718956	8.008682251	8.121888161	7.886016846	8.398122787	7.643977642	7.689017296	7.999492645	7.915045738	7.927649975	8.343811989	8.149979591	8.264550209	7.764426231	7.724830627	7.973980427	8.614964485	8.069261551	7.950606346	8.37730217	8.031281471	8.19159317	8.155917168	7.896988869
ALDH18A1	7.37006712	7.597711563	7.559932709	7.38676405	7.363743782	7.595658779	7.253342628	7.064957142	7.621568203	7.141951561	7.453497887	7.110579967	7.529549599	7.303128719	7.216441631	7.713629723	7.527500153	7.542287827	7.488989353	7.489887714	7.442751884	7.67286253	7.659396172	7.494185925	7.519217491	7.405982971	7.347727299	7.512713432	7.600440025	7.536670208	7.862765789	7.370571613
ALDH1A1	8.716848373	8.718884468	8.778956413	7.801455975	8.606921196	9.051659584	7.895195484	8.380452156	8.505188942	8.150791168	8.563494682	8.042888641	8.034823418	8.643701553	7.64051199	8.346413612	8.914196014	8.26602459	8.900118828	8.896118164	9.141896248	7.921554565	9.320625305	8.816484451	7.746957302	8.765273094	9.254638672	8.363750458	9.215960503	8.899126053	8.41619873	9.044605255
ALDH2	9.021705627	9.583175659	9.515939713	9.572353363	9.657801628	9.750764847	8.884571075	9.407064438	9.782138824	9.896960258	9.751886368	9.095293045	9.120764732	9.812538147	8.218109131	9.61554718	9.363712311	9.044998169	9.244285583	9.785446167	9.467497826	8.655034065	10.1089201	9.424487114	8.905870438	9.428103447	9.446091652	9.20505619	9.281132698	9.875455856	9.072776794	9.769293785
ALDH3A2	6.877961159	7.00565958	6.917099953	7.065565586	7.037930489	6.906747341	7.070246696	6.784854412	6.945817947	7.034482002	7.038171768	7.069264889	6.928220749	7.067100525	7.092167377	6.717356205	6.891526222	7.016182899	6.898770332	6.972283363	6.958301067	7.215789795	6.946088314	6.948281288	7.235465527	6.81547308	7.002545834	7.013224602	7.107858658	6.916308403	7.066385269	6.93007803
ALDH3B1	9.477431297	9.340011597	8.962985039	8.913125038	9.166286469	8.990750313	8.678861618	8.876800537	9.041536331	8.948895454	9.250805855	9.013683319	8.953704834	8.94512558	8.059077263	8.646778107	8.70650959	8.566209793	8.952005386	9.338482857	8.910737991	9.086405754	9.365143776	9.35400486	8.999153137	8.724526405	8.556149483	9.396313667	8.607514381	9.595982552	9.228488922	9.636340141
ALDH4A1	6.894218445	7.215034962	6.968246937	6.969699383	6.837526321	6.985802174	6.935036659	6.748545647	7.061674118	7.10062933	7.081622124	6.86780405	6.83109045	7.017401218	6.778102875	6.870891571	7.014427662	6.852348804	6.958524704	6.968786716	6.901939869	6.927434921	7.290995598	7.148282051	6.986087799	6.968605995	6.869290829	7.034119606	6.982484341	7.150534153	7.310527802	6.8820467
ALDH5A1	8.036802292	7.627530098	8.346077919	7.607435703	7.833341122	7.833157063	7.681601524	8.163723946	8.036625862	8.745176315	7.565119743	7.904455185	7.843685627	7.266316891	7.775699139	7.682309628	7.85652256	7.681336403	8.267523766	7.960802555	8.506950378	7.823125839	8.592320442	7.749635696	7.387356281	7.828132629	8.085399628	8.07258606	8.210781097	7.7397995	8.105674744	7.881629467
ALDH6A1	7.866526604	8.211366653	8.025069237	7.907198429	8.260033607	8.29516983	7.967814922	7.568390846	7.938327312	7.807005405	7.982709408	8.021196365	8.13248539	7.57436657	7.859724045	7.958462715	7.924550533	8.363750458	8.508124352	8.625260353	8.418466568	7.909602165	7.794371128	8.112016678	8.403137207	8.269210815	8.315950394	8.771800041	8.531348228	8.520452499	8.37430954	8.201300621
ALDH7A1	6.862757206	6.912583351	6.900138855	6.811273098	7.050891399	6.800031662	6.959775925	6.794579983	6.873606682	6.881925583	6.747198105	6.848739624	7.009670734	6.780748367	6.896927357	6.794322014	6.858579636	6.773133755	6.839421272	6.822519302	6.916135311	6.955751419	6.941722393	7.032103539	7.044919968	6.899722576	6.943966866	6.92757082	7.02135849	6.710743904	6.722422123	6.673327923
ALDH8A1	7.023690224	7.240635395	7.086736679	7.096046448	7.051846504	7.198786736	7.001592636	7.249074459	6.953445911	6.83352375	7.221672058	6.971362591	7.168962955	7.314159393	7.300568104	7.061609745	6.996763229	7.164840698	7.045096397	7.062348843	6.994402409	6.966184616	6.993718147	6.983680725	7.197280884	6.903373241	6.917586803	7.327306747	7.277819157	7.143206596	7.231342316	7.225894451
ALDH9A1	11.66549587	11.77324867	11.74439716	11.50242424	11.61478138	12.41804218	11.37402439	11.01773739	11.62601757	11.30219555	11.64028454	11.11121941	11.54788876	11.64216995	11.15407467	12.08402634	11.79648399	11.6790514	11.36777401	11.87050533	12.0563345	11.63381004	12.09686375	12.0514679	11.52593803	11.57311058	12.14619064	11.73201847	12.10412025	11.75860596	11.98163128	11.81440544
ALDOA	11.31514835	11.94709778	11.48224449	11.14697742	11.89434433	11.74283791	10.81917477	11.46315479	11.53254986	12.20838261	11.54402065	10.54479408	9.332449913	11.56560516	10.57537365	12.10100365	11.5408392	11.06075573	11.64216995	11.98695564	10.97261715	10.3891449	8.797948837	11.51087379	10.73673725	11.33535099	11.32194138	11.9299736	11.3602066	12.26450825	11.39873028	11.56285477
ALDOB	7.527024746	7.174058914	7.798183441	7.246568203	7.874894619	7.636890411	7.193998337	7.900716782	7.355025768	7.439893723	7.221672058	7.212955475	7.12427187	7.441572189	7.075028419	7.586489201	7.730600834	8.025069237	7.879374027	7.23780632	7.528289795	7.471084595	6.757745266	8.001088142	7.69563055	7.750826836	7.445378304	8.274438858	8.026114464	7.743439674	8.056544304	8.042068481
ALDOC	9.199728966	9.592200279	9.415501595	8.858064651	9.077184677	9.717402458	8.783511162	8.338110924	8.965144157	8.614356995	9.131036758	8.183254242	8.757711411	9.443437576	8.312948227	9.65730381	9.099234581	8.732987404	8.771800041	9.351143837	9.053502083	9.247293472	9.036522865	9.356312752	9.14040184	8.689471245	8.98222065	9.140097618	8.83487606	8.798298836	9.571129799	9.365143776
ALG1	7.094771862	7.391424656	7.363128662	7.114109516	7.179541588	7.057814598	7.048644543	7.015078068	7.228625774	7.045544147	6.912250042	7.101769447	7.07980299	7.059969425	6.80291605	7.278815746	7.221229553	6.994402409	7.20629549	7.181373119	7.220536232	6.94998312	6.940533161	7.041711807	7.009831905	7.181988716	7.153801918	7.452094078	7.255173206	7.433074474	7.128488064	6.993075371
ALG11	7.111673355	7.041980267	6.991022587	7.13629961	6.95470047	7.09338522	7.173332691	7.226263523	6.948191166	6.998978138	6.95581913	7.225121498	6.917171001	6.887030125	7.075028419	7.039373875	7.178008556	7.077731133	7.094204903	7.077653408	7.180773735	7.200130939	6.940533161	6.860603333	6.95868206	7.257898331	7.314228058	7.041195393	7.175326347	6.895446301	7.518344402	7.181306362
ALG12	6.954957008	7.191201687	6.95868206	7.020620346	7.003847122	6.945716858	7.00779295	6.864646435	6.960655689	6.88069725	7.036897182	6.976035595	6.996456623	6.889730453	6.807438374	6.990694523	6.909337521	6.862184525	6.932441711	6.915610313	7.052560329	6.926241398	7.140541077	6.982730389	7.162369251	6.963206768	6.860512733	7.037770748	6.943716526	6.88293457	7.011650562	7.068788528
ALG13	8.382177353	7.87059164	7.962006092	8.187961578	7.834010124	8.270011902	8.555043221	8.524723053	8.03732872	8.544080734	8.207199097	8.407884598	7.990171432	8.407738686	8.294997215	8.087107658	8.277593613	8.44319725	7.729424953	7.890300274	8.263590813	8.405323982	7.824664593	7.676505089	7.718750954	8.091958046	8.221520424	7.348728657	7.755742073	7.576140404	8.045845032	7.819502354
ALG14	6.981934071	6.943205357	7.106528759	7.047382832	7.018097878	7.079597473	7.125359535	7.301222324	7.078681469	7.052864552	7.0860672	7.034067631	6.932497978	6.944059849	7.526734829	6.976089001	6.99037075	7.121952057	6.993634224	6.850356579	7.026875019	6.966184616	6.960469723	7.040525913	6.952918053	7.100949764	6.992051601	6.966353416	6.952740192	6.958638191	7.072606087	6.858121395
ALG2	6.813374519	6.685428143	6.767625809	6.756620407	6.860431671	6.874904633	6.889032364	6.764248848	6.874919891	6.770643711	6.800701141	6.866744518	6.901598454	6.83599329	6.728152752	6.866122723	6.79020834	6.837373257	6.848838329	6.95186758	6.866914749	6.916779041	6.842439175	6.84474659	6.838069916	6.888248444	6.838543892	6.810843468	6.777822018	6.773516655	6.7552495	6.860512733
ALG3	8.586009979	9.060019493	8.953704834	8.749735832	8.767254829	8.89692688	8.429447174	8.248844147	8.790921211	8.643215179	8.828121185	8.610682487	8.968073845	8.726765633	8.266583443	8.820943832	8.47660923	8.672986984	8.481525421	8.702584267	8.689663887	8.760923386	8.608382225	8.738327026	9.048154831	8.534257889	8.444466591	8.964906693	8.680003166	8.858276367	9.496189117	9.025531769
ALG5	8.354754448	8.097273827	8.139365196	8.688982964	8.064731598	7.888816357	9.02285862	9.038525581	8.734213829	8.816679001	8.038022995	8.947257042	8.885955811	8.207738876	9.316755295	7.825556755	8.247466087	8.327661514	8.091702461	8.272215843	8.869326591	8.467834473	8.253188133	7.981287956	8.573609352	8.401701927	8.764885902	8.298342705	8.389707565	8.407012939	8.312812805	7.985877991
ALG6	8.530847549	8.141910553	8.426391602	8.568601608	8.376627922	8.315577507	8.443919182	8.663661957	8.655637741	8.585366249	8.325946808	8.719419479	8.648388863	8.125530243	8.996638298	8.291113853	8.63958168	8.47834301	8.660796165	8.370064735	8.980348587	9.043726921	8.678720474	8.552602768	8.327793121	8.285089493	8.809238434	8.178370476	8.746908188	8.17437458	8.660030365	8.520313263
ALG8	8.596530914	8.822206497	8.795218468	8.782018661	8.763066292	8.713294029	8.822758675	8.307451248	8.717048645	8.575921059	8.55365181	8.456628799	8.710978508	8.390179634	8.477861404	8.81459713	8.731755257	8.766287804	8.808353424	9.044127464	8.978982925	8.791617393	8.852125168	8.80893898	8.959336281	8.653180122	8.809238434	8.994922638	9.09192276	9.094439507	9.159193039	8.75440979
ALG9	7.83232975	7.997327328	7.918136597	7.763847351	7.901988029	7.875185966	7.889006138	7.670978546	8.036625862	7.842253685	7.923864365	7.500280857	7.692588806	7.872259617	7.851287842	8.057939529	8.02670002	7.961059093	7.869331837	7.933546543	7.921655655	7.865490437	8.11816597	7.917235851	8.197004318	7.886393547	7.639551163	8.096887589	8.195896149	7.985575676	8.160752296	7.905703068
ALKBH1	7.911216736	7.846768856	8.014639854	7.839338303	7.955358982	7.829954147	7.932113647	7.87280798	7.987209797	7.912284851	7.887556076	7.952363968	7.692213535	7.747850418	7.807919979	7.765343666	7.913869858	7.922128677	8.057492256	7.983705521	7.899387836	7.698789597	7.87147522	7.823243618	7.637867451	7.637867451	7.793574333	7.941239834	7.842614651	7.791741371	7.922378063	7.659623146
ALKBH2	7.569013596	7.936536312	7.845284462	7.732759476	7.630879879	7.786633015	7.488714218	7.674458504	7.824664593	7.330997467	7.811239243	7.402091503	7.690742016	7.408908367	7.609942913	7.578233242	7.740177155	7.898024082	7.573959351	7.559001923	7.660484791	7.765615463	7.467405319	7.462041855	7.937185764	7.700474262	7.393269539	7.649343014	7.521090031	7.400388718	7.672410965	7.456623554
ALKBH3	8.62580204	8.465521812	8.303309441	8.666119576	8.477757454	8.659205437	8.564426422	8.333731651	8.741096497	8.470732689	8.47642231	8.447670937	8.616495132	8.2589674	8.764885902	8.443720818	8.575381279	8.693719864	8.231776237	8.547739983	8.942055702	8.204415321	8.293580055	8.300907135	8.475219727	8.47623539	8.409581184	8.280231476	8.300013542	8.386693001	8.38476944	8.191997528
ALKBH4	7.181988716	7.267672539	7.265070438	7.294080257	7.089701653	7.395500183	7.13326025	7.02469635	7.279094219	6.884217739	7.338668346	7.017832756	7.160178185	7.211838245	6.972358227	7.328977585	7.179422855	7.229224205	7.212173939	7.334871769	7.204288006	7.172186852	7.099691391	7.237518311	7.389537334	7.163661003	7.098021984	7.299240112	7.244465351	7.174518585	7.232498646	7.2357831
ALKBH5	11.82422829	12.01287842	12.06524181	11.55989361	11.71554852	12.16949654	11.77988243	11.35861588	11.98913288	11.7074337	12.04915237	11.40436459	12.01030636	11.60043335	11.47838497	11.99589348	12.07300568	12.15586376	11.81884575	12.07760429	12.15092182	11.89523888	12.15092182	11.98163128	11.67267132	11.72263813	11.68106556	12.08402634	12.0943222	12.0514679	12.21961021	11.7922411
ALKBH6	7.944061279	8.269109726	8.238477707	7.927050114	8.260033607	8.290764809	7.705257893	7.703359604	8.182845116	7.609602928	8.26377964	7.773005486	8.035763741	8.102497101	7.868220806	8.221418381	7.994335175	8.303309441	7.884052753	8.078566551	7.853292942	8.202709198	8.023892403	8.16510582	8.200051308	7.823748112	7.883328438	8.130313873	8.017571449	7.98148632	8.101870537	8.180423737
ALKBH7	8.304895401	8.405323982	8.375993729	8.960195541	8.245376587	8.200677872	8.543860435	8.64632988	8.567730904	8.794864655	8.600776672	8.162853241	8.652610779	8.258242607	8.544880867	8.047746658	8.072759628	8.334485054	8.062391281	8.316339493	8.320298195	8.240115166	8.232138634	8.226276398	9.359992027	8.330036163	8.277846336	8.468650818	8.189086914	8.51506424	8.687030792	8.093123436
ALKBH8	7.591656208	7.829017162	7.589744568	7.550314903	7.50397253	7.556530952	7.777130127	7.458903313	7.445681095	6.983943462	7.206231117	7.570074081	7.821376324	7.16903162	7.375586033	7.752264977	7.473716259	7.68595171	7.230288506	7.813379288	7.927258968	7.350534439	7.513932228	7.650240898	8.356511116	7.816815376	7.568001747	7.828456402	7.727942467	7.917541981	7.303919792	7.334457874
ALMS1	7.557626724	7.750826836	7.505149364	7.503801823	7.534248352	7.468811512	7.319085598	6.915128231	7.451725483	7.196267128	7.523213387	7.14222908	7.291852951	7.071820736	7.045686722	7.619713306	7.703091145	7.800773621	7.564647675	8.066596985	7.877207756	7.32960844	7.602928638	7.519924641	7.997599602	7.707245827	7.388228416	7.798099995	7.763926506	7.472156525	7.80396843	7.717348099
ALOX12	7.7422719	7.798183441	7.943546772	8.07780838	7.594609737	7.578332901	7.768980503	8.293707848	8.143455505	9.07509613	7.915668011	8.336302757	8.002484322	7.88272953	8.151008606	8.455345154	7.954918385	7.163161755	8.549279213	9.370066643	8.419691086	7.075807095	8.367843628	7.896551609	7.567491055	8.085567474	8.27124691	8.29156971	7.597630024	8.419979095	7.36937952	7.848078728
ALOX15	7.510399818	6.79752779	7.090444565	6.786707878	7.084750175	7.309063911	7.546965122	6.773635387	7.003016472	7.288959503	7.520529747	7.45873642	6.958468914	7.101814747	7.287244797	6.85204649	7.290079594	6.963493824	7.652617931	7.433445454	7.300915241	6.884217739	7.003529072	7.128995895	7.335343361	7.621118069	7.308418751	7.070585728	6.955303669	7.259019375	7.230341911	6.965753555
ALOX5	12.91664505	13.3146553	12.88739967	12.47903347	13.44599819	13.66615486	12.25907326	12.71710587	12.52145386	12.86307812	13.10940075	12.08195686	12.25739193	13.84288311	12.0699091	13.85950851	13.02327919	12.55740738	12.89588451	13.01852417	12.14815712	13.24357891	13.60463047	13.45567799	12.21656132	12.58380127	12.67548752	12.45949173	12.4939661	12.8586216	12.7767868	13.28355885
ALOX5AP	13.8712492	14.16548061	13.88574028	13.88574028	13.96063042	14.15216637	13.82908535	13.95287228	13.51284122	13.8488493	14.00111294	13.46619225	13.76541901	14.30663681	13.24357891	14.36114693	13.95287228	13.81634617	13.75930309	13.88574028	12.89153194	13.56505775	14.58358574	14.44048214	13.41949749	13.33688831	13.56505775	13.58491421	13.72195339	13.61569881	13.25284863	13.77175617
ALPI	6.84098196	6.930590153	6.876099586	6.567297459	6.820921421	6.808894634	7.063132763	6.830173969	6.767516136	6.821739197	6.843161106	6.739252567	6.741644382	6.816239834	6.823444366	6.829816818	6.825613499	6.8966012	6.748771191	6.77603817	6.757620811	6.741906166	6.810155869	6.682487965	6.722549438	6.888248444	6.655468464	6.732982635	6.761860847	6.79612112	6.773635387	6.621164799
ALPK1	9.994990349	9.702630997	9.719896317	9.974374771	10.61076736	10.03784084	9.607440948	10.25927734	9.510564804	10.17485905	9.788239479	9.976812363	9.72015667	10.76129818	9.498410225	10.54291153	10.16868114	9.364650726	10.07407188	9.942700386	8.44463253	10.27316284	10.04435349	10.74669552	9.609107018	9.187106133	9.51306057	9.599147797	9.581896782	9.298592567	9.055356026	10.27316284
ALPL	11.9544096	12.47903347	11.85408211	11.5978651	13.08327866	11.88818741	11.19637203	11.6710062	11.26025963	11.90569592	12.26967525	11.12261105	11.85846996	13.77758217	11.2243824	13.55330944	12.35792255	12.05436134	12.41574097	11.52719402	9.062795639	12.67947769	12.85507584	12.44962597	11.86653233	11.75640202	11.87050533	10.62443066	9.871688843	11.44948769	11.58199978	12.40306091
ALPP	12.33375835	13.12780094	12.75337505	13.06560898	13.04603958	12.87963676	12.93589592	12.37943172	13.00881863	11.99589348	12.98309898	12.30231285	12.80009651	13.02327919	12.75745201	12.70443726	12.22608852	13.01437759	12.52774811	12.83718872	12.14619064	12.71710587	11.75027847	12.87963676	13.23544979	12.98590088	12.49814987	13.1410532	12.91232395	12.98309898	13.03949165	13.2705555
ALPPL2	7.184540272	7.092167377	7.156891346	7.116366386	7.139463902	7.024580956	7.203508377	7.253893375	7.23993969	7.394253254	7.080207825	7.549296856	7.044897556	7.166045189	7.144265652	7.04670763	7.104424	7.162117958	7.074447632	7.135825157	7.190546036	6.98023653	7.245824337	6.987826824	7.213423729	7.065946579	7.214561939	7.021624565	7.163331985	7.228058815	6.884343624	7.063533306
ALS2	8.060509682	7.947747707	7.851287842	8.012209892	8.062760353	8.406562805	7.659898758	8.023674965	7.839677811	7.740513802	7.949723721	8.012209892	8.123778343	8.055296898	8.502342224	8.115614891	8.083055496	8.177427292	7.859425545	7.964562416	8.138906479	8.195620537	8.429838181	8.035618782	7.541587353	7.865114689	7.969685078	7.758070469	7.981705666	7.97227335	8.004780769	8.026381493
ALS2CR13	9.735386848	9.277042389	9.204841614	9.772000313	9.13278389	9.447324753	9.492463112	9.79928875	9.820188522	9.444488525	9.074707031	9.941411018	9.467772484	8.541845322	9.867236137	8.918333054	10.00481129	9.3785429	9.13212204	9.363464355	10.1987915	10.37326431	9.395817757	9.066542625	9.652265549	9.602528572	9.755382538	9.203307152	9.584959984	8.97960186	10.06594086	9.656233788
ALS2CR14	8.293453217	9.326853752	8.451183319	9.135748863	8.776345253	8.517494202	9.093375206	8.968073845	8.861942291	8.309723854	9.178318024	8.654452324	8.638716698	9.220458984	8.819117546	8.573936462	8.129137039	8.654109955	8.286701202	8.662307739	8.051473618	8.552774429	8.329607964	8.835041046	9.528190613	8.790532112	8.177815437	9.541200638	8.747369766	9.386426926	8.840493202	9.302761078
ALS2CR2	13.47251701	11.9975338	13.37680721	12.42669773	11.12018776	11.77813911	11.88818741	13.27906322	12.25022125	13.66095734	12.90786076	13.40441799	12.95030689	10.74534035	12.5783844	11.96255779	12.55858994	11.70579433	13.03461075	12.46916866	13.08327866	12.5998621	13.16964245	12.64808559	12.41804218	12.66252136	12.0699091	12.5655098	12.39066601	12.72730255	12.40991592	12.76794529
ALS2CR4	6.925860882	6.79752779	6.83368063	6.913799763	6.664489269	6.808894634	6.970890522	6.662430763	6.82870388	6.744307518	6.747198105	6.88448	6.954820633	6.743116856	6.799085617	6.810547829	6.974638939	7.014025688	6.679633617	6.78390646	6.949370384	6.987826824	6.887358665	6.765262604	6.786547661	6.853312016	6.88927269	6.83395195	6.918660164	6.779867649	6.809403896	6.84379673
ALS2CR8	6.791015148	6.704440594	6.815039635	6.802817822	6.763303757	6.83757019	6.945684433	6.864646435	6.83810997	6.640028477	6.758937359	6.829093933	6.962495804	6.674415112	7.2020154	6.871669292	6.961278439	6.800433636	6.909445286	6.746492863	6.96476841	6.953081131	6.777530193	6.773133755	6.698417187	6.738802433	6.878311157	6.727878094	6.809579849	6.787859917	6.863773823	6.684994698
AMAC1L2	6.793539047	6.893617153	6.73334837	7.00054884	6.853414536	6.931777	6.801694393	6.699345589	6.872472763	6.878283978	6.795440674	6.811702728	6.911940575	6.703808784	6.687921524	6.921011925	6.674550533	7.002066612	6.877636433	6.878857136	6.820183754	6.844269276	6.797083378	6.727316856	6.839673519	6.943579674	6.834111691	6.861168861	6.841763973	6.770072937	6.659355164	6.790543556
AMACR	6.931587219	7.159355164	7.251467705	7.189597607	7.197598934	7.243495941	6.974249363	6.86780405	7.062622547	6.977486134	7.098184109	6.91697979	6.930755615	7.01096344	7.070911407	7.166450024	7.38214016	7.135130405	7.115766048	6.966659069	6.991170406	7.349626064	7.205753803	7.016457081	6.938646793	7.025165558	7.209201813	6.959720135	6.959476471	7.198323727	6.973208427	6.868318558
AMD1	9.026233673	8.817523003	8.692967415	8.876637459	9.061387062	9.130550385	8.759239197	9.198502541	8.281692505	8.402044296	8.324505806	8.554865837	8.542513847	8.711716652	8.883455276	9.083305359	8.820487022	8.909013748	8.316684723	9.003207207	8.133863449	8.532034874	8.564744949	8.718015671	8.690023422	9.223752975	9.402675629	9.202591896	9.284662247	8.826284409	8.637423515	8.908362389
AMDHD1	7.150484562	7.171142578	6.908770561	7.232005119	6.959651947	7.011844635	7.022523403	7.27069664	7.060692787	6.954582214	7.055747986	7.193757534	6.966440201	7.236210346	7.391045094	7.02654171	7.04818058	7.293824196	7.071739674	6.932838917	7.444486618	7.245448589	7.065491676	6.897971153	7.316184044	6.92855978	6.919790268	6.975991726	6.857387066	7.102580547	7.082911015	7.118954182
AMDHD2	8.097791672	8.454011917	7.957806587	8.214759827	8.572184563	8.108437538	8.192704201	8.427124977	8.095754623	8.222036362	8.15735817	8.281817436	8.406562805	7.875301838	8.04117775	8.24185276	7.845284462	8.062976837	8.036496162	8.458123207	7.866968155	7.823748112	8.010607719	8.462360382	8.507591248	7.973980427	7.828330994	8.318860054	7.933546543	8.400695801	8.179841995	8.070590973
AMFR	7.445598602	7.419223785	7.341830254	7.636006832	7.262319565	7.435986519	7.383889198	8.003787041	7.238833427	7.833249092	7.191088676	7.560787678	7.484095097	7.075303555	7.510752678	7.535885334	7.308418751	7.356163502	7.435362339	7.661022663	7.456317902	7.377374649	7.183720589	7.208374977	7.587424278	7.524308205	7.362751484	7.544139385	7.487344265	7.489039421	7.572843075	7.386898041
AMICA1	13.13598919	13.64105225	12.99500751	12.89153194	13.56894493	13.74318981	12.61800575	12.78474903	12.65175343	12.89995098	13.40917492	12.52145386	12.80736446	13.66095734	12.45620823	13.81634617	13.27490902	13.12336349	13.41525555	13.2705555	12.25293064	12.95959091	13.77175617	13.65375042	12.81083393	12.61800575	12.81487846	12.80408573	12.48178673	12.87963676	12.60632992	13.09691143
AMIGO1	6.938369751	6.884217739	6.938669205	6.823444366	6.897027969	6.949768543	6.853228569	6.746430874	6.884176731	6.803755283	7.072169304	6.895499706	7.122877121	6.903196335	6.873201847	6.777868271	6.907885551	6.873826504	6.870538712	6.977201462	6.768686295	6.862016678	6.870234966	6.950884342	6.809579849	6.768686295	6.832996368	6.938576221	6.944489479	6.981419086	6.986872196	6.827469349
AMMECR1	6.635612965	6.756144524	6.933999538	7.504888058	6.756399632	6.675806046	6.715346813	6.74966383	6.866559505	6.766560078	6.579744339	6.976843834	7.619572163	6.567409039	6.728152752	6.65981245	6.705183029	6.954547405	6.925997734	6.977201462	7.430893898	6.898819923	6.672813892	6.843182564	7.860961914	7.275617123	6.993123055	7.231863976	7.167185783	6.938950062	7.49288702	7.039772511
AMMECR1L	7.327699184	7.216154099	7.337528706	7.29289484	7.23308754	7.35259676	7.622253895	7.437227726	7.532650948	7.353293419	7.631023884	7.406354427	7.471084595	7.476816177	7.594513416	7.360304832	7.386544228	7.33571291	7.461915016	7.280585289	7.38214016	7.564007282	7.585608959	7.479308128	7.220705986	7.41679287	7.615883827	7.334457874	7.34552002	7.360361099	7.397244453	7.363828182
AMN1	7.023012638	6.942490101	7.026448727	7.145990372	6.953582764	7.100596428	7.281124592	7.635901928	7.166482925	7.191088676	7.146696568	7.188395023	7.229262829	7.263922691	7.430615425	7.132712841	7.087805271	7.053309917	6.944960594	6.979021072	7.158238411	7.484989643	7.242691994	7.38267231	7.092932224	7.098021984	7.126176834	6.939488888	7.11232233	6.821624279	6.917135239	6.899765491
AMOT	7.04670763	7.23178196	7.213284016	6.902825832	6.931632996	7.010356903	6.935036659	6.651318073	7.105387688	6.771954536	7.117119312	6.908043385	7.083621025	6.944059849	7.245373249	7.09395647	7.045445919	7.086530209	7.366821766	7.08054924	7.100026608	6.973540783	7.188231468	7.209472656	7.049119949	7.103493214	7.056811333	7.139620304	7.122481823	7.21516037	7.062139034	6.941664219
AMPD3	7.196416855	6.962203979	7.093538284	7.024922848	7.179541588	7.114634991	7.100596428	7.162050724	6.963650703	7.474261284	7.09036684	7.103961468	7.084664822	7.281173229	7.111431122	7.171758175	7.107661247	7.117119312	7.127367496	7.005136967	7.024442673	7.376435757	7.563404083	7.194680691	6.888920307	6.933371544	7.094204903	6.92855978	6.888205528	6.951188564	6.88069725	6.943579674
AMT	7.49673748	8.404743195	8.187577248	7.88272953	8.345615387	8.219332695	7.453444004	7.391611576	8.296650887	7.404905319	8.075474739	7.36536026	7.928433895	8.182991982	7.421689987	8.053632736	7.711417675	7.882407665	8.087107658	7.969882488	8.015593529	7.895509243	8.214374542	8.405617714	8.257320404	7.619129658	7.519526005	8.612784386	8.105674744	8.000159264	8.122392654	8.298840523
AMY1A	8.13560009	8.399211884	7.410855293	8.253041267	7.543519497	7.495324612	8.228996277	8.220579147	7.770274639	9.185276031	8.160868645	7.818939209	8.189258575	8.246774673	7.922843456	7.774002552	7.584465504	7.675458431	7.796025753	7.883955479	7.789330482	7.912710667	8.062391281	8.323694229	8.390654564	8.182991982	8.296821594	8.414925575	8.560199738	8.664440155	8.454715729	8.506649017
AMY1B	7.087078571	7.789693832	7.08054924	7.333292007	7.112194061	7.20265913	7.400767803	7.445447445	7.224852562	7.706103325	7.682558537	7.366877556	7.329946995	7.770538807	6.953122139	7.461594582	7.132146358	7.058198452	7.030341625	7.266890049	7.170995235	7.294005394	7.59689188	7.478013992	7.336749077	7.505984306	7.404479504	7.819502354	7.614980698	7.927649975	7.762689114	7.596801758
AMY1C	11.85615921	12.59731007	12.51555252	12.46916866	12.3730917	12.62125301	12.90403557	12.39439964	12.51866436	12.21656132	12.67947769	12.37655926	12.5003767	12.42986298	12.74915695	12.60997772	12.61800575	12.42986298	12.74593735	12.69776535	12.33375835	12.51270008	12.57064056	12.58975506	12.42669773	12.66512203	13.07853127	12.95030689	13.13182259	12.96610451	13.01852417	12.87141037
AMY2A	7.620130062	7.662054539	7.666330814	8.237365723	7.925101757	7.72885704	8.031617165	8.048002243	8.148524284	7.648117065	7.561692238	7.707609177	8.120630264	8.082906723	8.535462379	7.975628376	7.964018822	7.861895561	7.953609467	7.796228886	7.956130505	8.087679863	7.945414066	8.004383087	7.613125324	7.670185566	8.002484322	7.796416759	7.669523716	7.871866703	7.916345119	8.093123436
AMY2B	6.923027992	6.652023792	6.807740211	6.735637665	6.955916405	6.909101486	6.794530392	7.05934	6.79123354	6.854883194	6.758937359	6.826251984	6.695030689	6.756218433	6.890661716	6.907832623	6.888998508	6.77571249	6.909445286	6.733315468	6.900252342	7.015015602	6.762488365	6.894935131	6.56146431	6.885800362	6.970890522	6.741786957	6.775527477	6.8181777	7.165727615	6.888930798
AMZ2	10.60915565	10.57228374	10.59238338	10.84307289	10.63687897	10.61932755	10.73786736	10.74669552	10.94763279	10.59152985	10.7311945	10.40049839	10.76210499	10.59773731	10.95517063	10.68208027	10.77774811	10.83222294	10.83671761	10.62640572	11.00533676	10.60819626	11.22685242	10.49644089	10.53999329	10.76726913	10.70200539	10.57966137	11.19464874	10.7030592	10.77604485	10.43999195
ANAPC1	8.373797417	8.357849121	8.456498146	8.254717827	8.528372765	7.820121765	8.220376968	8.251796722	8.061999321	7.817753792	8.449601173	8.070590973	7.864129543	8.097916603	8.440142632	8.267788887	8.265688896	8.025069237	8.452799797	8.067439079	8.022768974	8.02602005	8.565087318	8.234012604	7.800511837	8.364415169	8.094769478	8.22978878	8.122392654	8.276164055	7.876994133	8.212533951
ANAPC10	7.637183666	7.263844967	7.413561821	7.427098274	7.388769627	7.327870369	7.806877136	7.655522823	7.568784714	7.631023884	7.32563591	7.528804779	7.466245651	7.408908367	7.732291222	7.392148018	7.733547211	7.490637302	7.032832623	7.291974068	7.718750954	7.783024311	7.22359705	7.047498703	7.339056015	7.611760139	7.689017296	6.993432999	7.3489604	7.246768951	7.595294952	7.227602959
ANAPC11	8.873209	8.989275932	9.111740112	9.005220413	8.829785347	8.970191956	8.838033676	8.982377052	8.722103119	8.976624489	9.175828934	9.009565353	8.897465706	9.36396122	8.916437149	8.638061523	8.87536335	8.964300156	8.249432564	8.624855042	8.67808342	8.979384422	9.163434982	8.748458862	9.108944893	8.60399437	8.440142632	8.503001213	8.47759819	8.670954704	8.92253685	8.88979435
ANAPC13	10.7782259	10.69884586	10.86860752	10.92024517	10.41676807	11.07382011	11.25084782	10.87551308	10.65349197	10.86988258	10.59238338	10.63051701	11.08168411	10.80649281	10.97349644	10.89806747	10.83222294	10.84542847	10.52762318	10.41416836	10.76825809	11.07025528	10.65962505	10.47432518	10.23764706	10.79388332	10.82298183	10.35769749	10.49185562	10.31547546	10.96247578	10.78685093
ANAPC2	7.075950623	7.382896423	7.422457218	7.190546036	7.230422974	7.216519833	6.924253464	7.062514305	7.315275192	6.98165369	7.20492363	6.935036659	7.207392693	7.028326988	6.887946606	7.112698078	7.17461729	7.121239185	7.369746685	7.200445652	7.093058586	6.990105629	7.093789577	7.163927078	7.395573139	7.200480938	7.053032398	7.537055969	7.328557968	7.340726376	6.905635834	7.094171047
ANAPC4	9.080546379	8.926539421	9.290502548	8.908599854	8.991881371	9.413858414	9.030192375	8.853502274	9.35208416	8.894216537	9.249519348	9.058123589	9.170066833	9.320059776	9.282396317	9.197788239	9.485590935	9.489973068	8.854131699	8.762644768	9.405949593	9.51922226	9.278490067	9.218851089	8.502138138	8.897631645	9.069045067	8.691356659	8.805822372	8.595243454	9.245124817	9.018105507
ANAPC5	10.85296249	11.29456425	11.13925648	11.06177998	11.00652409	11.16428661	10.89739132	10.64376736	11.23766422	10.80511093	10.851861	10.89550495	11.07652283	10.75018978	11.07915306	10.90162086	11.10191631	11.29939079	11.22531033	11.2878933	11.37709904	10.79926109	11.39735985	11.02460098	11.08168411	11.18802738	11.06440639	11.54248428	11.30628109	11.30350113	11.24716568	11.04287052
ANAPC7	7.194571018	7.294570923	7.126986027	6.898219585	7.391155243	7.259194374	7.173332691	7.143548489	7.12550354	7.120360851	6.936291695	6.958830833	6.72422266	7.083702564	7.014257908	7.323063374	7.19963932	7.124029636	7.13810873	7.193868637	7.187075615	7.005451679	7.018967628	7.167262554	6.868972301	7.274387836	7.273998737	7.186729908	7.221971989	7.185361385	7.354961872	7.205753803
ANG	7.535776138	7.641430855	7.505457878	7.564695358	7.578754425	7.344117641	7.50498867	7.48738575	7.359080791	7.712995529	7.645040512	7.226938248	7.302802563	7.713912487	6.90370512	7.62213707	7.43081522	7.293030262	7.295777321	7.208706856	7.280201435	7.024496078	7.488527775	7.219806194	7.29441452	7.194648743	7.308418751	7.119960785	7.249972343	7.479996204	7.097517967	7.116299152
ANGEL1	7.74800539	8.058618546	7.980560303	7.941239834	7.822757244	7.772575378	7.778536797	7.451911449	7.981635571	7.817203045	7.883453369	7.654178619	7.893567085	7.495791435	7.683581829	7.778243065	7.921862125	7.889629364	7.901587486	7.925354481	7.844339848	8.121888161	7.895195484	7.778125763	8.097015381	7.860277653	7.814629555	8.10584259	8.095052719	8.019825935	8.257975578	7.783305645
ANGEL2	9.730487823	9.16440773	9.564470291	9.730780602	9.267221451	9.728121758	9.901638031	9.810652733	9.894979477	9.412193298	9.259541512	9.933420181	9.728467941	9.677166939	10.19518661	9.353793144	9.876707077	10.02387047	9.55548954	9.02428627	10.14534664	10.50822926	9.364650726	9.168859482	9.250544548	9.38792038	9.699248314	8.778780937	9.378911018	8.896656036	9.624700546	9.13804245
ANGPT1	7.00463438	7.058897018	6.914696693	7.329703331	6.931632996	6.780803204	6.955710888	6.820005417	6.914845467	7.016104698	6.779314041	7.119228363	7.048777103	7.123913288	6.792745113	7.092621803	7.28622818	7.095763683	6.938060284	6.897166252	6.912488461	6.821907043	7.032634258	6.840433121	7.077608109	6.945565701	7.015629768	6.884446144	6.957291126	6.776857853	6.774425507	6.763303757
ANGPTL4	7.02524519	6.939403057	6.963493824	6.841787338	6.830094814	6.785918236	6.848277569	7.011521816	6.890866756	6.911940575	7.149074078	6.816670418	6.782830238	6.934962749	7.147548676	6.838888645	6.942738533	6.565387249	6.805548191	6.98979044	6.904961586	6.823127747	6.840248585	6.866369724	6.660775661	6.747745514	6.886260986	6.939488888	6.883769035	6.975384235	6.770167828	7.022220612
ANGPTL6	6.825613499	6.989870548	6.871415138	6.812934875	6.96987772	6.934717178	6.935036659	6.799830914	6.88898468	6.809153557	6.67086792	6.816670418	6.921011925	6.736818314	6.74049139	6.639581203	6.963353157	6.991624355	6.829902172	6.955113888	6.828151703	6.982375145	6.939683437	6.993298531	6.823919296	6.826673985	6.755822659	7.263812065	6.826352596	6.894238472	6.895685196	6.747508049
ANK1	7.002707958	6.811945915	7.062374115	6.825316429	6.778243542	6.75937748	6.871549606	6.928253174	6.861552238	7.811572552	7.014332294	7.286275387	7.017794609	6.723241806	6.8546381	6.883997917	6.79430151	6.810621262	6.926929474	7.172186852	6.908259392	6.728807926	7.435254097	7.020344734	6.938646793	6.799326897	6.888248444	7.095627785	6.973489285	6.960825443	6.916135311	7.012754917
ANK3	6.848096371	7.007008553	7.036094666	6.955104351	7.075582027	6.83342886	6.829697609	6.810765743	6.956728458	6.739997864	6.739186287	6.75413084	6.879127979	6.704902172	6.807937145	6.974005699	6.924292564	7.055591583	6.914644718	7.041342258	7.025426388	6.860700607	7.02654171	6.887984753	7.153954983	6.956412792	7.050282955	7.087841034	7.025350571	6.842042446	6.830420494	6.727878094
ANKAR	7.402554512	7.115468025	7.352136612	7.391518116	7.483737946	7.265070438	7.515729427	7.394278049	7.621568203	7.347959518	7.226680279	7.39518261	7.201519012	7.367566109	7.772575378	7.379204273	7.281729221	7.566586494	7.469758034	7.469316006	7.58803463	7.593257427	7.196704388	7.264634132	7.331531525	7.492135048	7.618918896	7.577295303	7.490974426	7.420796394	7.740513802	7.363828182
ANKDD1A	8.514734268	8.201300621	8.121192932	8.268605232	8.706910133	7.605544567	8.413609505	8.454416275	8.403250694	7.176179886	8.117459297	9.367076874	8.631919861	8.702745438	7.56790638	7.756475925	7.486003876	8.233358383	8.182271004	8.577673912	8.246391296	7.253674507	8.577828407	7.600549221	8.191387177	8.648786545	8.566074371	7.912843227	7.144416332	7.909169197	8.190218925	7.445598602
ANKFY1	7.346120358	7.386898041	7.40063858	7.335363388	7.635813236	7.715107441	7.120530605	7.158682346	7.452927113	7.060608387	7.30025959	7.285272121	7.022942543	7.85859108	7.232889175	7.727247715	7.290079594	7.408394814	7.360513687	7.63873148	7.168314934	7.271291256	7.537221432	7.595294952	7.473795891	6.915410042	7.202581882	7.739261627	7.590694904	7.554931164	7.373782635	7.769190788
ANKH	7.000243664	7.137205601	6.825726509	6.779224873	7.250853062	7.334795952	7.024496078	7.078760147	7.171473026	6.747155666	6.815424442	7.027256489	7.120262623	7.054558754	6.780952454	7.017745018	7.111177444	7.385327339	7.075582027	7.224461555	7.044534206	6.837394714	6.832071304	6.939853668	6.913654327	6.913994312	7.080118656	6.883283615	7.083782673	7.161155224	7.106724739	6.924292564
ANKHD1	8.305295944	8.350769043	8.439635277	8.389148712	8.881595612	8.863368034	8.293327332	8.207967758	8.420316696	8.211660385	8.338921547	8.07258606	8.286476135	8.355884552	8.122014046	8.845293045	8.712852478	8.435275078	8.60014534	8.766287804	8.432307243	8.529605865	9.153136253	8.967535973	8.138342857	8.300506592	8.495107651	8.766287804	8.755923271	8.634249687	8.637981415	8.727901459
ANKHD1-EIF4EBP3	7.495031357	8.317942619	7.74294281	7.638020515	7.695213318	7.685173512	7.316791058	7.626943588	7.495485783	7.478579044	8.058943748	7.483939648	7.452003002	7.938556671	7.294744015	7.51253891	7.652322769	7.684222698	7.684118271	7.699581623	7.328892708	7.209532738	7.831389904	8.030788422	7.867527008	7.687090397	7.320361614	8.017817497	7.641340256	8.009544373	7.551395416	7.857646465
ANKK1	6.6686759	6.72260046	6.736691475	6.720749378	6.850380421	6.83757019	6.925003052	6.630249023	6.912666321	6.720553875	6.650029659	6.670622349	6.763270855	6.671784878	7.202852249	6.831983089	6.764236927	6.969780445	6.820311546	6.741892338	6.827328205	6.737620354	6.654565334	6.778970718	6.880856991	6.729793072	6.764065742	6.771110535	6.745556355	6.789018154	6.92572546	6.705162048
ANKMY1	8.226860046	8.412979126	8.601461411	8.344151497	8.42652607	8.969577789	8.421374321	7.936663151	8.799222946	8.001088142	8.479064941	7.851413727	8.442037582	8.481323242	7.935914516	8.263968468	8.09933567	8.510361671	8.433408737	8.345748901	8.53175354	8.392977715	8.440922737	8.091434479	8.279761314	8.057224274	7.826489925	8.350270271	8.477964401	8.112879753	8.314898491	8.138641357
ANKMY2	7.98069334	7.86135006	7.887931824	7.69316721	8.050380707	7.837434292	8.243751526	7.769050121	8.256289482	7.752264977	7.687776566	8.148524284	7.957968235	7.868418217	8.317299843	7.885120392	7.912434578	8.063831329	7.944906712	7.664573669	8.311143875	8.154057503	7.879258156	7.785879612	7.530276299	8.118925095	8.345748901	7.623443127	7.877383232	7.615747929	8.15348053	7.816765785
ANKRA2	9.052635193	8.974632263	9.401414871	9.359992027	9.350121498	9.42421627	9.208062172	8.920721054	9.156201363	8.662958145	9.217011452	8.89850235	8.990545273	9.476516724	9.461837769	9.504508972	9.380693436	9.782138824	9.594302177	9.523775101	9.435964584	9.787652016	9.171525955	9.128781319	9.438556671	9.178792953	8.930216789	8.98992157	9.551638603	9.185544968	9.355814934	9.436220169
ANKRD10	8.189843178	7.262596607	7.519526005	7.789693832	7.706198215	7.604524136	8.478154182	8.412354469	8.031524658	7.88692379	7.526239872	8.183254242	8.080040932	8.214026451	8.520591736	7.611666203	7.929343224	7.965472698	7.956375599	8.003354073	8.340417862	8.403137207	8.04628849	7.647562504	7.527318954	7.969783783	8.454566002	7.798639297	8.208439827	7.67036581	8.039962769	7.912134647
ANKRD11	9.168001175	8.984992027	9.300009727	8.936439514	9.594302177	9.49132061	9.24680233	8.902021408	8.946310043	8.700572968	8.972273827	8.473519325	8.767737389	9.40842247	9.005042076	9.497904778	9.311597824	9.337639809	9.203307152	9.120030403	8.780011177	9.366014481	9.567625046	9.854881287	8.645112991	8.66704464	8.954116821	9.336592674	9.387390137	9.077395439	9.723313332	9.737636566
ANKRD12	8.853121758	8.417551994	8.652610779	8.764093399	8.327114105	8.929144859	8.9820261	8.806025505	8.658467293	8.461366653	8.548282623	8.866509438	8.895435333	9.000441551	9.118514061	8.835041046	8.981643677	8.863368034	8.302965164	7.929801464	8.882070541	9.757060051	8.234244347	8.091434479	7.771705627	8.744171143	9.206630707	7.559493542	8.226860046	7.617925644	8.634079933	8.323401451
ANKRD13A	11.19049072	11.32495117	11.0350666	11.08762646	11.63878536	10.98923779	11.05388451	11.13379192	10.78578949	11.30840302	10.93776417	11.21077061	11.13741398	11.12656975	11.07791901	11.38406849	11.37709904	10.83003426	11.38271713	11.25267124	10.65349197	11.22311878	11.70164013	11.64122677	11.21257973	11.09967899	11.06712246	10.91104889	10.87648678	11.18494225	10.82587528	11.56952477
ANKRD13C	7.056603909	6.825768948	7.033986568	6.983254433	7.007008553	7.031761646	7.267989635	7.070746422	7.025048256	6.996866226	6.917386055	7.096735001	7.211659431	6.802391529	7.182388783	6.882922649	7.098900795	7.020318508	6.946805477	6.941075325	7.279094219	7.272995472	7.051250458	6.971033573	6.807886124	6.981063366	7.250682354	6.909101486	6.999083519	6.864646435	6.989853859	6.956728458
ANKRD13D	7.006623268	7.039497852	6.927945614	6.927407742	7.01009798	6.919189453	6.864988327	7.27069664	6.799830914	6.891503811	6.848838329	6.827835083	6.786888599	7.058538437	6.785200119	6.873927116	6.783778191	6.960042953	7.114801884	7.097864151	6.872556686	6.905635834	6.687191486	7.115611076	7.021310806	7.148475647	6.940759182	7.10910511	6.945545673	7.016698837	6.935634613	7.284063816
ANKRD16	7.198572159	7.375442028	7.185944557	7.112698078	7.166045189	7.363516331	7.220670223	7.110873222	7.392309666	7.163141251	7.41039753	6.904871941	7.239304543	7.104456425	7.069776058	7.455856323	7.141448021	7.245239735	7.27216053	7.338182449	7.222775459	7.310139179	7.208683014	7.352375507	7.335343361	7.170238018	7.181842804	7.307770252	7.167509556	7.170849323	7.26917696	7.275532246
ANKRD17	7.884782791	7.85652256	8.087679863	7.611760139	7.936064243	8.093583107	7.639362812	7.823566914	7.942831516	7.954200268	7.732291222	7.774002552	7.686160088	7.789745331	7.840221405	7.901587486	8.073606491	7.862765789	8.340233803	7.95430851	8.160984993	8.008552551	8.436496735	8.261414528	7.606401443	8.00510025	8.195094109	8.084543228	8.385756493	8.149396896	8.162434578	8.083055496
ANKRD20A1	6.976089001	6.832278252	6.871415138	6.771412373	7.143468857	7.094419003	6.789874554	6.718664646	6.936119556	6.848301888	6.620794773	6.840326309	6.814832687	6.793551445	6.768012047	7.118884087	6.896243572	7.237175941	7.163458347	6.820311546	7.050532341	6.831029892	6.772125244	6.903114319	6.680366516	6.858188629	6.940759182	6.866446495	7.094204903	6.689395428	6.778139114	7.360062122
ANKRD22	7.644717693	7.311139107	7.071457863	7.14116478	8.014014244	7.260088921	7.628119469	8.373101234	7.974112988	9.40825367	7.802086353	8.645505905	7.525339603	9.083525658	6.882016659	7.902342319	7.12887001	7.127686501	7.121952057	8.183122635	6.88069725	7.774152279	7.3098979	8.318543434	7.555230618	7.170238018	6.982543945	6.789449692	7.063809872	7.063285351	6.939036369	8.214905739
ANKRD24	6.854866028	7.092167377	6.917784691	7.078968525	7.09325552	7.050233841	6.740652084	6.82447958	7.008028507	6.783291817	6.927306175	6.704874039	6.953747272	6.793551445	6.734306335	7.043286324	6.900294304	6.916729927	6.938060284	6.880776405	6.838175774	6.836017609	6.919434547	6.908770561	6.829135895	6.891304016	6.85979557	6.884446144	6.885182381	6.914147377	6.871222973	7.002243519
ANKRD26	6.901622772	6.817965031	6.879796028	6.825316429	6.98921299	6.945716858	6.878311157	6.996456623	7.120425701	6.83352375	6.761487484	6.88075161	6.857236385	6.7635355	6.801026821	6.916120052	6.888998508	6.956995964	6.799257755	6.914172173	7.025426388	7.183720589	6.715215206	6.656184196	6.766783237	6.853312016	6.922818184	6.743217945	6.835858822	6.800593376	6.806085587	6.627799511
ANKRD27	6.955859661	6.975991726	7.033262253	7.139805317	6.942670822	6.980669975	7.233574867	7.134951115	7.033942699	7.281798363	7.068583012	7.119228363	6.915053844	6.909101486	7.185809135	7.154638767	7.058723927	7.078653336	7.087573528	6.976510525	7.22555542	6.974951267	7.167262554	7.066065311	6.934169769	7.310922623	7.160741329	7.124198437	7.172123909	7.096165657	7.044616222	6.849080563
ANKRD28	7.620130062	7.631086826	7.755640984	7.555383205	7.645338535	7.496047497	7.781592846	7.70733881	7.752357483	7.611531258	7.539209366	7.807919979	7.773238182	7.885493755	7.886393547	7.780395031	7.773899078	7.932645798	7.97038126	7.750505447	7.798016071	7.558101177	7.76492691	7.496924877	7.726052761	7.651154995	7.737382889	7.640430927	7.594513416	7.377202988	7.889502048	7.561519623
ANKRD30B	11.79051018	12.92364216	12.29980087	12.4854908	12.4126606	12.51270008	12.5003767	12.08907223	12.34267807	11.37402439	12.5655098	11.94709778	12.39439964	12.19772434	12.5655098	12.23901463	11.65616226	12.31059742	12.22798729	12.64433289	12.02031898	12.37042141	11.39873028	12.55244541	12.87141037	12.42986298	12.02031898	13.11412239	12.72072697	12.9749155	12.66819859	12.82669544
ANKRD32	7.117825508	6.918774605	6.8966012	6.681461334	6.810765743	6.953934669	7.172390938	7.03695488	7.048541546	6.960825443	7.057872295	7.191454411	7.006623268	6.953016281	6.792209148	6.898978233	6.969548225	6.937907219	6.970447063	6.909563065	7.152402401	7.240784168	7.003529072	6.989192009	6.859630108	6.946636677	7.173994064	6.814065933	6.89770174	6.707221031	6.876692772	6.900533199
ANKRD33	7.727468491	8.283398628	8.016955376	7.544857502	7.906219006	8.17377758	7.409651756	7.760149002	7.511648178	8.482157707	8.179305077	7.536838055	7.556453705	8.093583107	7.143342495	8.065123558	7.62213707	7.382601261	7.581818104	7.732526779	7.397032261	7.515798569	7.622539997	7.937707424	7.540142059	7.436517239	7.288716793	7.526022434	7.499425411	8.013083458	7.79748106	8.037063599
ANKRD34A	6.894218445	6.980669975	7.075987816	6.880328655	6.974925518	6.909826279	6.867081165	6.795742512	6.98974371	7.003371716	7.120943069	6.856285572	7.075121403	6.771062374	6.967420578	7.072275639	7.006682873	7.022147179	7.056658268	7.051486492	7.072313786	6.963879585	7.180397034	7.09338522	7.228868961	7.010128021	6.946872711	7.021624565	7.269861698	7.082792282	7.29335165	7.037512779
ANKRD34B	6.623502731	6.554656029	6.59643507	6.670919418	6.600284576	6.701158524	6.614079475	6.877440929	6.586691856	7.092463493	6.622311115	6.483514309	6.633102894	6.693499088	6.742061615	6.580818176	6.612133026	6.538991451	6.602212429	6.594175816	6.569809437	6.747508049	6.684656143	6.83288765	6.559653282	6.58324337	6.684214592	6.550997734	6.592034817	6.614396572	6.713810444	6.567461967
ANKRD35	6.988938332	7.254365921	7.391695023	7.287951946	7.139463902	7.017401218	7.146218777	7.076442719	7.042836189	7.743186474	7.23126173	7.222852707	7.072237015	7.321700096	6.756083012	7.051486492	7.096165657	7.261658669	6.923753738	6.855885506	7.07660532	6.85726738	6.92323494	7.064676762	7.092932224	7.048915386	7.093309879	7.082067966	6.879603863	7.030888557	7.067781448	6.772849083
ANKRD36	7.302881718	6.735921383	7.326728821	7.987479687	7.41078186	7.514198303	7.515025139	7.431287766	7.143733501	6.899260998	6.755047321	7.175907135	7.620337009	7.222558022	7.951558113	7.233939648	7.500157833	7.87249136	7.437879562	7.697173595	8.6148386	7.646964073	6.944030762	7.535776138	7.486297131	7.630263329	8.010607719	7.785984516	8.357673645	7.185361385	8.343642235	7.797124863
ANKRD36B	7.644049644	7.353466511	7.650509357	8.963151932	7.797712803	7.675903797	8.063727379	7.831584454	7.477677822	7.496047497	7.152869225	7.685019493	8.459435463	7.556089401	7.868220806	7.677580357	7.583343029	8.079255104	7.953609467	7.859336853	9.371567726	8.016217232	7.507505417	7.945312023	8.287482262	8.161831856	8.226860046	8.140172005	8.935441017	7.709839344	9.112206459	8.172668457
ANKRD37	7.4895854	7.242781639	7.365420818	7.133220196	7.287984848	7.220911503	7.934514523	7.231945515	7.327508926	7.262075424	7.313950062	7.500280857	7.466245651	7.238534927	7.501224995	7.302480221	7.406515598	7.543160915	7.336115837	7.438137531	7.485797405	7.21153307	7.332284927	7.376839638	7.337849617	7.390208721	7.328655243	7.082067966	7.320808887	7.301516056	7.190783024	7.312350273
ANKRD38	6.807547569	6.943205357	6.947998524	6.664299488	6.799510002	6.888603687	6.746997356	6.947935581	6.839543343	6.796976089	6.88075161	6.728028774	6.768363953	6.772125244	6.749893188	6.904716492	6.837189674	6.885463238	6.776467323	6.665770531	6.837038994	6.838625908	6.921308994	6.83599329	6.67677021	6.685509682	6.676569939	6.860152245	6.794021606	6.750693321	6.824121475	6.947961807
ANKRD39	7.551178455	7.709225655	7.648683071	7.636006832	7.408662319	7.351617336	7.533042908	7.524308205	7.555230618	7.305165291	7.684698582	7.667364597	7.721824169	7.695322514	7.63873148	7.496205807	7.810551167	7.740513802	7.494185925	7.657999516	7.493807793	7.486297131	7.725592136	7.599383831	8.149396896	7.410993576	7.318805695	7.503546715	7.531679153	7.627732277	7.855379581	7.484267235
ANKRD41	7.102746487	7.087645054	6.988025665	7.001836777	7.015856743	7.00288868	7.040804863	6.992316723	7.208610535	7.418998241	7.222852707	7.243669033	7.099080086	7.286026478	6.961426258	7.15309763	7.199050903	6.840360165	6.993634224	7.068720818	6.888008595	7.114462852	7.324793339	7.274627209	7.051486492	7.078047276	6.977851868	7.207296371	6.899846077	7.076636314	6.87968111	7.37216568
ANKRD44	7.110005379	6.913994312	7.023144245	7.07302475	7.175528049	7.045212269	7.398245335	7.179323673	7.056163311	7.170954227	7.131635666	7.154038429	6.860984802	7.139998913	7.233998775	7.172550678	7.145341396	7.162117958	7.130500793	7.235465527	7.04102087	7.241958618	6.849033356	7.109885693	7.265563011	7.186752319	7.278549671	7.043209553	7.073616028	7.045129776	7.00009346	7.232005119
ANKRD46	7.821949005	7.431704044	7.532009602	7.705565929	7.307534695	7.583987236	7.943812847	7.961759567	7.988954544	7.534869194	7.609018326	7.828834534	7.806498051	7.811476707	8.102497101	7.272750854	8.04117775	7.993614197	7.339117527	7.197598934	8.063727379	8.426139832	7.554790497	7.322494984	7.291731834	7.707927704	7.856669903	7.012247086	7.639551163	7.078406334	7.90854311	7.430353642
ANKRD47	6.929490566	7.078760147	6.973802567	6.873773575	6.915471077	6.815826416	6.887596607	6.871525288	6.976922989	6.831125736	6.857882977	6.749876976	7.000826359	6.916198254	6.82462883	6.959640503	6.89857626	6.904177666	6.918505669	6.94741106	7.049512386	6.84303093	6.805335999	6.856332302	7.166306019	6.81547308	6.920480728	7.045686722	6.927945614	6.95669508	6.892217636	6.745884418
ANKRD49	8.756515503	8.068567276	8.808739662	8.74620533	8.539498329	8.653370857	8.991018295	9.212249756	8.790226936	8.626228333	8.280414581	8.808030128	8.565605164	8.886335373	9.499960899	8.409443855	8.900921822	8.835253716	8.49845314	8.173283577	9.023399353	9.585538864	8.581541061	8.479824066	8.077702522	8.582568169	9.043492317	7.925246716	8.481121063	7.820121765	8.496629715	8.256072044
ANKRD50	7.23986578	7.26625967	7.543969631	7.146969318	7.266031742	7.523433685	7.057089329	7.457951069	7.238833427	7.575505257	7.383010864	7.285272121	7.235014915	7.440464497	6.911165237	7.454936504	7.38763237	7.164840698	7.227872849	7.323375702	7.373967648	7.422745705	7.485626698	7.281729221	7.050401688	7.467338085	7.290908337	7.018045902	7.068720818	7.460033417	7.108485699	7.294132233
ANKRD54	7.891676903	8.304437637	8.029180527	8.036802292	8.120785713	8.084423065	7.981705666	7.818026066	8.188796043	7.731203079	8.262182236	7.909807682	8.109449387	8.10457325	7.886393547	8.062869072	8.151685715	8.545269012	8.170528412	8.075801849	8.042632103	7.866081238	8.481525421	8.425217628	8.194356918	7.792996883	7.787233829	8.259065628	8.190672874	8.04964447	7.903972149	7.904455185
ANKRD55	7.604632378	7.682558537	7.290644646	8.107081413	8.033257484	8.000703812	7.521214485	8.057224274	7.812242508	7.482057095	7.611134529	7.527024746	7.665073872	7.654440403	7.889070511	7.485348225	7.709448814	7.609797478	7.678908348	7.74134922	7.964447021	7.618741035	8.298342705	7.752988815	7.959975719	7.975628376	7.857530117	7.390695095	7.982709408	7.294837952	7.99545145	7.545874119
ANKRD57	7.517245293	7.307770252	7.285671234	7.578961849	7.261218071	7.372243881	7.522659302	7.571639538	7.497842789	7.409544468	7.169569492	7.690112114	7.334795952	7.518344402	7.489107132	7.059969425	7.316067696	7.344559193	7.227872849	7.211204052	7.541852474	7.725068092	7.289372444	7.244402885	7.200735569	7.274387836	7.447035313	6.968051434	7.390526295	7.054227352	7.273998737	7.331597805
ANKRD6	7.616312504	7.614149094	7.383509636	7.448270798	7.531936646	7.437954903	7.396434784	7.738191605	7.38099432	7.560368538	7.481361389	7.404905319	7.628479958	7.297697544	7.420307159	7.335092068	7.657524109	7.547508717	7.478206635	7.332052231	7.410490036	7.405844688	7.446659088	7.456472874	7.283813	7.200480938	7.376250744	7.27669096	7.261658669	7.322754383	7.104456425	7.437954903
ANKRD9	7.154808521	6.817965031	7.082979202	7.017010689	6.828881741	6.856568813	6.990442276	7.345607758	6.993953705	8.569564819	6.942777157	7.683695316	7.317361355	6.786707878	7.390252113	7.114942074	6.905974865	6.763586044	7.060197353	7.197598934	7.019201756	6.616584778	6.828135967	7.074604034	7.033942699	6.940262794	6.900384903	6.987762451	6.920546532	7.016698837	6.810142517	6.93007803
ANKS1A	8.597227097	8.413251877	8.61635685	8.269528389	8.612301826	8.79531765	8.12471199	8.412778854	8.180423737	8.404912949	8.301186562	8.257320404	8.212785721	8.560801506	7.842932701	8.724751472	8.555221558	8.346847534	8.545929909	8.548435211	8.070706367	8.46584034	8.987937927	8.922916412	7.951244354	8.099573135	8.298666	8.727719307	8.499913216	8.63958168	8.421743393	9.021705627
ANKS3	7.063533306	7.114588261	7.087805271	6.964043617	7.241844177	7.19963932	7.154276848	6.907194138	7.328807354	6.858188629	7.073458195	6.951676846	7.067340851	6.987542629	7.014257908	7.144565105	7.128208637	7.293030262	7.247316837	7.137324333	7.240784168	7.212284088	6.959651947	7.268800259	7.100522041	7.027352333	7.029595852	7.295925617	7.301900864	6.915208817	7.280505657	6.943579674
ANKZF1	8.492584229	9.376596451	9.168223381	8.704286575	9.357193947	9.276416779	8.228996277	8.657753944	9.122490883	8.181032181	9.165358543	8.360970497	8.55418396	8.963829041	8.756932259	9.077773094	8.845293045	8.923513412	9.021490097	8.934360504	8.495778084	8.568281174	8.822357178	9.209890366	9.038125992	8.638256073	8.205946922	9.434597015	8.892357826	9.025733948	8.917451859	9.090584755
ANP32A	6.707889557	6.916525841	6.718664646	6.72260046	6.715416908	6.8737216	6.862438679	6.908551216	6.886548996	6.728384972	6.860763073	6.850211143	7.044283867	6.873019695	7.070911407	6.777868271	7.098900795	6.841537476	6.731668949	6.844076157	6.762273312	6.788198948	7.173849106	6.730205536	6.780975342	6.851571083	6.794496059	6.743217945	6.791158676	6.824781895	6.969673634	6.676569939
ANP32B	12.60997772	12.17549133	12.29396439	12.25571156	12.28815746	12.13696289	12.58975506	12.62747669	12.56162167	12.80009651	11.82743454	12.81083393	12.76794529	11.59230614	12.61314487	12.26184845	12.80736446	12.59731007	12.42122936	12.22608852	12.91664505	12.25571156	12.70860291	12.15854168	12.20585728	12.57601643	12.63794613	12.15586376	12.57601643	12.32313156	12.60263348	12.18597507
ANPEP	10.18667889	10.86624432	10.97261715	10.83452034	10.5905714	10.9503479	9.73832798	10.63820744	9.971117973	11.18494225	10.87453747	9.298163414	10.63268852	10.23187637	9.476758003	11.06370735	10.63922024	9.839464188	10.53808975	10.72687244	9.106767654	9.732913971	10.3026123	11.39593697	10.55788422	10.23187637	9.946864128	11.05043507	10.00625801	10.21136951	9.712669373	10.37887096
ANTXR1	7.354593754	7.232577801	7.606622219	7.261658669	7.185216427	7.473716259	7.210530281	6.916348934	7.3239007	7.346812725	7.489976883	7.373343468	7.055222988	7.245665073	7.04663229	7.290478706	7.217010021	7.027127266	7.219371319	7.226263523	7.228936195	7.189958572	7.638138771	7.345661163	7.463627338	7.154671192	7.194188595	7.474335194	7.237175941	7.636771679	7.144844532	7.690454483
ANTXR2	10.5965147	10.76726913	10.71329594	9.998104095	11.24716568	10.49644089	10.22436428	10.07046127	10.14963627	10.57135201	10.42663002	10.28176785	10.51498413	10.3002367	10.24395275	10.87367344	10.59535027	10.27172756	10.70836258	10.60085487	9.901638031	10.03013229	11.00396824	10.7630825	10.52849102	10.52849102	10.84174538	10.39956665	10.67281055	10.77383327	9.985563278	10.75911331
ANXA1	13.20245171	12.37799549	12.57064056	12.74184322	12.5338068	12.21656132	12.88284588	12.69474602	12.88739967	13.17421436	12.49814987	13.26732826	13.08327866	12.31059742	12.62747669	12.30231285	13.1617794	12.72072697	12.50281811	12.14815712	13.33249855	12.55858994	12.13368893	11.62601757	12.13368893	13.13182259	13.36906052	11.48224449	12.40991592	12.17788124	12.12352753	12.47248077
ANXA11	10.76129818	10.92297459	11.14697742	11.34605694	11.19179726	10.92683411	10.73566818	10.98302174	10.17198181	10.40572166	10.64578915	10.3201952	11.14208698	10.60736179	11.24310112	11.300704	10.88587952	11.17935848	10.90941429	11.62238312	11.1286478	11.42194366	10.39086914	11.35670757	11.53767872	11.32731819	10.60039043	11.6490984	11.300704	11.21441269	10.89071083	10.91031837
ANXA2	8.794864655	8.704286575	8.701150894	8.29622364	8.944400787	9.157731056	8.169983864	8.183783531	8.549279213	9.041142464	8.504042625	8.298666	7.044897556	8.385232925	7.895987034	9.127641678	8.994017601	8.331936836	8.460349083	8.974850655	8.886663437	8.039491653	7.958955765	8.592017174	7.578133583	9.006836891	8.89831543	8.395066261	8.83487606	9.337639809	8.611680031	8.548130035
ANXA2P1	7.323671341	7.354164124	7.208467007	7.279397011	7.366821766	7.195096016	7.218925953	7.560688019	7.481422424	7.888411045	7.528914928	7.740597725	7.388100147	7.37504673	6.899432182	7.15309763	7.273804188	7.105189323	7.360150814	7.398738384	7.446257591	7.082681656	7.630879879	7.236778259	7.226366043	7.314377308	7.434841633	7.486888885	7.604017258	7.900562286	7.361851692	7.428245068
ANXA3	7.751801014	7.724673748	7.182087898	7.658694744	7.554254532	7.332947254	7.657905102	8.775600433	7.36536026	8.842291832	8.041674614	8.174503326	7.207392693	9.621994019	7.937185764	7.961059093	7.563404083	7.106971264	7.451911449	7.242180347	6.774333477	7.831892967	7.591656208	8.014014244	7.570986271	7.685173512	7.982225895	6.757620811	7.060911179	7.387753487	6.914001942	7.989034176
ANXA4	6.825613499	6.713108063	6.677641392	6.771412373	6.677880287	6.65213871	6.916919708	6.837449551	6.738857269	6.844076157	6.798160076	7.10539484	6.747550964	6.782984257	7.12890625	6.678022385	6.728411198	6.681965351	6.671784878	6.694649696	6.85210371	6.774672985	6.628253937	6.746492863	6.659002304	6.851571083	6.970143318	6.722009182	6.889129162	6.980148315	6.691162586	6.677443981
ANXA5	10.46266174	10.08880997	10.63051701	10.08306789	10.56833935	10.69007015	10.04161549	9.984464645	10.22963238	10.58657646	10.67170048	10.56066418	9.993990898	10.42488766	9.547550201	10.82298183	10.41676807	10.23918819	10.46933746	10.82696533	10.78940678	10.04734421	10.08471298	10.33579731	9.766247749	10.75495338	10.80156803	10.44593716	10.55788422	10.55788422	10.54479408	10.51974106
ANXA6	8.112156868	8.342925072	8.420316696	7.895195484	8.623376846	8.413431168	8.034609795	7.3498106	8.343982697	7.953510761	8.175706863	7.584661961	8.431206703	7.983641148	7.639453888	8.470433235	8.428560257	8.259903908	8.350270271	8.619718552	8.459736824	8.063968658	8.33291626	8.360571861	8.515238762	8.108437538	8.201300621	8.372918129	8.752788544	8.513267517	8.472097397	8.346641541
ANXA7	10.27410603	9.740175247	10.11450863	10.09851551	10.1203661	10.10379696	10.456213	10.39661026	10.10753632	10.15606117	9.818599701	10.10943604	10.12103367	9.655640602	10.12103367	10.13954544	10.34643459	10.15342712	10.17988491	10.19096184	10.82417297	9.988693237	10.64792919	10.19064999	9.714876175	10.39813709	10.57045269	10.13954544	10.37408352	10.32629013	10.60186863	10.18371582
AOAH	9.704120636	10.30814362	10.45661354	10.24141312	10.18730164	10.12180901	9.491863251	9.794745445	9.631806374	10.0744381	10.38515282	9.976302147	10.14739799	10.38083267	9.957027435	10.31463242	9.89369297	9.93183136	10.17029762	9.815550804	9.286383629	9.53609848	10.13497925	10.37566185	10.25864792	9.993990898	9.567943573	10.11324692	10.21336555	10.11828518	9.426046371	10.13824558
AOC2	6.902771473	6.729770184	6.91377449	7.110851288	6.963860512	6.881925583	7.087994576	6.973026752	6.774698734	6.796976089	7.009591579	6.679590225	6.775918961	6.830786705	6.77543354	6.811610222	6.929976463	6.756620407	6.843769073	6.854736328	6.76006937	6.837394714	6.972847462	7.044390202	6.784807682	6.919434547	6.888248444	6.843718052	6.808620453	6.875010967	6.670407295	6.887798309
AOF2	8.492584229	8.768400192	8.742655754	8.532034874	8.694848061	8.759239197	8.196036339	8.102169037	8.776489258	8.383009911	8.549594879	8.244087219	8.773377419	8.277593613	8.086333275	8.533660889	8.524202347	8.614677429	8.715046883	8.90303421	8.988253593	8.560395241	8.885228157	8.72740078	8.656655312	8.549279213	8.381694794	8.719969749	8.704612732	8.906155586	8.862553596	8.582820892
AP1B1	8.216198921	8.772967339	8.735466957	8.398122787	8.498955727	8.821749687	8.081295967	7.981565952	8.512308121	8.404179573	8.396446228	8.174833298	8.516898155	8.174012184	8.157456398	8.761875153	8.303753853	8.338614464	8.376627922	8.612134933	8.408543587	8.258116722	8.793143272	8.649175644	8.067955017	8.369338036	8.277162552	8.958227158	8.485526085	8.813382149	8.748129845	8.873209
AP1G1	9.061387062	9.189967155	9.475808144	8.557458878	9.581437111	9.531104088	8.49111557	8.59965229	9.023839951	8.99425602	9.182441711	8.410435677	8.562267303	9.311837196	8.84428215	9.697377205	9.040328979	9.004173279	9.312022209	9.16440773	8.791435242	8.862891197	9.252980232	9.517512321	8.834088326	9.126959801	8.885228157	9.384922028	8.920532227	9.312208176	9.2010746	9.350597382
AP1G2	9.140097618	10.03352928	9.512809753	9.584015846	9.744353294	9.634157181	9.307076454	9.144160271	9.86096096	9.637390137	9.902832985	9.151563644	9.684264183	9.141387939	9.159631729	9.494974136	9.65730381	9.470186234	10.35423183	10.0859766	10.05330849	9.128781319	9.613173485	9.794745445	10.28880596	9.576395035	9.438066483	10.34643459	10.18463039	9.912309647	9.379725456	9.585538864
AP1GBP1	7.023690224	7.07302475	7.139663696	7.003328323	7.071169376	7.300644875	6.997288227	6.907194138	6.981221676	6.997946739	6.892884254	6.949163914	6.821393967	7.057385445	6.958385944	7.028513908	7.02537632	7.064957142	7.197967529	7.19260788	7.085564613	7.100286484	6.944030762	7.122062206	6.885501862	7.024241447	7.093309879	7.28622818	7.230422974	7.027256489	7.064421654	7.297565937
AP1M1	10.0921669	10.67170048	10.17898273	9.880414009	10.09187603	10.32088184	9.671943665	9.351564407	9.946604729	9.99944973	10.23424435	9.566051483	9.984464645	10.12778759	9.266552925	10.34335518	10.08378506	9.980561256	9.886398315	9.983457565	9.985215187	9.815268517	10.15933895	10.49361515	9.89434433	9.938441277	9.910848618	10.38689899	10.06355476	10.16650581	10.71118736	10.52584934
AP1S1	6.931587219	6.877636433	7.140437126	7.269515514	6.97872591	7.059695244	7.104070663	6.86780405	7.132855892	7.205049038	6.921077728	7.36536026	7.064079762	6.992206573	6.985704899	6.901180744	6.935337067	7.06588459	6.864732265	7.12890625	7.106145859	7.227524757	7.767254353	7.053505421	7.070034981	7.22331953	6.963466644	7.040143013	7.329173565	7.234752655	7.364376068	6.818943024
AP1S2	11.4315834	10.65747738	10.85296249	10.96878242	10.14564896	11.08387089	11.60213661	11.6866293	11.32887173	11.62238312	11.13379192	11.61478138	11.09901428	11.38406849	11.06601334	10.46549702	11.49549294	11.38724327	9.85691452	10.14739799	11.89613342	11.87306786	10.71421337	10.14504337	10.11324692	11.12347317	11.46496201	9.10124588	10.2526083	9.856181145	10.86288643	10.59435177
AP2A1	8.504414558	7.727695465	8.231898308	8.102280617	7.706198215	7.573223114	8.023778915	8.982377052	7.770274639	9.535427094	8.512308121	9.183783531	8.830739021	7.386825562	8.406280518	7.771113873	8.131777763	7.372087479	8.682048798	8.177695274	8.657753944	7.59879446	8.680807114	8.13757515	8.584344864	8.44969368	8.221520424	8.918333054	8.492915154	8.926733971	8.142541885	8.434674263
AP2A2	7.617925644	8.307275772	8.046896935	7.624166489	7.992342472	7.803637505	7.348728657	7.434283257	8.03815937	7.586405277	7.969261646	7.260441303	7.617925644	7.585608959	7.455457687	7.827311516	7.844684601	7.924819946	8.11671257	7.777953625	7.824405193	7.169222832	7.791633129	7.881992817	8.2888937	7.74409914	7.270755291	8.240226746	7.831487179	7.854758263	7.644419193	7.604092121
AP2B1	6.707889557	6.655970573	6.73334837	6.72260046	6.743273258	6.681921959	6.628323078	6.676881313	6.692643166	6.80514431	6.779314041	6.755477428	6.745266914	6.746526241	6.571295738	6.907832623	6.760520458	6.803755283	6.766376495	6.720407963	6.788690567	6.790791512	7.474960804	6.733395576	6.827469349	6.735517502	6.700340748	6.810843468	6.677105904	6.691910267	6.722422123	6.690715313
AP2M1	10.44878101	9.678696632	10.10020542	9.713970184	9.746210098	9.452083588	9.942700386	10.37367439	9.959160805	10.61474895	10.29931641	10.39881992	10.32123661	9.289434433	9.589729309	9.930451393	10.09374237	9.603590012	10.91315079	10.30900669	10.40969753	9.164023399	10.10753632	9.744839668	10.36114216	10.13905525	10.02214241	10.93154621	10.21743488	10.49273968	9.749419212	9.869777679
AP2S1	11.7074337	10.86988258	11.43298912	11.2964468	10.74872875	10.5441246	11.27515888	12.0149622	11.27255154	12.14815712	11.35263729	11.90304661	11.14937973	10.66336441	11.41824818	10.88858414	11.06907177	10.85046577	11.84300423	11.33893204	11.77104759	10.15175915	10.8288126	10.61212444	11.42634201	11.4524641	11.20328236	11.57311058	11.37914085	11.76869392	11.05280018	10.7630825
AP3B1	10.34190655	10.50822926	10.3975153	9.919928551	10.28775311	10.53133583	9.880097389	10.13373852	10.3483963	10.27492523	10.13954544	9.675629616	9.973072052	10.11324692	9.706233978	10.35856533	10.38689899	10.13047981	10.3338232	10.4521389	10.47432518	10.33032036	10.49094772	10.36148071	10.03591728	10.45924282	10.40235233	10.25633717	10.34945011	10.52762318	10.62640572	10.35699177
AP3B2	6.603451729	6.721264362	6.606082916	6.592297077	6.66282177	6.629389763	6.430587292	6.625259876	6.69848156	6.553107262	9.124271393	6.481240749	6.608913422	6.618243694	6.609799862	6.713810444	6.756112576	6.622538567	6.633750439	6.615270138	6.731366634	6.572874546	6.781392574	6.774442673	6.689909935	6.550141335	6.700340748	6.570142269	6.540171623	6.655761242	6.656152725	6.632214069
AP3D1	8.506342888	8.429838181	8.569425583	8.03937912	8.706384659	8.741096497	8.146105766	7.968004704	8.503628731	8.506830215	8.407592773	7.903208256	8.279904366	8.123384476	7.992494583	8.512570381	8.533192635	8.412579536	8.575561523	8.74886322	8.52334404	8.230503082	9.078803062	8.809969902	8.197004318	8.333595276	8.217146873	8.990339279	8.520894051	8.716648102	8.657150269	8.752788544
AP3M1	9.558711052	9.481710434	9.36396122	9.160423279	9.503167152	9.553544998	9.237926483	9.137066841	9.425619125	9.176091194	9.175828934	8.850667	9.023587227	9.045742035	9.075795174	9.528759003	9.489973068	9.133870125	9.238370895	9.286383629	9.806927681	9.56180191	9.640022278	9.362340927	9.365357399	9.552408218	9.590014458	8.996422768	9.484378815	9.434928894	9.671943665	9.410357475
AP3M2	8.256538391	8.293045044	8.424550056	8.410260201	8.502621651	8.274277687	8.462360382	7.909807682	8.57311821	8.048447609	7.961759567	8.021472931	8.149132729	7.898725986	8.438673973	8.380551338	8.483818054	8.375993729	8.284946442	8.358618736	8.604149818	8.679833412	8.454416275	8.252738953	8.447457314	8.309723854	8.42535305	8.251339912	8.520894051	7.840221405	8.554059982	8.256072044
AP3S1	8.423400879	7.96233654	7.86135006	8.339647293	7.923793793	8.222807884	8.589276314	9.126104355	8.088406563	8.599793434	8.055645943	8.460999489	7.98674202	8.517038345	8.664440155	8.012578964	8.130313873	8.129982948	7.945516109	7.829017162	8.076151848	8.240115166	8.036046028	7.975049496	7.646010876	8.162434578	8.325946808	7.553434372	7.828059673	7.760875702	8.130833626	8.251205444
AP3S2	7.452927113	7.759208202	7.572124004	7.675544739	7.321700096	7.782648087	7.323262215	7.393462181	7.232193947	7.380384445	7.61517477	7.542016506	7.421606064	7.790650368	7.274745464	7.525945187	7.497339249	7.453758717	7.265323639	7.332052231	7.477077007	7.620723724	7.738868713	7.462718964	7.2413311	7.162081718	7.285838127	7.407217026	7.253457069	7.494597912	7.423836708	7.49166584
AP4B1	9.167041779	9.488192558	9.743128777	9.244525909	9.65453434	9.649296761	9.313140869	9.0576334	9.638598442	8.939601898	9.485590935	8.731513023	9.347598076	9.308130264	9.336100578	9.524622917	9.568261147	9.701510429	9.586607933	9.35182476	9.616173744	9.488552094	9.642188072	9.523775101	9.068839073	9.299511909	9.352828979	9.663090706	10.0165062	9.584959984	9.813780785	9.362340927
AP4E1	7.975171089	7.748416424	7.919964314	7.631873608	7.836176872	7.989740372	8.021682739	7.793693066	7.747068882	7.758070469	7.83910656	7.762689114	7.79233551	7.7065382	7.739927292	7.911574841	7.967814922	7.920295715	7.813086987	7.773623466	8.090901375	8.105134964	7.985453129	7.83257246	7.429531574	7.844023228	7.915442467	7.642209053	7.799841404	7.718439579	7.750707626	7.765740395
AP4M1	6.858385086	6.939403057	6.925883293	6.754756927	7.000752926	6.895573139	6.779911041	6.868919849	7.008992195	6.796976089	7.092586994	6.872156143	7.070070267	6.973854542	6.739312172	6.940759182	6.98979044	6.950745583	6.971362591	6.890787125	6.958301067	6.901315212	7.166500092	6.813336372	6.916452408	6.871438503	6.907767296	6.975991726	6.974739075	6.828066349	6.713208675	6.868318558
AP4S1	7.094771862	7.127478123	7.084292889	7.188522816	7.030929565	7.204556942	7.100596428	7.172665596	7.082604408	7.341762543	7.13290596	7.087805271	7.040770054	7.404812813	6.980710506	7.057980537	7.039237976	7.190671921	7.05227232	7.013091087	7.059489727	6.98023653	7.13800621	7.272830963	7.2455163	7.091408253	7.106145859	7.050591469	7.112947941	7.072539806	6.918216705	7.086540699
APAF1	10.04302979	9.633908272	9.870354652	9.845795631	10.39086914	10.27249527	10.207057	10.67772293	9.472720146	9.948192596	9.644902229	10.1401062	10.03926754	10.03013229	9.929833412	10.18337536	10.36237717	9.99944973	10.2207613	10.03867435	9.619218826	10.21101284	10.79720974	10.68087006	9.373106003	9.650062561	10.19606018	9.845396042	10.04161549	9.936973572	9.679351807	10.7173624
APBA2	6.813374519	7.033730507	6.828941822	7.146969318	7.130452633	7.037586689	7.080252647	6.898962975	7.173232555	6.862119675	6.953122139	6.863333225	6.885486126	6.780748367	7.084804058	6.888019562	6.954342365	6.972221851	7.181988716	6.986830235	6.977082253	7.000952721	7.166500092	6.97243309	7.156069756	7.010128021	6.910383701	7.396388054	7.363913059	7.097318649	6.935634613	7.126313686
APBA3	9.153993607	9.32585907	9.202386856	8.950220108	9.246183395	9.330471992	8.798558235	8.623538971	8.966059685	8.856265068	9.384922028	8.646169662	9.079166412	9.339184761	8.856866837	9.373352051	9.326332092	9.33823204	8.844075203	9.227326393	8.86464119	9.446772575	9.26524353	9.346613884	8.889332771	8.976333618	8.916437149	8.96673584	8.888321877	8.952721596	9.378911018	9.296318054
APBB1IP	11.9234848	11.85846996	11.41824818	11.90793991	12.39777756	11.78875828	11.57943249	11.82220745	11.50934696	11.98695564	11.65391064	11.84077549	12.16949654	12.11892891	11.71554852	12.15092182	12.20585728	11.8489399	12.78055763	12.49814987	11.72985554	11.54402065	13.19729233	12.68724918	12.40306091	12.44663048	12.26654434	12.60263348	12.5444603	12.38499355	11.78419971	12.23089504
APBB3	9.292963982	10.20222855	10.21426868	9.899936676	10.40771294	10.68087006	9.250544548	9.702076912	9.739387512	9.231472969	9.962883949	9.067444801	9.26696682	10.32803631	9.239044189	10.5049057	10.23764706	9.954897881	9.732913971	9.980561256	9.628222466	10.41756153	10.23261929	10.47362804	9.752479553	9.249024391	9.094102859	10.03352928	9.928497314	9.751886368	10.15406799	10.25189781
APCDD1	6.663715363	6.948377132	6.895359516	6.892041683	6.751318455	6.975091934	6.994402409	7.160891056	6.876099586	7.012825012	6.892884254	6.955796242	6.89901638	7.058538437	7.082979202	6.897983551	6.835385323	6.890661716	6.904948235	6.757745266	6.98921299	6.844269276	6.944030762	6.83434248	6.780975342	6.93819046	6.94157505	6.786009789	6.781977654	6.973292828	6.790791512	6.770884037
APEH	9.726177216	10.05480671	9.820853233	9.955496788	9.772274017	9.616173744	9.916670799	9.766019821	10.10197926	10.00697899	10.06438351	9.79008007	10.22367859	9.519435883	9.769293785	9.723924637	9.865479469	9.659708023	10.0564518	10.08880997	10.34977913	9.566781044	10.07503986	9.928497314	10.15217972	10.21672821	10.20664597	10.2570982	10.26718426	10.38998699	10.13181305	9.89299202
APEX1	10.64265251	10.7069025	10.72259235	11.12500477	10.73012447	10.69087601	11.16789055	10.70973969	11.24459553	10.71562958	10.57860088	10.50822926	10.89927673	10.22843552	11.02995491	10.50169945	10.8026104	10.93154621	10.8930912	11.00286579	11.51810265	10.81329632	10.76634789	10.48608303	11.25702667	11.1700325	10.88482761	11.15537643	11.16554642	11.09131241	11.15080357	10.49769974
APEX2	8.781555176	8.836728096	8.576815605	8.398719788	8.613832474	8.565937996	8.436159134	8.155021667	8.705760002	8.643701553	8.438673973	8.603191376	8.753662109	8.366093636	8.151008606	8.431975365	8.623844147	8.595671654	8.477437973	8.933334351	8.929707527	8.66146183	8.867836952	8.769656181	8.575078964	8.611078262	8.628900528	8.823651314	8.710474968	8.909704208	8.885434151	8.901251793
APH1A	9.490228653	9.411394119	9.398004532	9.43962574	9.452083588	9.409040451	9.26524353	9.239645004	8.96711731	8.967535973	9.569833755	9.300717354	9.755382538	9.515712738	9.280935287	9.392347336	9.221272469	9.389877319	9.449006081	9.503167152	9.486783028	9.318551064	9.971581459	9.525795937	9.705055237	9.485590935	9.55430603	9.624014854	9.298163414	9.405949593	9.402289391	9.136878014
APH1B	9.181015968	9.410357475	9.112969398	9.080546379	9.254638672	9.144762993	9.02719593	9.259757042	9.03540802	9.422587395	9.388119698	9.317173958	9.006461143	9.659708023	8.914649963	9.185814857	9.094439507	9.211416245	8.760923386	9.198753357	8.456368446	9.061387062	9.504508972	9.38470459	8.958398819	8.684963226	8.919739723	8.708518982	8.565605164	8.903533936	8.827818871	9.08741951
API5	9.593298912	9.355298996	9.439374924	9.579756737	9.062568665	9.412768364	9.73441124	9.558412552	9.960062027	9.705939293	9.503167152	9.646064758	9.810159683	9.271178246	9.538986206	9.312022209	9.683652878	9.653957367	9.485872269	9.149432182	10.26679802	9.882170677	9.189967155	9.107920647	9.520550728	9.881550789	10.08880997	9.107920647	9.75097084	9.4174366	9.958806992	9.512392044
APIP	8.426391602	7.647467136	7.8934865	8.268605232	7.960599422	7.80891037	8.425656319	8.659205437	8.235284805	8.365653992	8.113265991	8.513585091	8.073606491	8.17669487	8.854674339	7.976156235	8.417027473	8.348749161	7.637832642	7.808111668	8.532755852	8.264115334	7.59689188	7.578437805	7.887064934	8.192118645	8.472802162	7.621248245	7.719454765	7.5701437	8.063624382	7.848078728
APITD1	7.166857243	7.122062206	7.087805271	7.252911568	7.165293694	7.231181145	7.193998337	7.268741608	7.179582596	7.130452633	7.069708824	7.181373119	7.274387836	7.065686226	6.953122139	7.264386654	7.208873749	7.183355808	7.072539806	7.060197353	7.348050117	7.245448589	7.100699902	6.967276573	7.296974659	7.261537552	7.220826626	7.148334503	7.060911179	7.204886436	7.20629549	7.2357831
APLP2	8.775396347	9.460165977	9.296318054	8.646778107	9.461837769	9.647106171	8.506342888	8.769106865	8.684635162	9.070248604	9.540805817	8.347052574	8.635365486	9.290719032	7.988295555	9.492463112	8.979963303	8.838723183	9.095854759	8.967804909	8.526394844	8.391768456	9.922128677	9.590565681	8.893590927	8.558441162	8.53394413	8.952512741	8.904943466	9.058670998	8.582364082	9.026571274
APOA1	6.72422266	6.930590153	6.757309914	6.72623539	6.819506645	6.848852634	6.77853632	6.638951302	6.850162506	6.689723969	6.866122723	6.730650425	6.748771191	6.774460316	6.713945866	6.754207134	6.811627388	6.721724033	6.692307949	6.637018681	6.736768246	6.687451839	6.773418903	6.7635355	6.744949341	6.731693268	6.792040348	6.681854248	6.828992367	6.728685856	7.225306988	6.786161423
APOA1BP	9.063915253	9.14987278	8.819890976	9.23282814	8.754942894	8.773519516	9.113600731	9.398004532	9.293791771	9.050663948	9.624358177	9.042528152	9.569367409	8.755355835	9.644902229	9.006461143	9.402289391	8.744813919	8.896656036	9.327279091	9.836696625	8.703385353	9.111166	8.635658264	9.405158997	8.977879524	9.045742035	9.003998756	8.881595612	9.206184387	9.073979378	8.452799797
APOB48R	8.617127419	9.696166992	9.211416245	9.075942039	9.66619873	9.494718552	8.409718513	8.679183006	8.487722397	8.633910179	9.441504478	8.630085945	9.065151215	9.603320122	8.271630287	9.693230629	8.59165287	8.488060951	8.854674339	9.011058807	7.785516739	8.516383171	8.613462448	9.231084824	8.860038757	8.693719864	8.526226997	9.024093628	8.580166817	8.98081398	8.605139732	9.4174366
APOBEC3A	7.534360886	7.278815746	7.045780182	7.953022957	7.581146717	7.123674393	8.221634865	8.471907616	7.604228973	8.14639473	7.302687645	9.438311577	8.128704071	8.090200424	8.205946922	7.40523243	7.354593754	7.277026653	7.914099693	7.726850033	6.929325581	7.947464943	7.759967804	7.792914391	7.701180458	7.692134857	7.81298399	7.318747997	7.584398746	7.611531258	7.242292404	8.125699043
APOBEC3B	6.889473438	6.780952454	6.636436462	6.551649094	6.95470047	6.77129221	6.951740742	6.800828457	7.006973743	6.776201248	6.727735519	6.990881443	6.751675129	6.838440418	6.71580267	6.630998135	6.952720642	6.782522202	6.813272476	6.711892128	6.748545647	6.823127747	6.890481949	6.815039635	6.693499088	6.777378559	6.762616634	6.602903366	6.826352596	6.714437485	6.553509235	6.798406124
APOBEC3C	8.276565552	8.182845116	7.970802784	7.63048172	7.794652462	7.561519623	7.906460762	7.70889473	8.192282677	8.274115562	8.14155674	8.411607742	8.784968376	7.424041748	7.743771553	7.972147942	7.911396027	8.176908493	8.77812767	8.350883484	8.32612896	7.752357483	8.154057503	8.217302322	8.617307663	8.260350227	7.938455105	8.692685127	8.461905479	8.726561546	7.859425545	7.674342155
APOBEC3F	7.186191559	7.07302475	7.06310606	6.942985058	7.221229553	7.196196556	7.307674885	7.080970287	7.119484901	7.052864552	6.740652084	6.748365402	6.621652603	6.998004913	7.150783539	6.947825432	7.103116989	7.042575836	6.969780445	6.909563065	7.060608387	7.122313976	6.697632313	6.955751419	6.890470505	7.225013256	7.122341633	7.079719067	7.173738956	7.017832756	7.177472115	7.160891056
APOBEC3G	9.56180191	9.521823883	9.907588005	8.911001205	9.502076149	9.78411293	9.518683434	9.074337959	9.752479553	9.151563644	9.367776871	9.622801781	9.296496391	9.477000237	9.531104088	9.604987144	9.956671715	9.902344704	9.954897881	9.66619873	9.987894058	9.21817112	9.209890366	9.626616478	8.913421631	9.670545578	9.57449913	9.496189117	10.1160717	9.683094978	9.733306885	9.622264862
APOBEC3H	7.216034889	7.654706001	7.786720753	7.019342899	7.380078793	7.291676521	7.491296291	6.856581688	7.527024746	7.172999382	7.352464199	7.285272121	7.842614651	7.605623722	7.278962612	7.552538872	7.660266399	7.475389004	7.680115223	7.640430927	7.537504196	7.210655212	7.264699459	7.543796062	7.195757389	7.465668678	7.342416286	7.404812813	7.794934273	7.362100601	7.392915726	7.511130333
APOL1	6.876984119	6.769948959	6.77872324	6.980347633	6.744455814	6.756928444	6.943674564	6.741179943	6.836747646	6.803755283	6.688542843	7.190245628	7.08094883	6.98464489	6.765277386	6.779931545	6.778495789	6.740792274	6.898770332	6.955900669	6.858160973	7.227524757	6.552235126	6.734994411	6.688310623	6.848824024	6.847383976	6.890151978	6.922396183	6.694302559	6.810724258	6.905036449
APOL2	7.740681171	8.35417366	7.780591011	8.140172005	8.159776688	8.060509682	7.425238609	7.46423769	8.193861008	8.239560127	8.319479942	7.941928864	8.09999752	8.866713524	7.84752512	8.177574158	8.055861473	8.196847916	8.181775093	8.443919182	7.393973351	7.822419643	8.227880478	8.338110924	7.763767719	7.683333874	7.197548389	8.000934601	7.718633652	7.553684235	7.620723724	7.764611244
APOL3	9.96213913	9.901638031	10.03665066	10.07943249	9.778401375	10.25864792	9.842782021	9.180197716	10.46002388	9.639547348	9.717402458	9.95194912	9.989937782	9.770451546	10.13982582	10.03689003	10.04588413	9.95194912	9.843050957	10.17687893	10.15107441	9.777228355	9.519007683	9.822777748	9.864854813	10.2290287	9.953577995	9.941989899	10.12180901	9.888929367	10.29120827	9.719896317
APOL6	6.978141785	6.792555332	6.903428555	6.928974152	6.842865467	6.906747341	6.901046276	6.889875889	7.032103539	6.992665291	6.769810677	7.155684948	6.840405464	7.265070438	6.788657665	6.921011925	6.804472923	6.789812088	7.028351307	7.19070816	6.853300571	7.115858555	6.88075161	7.07980299	6.765034199	6.977929592	7.030341625	6.888008595	7.205753803	7.06829977	6.853471756	7.152564049
APOM	7.234814644	6.888409138	7.29568243	7.118954182	7.246367455	7.125159264	7.186371803	7.314659595	7.093364239	7.463763714	7.22431612	7.307518482	7.157469273	7.133340359	6.955751419	7.065618515	7.077663422	7.119434834	7.130500793	7.294269085	7.104759693	7.04113102	7.189766407	7.251039028	7.140437126	7.126605511	7.010862827	7.324345112	6.914929867	7.164322853	7.227787018	7.174657822
APOO	7.41621685	7.441412449	7.489689827	7.455550194	7.3698349	7.314228058	7.583275795	7.316545486	7.615815639	7.438372612	7.584918499	7.476696968	7.382896423	7.373847485	7.450977325	7.337765217	7.459990978	7.448583603	7.221971989	7.409439564	7.460454464	7.252487183	7.535776138	7.332321644	7.511437893	7.499341488	7.403142929	7.433933258	7.270755291	7.380800724	7.639362812	7.307770252
APOOL	6.877961159	6.778748989	6.924807072	6.819677353	6.856154919	6.784912109	6.819506645	6.838543892	6.956728458	7.015192032	6.819200993	7.028656483	6.938455105	6.909101486	7.20684576	7.066545963	6.829093933	6.991624355	6.86053896	6.932838917	6.820183754	6.924991608	6.810155869	6.914001942	6.850140095	6.694052696	6.7602005	6.907897949	6.807672977	6.8627882	6.866425037	6.749893188
APP	7.041077137	6.979814529	6.932216644	7.006895065	7.092319012	7.187500477	6.887596607	6.921207428	6.926366806	6.967301369	6.984791279	6.950745583	6.944960594	7.151084423	6.84280777	7.300671577	6.91296339	6.868549824	6.919583797	7.068720818	6.906025887	6.869855404	7.816864967	6.958200932	6.978545666	6.909462929	6.936914444	6.963898659	6.876300812	6.973292828	6.956113815	6.949238777
APPBP2	6.859418869	6.80967474	6.890164852	6.749146461	6.8936553	6.874904633	6.929428101	6.758961201	6.870219231	6.931504726	6.756250381	6.810415268	6.848185062	6.863333225	6.964679718	6.974005699	6.826502323	6.948766232	7.025550842	6.872406006	6.871549606	6.885501862	6.72537899	6.877440929	6.9093647	6.893753052	6.957291126	6.83395195	6.881183624	6.766679764	6.791783333	6.955104351
APPL1	7.150484562	7.196929455	7.109133244	7.203559399	7.01009798	7.221545219	7.496205807	7.317948818	7.284411907	7.482057095	7.306868553	7.104614258	7.288318157	7.117424011	7.595294952	7.019316673	7.097205639	7.076380253	7.154720306	7.248189449	7.31845665	7.31845665	7.199092388	7.133180618	7.295730114	7.185238838	7.437321186	7.300322056	7.261658669	7.379919052	7.517089844	7.249856949
APPL2	9.101049423	8.770988464	9.036366463	8.984576225	9.519435883	9.031699181	9.109582901	9.331212044	8.596644402	8.868021011	8.638583183	8.590681076	8.923945427	9.233086586	9.070248604	9.197007179	9.407064438	9.171977043	9.025531769	8.916437149	8.853121758	9.215294838	9.815268517	9.291374207	8.848898888	9.003002167	9.257152557	8.864073753	9.03373909	8.829596519	8.639000893	9.232411385
APRT	10.03013229	9.987894058	10.277174	10.58171749	10.19950771	10.02029991	10.69087601	10.20850658	10.98142147	10.27953911	10.46666145	10.13542652	10.10943604	9.650607109	10.36624718	9.958806992	9.985563278	10.42953014	10.44448566	10.47362804	10.58697796	9.863351822	9.882170677	9.954897881	10.90941429	10.57312298	10.41342258	10.47432518	10.39956665	10.39356709	10.33579731	9.681879044
APTX	7.819997311	8.083619118	7.846948147	7.731297493	7.557217121	7.569594383	8.000443459	7.508852959	7.913869858	7.792429924	7.89646101	7.807919979	7.945932388	7.773344517	7.756284714	7.775240421	7.869801998	7.768322468	7.51032114	7.54732275	7.860533237	7.711717129	7.786149025	7.430047035	7.757243633	7.559068203	8.016640663	7.586489201	7.756475925	7.719844818	7.918673992	7.862464905
AQP10	7.481654644	8.197741508	8.093218803	7.483411789	7.421380043	7.799360752	7.098083496	8.312336922	7.509581089	8.861747742	7.987344742	8.736372948	8.210781097	8.426391602	7.936409473	8.783914566	7.486384392	6.870538712	7.593356133	8.843102455	7.881629467	6.952252865	8.164347649	7.069999695	7.162369251	7.379787445	7.270755291	7.261166096	7.009474754	7.734937191	7.100522041	7.313410759
AQP12A	6.893232822	6.947443962	6.725622177	6.718844891	6.776956558	6.920567036	6.699008942	6.916348934	6.880869389	6.83352375	6.875116348	6.7768116	6.823461056	7.037840366	6.724712849	6.892995834	6.783778191	6.832316875	6.893333435	6.8647089	6.694649696	6.779911041	6.935895443	6.939853668	6.875395298	6.823371887	6.790543556	6.859170437	6.754207134	6.865740776	6.730556965	6.788738728
AQP6	7.113403797	7.037465096	7.015078068	6.942985058	6.863188744	6.963493824	6.970890522	6.956637383	7.076238632	7.12427187	7.152869225	7.005048752	6.916135311	7.04113102	6.801026821	7.01245594	7.004687786	7.026108265	7.01202631	6.950745583	6.957815647	6.996679783	7.160247326	7.115611076	7.075028419	6.899722576	6.86532402	7.061587334	7.023860931	7.058848381	7.28556633	7.113843918
AQP9	13.39259529	13.56894493	13.2276659	12.82974148	13.88574028	13.48961067	12.82247257	13.51657867	12.5872488	13.30448151	13.14539909	13.29657841	13.15382004	13.93230629	12.63794613	13.88574028	13.45567799	13.14886761	13.27490902	13.1617794	11.09967899	13.47251701	13.62065125	13.57993889	12.88739967	12.80009651	13.3146553	12.22798729	12.67548752	12.81083393	12.30231285	13.29239941
AQR	8.158169746	8.275855064	8.427268982	8.005386353	8.296503067	8.727185249	7.987209797	7.719385147	8.08719635	8.186045647	8.26377964	7.935270309	8.052729607	8.052251816	7.605273247	8.485814095	8.37730217	8.277058601	8.38476944	8.325465202	8.292561531	8.251796722	8.611560822	8.665187836	8.148058891	8.100120544	8.24420166	8.194218636	8.41619873	8.200198174	8.585193634	8.471721649
ARAF	9.083305359	9.916018486	9.642579079	9.093198776	9.49413681	9.741203308	8.925303459	9.123127937	9.369107246	9.310233116	9.843050957	8.978613853	9.204345703	9.73441124	8.670954704	9.905283928	8.937738419	9.315410614	9.359015465	9.249796867	8.769537926	9.102783203	9.169733047	9.607440948	9.491863251	9.255653381	8.597802162	9.426519394	8.957324028	9.333470345	9.487466812	9.450956345
ARCN1	10.46759796	10.76210499	10.51185799	10.41066456	10.64169788	10.68772316	10.3792696	10.28520107	10.62640572	10.53999329	10.37367439	10.40235233	10.35995197	10.35856533	10.2192297	10.71562958	10.70973969	10.52719593	10.72568703	10.8557663	10.88482761	9.979077339	10.81573391	10.93154621	10.39813709	10.71670723	10.851861	11.12500477	11.09688473	11.02862453	10.74330711	10.76013279
ARD1A	8.929707527	9.277647018	9.034338951	9.361375809	9.079009056	8.903949738	9.167041779	8.935806274	9.358495712	8.821749687	9.358673096	9.093198776	9.13278389	9.010440826	9.138728142	8.964484215	8.815571785	9.261903763	8.831954956	9.467283249	8.954522133	9.204841614	8.623844147	9.110759735	9.4174366	8.865945816	8.911001205	9.217388153	8.713000298	9.227978706	9.610411644	9.424487114
ARF1	11.64028454	11.52047348	11.64028454	11.43089962	11.44598484	11.92759323	11.34271145	11.43298912	11.25639534	11.45641136	11.6866293	11.43494797	11.61478138	11.5408392	11.38106251	11.90569592	11.62794876	11.78419971	11.44080734	11.70579433	11.63381004	11.3602066	12.25907326	11.80239773	11.08019924	11.62238312	11.82963085	11.64216995	11.75227928	11.60043335	11.75860596	11.61478138
ARF3	9.692008018	10.57760906	10.02669716	9.556783676	9.969575882	9.917172432	9.46483326	9.761466026	9.816658974	10.28440666	10.18303394	9.503447533	10.0401392	10.12547684	9.264113426	10.02712154	9.960062027	9.666826248	10.26929283	9.975740433	9.582504272	8.720662117	10.1401062	10.3338232	9.939845085	9.829042435	9.749056816	10.3975153	10.03195667	10.29192352	9.433803558	9.898296356
ARF4	10.46350002	9.755382538	10.04734421	10.0696907	9.86788559	10.11761475	10.19192219	10.47853851	10.1987915	10.28176785	9.810406685	10.36488152	10.1987915	10.16650581	10.24141312	10.01359367	10.17723846	10.27410603	10.06663799	10.00915051	10.35471249	10.54197884	10.49769974	10.2570982	9.415501595	10.1089201	10.64901352	9.675872803	10.17898273	9.971117973	10.49185562	10.14564896
ARF5	10.46169662	10.41211891	10.69576931	10.88110638	10.50260735	10.47701263	10.74142075	10.73012447	10.26011848	10.81329632	10.67281055	10.75120735	11.11239433	10.54766655	10.47769737	10.19834709	10.79667664	10.59238338	10.77278519	10.69768143	10.3399992	10.40771294	11.62409592	10.72568703	11.17808056	10.52584934	10.63871384	10.7538271	10.28104687	10.58737946	10.36488152	10.48608303
ARFGAP1	8.27818203	9.219070435	8.99569416	8.955205917	8.734636307	9.067977905	8.582568169	8.272351265	9.008636475	8.409718513	9.409934998	8.291918755	9.015295982	8.90281868	8.376627922	9.107586861	8.633910179	9.00823307	8.644926071	9.268330574	8.98992157	8.828635216	9.207713127	9.001685143	9.271178246	8.645505905	8.260884285	9.483187675	9.058864594	8.852923393	8.900723457	9.029117584
ARFGAP2	8.36552906	8.942268372	8.875872612	8.520452499	8.762530327	8.992468834	8.388925552	7.910478115	8.67808342	8.289655685	8.923945427	8.363075256	8.581945419	8.797789574	7.921862125	9.033277512	8.556015015	8.673886299	8.415808678	8.459276199	8.50316906	8.640708923	8.750102043	8.816112518	8.604330063	8.221017838	8.190560341	8.736005783	8.417225838	8.628317833	8.871167183	8.736724854
ARFGAP3	8.810127258	8.293453217	8.653180122	8.575561523	8.77580452	8.730646133	8.89831543	8.758136749	8.503336906	8.554581642	8.438989639	8.511277199	8.289056778	9.120936394	8.601060867	9.042528152	8.834711075	8.635658264	8.654452324	8.525584221	8.878119469	8.680429459	8.920721054	8.685765266	7.989740372	8.781137466	9.273730278	8.594766617	8.953704834	8.647600174	8.843265533	8.703557014
ARFGEF1	9.13278389	8.85124588	9.078220367	8.594993591	9.155340195	9.395546913	8.979963303	8.98951149	8.828635216	9.19900322	9.016084671	8.580777168	8.698163033	8.99569416	8.830971718	9.497065544	9.271178246	9.069519043	9.082386017	8.838202477	9.041536331	9.322973251	9.189579964	8.934360504	8.465681076	8.785984993	9.258954048	8.651288033	9.00539875	8.725413322	9.069794655	9.075647354
ARFGEF2	6.884111404	6.864988327	6.922857285	6.784912109	6.903196335	6.830094814	6.837181568	6.751691818	7.004321098	6.876735687	6.872556686	6.781416416	6.795767784	6.867465019	6.807438374	7.00456953	6.977089405	6.860751152	6.881021976	6.916633606	6.894008636	6.768363953	7.025708675	6.854712486	6.791641235	6.785918236	6.899812222	6.881183624	7.001367092	6.96449852	6.837153435	6.967117786
ARFIP1	6.892298222	6.708315849	6.7042799	7.031923771	6.805457592	6.869678974	6.794530392	6.765410423	6.628109932	6.80514431	6.591889858	6.79370451	7.158710957	6.62726593	6.723780632	6.701469421	6.732327461	6.74481535	6.743116856	6.789892197	6.917881012	6.798406124	6.691049576	6.722195148	6.807886124	6.851571083	6.862438679	6.694336891	6.756241798	6.706217766	6.720938206	6.751795769
ARFIP2	6.685847759	6.670850754	6.748442173	6.632787704	6.731693268	6.809835434	6.743930817	6.740219116	6.634727001	6.680707455	6.751137257	6.766396999	6.727216721	6.809990883	6.896323681	6.766697884	6.894018173	6.926048279	6.780489922	6.756241798	6.674808979	6.883163452	6.902682304	6.710468292	6.590557098	6.649427414	6.731222153	7.045686722	6.799182415	6.848144054	7.158986568	6.842906475
ARFRP1	7.283112049	7.494709015	7.453497887	7.479996204	7.532455444	7.391611576	7.444041729	7.128208637	7.50374794	7.444094181	7.354897499	7.301482677	7.623238564	7.314159393	7.165293694	7.356384277	7.330492973	7.512713432	7.351534367	7.535828114	7.373967648	7.361851692	7.505204678	7.619769096	7.986421108	7.364066124	7.258863449	7.587323189	7.370506763	7.359318733	7.417844296	7.313410759
ARG1	8.428325653	7.844684601	8.049051285	7.775092602	7.958462715	7.156339169	8.304004669	9.604987144	7.370285511	9.562049866	7.872117996	7.376656532	8.325138092	7.432346821	8.11575222	8.915154457	7.889070511	7.024775505	7.924550533	7.534282207	7.079126835	8.55136776	7.986032009	8.144209862	8.164224625	8.217146873	7.099097729	6.824644089	6.828992367	7.048844814	7.05441761	8.939442635
ARG2	6.763303757	6.931632996	6.893070221	6.864844322	6.875534058	6.75937748	6.75520277	6.679285049	6.783967495	7.081850529	7.131635666	7.143048286	6.956653118	6.773304939	6.773231983	7.236382008	6.894759178	6.875850677	6.844841957	7.10280323	6.901229382	6.687451839	6.821393967	6.828881741	6.749876976	6.797544003	6.82075882	6.681854248	6.741408348	6.680493355	6.699621677	6.873058319
ARGLU1	11.05970669	9.971117973	10.76013279	10.96592617	10.3944025	10.86624432	10.96878242	11.41275787	11.30350113	10.40662098	10.53316021	11.14697742	11.02337551	10.7191	11.69401264	10.40387726	11.17300129	11.300704	10.64792919	9.991630554	11.53460312	12.15854168	10.45581341	10.29775143	9.861638069	10.72021198	11.18494225	9.722275734	10.89425945	9.722275734	10.9026041	10.31825066
ARHGAP1	10.24010372	10.53449821	10.65633202	10.06289387	10.66830349	10.61773682	9.687448502	9.880414009	10.05534267	10.19192219	10.43422318	9.656583786	10.02214241	10.12219524	9.700504303	10.65186787	10.57966137	10.24468136	10.53396988	10.75120735	10.54578972	10.06738663	10.71118736	10.81804276	10.24431705	10.311409	10.30748653	10.95325565	10.53625011	10.8557663	10.66650295	10.55678177
ARHGAP10	7.546247959	7.626743793	7.631023884	7.516655445	7.429680824	7.588350773	7.500658989	7.53222084	7.678356647	7.441885471	7.735964775	7.496047497	7.564647675	7.527318954	7.405844688	7.330317497	7.560011387	7.874894619	7.407775402	7.578133583	7.490456581	7.20297718	7.677678585	7.622350693	7.614062309	7.544911861	7.576140404	7.699684143	7.659662724	7.685288906	7.542370796	7.448762417
ARHGAP11A	7.642278194	7.722048283	7.608925819	7.787940025	7.517319202	7.680115223	7.628119469	8.116897583	7.628119469	7.978475571	8.080192566	7.803477287	7.679953575	8.276164055	7.765490532	7.585608959	7.723630905	7.514528751	7.348217964	7.294269085	7.331170559	7.373445511	7.649858475	7.522287369	7.571768284	7.678120136	7.604925632	7.18945694	7.114634991	7.474335194	7.000897408	7.478454113
ARHGAP12	7.154086113	6.894768715	7.13134861	6.966888428	7.054682255	7.063132763	7.10268116	7.156100273	7.030940533	6.967301369	7.004687786	7.061311245	7.069038868	7.225784779	7.316705227	7.070398331	7.074406147	7.227432251	7.039373875	6.946088314	7.087841034	7.609437466	7.220070362	6.986449718	6.773619175	7.017473221	7.244234562	6.989044666	7.160045624	6.8902812	6.959720135	6.973644733
ARHGAP15	11.74607086	11.19315624	11.25639534	11.10191631	11.77104759	11.22863674	11.51206112	11.37709904	11.28438377	11.12699223	10.93890858	11.115798	11.04820251	11.33893204	11.78224087	11.40035343	11.84300423	11.51326275	11.55429745	11.37914085	11.51087379	11.55429745	11.62145519	11.44948769	11.38271713	11.40151596	11.91279888	10.94910049	11.47367668	10.91177845	11.46496201	11.35670757
ARHGAP17	9.423124313	9.138728142	9.471859932	8.960559845	9.428339005	9.937851906	8.827409744	8.499417305	9.535762787	8.963574409	9.254818916	9.483187675	9.35208416	9.05403614	8.898127556	9.705055237	9.470661163	9.386426926	9.467497826	9.532395363	9.912704468	9.498847961	9.99944973	9.737297058	9.11383152	9.351143837	9.42341423	9.632173538	9.373352051	9.756604195	9.864854813	9.480127335
ARHGAP19	9.028450012	9.242788315	9.143608093	8.916548729	9.433286667	9.409934998	8.93860054	9.10974884	8.843867302	8.742167473	9.164196968	8.861942291	9.194671631	9.224364281	8.809238434	9.143375397	9.294003487	9.101049423	9.133870125	8.89796257	8.86464119	9.105469704	9.483783722	9.533381462	8.608067513	8.775396347	9.007637024	9.088871002	8.92692852	8.904136658	8.872209549	9.260587692
ARHGAP21	8.173283577	8.343982697	7.994782448	8.054719925	7.601480961	8.029996872	7.792218685	7.996818542	8.38447094	9.013916969	8.327661514	8.535964966	8.344754219	8.142439842	8.282604218	8.167685509	8.108669281	7.715265751	7.802507877	7.941125393	8.191078186	8.037887573	8.24852562	7.822542191	7.647254944	7.982804775	7.917791367	7.730197906	7.871976376	7.72641325	7.783886909	7.754565239
ARHGAP22	7.103493214	6.960042953	7.110873222	6.901262283	6.942670822	6.910732269	6.802942276	6.722987652	6.854565144	6.949671268	6.940377712	6.687191486	6.999770164	6.990968704	6.86039257	7.186592579	6.999083519	6.962433338	6.843769073	6.966659069	7.015564919	6.859388351	7.142203808	6.986449718	6.960669994	6.908527851	7.004658222	6.803755283	6.980308533	7.363965988	6.966289997	7.093374729
ARHGAP24	7.202712059	7.362262249	7.225384235	7.422956467	7.744817734	7.50616312	7.267989635	7.400767803	7.470949173	7.375911236	7.697245121	7.202620506	7.001914501	8.052251816	7.346014977	7.639136314	7.182337761	7.512713432	7.245239735	7.442033291	7.124902725	7.607737541	7.447672844	7.421899319	7.490456581	7.152275562	7.115307808	7.314558506	7.534499168	7.594223499	7.414754391	7.596145153
ARHGAP25	11.97872257	11.85615921	11.66216564	11.54402065	12.18308926	12.02031898	11.39248943	11.57311058	11.39735985	11.42840195	11.6474371	11.13222599	11.20044804	11.70357227	11.50404072	12.14619064	12.10873222	11.93878651	11.89002895	12.06779003	11.17623711	11.62409592	12.38871193	12.275527	11.34008598	11.75860596	11.96759033	12.0514679	12.14382935	11.90082359	11.65811825	12.12352753
ARHGAP26	8.03732872	8.514888763	8.105343819	7.826973438	8.334600449	7.961882591	7.448762417	7.436382294	7.832799435	8.233797073	8.466683388	7.564439297	7.860533237	8.356511116	7.606502056	8.47834301	7.913869858	7.920708656	8.118618011	8.097015381	7.210459709	7.726650715	7.047692299	8.492915154	7.98148632	7.689918995	7.449900627	8.233200073	7.671932697	7.990506649	7.529979229	8.186934471
ARHGAP27	7.66616869	8.145061493	7.411687851	8.1580019	8.086333275	8.039700508	7.843221664	8.040740967	7.751348019	7.905003548	8.422633171	7.769050121	7.897381783	8.240002632	7.84087038	8.062265396	7.889374733	7.830293655	8.070337296	8.083203316	7.400579929	8.161831856	8.165822029	8.169983864	8.041049957	7.722169876	7.822297573	8.289405823	8.096764565	7.989462852	7.60101366	8.316846848
ARHGAP30	11.21933174	12.03419113	11.66758633	11.16428661	11.72071552	11.97872257	11.03827953	10.8825264	11.14824772	11.04530716	11.49045658	10.92683411	11.37402439	11.45426369	10.8310709	11.85615921	11.6710062	11.39068508	11.44598484	11.59230614	11.32194138	11.38724327	11.60043335	11.81072521	11.20328236	11.20044804	10.94018745	11.58956623	11.41117191	11.42634201	11.50242424	11.67267132
ARHGAP4	10.68537521	11.41275787	10.36762905	10.46759796	11.40151596	11.30219555	10.52305984	10.26321697	11.00396824	10.5441246	11.11239433	10.1301012	10.7538271	10.81329632	10.52387047	11.18802738	10.78578949	10.95862675	11.01612854	11.18933868	10.95651436	11.45641136	10.55498028	11.43699741	11.14208698	10.70377541	10.47701263	11.40151596	11.01176262	11.34271145	11.6710062	11.24832439
ARHGAP9	12.62455463	13.01437759	12.5338068	12.77302361	12.86307812	12.62455463	12.42669773	12.40991592	12.25571156	12.48178673	12.509161	12.1531992	12.62747669	12.7767868	12.36492157	12.90403557	12.46327782	12.52435493	12.77302361	12.84374046	12.02721882	12.57292271	13.13182259	13.1617794	12.40991592	12.34267807	12.5003767	12.71710587	12.5783844	12.83718872	12.60997772	12.98590088
ARHGDIA	9.899936676	10.12258148	9.984464645	10.40302372	9.766247749	9.695868492	10.32216167	10.25927734	10.59238338	10.99295425	10.76210499	10.24804783	10.75546932	9.537965775	10.04960537	9.847100258	9.911412239	9.86788559	10.87980556	10.79510021	11.08999538	9.264746666	10.32534409	10.27410603	10.88798618	10.93656349	10.75120735	11.3167057	11.14824772	11.18068409	10.60819626	10.2578125
ARHGDIB	14.80721092	14.7137661	14.55641556	14.6769762	14.67137241	14.63697433	14.42066956	14.44911766	14.44435501	14.6769762	14.60834026	14.49741745	14.79838562	14.78927803	14.40739822	14.78927803	14.73731136	14.51717854	14.54293156	14.65873337	14.4908371	14.45549774	14.72954941	14.64308739	14.64780998	14.69309616	14.64780998	14.5302763	14.4908371	14.79838562	14.74847984	14.74847984
ARHGDIG	6.957112789	7.076904297	7.066641808	6.767662525	6.904368401	6.81189537	6.779911041	7.045129776	6.855555058	6.813061714	7.078406334	6.766396999	6.735372543	7.091183186	7.362262249	6.89002037	6.980734825	6.991624355	6.870538712	6.832004547	6.923298359	6.815752029	6.833254337	6.699651718	6.844790459	6.779013157	6.688951492	6.9362607	6.909826279	6.945883751	6.918811798	6.825480938
ARHGEF1	9.548663139	9.847444534	9.541505814	9.715416908	9.946864128	9.707360268	9.565078735	9.842782021	9.815550804	9.629263878	9.93183136	9.438966751	10.11019325	9.61554718	9.778669357	9.678236008	9.97823143	9.805426598	10.61722374	9.746904373	9.768716812	9.312732697	9.293580055	10.21426868	10.17155552	9.829936981	9.695054054	10.82138348	10.47651482	10.27082062	9.497565269	9.748028755
ARHGEF10	7.259501934	6.944276333	7.052096367	7.572435379	7.234039307	7.498467445	6.979505539	7.115198135	7.245747089	7.228868961	6.912250042	6.807672977	7.058664799	6.66690731	6.93819046	7.275102139	7.181551456	7.157534122	7.019342899	7.437414169	7.116456509	7.229537487	7.392681599	7.010887146	6.885501862	7.479648113	6.984375	7.117591858	7.229224205	7.283813	6.986872196	6.867142677
ARHGEF10L	6.731924534	6.80967474	6.767625809	6.681461334	6.646371365	6.772693157	6.577630043	6.772759914	6.719714165	6.689723969	6.794021606	6.746623516	6.739042282	6.799510002	7.213035107	6.772407532	6.888998508	6.907256603	6.730226517	6.974925518	6.739927292	6.723338604	6.937493324	6.72557497	6.719003677	6.639000893	6.693983078	6.768772125	6.758520603	6.789018154	6.928951263	6.885527611
ARHGEF11	7.576424122	7.771213531	7.570213318	7.559068203	8.011358261	7.748077869	7.481299877	7.906337738	7.639001369	7.998810768	7.753090858	7.735448837	7.746305466	7.788550854	7.59689188	7.855008125	7.580548763	7.442751884	7.909602165	7.892348289	7.211963654	7.424300194	8.190672874	8.199362755	7.658850193	7.603914261	7.502391338	7.967452049	7.450915813	7.903473854	7.185147762	7.954111576
ARHGEF12	6.872419357	6.728517056	7.183027744	6.556892395	6.808279991	6.836442471	6.65981245	6.698195934	6.687393188	7.470887184	6.866122723	7.086530209	7.038869858	6.725786209	6.679389954	6.796708107	6.901084423	6.679590225	7.097836494	6.962203979	7.005520344	6.839570045	7.25001812	6.890512943	6.851571083	6.678343296	6.758615971	6.72422266	6.889129162	6.798431396	7.202367783	6.894274235
ARHGEF15	6.763303757	7.084903717	6.950910091	6.784912109	6.887904167	6.933635235	6.77853632	7.039373875	6.760886669	6.806484222	7.039237976	6.86780405	6.789500237	7.17822504	6.701264858	6.80878973	6.907885551	6.864572525	6.865808487	6.865766048	6.881381035	6.774672985	6.811368942	6.800701141	6.695271492	6.747745514	6.714871883	6.918562412	6.961807251	6.865740776	6.748745441	6.8820467
ARHGEF18	11.63700676	12.10873222	11.83262348	11.53054333	12.13368893	12.24777794	11.62238312	11.06300831	12.07300568	11.15316963	11.56560516	11.26603031	11.4199543	11.13015842	11.20185375	11.9429493	11.77564907	12.04362965	12.13031387	12.10412025	12.20585728	11.93112946	12.15586376	12.01030636	11.82220745	11.90082359	11.94114876	12.41574097	12.12142754	12.06524181	12.12556458	11.88440037
ARHGEF19	7.544139385	8.000065804	7.824028492	7.289141655	7.67013216	7.754724503	7.318564892	7.101426601	7.573758602	7.035414219	7.500476837	7.118407249	7.930514336	7.509825706	7.660674095	7.652771473	7.811572552	7.954111576	7.861048222	7.610708237	7.868082523	7.735273361	7.704503536	7.667364597	7.470593929	7.384045124	7.214561939	7.456157207	7.562541008	7.282074451	7.717870235	7.542942047
ARHGEF2	11.78419971	12.12811661	12.08653164	11.61868286	11.98283672	11.99124622	11.30840302	11.40151596	11.583745	11.5223074	11.93228531	11.37580299	11.97056293	11.74439716	11.33410358	11.87731743	11.88440037	11.91942883	11.65974331	11.9429493	11.67267132	11.82220745	12.51866436	12.29702187	11.90793991	11.71177769	11.76274681	12.11700058	11.79840183	12.0943222	12.23089504	11.97406387
ARHGEF3	11.17300129	10.60819626	10.79829884	10.61577034	10.24804783	10.73482704	10.90811062	10.51794815	11.11709309	10.3399992	10.40235233	10.9610033	10.98687267	10.33193779	10.90162086	10.60313416	11.22311878	11.22311878	10.69986248	10.50410652	11.51206112	11.24459553	11.09967899	10.50822926	9.885288239	10.7640686	11.24716568	10.44151211	11.23026562	10.47769737	11.23468208	10.4536972
ARHGEF4	6.637971878	6.680425644	6.632873058	6.795317173	6.668529034	6.642500401	6.75686121	6.801939011	6.912666321	6.732562065	6.713607311	6.560680389	6.744064331	6.5469594	6.738857269	6.690875053	6.700058937	6.623949528	6.602212429	6.752078056	6.687282562	6.627744675	6.824732304	6.722195148	6.867325306	6.642549038	6.766527176	7.132280827	6.767755985	6.855845928	6.770167828	6.759214878
ARHGEF6	11.35670757	11.38724327	11.46747494	11.37238503	11.54402065	11.83762264	11.2243824	11.05794811	11.59230614	11.29712391	11.38724327	11.22685242	11.45823097	11.12741375	11.36777401	11.63171864	11.54402065	11.57943249	11.75436211	11.68106556	11.84538364	11.67440701	11.53767872	11.55604649	11.45986176	11.43494797	11.60213661	11.43298912	11.67674065	11.27793598	11.71554852	11.45426369
ARHGEF7	9.389877319	9.540219307	9.629263878	9.537965775	9.468637466	9.579569817	9.4721632	9.134469032	9.590298653	9.193861008	9.153136253	9.070021629	9.582504272	9.454808235	9.594302177	9.426695824	9.468048096	9.59750843	9.789366722	9.569833755	9.980561256	9.480345726	9.840499878	9.852074623	9.527321815	9.491863251	9.59750843	10.0662899	9.869228363	9.763349533	10.00065899	9.593043327
ARID1A	9.562297821	10.06928158	9.994990349	9.215798378	10.11389828	10.70580769	9.4721632	9.482922554	9.704120636	9.49413681	9.840499878	9.174265862	9.557718277	9.842514038	9.449516296	10.3399992	10.17249966	9.824578285	10.15259933	9.883562088	9.85303688	9.891658783	10.69178486	10.42663002	9.13990593	9.761728287	10.08677101	10.10428333	10.42839241	10.02061939	10.14816093	10.15762615
ARID2	7.136746407	7.107391357	7.315155983	7.031923771	7.301597118	7.558688164	7.095956326	7.143548489	7.204874039	7.058035851	7.104413509	6.952422142	6.996456623	6.857184887	7.149956226	7.381813049	7.239304543	7.097027779	7.392915726	7.260652542	7.407875061	7.21450901	7.513320923	7.330492973	6.864117146	7.074278355	7.386003494	7.515478134	7.36633873	7.433933258	7.300322056	7.166857243
ARID3A	10.52849102	11.04406261	10.59535027	10.23424435	10.83784962	10.92135143	9.852074623	10.47769737	9.813780785	10.8026104	10.94497967	10.25095367	10.59888649	10.80765724	9.773449898	11.14824772	10.74330711	10.54766655	11.09421825	10.83452034	9.636896133	10.02754593	11.73349857	11.47838497	10.39567852	10.48240566	10.51309299	10.82298183	10.73959827	10.44074726	9.840923309	10.88587952
ARID3B	9.39412117	9.576608658	9.244916916	9.098406792	9.554087639	9.573922157	8.962396622	8.890601158	8.958745956	8.911231995	9.27098465	8.626394272	8.719791412	9.670241356	8.706634521	9.639093399	9.524622917	9.377376556	8.910869598	9.402675629	8.718015671	9.535427094	9.401148796	9.663721085	8.840314865	8.758001328	8.525772095	9.355298996	8.969577789	8.935108185	9.530573845	9.659324646
ARID4A	7.445598602	7.13070631	7.079645634	7.543048382	7.249556065	7.10187912	7.290576935	7.522152901	7.120425701	7.181569099	6.979242325	7.516881943	7.656541348	7.183776855	7.086530209	7.285204887	7.131241322	7.167748928	7.271089077	6.972283363	7.294132233	7.261658669	7.140541077	7.389807224	7.259338856	7.35724926	7.694508076	7.22331953	7.032023907	7.132982731	7.208949566	7.295098782
ARID4B	6.981207371	6.716480732	6.874999046	6.741293907	6.860431671	6.89823246	7.079037666	7.044324398	6.762458801	6.993432999	6.761487484	6.859630108	6.727216721	6.821989536	6.85414362	7.030672073	6.874658108	6.900610924	6.993634224	6.904308796	6.91162014	7.091350079	6.888432026	6.84474659	6.660775661	6.904675484	7.292106152	6.861168861	6.985217094	6.967777729	6.885527611	6.899765491
ARID5A	7.054145336	6.877636433	6.94983387	6.8820467	7.032103539	6.890787125	6.923273563	7.090522766	6.873606682	7.011748791	7.062348843	6.843952656	7.032023907	7.144416332	7.012303352	6.933821201	6.91587019	6.771970749	7.284411907	6.792444706	6.84311533	6.690565109	7.044919968	7.17342186	7.271390438	6.974321365	7.041781425	7.190384388	7.007085323	7.136211872	6.767888546	7.272845268
ARID5B	8.419133186	8.505188942	8.990750313	8.117533684	8.63337326	8.991286278	8.610366821	8.054346085	8.480870247	8.181891441	8.184552193	8.232138634	8.466444969	8.290647507	8.684064865	8.827818871	8.65379715	8.725598335	8.709403038	8.747037888	9.115549088	9.06863308	8.698814392	8.458990097	8.119763374	8.322325706	9.107179642	8.72032547	9.089031219	8.35269165	9.09664917	8.712532043
ARIH1	8.133705139	7.784826279	7.889502048	7.710252285	7.906219006	7.576777935	7.727602959	7.86478281	7.664923668	8.257591248	7.786808491	7.960350513	7.755640984	7.915540218	7.744902134	7.978906155	7.952363968	7.808422089	7.887354851	7.714159966	7.700148106	7.785645962	8.113963127	7.918022633	7.326500416	7.959515095	7.799360752	7.665224075	7.69563055	7.79071188	7.704557419	7.978664875
ARIH2	9.385919571	9.361115456	9.781069756	9.334958076	9.424487114	9.786361694	9.344127655	8.928710938	9.407572746	8.959747314	9.57555294	9.167284966	9.332449913	9.42341423	9.531474113	9.604987144	9.562297821	9.611081123	9.45703125	9.353793144	9.699555397	9.639093399	9.663090706	9.552130699	9.076974869	9.155527115	9.155713081	9.496865273	9.409433365	9.035188675	9.537669182	9.328934669
ARL1	8.091042519	8.000819206	7.810625076	8.337052345	8.10584259	8.123879433	8.340417862	8.007691383	8.293985367	7.975292683	7.954022884	8.106209755	8.390179634	7.960802555	8.423565865	8.020893097	8.21059227	8.188310623	8.104195595	8.299015045	8.822558403	8.384599686	8.026207924	8.054449081	8.199097633	8.07258606	8.287482262	8.271526337	8.425504684	8.002774239	8.48667717	8.214905739
ARL11	7.114801884	7.166857243	6.997288227	7.838561058	7.212610245	7.166716099	7.003371716	7.362751484	6.901798248	6.932431221	6.792745113	7.026126385	8.148524284	7.214297295	6.978090763	7.251039028	6.999083519	6.968481541	7.048354626	7.151387215	7.031570911	7.061134815	6.936403275	7.127820969	7.532551765	7.137524128	7.01245594	6.984097004	6.825545788	6.909930706	6.882016659	7.389757156
ARL15	6.88685751	6.839036942	6.854578972	6.996531487	6.832437038	6.959207058	6.911367416	6.857791901	6.874919891	7.077625275	6.848838329	6.875104427	7.036928177	6.97087574	7.04663229	6.960523605	6.838175774	6.979021072	6.815681934	6.870760918	6.821000576	6.914845467	6.966362953	6.906322002	6.775852203	6.956412792	6.887206078	6.794085979	6.823331833	6.76898098	6.830420494	6.790543556
ARL16	7.686578751	7.598679543	7.874572754	8.034609795	7.991122246	7.491175175	8.171320915	8.114602089	8.072692871	7.833249092	8.016955376	7.888250828	7.920295715	7.779014587	8.100974083	7.6869874	7.645863056	7.908041954	8.308569908	8.039962769	7.987344742	8.132357597	7.515265942	7.661645412	8.523938179	7.902730942	7.706008911	8.156282425	7.730321407	7.731041431	7.934589386	7.407587051
ARL17P1	7.00463438	7.240635395	7.215610027	7.634569168	7.387490273	8.345193863	7.221506119	8.553855896	8.167219162	8.437562943	7.057872295	7.418512821	7.840221405	8.102169037	7.116794586	8.349191666	7.155398846	8.586395264	8.467700005	8.326281548	7.729726791	7.267626286	8.284946442	7.384796143	8.651689529	7.34672308	8.632694244	8.187961578	9.252980232	7.302526474	8.914196014	8.351825714
ARL2	9.306472778	9.549419403	9.582504272	9.59083271	9.041772842	9.511940002	9.352828979	9.096199036	9.440130234	9.649296761	9.872013092	9.484378815	9.873614311	9.418611526	9.148225784	9.566508293	9.262401581	9.49413681	8.944952965	9.596484184	9.548506737	9.339817047	8.942481995	9.085560799	9.95194912	9.262583733	8.668774605	9.333276749	9.102240562	9.398004532	9.806927681	9.313708305
ARL2BP	9.904756546	9.678236008	9.955197334	9.674554825	9.364896774	9.85303688	10.26247978	9.933732986	10.05247402	9.93310833	9.869228363	9.796391487	9.781637192	9.59750843	10.11761475	9.578787804	10.02589989	10.05680275	9.647106171	9.65281105	10.60186863	10.20623589	9.899013519	9.477000237	9.612915993	10.03665066	10.26011848	9.651652336	10.15022278	9.850711823	10.17323685	9.659324646
ARL3	7.402554512	7.38129425	7.33899498	7.481422424	7.470361233	7.266570568	7.207530975	7.177025795	7.216693878	7.119203568	7.405844688	7.091986656	7.222378731	7.35039854	6.995948315	7.186592579	7.2714715	7.262838364	7.180956364	7.172186852	7.050532341	7.304784298	7.413957119	7.314457893	7.136653423	7.168962955	7.111673355	7.076238632	7.170789242	7.168314934	7.169500351	7.1537323
ARL4A	7.045615196	6.635800838	7.014025688	6.898219585	6.903196335	6.894632339	6.857387066	7.027362823	6.886548996	7.158682346	6.710937977	6.904871941	6.700712681	6.694815636	6.856413364	6.813644409	7.02469635	6.907256603	6.931537628	6.923589706	6.988179207	6.814474583	6.846735001	6.893391609	6.751459122	6.862379074	7.069633007	6.909887791	6.862215042	6.923569202	6.80004406	6.693214893
ARL4C	7.604632378	7.917791367	7.934954166	7.423836708	7.491296291	7.41015625	7.655612946	7.370037079	7.756284714	7.418186665	7.649414063	7.483939648	7.843027115	7.668838978	7.775699139	7.655612946	7.621183395	7.565634727	7.811162472	7.381414413	7.627651691	7.799714565	7.854528427	7.611531258	7.900389194	7.39882946	7.764426231	7.636771679	8.402335167	7.915194988	8.264115334	7.37216568
ARL5A	11.6866293	11.82055855	11.49929905	11.56425858	11.33535099	11.81631088	11.69973946	11.73201847	11.97056293	11.28216934	11.61868286	11.86653233	12.17788124	11.82055855	11.87306786	11.10574341	11.84538364	12.3730917	11.39389324	10.9503479	11.97056293	12.27851677	11.86087132	11.47118092	11.6094017	11.58575916	11.56111622	10.52946091	11.39873028	11.02063847	12.06081581	11.58199978
ARL5B	6.735604286	6.751734257	6.713200092	6.749146461	6.654491425	6.800031662	6.67263031	6.680634499	6.839543343	6.821739197	6.859357357	6.704874039	6.80878973	6.855968475	6.855181694	6.717356205	6.708427906	6.738213539	6.578886509	6.722987652	6.639392853	6.916779041	6.70746088	6.741786957	6.695271492	6.858188629	6.829697609	6.747112751	6.766783237	6.7635355	7.323012829	6.784561634
ARL6IP1	11.43494797	10.62726021	11.06440639	11.0350666	10.72021198	11.42194366	11.31280994	11.36492729	11.06440639	10.81448078	10.65453339	10.88110638	11.58956623	11.10574341	11.18632221	10.89980125	11.42344475	11.34956741	11.08387089	10.76357555	11.9299736	11.27649689	10.6226759	10.68316078	10.29525566	11.25639534	11.66893578	10.47940636	11.32339478	10.78149509	11.43298912	10.92951488
ARL6IP2	7.516005993	7.098783016	7.425115108	7.208949566	7.301597118	7.394302845	7.280201435	7.479230404	7.338182449	7.351243496	7.252562046	7.463763714	7.355959892	7.419996262	7.676660538	7.315443993	7.450309277	7.358320713	7.427658081	7.118954182	7.426432133	7.492607117	7.411232471	7.438308239	7.26692009	7.41679287	7.54449749	7.210530281	7.442844868	7.210530281	7.496205807	7.253457069
ARL6IP4	6.883114338	7.146696568	7.004411221	7.166857243	7.215350151	6.942777157	6.962150097	7.002924442	7.109054565	6.935368061	7.079359531	6.912613869	7.034662247	7.073057175	7.017010689	7.065618515	6.966440201	7.00581646	7.13417387	6.94741106	7.105433464	7.014090061	7.002707958	7.14222908	7.157469273	6.957736492	6.871742725	7.328892708	7.051384449	7.208949566	6.933947563	7.016104698
ARL6IP5	11.4091568	11.14208698	11.39248943	11.51497555	10.36275196	11.42344475	11.98695564	11.65229034	11.91942883	11.80891514	11.72071552	12.07300568	11.92759323	11.44442463	12.0149622	10.80883789	11.48382568	11.53254986	10.85833931	10.6966486	12.15854168	12.18308926	11.06712246	10.46085453	10.66216564	11.6790514	11.83426666	10.01934719	11.48689747	10.5633173	11.32731819	10.85431385
ARL6IP6	8.397767067	7.372591019	7.772675037	7.908286095	7.733678341	8.044528961	8.643701553	8.795042038	7.754292965	7.984110832	7.66616869	8.345748901	7.719844818	8.208329201	8.866918564	8.140172005	8.339420319	7.938327312	8.106009483	7.886097908	8.2687397	8.646778107	8.073606491	8.053632736	7.176630974	7.975628376	8.626939774	7.446099281	8.065710068	7.652617931	8.225626945	8.095623016
ARL8B	9.591399193	9.100111961	9.152086258	9.330237389	8.875666618	9.191252708	9.664871216	9.883055687	9.300505638	9.543228149	9.14888382	9.89369297	9.53609848	9.60014534	9.770451546	8.862135887	9.472466469	9.312470436	9.18302536	8.781703949	9.565674782	9.642383575	8.996206284	8.67536068	8.865945816	9.595718384	9.61554718	8.426784515	9.016271591	8.749126434	9.156201363	9.246594429
ARMC1	8.67054081	8.835466385	8.715270996	8.835674286	8.222807884	8.592017174	8.774885178	8.662958145	9.207713127	8.792263031	9.07087326	8.916898727	9.002603531	8.566995621	9.154647827	8.373101234	8.627293587	8.817523003	8.508753777	8.216685295	9.013683319	8.80060482	8.261061668	8.388604164	8.964906693	8.754761696	8.894004822	8.176586151	8.533524513	8.44969368	8.699861526	8.520313263
ARMC10	7.115268707	6.96959734	7.156891346	7.029526711	6.857417583	7.096670628	7.041724682	7.156868458	7.090317726	7.12427187	6.94424963	7.082979202	6.806085587	7.141373634	7.086530209	6.936705589	7.072969913	7.007833004	6.95470047	7.12890625	6.925787449	7.223526001	6.915911198	7.014492035	7.102906704	7.095509052	7.140111923	6.95878458	7.066887379	6.966659069	7.005589008	7.081699371
ARMC5	6.936403275	6.999049664	7.322136402	7.118954182	6.883963108	6.81189537	7.006623268	6.773635387	7.063753605	7.007670879	7.22431612	6.779867649	6.993123055	6.701264858	6.85106945	6.968786716	6.805432796	6.788530827	7.00717783	7.14899683	7.157545567	6.99336195	7.011420727	6.982730389	7.187909126	6.944634914	6.97333765	7.498184681	7.336301804	7.231945515	7.142448902	7.293285847
ARMC6	7.241106987	7.768104553	7.540685654	7.478013992	7.444747448	7.273666382	7.453444004	7.28437376	7.427905083	7.72520256	7.455550194	7.392915726	7.585079193	7.221229553	7.017010689	7.418783665	7.285441875	7.290766716	7.416413784	7.333547592	7.449641228	7.259501934	7.559493542	7.462718964	7.487344265	7.426028728	7.382225513	7.747850418	7.50498867	7.711961269	7.682047844	7.467405319
ARMC7	8.470580101	9.043233871	8.578836441	8.834088326	8.795416832	8.726094246	8.318543434	8.42800045	8.556508064	8.812441826	8.910869598	8.518287659	8.915286064	8.813382149	8.318210602	8.665187836	8.822054863	8.694848061	9.024093628	8.89692688	8.47623539	8.244827271	8.985750198	8.680429459	8.787331581	8.725413322	8.306780815	8.977879524	8.632694244	8.847988129	8.508602142	8.535964966
ARMC8	7.875301838	7.733678341	7.799153805	7.550314903	7.646010876	7.991368294	7.860533237	7.820515156	7.765490532	7.954200268	7.433545113	7.79426384	7.301724434	7.637902737	7.566326618	8.010045052	7.777130127	7.738868713	7.813653469	7.789693832	7.877955437	7.557081223	7.668623447	7.791165829	7.30185461	7.766572952	8.203288078	7.958955765	8.064731598	7.897921562	7.90639925	7.711417675
ARMCX1	6.802061558	6.72260046	6.811945915	6.717200756	6.813196182	6.85789299	6.974249363	6.756112576	6.871364117	6.677779675	6.6540308	6.681158066	6.760429859	6.731903553	6.6956563	6.721765995	6.801156044	6.675757885	6.912742615	6.880776405	6.876953602	6.735947132	6.722819328	6.774442673	6.741577148	6.834252834	7.028103352	6.771110535	6.935266972	6.937493324	6.771884918	6.709961414
ARMCX2	7.158599854	7.075894833	7.09172678	7.226160526	7.266836643	7.162369251	7.291852951	7.138158321	7.318564892	7.067304134	6.745761395	7.003218174	7.110873222	6.78875351	6.873201847	7.072275639	7.268157482	7.098617554	7.310707569	7.169904232	7.265873909	7.332192898	7.51763916	7.037840366	7.124944687	7.063005447	7.431903839	7.265285015	7.530797482	7.354897499	7.411058426	7.083597183
ARMCX3	7.258656979	6.936971188	7.183027744	7.040268421	7.004658222	7.074342251	7.276740074	7.344866276	7.138158321	7.194493294	6.81004858	7.25369072	7.100335121	7.168230057	7.12295866	7.169425011	7.253153324	7.0818367	7.166857243	7.08981657	7.270465851	7.115858555	7.111647129	7.069999695	6.887089729	7.150673389	7.328655243	6.965316772	7.094204903	7.097318649	7.014257908	6.984298706
ARMCX4	6.937398911	7.002474785	6.898978233	7.087903976	7.139463902	7.038789272	6.849286556	6.846634865	7.111516953	6.88295126	6.848838329	6.725151062	6.843566418	6.956637383	6.700668812	6.894791126	6.911483765	7.004599571	7.010736465	7.010838509	6.972233295	7.028656483	7.072237015	7.084993839	6.916452408	6.829919338	6.933605194	6.968051434	6.799182415	6.7635355	6.85496664	6.764065742
ARMCX5	7.090201855	7.004335403	6.976035595	7.090261459	7.104479313	6.997418404	7.317666054	7.23986578	7.215443134	7.084664822	6.852581978	7.242088795	7.129807949	6.873019695	7.10490036	7.028513908	7.132146358	7.056924343	7.1004529	7.183541298	7.371788025	7.281447411	7.139805317	7.001367092	6.875395298	7.069596291	7.425457478	7.129135609	7.229224205	7.150534153	7.18874836	6.956728458
ARMCX6	8.205544472	8.367118835	8.045845032	8.111462593	8.062760353	7.928001404	8.38508606	8.630601883	8.146899223	8.579819679	8.308047295	8.519503593	7.464334011	8.297902107	8.409286499	8.314591408	8.211216927	7.933443546	8.179730415	8.617781639	8.416880608	7.821697712	7.736773014	7.995911598	8.085232735	8.440426826	8.348362923	8.268471718	8.602359772	8.570676804	8.158751488	7.910864353
ARMET	10.04734421	9.950409889	10.45924282	9.745377541	9.898296356	10.11077785	10.22498512	9.831453323	10.17323685	9.489973068	10.12547684	10.1629324	10.40969753	10.29192352	10.17485905	10.11019325	10.24270725	10.64169788	9.844129562	9.696439743	10.42573357	10.10625935	9.705055237	9.73441124	9.829936981	10.00065899	9.92313385	9.63315773	9.794106483	9.753065109	10.16868114	9.604987144
ARNT	6.831961155	7.00565958	7.1261096	6.773448467	7.067931652	6.919189453	6.878311157	7.035458088	6.622943401	6.686903477	7.203775406	6.971362591	7.023788929	7.075303555	6.96855545	7.009134769	6.970331669	6.973208427	6.796976089	6.963206768	6.878633976	6.976062298	6.974263191	6.758663654	7.084461689	6.791015148	6.792040348	6.884446144	6.698129654	6.944422245	7.158986568	6.859293461
ARNTL	9.474020958	8.68229866	8.798124313	8.962155342	9.354743958	9.256653786	9.19571209	9.569367409	8.679664612	8.993778229	8.591113091	9.163193703	8.907485962	9.21249485	9.561271667	9.55023098	9.451432228	9.3891716	9.386914253	8.828635216	9.1805439	9.353079796	9.431814194	9.451649666	8.396446228	9.164619446	9.4174366	8.862344742	9.226646423	8.733210564	9.204345703	8.947639465
ARPC1A	9.579944611	9.466427803	9.321704865	9.809243202	9.753546715	9.665916443	9.553333282	9.762737274	9.462739944	9.327279091	9.484378815	9.606930733	9.732913971	9.979797363	9.64870739	9.709758759	9.765130997	9.787945747	9.50418663	9.593298912	9.661801338	9.697377205	10.03867435	9.810159683	9.318953514	9.356312752	9.45703125	9.623609543	9.468637466	9.215294838	9.450202942	9.595220566
ARPC1B	10.7191	11.05970669	10.86988258	10.78149509	11.18235779	11.3602066	10.84307289	10.95517063	10.30338669	10.7640686	10.34399986	10.47111893	9.419208527	11.11418819	10.52228451	11.34147263	10.77929306	10.51185799	10.51309299	11.04287052	10.45172596	10.34446144	9.512809753	10.80101109	10.30338669	11.14937973	11.03981209	11.01499081	10.62824726	11.06440639	10.80156803	10.90162086
ARPC2	13.96063042	14.10189247	13.76541901	13.85950851	14.03809738	13.82908535	13.86483479	13.62065125	13.68380451	13.78950691	13.97371197	13.80953312	13.91174412	14.04525185	13.74923801	14.08683109	13.8712492	13.83562374	13.74318981	14.03308105	13.71045399	13.56894493	14.10873127	13.73568535	13.8712492	13.8488493	13.7835989	13.53448391	13.75429153	13.75930309	13.55858707	13.80953312
ARPC3	13.06997871	12.78055763	12.76401711	12.80408573	13.06997871	12.91664505	12.87476635	13.19183254	12.70443726	12.96287537	12.54077053	12.74915695	12.0563345	12.96610451	12.87141037	13.04229832	13.16964245	12.66512203	12.17549133	12.39066601	12.67153263	12.07517815	12.43730259	12.11700058	12.18101692	13.00519466	13.09691143	12.05858135	12.1117506	12.48178673	12.02244091	12.24138165
ARPC4	10.87138653	11.22183323	11.00286579	11.22945118	10.7030592	10.95517063	10.89550495	11.19315624	10.89806747	11.39068508	11.56425858	11.02995491	11.25702667	11.27515888	10.90811062	11.115798	10.82417297	10.64265251	10.76948547	10.74233055	10.69087601	10.64847088	9.941411018	10.78811073	11.23178864	10.96487904	10.44635105	10.5965147	10.50169945	11.10724735	10.96344662	10.76726913
ARPC5	11.53767872	10.84040737	11.00652409	11.74180222	11.09131241	11.14937973	11.83762264	12.29131031	11.13804722	11.47367668	11.46662045	11.99589348	11.78875828	11.87989426	12.22608852	11.19637203	11.50404072	11.41275787	11.32339478	11.38271713	11.595994	11.69179344	11.76274681	11.37238503	10.83222294	11.66378021	12.09686375	11.02063847	11.56111622	11.50934696	11.32495117	11.6474371
ARPC5L	9.607187271	9.289434433	9.446091652	9.573647499	9.205485344	9.35918045	9.774004936	9.287419319	9.709440231	9.4016819	9.591399193	9.690394402	9.844129562	9.497735023	9.896960258	9.417192459	9.457828522	9.598005295	9.517269135	9.631509781	9.870985985	9.293580055	9.598589897	9.111972809	9.746904373	9.675872803	9.730487823	9.638298035	9.954897881	9.596701622	9.672709465	9.309016228
ARPP-19	8.308047295	8.383143425	8.230957985	8.204894066	8.231460571	8.435113907	8.306780815	8.25372982	8.198535919	8.4338274	8.40437603	8.277972221	8.531163216	8.231460571	8.11671257	8.319479942	8.49845314	8.275855064	8.291918755	8.347615242	8.560005188	8.360771179	8.778956413	8.145959854	8.200051308	8.195094109	8.210924149	8.154057503	8.348362923	8.244512558	8.291269302	7.980560303
ARRB1	8.933497429	9.046451569	8.739841461	8.829785347	8.686820984	8.652230263	8.619865417	8.775600433	8.744813919	9.380448341	8.977879524	9.427866936	9.209427834	8.521590233	8.71377182	8.521427155	8.846675873	8.501795769	8.763242722	9.218851089	9.002603531	8.53443718	9.368601799	8.707411766	8.947447777	8.87077713	8.926539421	8.955832481	8.670714378	9.231723785	8.316339493	8.705760002
ARRB2	6.953976154	6.902256012	6.805252552	6.848824024	6.904368401	6.809835434	6.797287941	6.93434763	6.891955853	7.027634144	7.176600456	6.997805595	6.928962708	6.914929867	6.82462883	6.869855404	6.912360668	6.869540215	6.823174953	6.785291195	6.691031456	6.845500469	6.987864971	7.012303352	6.94455719	6.812047482	6.823174953	6.907178402	6.890459061	6.888371468	6.714437485	6.84546423
ARRDC1	7.540142059	7.825273037	7.660266399	7.688204288	7.730197906	7.699029922	7.806338787	7.812600613	7.575222492	7.830293655	7.845924854	7.640430927	7.658772469	7.692499638	7.405844688	7.67581892	7.718750954	7.579221725	8.195484161	8.031157494	7.72885704	7.366742611	7.577962399	7.949427605	8.11816597	8.021044731	7.782783031	7.99386692	7.908155918	8.115287781	7.590497017	7.859724045
ARRDC2	9.189153671	8.916548729	8.789427757	9.447601318	9.250544548	8.443919182	9.22304821	8.300391197	9.209427834	8.724526405	8.731054306	8.963151932	9.437667847	8.50962925	9.29194355	8.66949749	8.977460861	9.38093853	8.82545948	9.3291502	9.123951912	9.408083916	8.957872391	9.064062119	8.862722397	8.915430069	8.866303444	9.305845261	9.270791054	8.860247612	9.715250969	9.849760056
ARRDC3	7.761426449	7.370762348	7.547873497	7.317205429	7.71572113	7.743974686	7.637087345	7.535579205	7.32824707	7.467405319	7.248959064	7.255403996	7.135430336	7.613767624	7.558401108	7.663167953	7.527024746	7.483411789	7.461915016	7.356431484	7.292106152	8.427124977	7.341830254	7.555230618	7.135112762	7.313477039	7.783504963	7.175854206	7.531679153	7.159316063	7.305146694	7.866081238
ARRDC4	7.474690437	7.178802013	7.376571655	7.135391235	7.114992619	7.10187912	7.359318733	7.104434013	7.086444378	7.316791058	7.277255058	7.208949566	7.107879162	7.749001503	7.482604027	7.145730019	7.190384388	7.014025688	7.282413006	7.099227905	7.430893898	7.128102779	7.63473177	7.322494984	6.867325306	6.993266106	7.521781921	7.033233643	7.39004612	7.321309566	7.045481682	6.984298706
ARRDC5	8.279374123	8.826284409	8.997014046	8.656214714	8.994922638	8.877477646	8.367419243	8.416585922	9.002110481	8.015593529	8.745983124	8.233516693	8.401701927	8.952512741	9.0008564	8.338921547	8.609351158	9.011670113	8.897797585	8.917590141	8.608382225	8.888947487	7.919243336	8.755355835	8.911830902	8.844863892	8.554059982	9.266552925	9.120764732	9.061175346	8.825211525	8.702584267
ARS2	10.5741787	11.13117599	11.23026562	10.47853851	11.04152107	11.24041176	10.23673916	9.927083969	10.94381809	10.23471737	10.73896217	9.939845085	10.75911331	10.55875301	10.2989378	11.16876125	10.74428558	11.04942131	10.97907734	11.09834957	11.05543423	10.64847088	10.73896217	10.98923779	10.93280792	10.57228374	10.36762905	11.14054108	10.82653141	11.00161743	11.05679607	10.88918304
ARSA	8.273321152	8.814919472	8.457310677	7.96233654	8.567155838	8.063292503	7.835230827	7.805800915	8.095992088	7.967909813	8.423852921	8.187835693	8.24956131	7.85859108	7.4445858	8.603645325	7.926279068	8.243540764	8.75385952	8.760172844	7.917541981	7.819502354	7.892463207	8.608758926	8.483677864	8.394600868	8.205946922	8.824213982	8.367686272	8.641263008	7.841971874	8.329750061
ARSB	7.12264967	6.892494678	6.967317104	6.892041683	6.875534058	7.154535294	6.883556366	6.844306946	6.650503159	6.946382523	7.0664258	7.156696796	6.925860882	6.917462826	7.581920624	6.959640503	7.073863029	6.767516136	6.888162613	6.973775864	6.928220749	7.06588459	6.748745441	6.991954327	6.793510437	6.951097965	6.962805271	6.933371544	6.843259335	6.925860882	6.838175774	7.092437267
ARSD	8.58707428	8.973828316	8.467196465	8.403250694	9.004346848	8.688097	8.513585091	8.60399437	8.668126106	8.974412918	8.766108513	9.008982658	9.035627365	8.473659515	8.199217796	8.706384659	8.327793121	8.674612999	8.852923393	9.296496391	8.53394413	8.58784008	8.894839287	8.891181946	8.662151337	8.478916168	8.907485962	8.953295708	8.549279213	8.986545563	8.208218575	8.895249367
ARSG	8.563916206	8.369338036	8.587953568	9.037559509	8.87283802	8.303878784	7.986421108	8.443919182	8.058725357	8.059768677	7.964140415	7.838815689	8.005613327	8.388246536	8.158336639	8.977065086	8.544725418	8.449851036	8.375993729	8.271789551	8.40437603	8.16485405	8.115889549	9.405949593	8.541845322	8.463975906	7.802725315	8.10584259	8.417853355	8.039831161	8.552258492	8.787331581
ARSK	6.879899502	6.892494678	7.097318649	6.877243519	6.942670822	7.006623268	7.026281357	6.963531017	6.955670834	6.65077877	6.784938335	6.940511227	6.89458847	6.782984257	6.946581364	6.974005699	6.975252151	6.940906525	6.96234417	6.946088314	6.985557079	6.839570045	6.917784691	6.813336372	7.014226913	7.209649563	7.013181686	6.980618954	7.095043182	6.851378918	6.897593975	6.933463573
ARV1	8.296821594	7.889863968	7.973506451	8.269528389	8.019220352	7.979073048	8.600306511	8.491265297	8.53189373	8.168542862	7.93013525	8.46584034	7.839677811	7.940248489	8.76147747	7.912506104	8.045440674	8.125362396	7.85859108	8.073727608	8.503763199	8.318860054	7.761043549	7.61517477	8.125276566	8.194080353	8.384599686	7.662147522	7.906950951	7.840221405	7.943948269	7.761043549
ASAH1	7.694833279	7.652617931	8.026381493	7.934275627	7.708672523	8.033784866	8.189751625	8.327661514	7.410993576	7.858726978	8.127770424	7.927154541	7.737290859	8.080895424	7.823125839	7.818939209	7.934439659	7.463043213	7.456472874	7.836176872	7.602539539	7.498280525	7.559001923	7.670493126	7.578133583	7.962620735	8.324934006	7.839585781	7.693411827	7.813817501	7.308579922	7.756212234
ASAH2B	6.879899502	6.900066853	6.883876801	6.904449463	6.826162815	7.017401218	6.767952442	6.931336403	6.858031273	6.940487862	6.997816563	6.89384222	6.99422884	7.237351894	6.887946606	6.958743572	6.698912621	6.828881741	6.813272476	6.777420044	6.779224873	6.902004242	7.002707958	7.10661602	7.06540823	6.687191486	6.740377903	6.856725693	6.791158676	6.898295879	6.975031853	6.967117786
ASAHL	9.98763752	9.63315773	9.744353294	10.10379696	9.328378677	10.23261929	9.958208084	9.94742012	10.04893684	9.409236908	10.22843552	9.824296951	9.499960899	9.224980354	9.69449234	9.883562088	9.505781174	9.678696632	10.04588413	9.789366722	10.13710499	9.360243797	9.686859131	9.66862011	10.08022499	9.659324646	9.968612671	9.833191872	10.16012383	10.85936451	10.19518661	9.729904175
ASB1	8.212785721	8.815571785	8.63290596	8.63290596	8.293580055	8.558572769	8.454011917	8.287482262	8.649780273	8.302097321	8.500565529	8.115889549	8.693719864	8.587953568	8.613156319	8.284946442	8.597082138	8.534257889	8.233516693	8.392977715	8.505188942	8.472097397	8.793785095	8.670191765	8.513101578	8.2589674	8.009275436	8.837182045	8.527327538	8.673476219	8.654452324	8.70724678
ASB10	6.86649847	6.780952454	6.777686119	6.779224873	6.67651844	6.633102894	6.834461212	6.781508923	6.780940056	6.765230179	6.648798466	6.810415268	6.753959656	6.717166424	6.847726345	6.704946041	6.668785095	6.642643452	6.660875797	6.726126194	6.679590225	6.777420044	6.727878094	6.803222656	6.622943401	6.695903778	6.81251812	6.680663109	6.754207134	6.650393963	7.182933331	6.741691589
ASB13	7.672972679	7.637867451	7.781292915	7.767447948	7.72885704	7.834010124	7.567410469	7.792218685	7.722048283	7.750011444	7.750946522	7.473513603	7.771113873	7.6814785	7.443989277	7.411349297	7.491618156	7.664830208	7.581078529	7.863704205	7.72641325	7.59879446	7.597630024	7.453942299	7.787345409	7.642895222	7.39004612	7.669866562	7.302526474	7.782192707	7.554664135	7.470829487
ASB3	7.107391357	7.205753803	6.972090721	7.015685558	7.260364532	7.332284927	7.100596428	7.144762039	7.118721485	7.082766056	6.862184525	6.885615826	6.73660183	7.058538437	6.937292099	7.375391483	7.026578903	6.911724091	7.091324329	7.215848446	7.115697861	6.951337337	6.902682304	7.096241474	6.876984119	7.266782761	7.342416286	7.153244972	7.172123909	7.322754383	7.304639339	7.242602348
ASB6	8.034716606	8.456793785	8.142644882	8.196443558	8.48824501	8.086798668	7.861452103	8.000301361	8.351286888	8.04628849	8.273321152	7.806338787	8.205544472	8.073196411	8.039962769	7.977286816	8.256411552	8.223483086	8.372918129	8.439967155	7.986186504	7.993132591	8.591433525	8.719791412	8.509822845	8.037612915	7.955227852	8.572977066	8.42800045	8.078225136	8.125191689	8.419691086
ASB7	7.043656349	7.04818058	6.877912521	7.419157028	6.873927116	6.909101486	7.204278469	7.072992325	7.006973743	7.125266552	6.854381561	7.114874363	7.401212215	7.033104897	7.314159393	7.045944691	6.966440201	7.084903717	6.986275673	7.010838509	7.085564613	7.055191994	7.194188595	6.930860043	7.40063858	7.117509365	6.983737469	7.026126385	6.923066616	7.145990372	7.200805664	6.959228516
ASB8	8.672053337	8.707576752	8.665524483	8.877477646	8.622803688	8.825335503	8.647600174	9.03373909	8.551711082	8.787626266	8.762530327	8.910869598	8.905312538	9.073086739	9.03986454	8.773101807	8.80060482	8.748458862	8.650607109	8.767254829	8.587230682	8.826581001	8.978982925	8.744813919	8.645112991	9.122490883	8.973179817	8.757711411	8.729706764	8.883455276	8.715420723	8.894216537
ASCC1	8.725141525	9.276221275	9.227115631	8.786515236	9.031884193	8.929144859	8.866096497	8.596530914	9.415501595	8.742167473	9.02428627	8.610366821	8.976624489	8.816298485	8.478650093	9.063242912	9.178318024	8.934936523	8.983680725	9.160126686	8.913612366	8.67054081	9.282051086	8.87536335	9.111556053	8.744496346	8.562057495	8.826284409	8.895249367	8.838202477	8.903284073	8.690023422
ASCC2	12.78882122	12.23566341	13.31014061	11.83608437	11.78619099	12.26450825	11.45823097	12.11892891	11.89900208	12.49138737	12.38871193	12.2723999	12.7767868	10.95862675	11.51652145	12.25571156	12.32886314	11.82220745	12.99057961	12.11892891	12.56162167	11.98913288	12.90403557	12.95030689	11.63559437	11.95893574	11.64323902	12.64433289	11.83762264	11.97056293	12.43730259	12.31571484
ASCC3	8.102169037	7.848682404	8.197893143	7.811667919	8.060891151	8.104803085	8.040435791	7.673213005	7.846226692	8.006765366	7.648416519	7.928202629	7.795686245	7.47574091	7.836081028	8.075915337	8.191387177	7.976730824	8.052050591	8.063624382	8.541376114	8.223589897	7.929709435	7.964888096	7.588152885	8.023036003	8.283398628	7.838815689	8.219332695	8.015353203	8.32461834	8.044267654
ASCC3L1	7.431634903	7.994782448	7.683695316	7.543048382	7.686240196	7.837434292	7.543238163	7.368982792	7.865821362	7.23308754	7.831487179	7.332321644	7.402156353	7.41679287	7.713629723	7.776284695	7.628816605	7.586573124	7.655432224	7.697998047	7.600853443	7.538771152	7.775092602	7.998984814	7.779522419	7.514448643	7.427710533	8.112156868	7.596216679	7.909169197	7.671269417	7.751896858
ASCL2	9.817660332	9.580382347	10.1741991	9.095854759	9.453611374	9.435964584	8.993110657	8.958922386	9.493350029	9.250544548	9.75097084	9.706233978	9.38093853	9.686421394	8.833881378	9.41792202	9.548506737	9.178318024	9.909626961	9.30092907	9.088647842	9.243045807	9.744353294	9.309985161	8.988095284	9.361919403	9.024478912	9.538718224	9.706233978	10.01294613	9.782706261	9.355298996
ASF1A	8.287911415	7.324232101	7.612929821	7.856669903	7.48266077	7.898791313	8.430523872	8.387684822	7.935382843	7.845540524	7.497713566	8.144342422	7.977165699	7.658162594	8.851770401	7.704665184	8.228672028	8.112016678	7.907074928	7.582047462	8.43370533	8.87993145	7.760574341	7.628322124	7.279916763	8.034121513	8.630434036	7.530721664	7.99997139	7.480671406	8.221520424	7.875921249
ASF1B	7.384796143	8.225917816	7.61809063	7.768322468	7.184054375	7.87746954	7.509850502	7.525751591	7.114374638	7.680692196	8.606494904	7.264796734	7.721824169	7.803797722	7.283010006	7.688061714	7.879151821	7.698789597	7.404146194	7.816493511	7.197064877	7.12104845	8.851608276	7.846690178	7.571768284	7.814200878	7.320361614	7.997812271	7.650441647	7.512812614	7.303919792	7.400132656
ASGR1	8.780974388	8.939932823	8.784098625	9.126522064	8.629606247	8.895044327	9.1805439	9.379980087	8.615264893	9.620446205	9.26524353	9.478199005	9.226646423	9.532770157	8.731513023	8.568601608	8.609351158	8.627293587	8.442978859	9.059058189	8.689166069	8.976624489	9.211820602	8.664440155	9.027422905	8.632482529	8.582820892	8.453715324	8.672053337	9.352331161	8.575742722	8.76147747
ASGR2	7.83232975	8.114295006	7.920807362	8.27502346	8.129640579	8.454854965	7.726052761	8.725413322	8.133863449	9.001297951	8.853312492	8.023674965	8.055296898	8.614677429	7.706377983	8.171320915	8.039962769	7.359318733	8.128136635	7.70300293	8.168542862	7.604092121	8.485526085	8.090759277	7.779522419	7.684459686	7.662632465	7.908779621	8.318076134	8.001088142	7.598297119	7.848682404
ASH2L	9.958806992	9.887830734	10.05905724	9.664871216	9.908906937	10.07943249	9.651351929	9.705055237	9.825789452	10.13625622	9.65730381	10.00481129	9.809608459	9.889967918	9.482922554	10.0842495	9.834324837	9.735386848	10.06738663	10.00362396	9.962883949	9.748361588	10.10227394	9.880879402	9.402675629	9.844424248	9.803199768	9.806927681	9.792289734	9.785446167	9.941989899	9.881860733
ASIP	6.658547401	6.673132896	7.057721138	6.594048023	6.725091934	6.748507977	6.772439003	6.526092529	6.771909237	6.634140015	6.832085133	6.636384964	6.610152721	6.584117889	6.683997154	6.689631462	6.787533283	6.673079014	6.593799591	6.803462029	6.662353516	6.668983459	6.662430763	6.696687698	6.587509155	6.688887596	6.650689602	6.654565334	6.575835228	6.614396572	6.650466919	6.655448914
ASL	6.952997208	7.241844177	7.090444565	7.14222908	7.024580956	7.135199547	7.011871338	6.893361568	6.94508791	7.063984871	6.94424963	6.851378918	7.12887001	7.037840366	6.763548374	7.135695457	6.885676384	7.274678707	6.980734825	7.227524757	6.954197884	6.960825443	6.902682304	7.061346531	7.235465527	7.139756203	6.915128231	7.449840546	7.060911179	7.117731571	6.921450615	7.243582249
ASMTL	7.98148632	8.272714615	8.543699265	8.279374123	8.158336639	8.454854965	7.877895355	7.383889198	7.953510761	7.707056999	8.293327332	7.652035713	7.969345093	7.719454765	7.349027157	8.146899223	8.173542976	8.205393791	7.654861927	8.176138878	7.793972969	8.446381569	7.982314587	8.174631119	8.026941299	7.659509659	7.759302139	8.270917892	7.762318134	8.023427963	8.499239922	8.241697311
ASNS	8.780387878	9.055732727	9.504508972	9.618914604	9.294394493	9.487125397	9.098041534	8.462535858	9.571884155	8.85124588	8.958569527	8.538449287	8.824213982	8.965371132	8.87647438	9.391817093	9.136322021	9.295139313	8.902603149	9.566279411	9.209035873	9.414946556	8.967804909	9.304401398	9.283352852	9.011475563	9.006836891	9.238370895	9.307076454	9.00881958	9.077395439	9.235363007
ASNSD1	9.772000313	9.404958725	9.472720146	9.426046371	8.797196388	9.197288513	9.725235939	9.388119698	9.507195473	9.43962574	8.829172134	9.41792202	9.568261147	8.73199749	10.32629013	9.193045616	9.781069756	9.856181145	8.956987381	8.849681854	9.841833115	9.392625809	8.786515236	8.725276947	8.93112278	9.636896133	9.736272812	8.637085915	9.097343445	8.370188713	9.007414818	8.509329796
ASPH	7.237518311	7.392915726	7.277819157	7.181889534	7.346609592	7.16016674	7.157864571	7.432982922	7.19203949	7.411687851	7.463263035	7.440714836	7.333883762	7.450452328	7.323439598	7.287984848	7.172781944	7.105189323	7.082865238	7.227524757	6.935536385	7.21153307	7.338759422	7.318805695	7.286026478	7.180914402	7.083685875	7.028140545	7.083782673	7.097318649	7.00463438	7.079061031
ASPHD2	8.1106987	7.682997227	7.925671101	7.815624714	7.824664593	8.081151009	7.689723969	7.727602959	7.939125061	7.936663151	7.884260178	8.478650093	8.271630287	8.09526825	7.486003876	7.747767925	7.782192707	7.873136044	7.804057598	8.370588303	8.01806736	8.328609467	7.786521912	8.202095985	8.130653381	7.844023228	7.735321999	8.298342705	7.904455185	7.925354481	7.87326479	7.959203243
ASPRV1	8.942933083	8.945934296	8.37430954	8.261741638	9.322973251	8.373397827	8.108543396	8.531550407	8.379090309	8.356209755	8.630434036	9.127641678	8.769929886	9.013683319	8.394428253	8.916437149	8.384121895	8.542666435	8.687936783	8.996026039	7.40523243	8.787626266	9.148731232	9.702076912	8.705575943	8.508124352	8.147701263	8.241059303	8.706910133	7.875556946	8.085860252	9.055356026
ASPSCR1	9.777578354	10.37159538	10.1089201	10.04161549	9.844129562	10.26567078	9.67510128	9.194812775	10.16396809	9.284893036	9.987381935	9.49413681	9.707074165	9.742201805	9.617430687	10.09785271	9.775092125	10.26485443	9.529326439	10.25896263	10.07370567	10.10095215	9.521594048	9.861638069	9.953577995	9.625336647	9.426519394	9.938764572	9.581217766	9.880097389	10.25927734	10.05970573
ASRGL1	7.055669785	6.912583351	6.863188744	7.34086132	7.067100525	7.11232233	6.963159084	7.105487823	6.771909237	7.037549496	7.444666862	7.289007187	7.205049038	7.004060268	7.006296635	7.098835945	6.870191574	6.863320827	7.096735001	7.206399918	7.215969086	6.961966991	7.22359705	6.926787376	7.168962955	7.144685745	6.988820553	6.990105629	6.882910252	7.113511086	6.947707653	6.795176983
ASTE1	8.13560009	8.418319702	8.304602623	8.469020844	8.446208	8.197741508	8.659578323	8.221520424	8.661128998	8.192704201	8.533660889	8.355574608	8.486808777	8.198020935	8.54074192	8.271072388	8.394076347	8.495630264	8.277162552	8.495107651	8.392103195	8.426654816	8.334018707	8.269528389	8.441110611	8.381694794	8.58944416	8.413251877	8.579819679	8.569425583	8.456628799	8.298189163
ASTN2	6.854866028	7.002474785	7.022294044	6.745156765	6.964679718	6.942777157	7.002580643	6.636449337	7.061674118	6.836087227	7.046415329	6.89002037	7.008744717	6.850473404	6.81427145	7.002780437	6.927462101	6.974235535	7.032832623	6.950745583	6.921044827	6.921751022	6.953372955	6.800701141	6.900038719	6.856522083	6.96048975	7.061587334	6.872698784	6.790132999	6.768789768	6.803462029
ASXL1	7.841971874	8.131227493	8.216893196	8.00262928	8.251491547	8.2687397	7.729094505	7.720321178	8.152506828	7.839493752	8.285517693	7.763687611	7.911817074	8.034716606	7.990338802	8.133412361	7.964018822	8.112407684	8.015829086	7.905147552	8.248746872	8.050380707	8.320482254	8.241230965	8.006864548	7.627299786	7.9090662	8.1248312	7.969685078	7.98422575	8.354996681	7.696225166
ASXL2	10.28593826	10.80390835	10.62824726	10.51091957	10.89071083	10.67721081	10.21672821	10.05791664	10.60992146	10.32964516	10.57760906	9.975396156	10.03013229	10.70377541	10.36148071	10.68878651	10.45081139	10.75120735	10.92024517	10.96878242	10.53625011	10.53625011	10.76726913	10.93047714	10.6801939	10.45081139	10.12103367	11.17300129	10.86032009	10.83913803	10.65349197	10.8930912
ATAD1	8.012720108	7.33016634	7.632931232	7.531679153	7.704503536	7.778952122	8.263145447	8.041549683	7.792101383	7.750707626	7.281729221	8.000159264	7.667861462	7.647562504	8.160752296	7.735964775	8.076999664	7.848781109	7.843942642	7.320361614	8.15438652	8.294329643	7.591656208	7.569594383	7.305146694	7.685173512	8.564249992	7.344866276	7.858070374	7.430168152	7.952728271	7.706377983
ATAD2	7.072474003	7.056811333	6.985169411	6.799085617	7.041440964	7.238534927	7.03030014	6.862571716	7.051774502	7.037549496	7.036897182	7.00420475	6.885486126	6.809990883	6.815504551	7.096735001	7.133059502	7.14610672	7.088808537	7.031570911	7.254935265	7.032957077	6.949238777	7.036201954	6.829135895	6.961781502	7.155459881	6.791697979	6.926172733	6.829093933	6.896485806	6.886575699
ATAD3A	7.232419491	7.552942276	7.286275387	7.075894833	7.581818104	7.17812252	7.211009502	7.043656349	7.399540424	7.247571468	7.626564026	7.181373119	7.434006691	7.135251522	7.078173161	7.231723309	7.285441875	7.266836643	7.211404324	7.346120358	7.398738384	7.210655212	7.121199131	7.212059975	7.567491055	7.356010437	7.034440994	7.560787678	7.159190655	7.471486568	7.291304111	7.257939816
ATAD3C	7.03640461	7.161155224	6.883876801	6.832239151	7.195287704	7.127235889	6.77853632	7.090522766	6.902997494	6.79539156	7.105651379	6.822238922	6.767142773	7.194712162	7.18071413	7.031934261	7.022886753	7.178452969	6.997448921	6.965125561	6.873896599	6.85726738	6.73049593	6.67594099	6.882392406	6.802503586	6.743116856	6.96718502	6.941997051	7.020271301	6.95326376	7.136211872
ATAD4	7.187168121	7.370762348	7.134916782	7.280505657	7.196196556	7.15120697	7.113843918	7.24629879	7.088518143	7.409544468	7.176600456	7.195867538	7.212488174	7.488034725	7.215350151	7.229644299	7.253153324	7.161252499	7.008190155	6.967805862	6.981801033	7.233574867	7.303500652	7.231342316	7.342540264	7.290644646	7.081892967	7.349452019	7.234133244	7.163141251	7.235105515	7.244624138
ATE1	6.75520277	6.774698734	6.893070221	6.802817822	6.879756927	6.905333042	6.861290932	6.931336403	6.762458801	6.661518097	6.678994656	6.742209435	6.839130402	6.813732624	6.766783237	6.79863596	6.907151699	6.814360619	6.758155823	6.876099586	6.935536385	6.66090107	6.609649181	6.848788261	6.903877258	6.678343296	6.919790268	6.839421272	7.009474754	6.837627888	6.850066662	6.693214893
ATF1	6.840292454	6.892494678	6.740652084	6.701103687	6.741944313	6.713464737	6.951740742	7.055138111	6.886548996	7.025513649	6.684266567	6.962785721	6.874987125	6.785407066	6.955751419	6.682626247	6.814246655	6.809153557	6.866922855	6.877636433	6.854812622	6.855181694	6.741179943	6.734994411	6.75307703	6.854911804	7.030341625	6.727878094	6.878799915	6.875010967	6.904606819	6.910718918
ATF2	7.241958618	6.927189827	6.992010117	6.857387066	6.898424149	7.19567585	6.970890522	6.994425774	7.003825665	7.062752247	6.941507816	6.997805595	7.105510712	7.168230057	6.813564301	7.031934261	7.140869617	7.017215729	7.043335438	6.950745583	7.058774471	7.13792181	7.177643776	7.02469635	6.865766048	7.015564919	7.082681656	7.012247086	6.91962719	6.937493324	7.185809135	7.036770344
ATF3	7.184540272	6.992051601	7.075987816	6.88705349	7.008941174	6.985802174	6.858690262	7.023812294	7.092411041	7.070870399	6.871341228	8.2110672	6.960927963	7.327870369	6.642430782	7.187023163	7.079126835	6.795521736	6.998570919	7.263702393	7.096027851	7.059808254	7.279850006	6.949697971	6.76158905	6.924751282	6.968952656	6.840572357	7.049098492	6.829093933	6.701599598	6.924292564
ATF4	11.73349857	11.74439716	11.7100172	12.02031898	11.51326275	11.50087738	12.05858135	11.89900208	11.87624454	11.77813911	11.82963085	11.91279888	12.0321846	11.72263813	12.24138165	11.39593697	11.63171864	11.80652046	11.62957573	11.95973492	12.14060116	11.7922411	11.50751686	11.48689747	11.7100172	11.74076748	11.77324867	11.73349857	11.86484146	11.71554852	11.89613342	11.65391064
ATF5	7.977754116	7.755742073	8.302246094	7.525595665	7.703861713	7.957440376	7.633045673	7.247316837	7.828719616	8.234555244	7.78117609	8.112407684	7.739609241	7.845924854	7.663712025	7.766342163	7.857051849	7.621794224	7.732526779	7.908669472	7.462647438	7.535120964	7.993614197	7.780296803	7.811047077	7.712053776	7.406406879	8.078672409	7.536087036	8.080784798	8.015829086	7.910107136
ATF6	9.763349533	9.866746902	9.535427094	9.374932289	10.03434086	9.435189247	9.355021477	9.806178093	9.080546379	9.820188522	8.968588829	9.879232407	9.785446167	10.55112553	9.060403824	10.14564896	9.500967026	9.568261147	9.946099281	9.753809929	8.803521156	9.718681335	9.696166992	10.12719631	10.01222038	9.639093399	9.751395226	9.863620758	9.366909027	9.677452087	9.467068672	10.0401392
ATF7IP	6.851332188	7.05548811	6.871415138	6.988715649	6.934728622	6.935536385	6.895271301	6.831603527	6.802775383	6.841537476	6.748545647	6.811702728	7.112194061	7.020852566	6.734729767	6.979981422	6.861110687	6.858397007	7.050494194	7.071001053	6.936377525	6.709914684	6.900564194	7.051540375	6.901715755	6.959098816	6.994305611	7.020420551	7.028351307	7.157171726	6.815154076	6.828992367
ATF7IP2	8.020719528	8.353133202	8.467196465	8.32063961	8.616218567	8.188136101	8.172580719	8.249432564	8.806629181	7.92439127	8.224626541	7.989034176	8.266288757	7.839030266	8.467700005	8.431206703	8.340876579	8.691552162	8.392666817	8.179841995	8.462535858	8.396266937	8.219332695	8.26554966	8.207199097	8.052729607	8.112879753	8.248006821	8.321807861	8.188418388	8.661284447	8.142774582
ATG10	8.804662704	9.689792633	8.971885681	9.329366684	9.32375145	8.86495018	8.742655754	8.797066689	9.034338951	8.892923355	9.071573257	8.994715691	9.426872253	9.314218521	9.372859955	8.839776039	8.710978508	9.257152557	9.111972809	8.737658501	8.649930954	9.062387466	8.49111557	9.442668915	9.823945999	8.788811684	8.62580204	9.500967026	9.103348732	9.337135315	9.231084824	9.377950668
ATG12	7.586015224	7.933443546	7.803883076	8.114870071	7.797712803	7.600605488	7.678356647	7.639737606	7.684912205	7.574689388	7.802086353	7.854630947	7.899689198	7.943142891	7.631873608	7.616851807	7.510558128	8.079255104	7.585316658	7.563846111	7.584999084	7.93819952	7.181655884	8.070821762	8.344596863	7.900562286	7.526022434	8.057224274	7.595658779	7.740774632	7.582630634	7.654541969
ATG16L1	8.701645851	8.424925804	8.956163406	8.794713974	8.809088707	8.774738312	8.590681076	8.836728096	8.87283802	8.367269516	8.523938179	8.845475197	8.752558708	8.817948341	9.01790905	8.704119682	8.711508751	8.890976906	8.767254829	8.487568855	8.919739723	9.207421303	8.939601898	8.851931572	8.767254829	8.583698273	8.634443283	8.748599052	9.163848877	8.727185249	8.732273102	8.837863922
ATG16L2	10.38179398	11.34271145	10.7030592	10.95325565	11.46315479	11.16554642	9.898296356	10.34278774	9.934243202	10.10687351	10.87367344	10.26076221	11.22531033	11.07025528	9.948862076	11.02063847	10.63687897	10.6293354	11.0272541	10.72131252	9.509841919	10.92024517	10.94128227	11.56425858	10.476017	10.0662899	9.775415421	11.00161743	10.50095367	10.47853851	9.929833412	11.14697742
ATG2A	8.962985039	9.899936676	9.147750854	8.771800041	10.06479931	9.350121498	8.489336967	8.150899887	8.590033531	9.071435928	9.18977356	8.002484322	9.275535583	8.893797874	8.193354607	9.39132309	8.80385685	9.146681786	8.91502285	9.282051086	8.162725449	8.306095123	9.967494965	9.730487823	8.866918564	8.497232437	8.29622364	9.199177742	8.785984993	8.961364746	8.751060486	9.517755508
ATG2B	6.950884342	6.962203979	6.981419086	6.899765491	7.066129684	7.00565958	7.062139034	6.973026752	7.144608974	7.081850529	7.106971264	7.0588727	7.058664799	6.967074871	6.871669292	7.069556236	7.126176834	7.066840649	7.126313686	7.141293526	7.109133244	7.0157938	7.297385216	7.275801659	7.046465397	7.016499043	7.115307808	7.036912441	7.105487823	7.132982731	7.162768841	6.904060841
ATG3	11.18368721	10.65539169	10.3399992	10.57135201	10.37003899	10.55398941	10.78238487	11.05970669	10.6226759	11.24310112	10.55968285	11.15960789	10.3329277	11.26928234	10.74534035	10.78484917	10.97349644	10.8557663	9.838105202	10.0902319	10.47111893	10.70341682	10.17198181	10.00697899	9.766902924	10.77491665	10.64265251	9.251068115	9.521594048	9.79665184	10.06928158	10.13111115
ATG4A	7.499191284	7.41015625	7.535466671	7.345607758	7.166045189	7.490456581	7.596431255	7.257060528	7.38099432	7.359972954	7.549938202	7.605110168	7.516144276	7.488034725	7.499518394	7.439340591	7.509497643	7.542287827	7.297385216	7.395573139	7.612416267	7.804147243	7.433644772	7.428571701	7.114696503	7.361528397	7.457037926	7.157640457	7.398143768	7.250802994	7.367985725	7.221123695
ATG4B	8.58707428	8.785486221	8.400695801	8.165219307	8.754240036	8.677736282	8.131227493	8.334485054	8.299613953	8.438673973	8.047343254	7.709106445	7.337934017	8.561717987	8.142644882	8.823242188	8.53937149	8.355465889	8.228672028	8.159237862	7.911574841	7.847135544	7.211963654	8.569705009	7.900389194	8.504771233	8.189934731	8.846879005	8.403733253	8.810127258	8.371277809	8.449328423
ATG4C	8.217819214	7.784826279	7.934004307	7.942288399	7.61852026	8.029063225	8.336425781	8.275704384	8.24420166	7.950202942	7.909532547	8.100791931	7.975928783	7.93949461	8.205393791	7.824279785	7.952875614	8.153810501	7.727468491	7.582892418	8.339647293	7.954524994	7.85381937	7.624937057	7.390891552	8.015212059	8.183254242	7.428478241	7.71444416	7.720201492	7.86558342	7.72885704
ATG4D	7.696000576	7.439013958	7.646467686	7.481422424	7.721927166	7.385082245	7.661962032	7.88141346	7.573033333	7.98148632	7.692499638	7.687575817	7.565734386	7.593257427	7.506214619	7.311640263	7.552846909	7.495707989	7.920410633	7.636006832	7.490456581	7.320596218	7.44725275	7.780296803	7.697998047	7.515658379	7.581451416	7.730197906	7.506214619	7.625988007	7.643768787	7.361528397
ATG5	7.313720703	6.974717617	7.113618374	7.296318054	7.000752926	7.049479961	7.258360386	7.311549187	7.261303902	7.213354111	7.245373249	7.376656532	7.431595802	7.159708977	7.838266373	7.009134769	7.353044033	7.224461555	7.080118656	6.957815647	7.366663933	7.408908367	7.012880325	6.91162014	7.067595959	7.307312489	7.162020206	6.827982903	7.006416321	6.803755283	7.020043373	6.867142677
ATG7	9.094246864	9.628222466	9.30092907	8.967327118	9.168223381	9.467068672	8.453342438	8.822054863	8.991018295	9.588946342	9.652265549	9.062795639	9.215798378	9.693230629	8.052251816	9.584015846	8.929869652	8.777697563	8.942268372	9.42760849	8.527481079	8.650453568	9.490228653	9.426872253	9.472466469	8.664006233	8.313743591	8.940629959	8.770655632	9.273493767	8.701150894	9.094102859
ATG9A	8.299015045	8.525959015	8.383423805	8.242670059	8.474080086	8.139681816	7.948471069	8.330200195	8.114360809	9.141896248	8.664440155	8.785647392	8.574100494	8.10819149	7.7773633	8.134180069	8.197304726	7.976156235	8.582568169	8.534173965	8.175564766	7.872669697	8.890976906	8.29622364	8.603837967	8.11004734	7.983576298	8.538691521	8.036802292	8.618114471	8.035763741	8.334951401
ATG9B	7.090895176	7.203775406	6.985169411	7.257176399	7.105464935	7.00729847	6.980199337	7.136806488	7.234080315	6.978858471	7.114942074	6.961893082	6.960927963	6.887030125	7.089406013	7.068514347	7.020842075	7.130251408	7.112469196	7.284153938	7.025426388	7.092621803	7.002707958	7.034482002	7.527318954	6.983956337	7.132233143	7.345832825	7.147582531	7.159316063	7.1261096	6.932330608
ATHL1	10.1741991	11.40151596	10.68878651	10.58657646	11.25912189	10.93280792	10.17950821	9.823596001	10.98559475	10.02214241	10.8026104	9.630556107	10.75018978	10.45255089	10.10656643	10.85431385	9.549938202	10.65022755	11.87306786	10.91031837	9.772274017	10.26567078	10.54479408	11.31357765	10.94910049	9.667171478	10.24081612	11.03223801	10.70084572	11.26248646	10.67608643	11.14574528
ATIC	9.859963417	10.13542652	9.976812363	10.07503986	10.00174236	10.31933975	10.07082367	9.303382874	10.39502621	9.553544998	10.09785271	9.467497826	10.27953911	9.404224396	10.08306789	10.23861694	10.25864792	10.47362804	10.13453293	10.52064228	10.59238338	10.12293434	10.08954144	10.00750256	10.19064999	10.35916805	10.37326431	10.43460083	10.45924282	10.25969791	10.7030592	9.983961105
ATL3	8.284838676	8.345481873	8.12881279	8.251004219	8.17163372	8.01047802	8.084543228	8.27478981	8.124444008	8.853502274	8.241697311	8.463454247	8.225072861	8.696799278	7.913308144	8.277466774	8.252585411	8.227021217	8.169537544	8.251948357	7.879489899	8.082742691	8.443523407	8.185162544	8.463779449	8.380206108	8.191490173	8.010885239	8.021805763	8.36552906	8.092580795	8.238624573
ATM	9.263854027	8.890601158	9.214301109	9.088279724	9.085229874	9.249969482	9.572629929	9.540805817	9.545802116	8.928310394	8.766108513	9.153136253	9.307311058	8.529399872	9.959513664	9.081938744	9.431372643	9.166798592	9.368854523	9.272396088	9.977145195	9.707074165	9.181015968	9.107920647	8.950827599	9.327890396	10.31825066	9.265683174	10.07370567	9.368237495	9.690394402	9.39132309
ATMIN	7.536921978	7.432594776	7.70771265	7.669048786	7.417446136	7.685173512	7.753416061	7.630353451	7.642278194	7.513504982	7.338668346	7.674342155	7.397999763	7.52966547	7.674167156	7.53992033	7.774399757	7.614889145	7.573290348	7.582047462	8.032190323	7.604741096	7.295503139	7.422745705	7.313720703	7.679334641	7.801993847	7.307770252	7.615587711	7.663598537	7.430353642	7.513085842
ATN1	6.853300571	6.856986046	6.838858128	6.910476208	6.935825825	6.850140095	6.937684536	6.877440929	7.057089329	7.030672073	6.954279423	6.929325581	7.15309763	6.844882965	7.023909569	6.850356579	7.002474785	6.893527031	7.252411842	7.110039711	7.176467896	6.740439415	7.455025673	7.001367092	7.490456581	7.222378731	7.120882511	7.634169102	7.48097086	7.297014236	6.824121475	6.781775951
ATOH8	7.055669785	6.946553707	7.059848785	6.921983242	7.118989944	6.724140644	6.777092457	7.158682346	6.647433758	6.672003269	7.241684914	6.609000683	6.704946041	6.807740211	6.674175262	6.823316097	6.696755409	7.023075581	6.784832001	6.96019125	6.965566158	6.575927258	6.865586758	6.65967083	7.084461689	6.57079792	6.792040348	6.957936287	6.720553875	7.055138111	6.742191792	6.647399426
ATOX1	9.262583733	9.321704865	9.493870735	9.313140869	8.96658802	9.493096352	9.322764397	9.29093647	9.251068115	9.761147499	9.551078796	9.970487595	9.371796608	9.671943665	9.10974884	9.263133049	9.373352051	9.135110855	8.913999557	9.283601761	9.135512352	9.234672546	9.768716812	9.269406319	9.1805439	9.094872475	8.920344353	8.634910583	8.649930954	8.997220039	8.93458271	8.900921822
ATP10D	7.110984802	7.203775406	7.385718822	7.19260788	7.1004529	7.114634991	7.070246696	7.125359535	6.991996288	7.078653336	7.332947254	7.078968525	7.178174019	7.30025959	6.766783237	7.212173939	7.120993137	7.114012241	7.091324329	7.160964489	7.057590485	7.061134815	7.257846832	7.274627209	7.043286324	7.031748772	6.957936287	7.145061493	6.988232613	7.110851288	7.034635544	7.10540247
ATP11B	7.835786819	7.530067444	7.652430058	7.510924816	7.671269417	7.83500433	7.661962032	7.934813499	7.456233978	7.567410469	7.660936356	7.687575817	7.496549129	8.025352478	7.753633976	7.952077389	7.817890167	7.556900501	7.603319168	7.621418476	7.53832531	8.23677063	7.882266521	7.766767502	7.160045624	7.602739334	7.723813057	7.261823177	7.618178844	7.406354427	7.703555584	7.802086353
ATP11C	6.78390646	6.875128269	6.769798756	6.893474579	6.852115631	6.814786911	6.916919708	6.904606819	6.971033573	7.155556679	6.777868271	6.941527843	6.965500355	6.91255331	7.145730019	6.882922649	6.82125473	6.781392574	6.816918373	6.724551201	6.906949997	7.000952721	6.860035419	6.821237564	6.883963108	6.770134926	7.010862827	6.729234219	6.853796005	6.776857853	6.816728592	6.66655302
ATP13A1	7.801455975	9.215636253	8.021682739	7.715186596	8.145061493	8.187443733	7.575312614	7.643630981	8.032717705	7.865702152	8.150178909	7.867527008	7.908669472	7.829017162	7.963148117	8.292109489	8.057794571	8.989041328	7.996818542	8.996026039	7.863704205	7.750707626	8.284729958	7.648576736	8.134021759	7.74134922	7.623340607	8.362412453	7.889863968	8.302097321	7.968004704	7.923669815
ATP13A2	7.403923035	7.798183441	7.471932888	7.570074081	7.474960804	7.223744392	7.371328831	7.251890182	7.792101383	7.71851635	7.801243305	7.54449749	7.90408659	7.376656532	7.368096352	7.341379166	7.389537334	7.330770969	7.724673748	7.843942642	7.629322052	7.22096014	7.752357483	7.692890644	8.02602005	7.770890713	7.444747448	8.073847771	7.740298271	7.764426231	7.45596838	7.552538872
ATP13A3	6.80878973	6.630548	6.717413902	6.790088177	6.699008942	6.683153629	6.846990585	6.734455585	6.637893677	6.811702728	6.781977654	6.755477428	6.98689127	6.758552551	6.648386478	6.58449316	6.688016891	6.887798309	6.750232697	6.829045296	6.816855907	6.70597744	6.731573105	6.598164558	6.968952656	6.678343296	6.814770222	6.707910538	6.673302174	6.712035179	7.019201756	6.696077824
ATP1A1	9.048324585	9.527505875	9.523142815	9.203052521	9.493603706	9.637694359	8.893059731	8.555043221	9.050333977	8.764512062	9.185276031	8.696799278	9.02719593	8.80305481	8.703385353	9.294394493	9.4354496	9.443437576	9.292455673	9.227326393	9.171003342	8.839528084	9.743128777	9.1805439	9.295139313	9.29194355	8.888503075	9.457375526	9.376113892	9.255431175	9.172358513	8.784098625
ATP1B1	6.996727943	6.628109932	6.776549339	6.674623966	6.505002499	6.749849319	6.78610611	6.600397587	6.802775383	6.739997864	6.656727314	6.979678631	6.965500355	6.760818958	6.895526409	6.856413364	6.809048176	6.863320827	6.938060284	6.75342083	6.995240211	6.94424963	6.938669205	6.824584007	6.686701775	6.792597771	6.97333765	6.669446945	6.946581364	6.67677021	6.797251701	6.834310055
ATP1B2	6.939322948	7.012684822	6.848478317	7.036068916	6.908259392	7.048541546	6.846990585	6.961629868	7.014090061	7.051286221	7.000422001	6.962785721	6.963493824	6.896886349	6.872556686	6.968786716	6.870972633	6.835815907	6.840489864	6.973775864	6.906949997	6.972984791	7.401212215	6.948281288	6.957135201	6.870179653	6.877386093	7.044390202	6.896549225	6.980148315	6.86844492	6.884398937
ATP1B3	7.882266521	7.530067444	7.842253685	7.624166489	7.620803833	7.77499342	7.712053776	7.731559277	7.725068092	7.463763714	7.597793579	7.688929558	7.113511086	7.713912487	7.54449749	7.840221405	7.897835255	7.533296585	7.7200737	7.937281132	7.705095768	7.620723724	7.716904163	7.565119743	7.379410267	7.993614197	8.106815338	7.838094711	8.116594315	8.064105988	7.83725071	7.790485382
ATP2A1	6.86649847	6.844818115	6.809781075	6.816140652	6.932771206	6.773635387	6.816814423	6.798797131	6.770320415	6.736932755	6.80890274	6.782812119	6.822282791	6.839554787	6.734729767	6.708427906	6.816855907	6.804763317	6.800264359	6.812157631	6.818304062	6.788198948	6.804319859	6.736706734	6.809579849	6.813678265	6.823174953	6.761132717	6.786725521	6.822710514	6.762794018	6.667104721
ATP2A2	7.2714715	7.202852249	7.462498188	7.145990372	7.387490273	7.406142712	7.278011322	7.206544876	7.163044453	7.3440485	7.032990932	7.158751011	6.993123055	6.98316288	7.423564911	7.474221706	7.553889275	7.163161755	7.506697655	7.368336678	7.404812813	7.216756344	7.405706882	7.496924877	7.240488529	7.225013256	7.522490501	7.630353451	7.479011059	7.579302788	7.291974068	7.145002365
ATP2A3	7.409439564	8.237250328	7.628322124	7.393551826	7.860961914	7.921655655	7.165293694	7.03387928	7.715186596	7.392744064	7.784608364	7.29610014	7.509800434	7.859425545	7.127235889	8.131947517	7.661872864	7.735321999	7.340726376	7.653103828	7.214152813	7.771802902	7.711868763	7.98069334	7.519217491	7.064716816	7.147993565	7.310829639	7.013868332	7.562451363	7.841357708	7.79426384
ATP2B1	6.844866276	6.944276333	6.872518539	6.747155666	6.832437038	6.802051544	6.882236004	6.988099575	6.941458702	6.904702187	7.125010014	6.996123314	6.856332302	6.792331696	6.835364819	7.099691391	6.928995609	6.913847923	7.000813961	6.833457947	6.905492306	7.313410759	7.201736927	7.04637289	6.779270172	6.929714203	7.143397808	6.880113125	6.923066616	6.947825432	7.014257908	7.168183804
ATP2B4	7.790282249	7.358452797	7.630263329	7.649414063	7.959203243	7.562303066	7.596431255	7.725510597	7.50374794	7.679428577	7.617324829	7.491931915	7.432661057	8.20628643	7.474298	8.06769371	7.828948975	7.803637505	7.893977165	7.780838013	7.653600693	7.893977165	7.637280464	7.893183708	7.484848022	7.479648113	7.686348915	7.758070469	7.895881176	7.848078728	7.622902393	7.789134979
ATP2C1	6.980272293	6.773498535	6.994664669	6.918750763	7.001957417	7.125973225	7.067340851	7.179323673	7.13610363	7.155556679	6.882167816	7.157545567	7.061463356	7.054558754	7.12295866	6.953540802	7.176467896	7.130251408	7.001887798	6.810006618	7.24629879	7.44382143	7.179422855	6.968518257	6.878382206	6.959098816	7.039497852	6.790397644	7.037144661	6.767952442	7.335383415	6.906211853
ATP2C2	6.56751585	6.902256012	6.668430328	6.551649094	6.739150524	6.561236382	6.679285049	6.63395977	6.508356094	7.120360851	6.685673237	6.678074837	6.688400269	6.779550076	6.727499962	6.652927399	6.665620327	6.698356628	6.62234211	6.65719223	6.601721764	6.703001976	6.828135967	6.595106125	6.606758595	6.615185261	6.762616634	6.590448856	6.62019968	6.674370766	6.58292532	6.84000206
ATP5A1	12.56825733	12.58071709	12.46614456	12.22608852	12.26967525	12.71710587	12.52435493	12.13368893	12.64147949	12.35792255	12.35531902	12.02494335	12.24138165	12.17788124	12.25293064	12.5655098	12.5872488	12.62125301	12.34267807	12.59731007	12.95030689	12.42669773	12.72072697	12.55622482	12.52145386	12.56162167	12.65905571	12.63794613	12.62125301	12.57292271	12.90403557	12.41574097
ATP5B	13.28839111	13.27906322	13.41525555	12.84374046	12.93881226	13.34117317	12.96610451	12.76794529	13.26732826	13.12336349	13.17930317	12.8664341	13.04603958	12.85186768	12.5872488	13.36906052	13.22301102	13.08327866	13.1410532	13.27906322	13.2705555	12.64808559	13.37680721	13.11833763	12.91664505	12.90403557	13.19183254	13.13182259	13.31014061	13.18390083	13.44599819	13.07853127
ATP5C1	9.779089928	9.295378685	9.473767281	9.723313332	9.3934021	9.278490067	10.28593826	10.28176785	10.24239349	10.21250153	9.721449852	10.18371582	9.133394241	9.315187454	10.33116722	9.386914253	9.488911629	9.479673386	9.372465134	9.445602417	10.08168221	9.041536331	8.902603149	8.524906158	9.750559807	10.37408352	10.3792696	9.015295982	9.671357155	9.809243202	9.458601952	8.880120277
ATP5D	10.96989822	11.07791901	10.96878242	11.42344475	10.8930912	10.72885132	11.38955021	11.14761257	11.82055855	11.59230614	11.22311878	11.26928234	11.6710062	10.49094772	11.44757271	10.85712147	11.28940582	11.13117599	11.31514835	11.34147263	11.77988243	10.59435177	10.46800995	10.93890858	11.6710062	11.40035343	11.29089737	11.55074501	11.24192715	11.64591312	11.17935848	10.47241879
ATP5EP2	14.38482666	13.75429153	14.37127399	13.9948864	13.77175617	13.8796339	14.229743	14.53620052	14.19374371	14.81780148	14.42066956	14.66503239	14.3369379	13.98321247	14.1446743	13.89288425	14.30101967	14.02136803	13.98321247	13.38764477	14.18739128	13.8488493	14.27097797	13.29239941	14.00931263	14.07853889	13.88574028	13.14539909	13.29657841	13.49412155	13.59757614	13.30448151
ATP5F1	9.291374207	8.931891441	9.287752151	9.193045616	9.11096096	9.216715813	9.599900246	9.611250877	9.178555489	9.186917305	9.215465546	9.185814857	8.495778084	9.270153046	9.672709465	9.220458984	9.007858276	8.913999557	8.868618011	9.154434204	9.404224396	8.981454849	8.766850471	8.676116943	8.742167473	9.384140015	9.847100258	9.002260208	9.302761078	9.284662247	9.098807335	8.933334351
ATP5G1	10.09158421	10.22402191	10.1852293	10.53926373	10.01583385	10.39956665	10.47111893	9.96213913	10.60819626	9.854186058	10.33116722	10.00362396	10.52064228	10.01258278	10.12778759	10.05031204	10.08267593	10.48240566	9.849232674	10.33870602	10.55968285	10.42953014	10.17898273	10.04893684	10.99057484	10.35995197	9.991085052	10.00001144	10.02526093	10.22798347	10.47111893	10.02387047
ATP5G2	11.60587597	11.78619099	12.07517815	11.72263813	11.78875828	11.70357227	11.7074337	11.69756603	12.01030636	11.39593697	11.92568874	11.36153507	11.52355862	11.51497555	11.80041122	11.76440334	12.08402634	11.88818741	11.73201847	11.60213661	12.00785351	11.46832848	11.23617744	11.50087738	11.9299736	11.45641136	11.56560516	11.71380997	11.89197922	11.65391064	11.59423351	11.40151596
ATP5G3	6.991494179	6.768772125	6.839756966	6.701103687	6.771996975	6.800031662	7.056362629	6.860324383	7.038976669	6.957370758	6.839200974	6.982771873	6.848185062	6.786707878	6.92450285	6.825341225	6.946760178	6.917784691	6.940262794	6.880776405	6.942873001	6.998643398	6.954405785	6.920914173	6.758155823	6.83599329	7.008584499	6.736691475	6.930725098	6.718122005	6.814065933	6.800180435
ATP5H	12.14382935	11.75227928	11.595994	12.0514679	11.89613342	11.50242424	12.34647751	12.03419113	12.15854168	11.94494247	11.58575916	12.26184845	12.23901463	11.67674065	12.17273521	11.62238312	11.85408211	12.14619064	11.47367668	11.60587597	12.37943172	11.49045658	11.17935848	11.10191631	12.01287842	12.21961021	12.17549133	11.33410358	11.59230614	11.68469524	11.74774456	11.32194138
ATP5I	11.96505547	11.89002895	12.04606152	12.29980087	11.77444839	11.87306786	12.30517006	12.21140766	12.17273521	12.07300568	11.77988243	12.0943222	12.53687191	12.07760429	12.39777756	11.595994	12.06289196	12.39777756	11.50087738	11.23905087	12.33610439	12.13031387	11.77564907	11.3167057	12.5998621	12.09878635	11.93878651	11.485466	11.49364567	11.72985554	11.7922411	11.53460312
ATP5J	8.304437637	8.280553818	8.242558479	8.260033607	8.224305153	8.276164055	8.711716652	8.779828072	8.104195595	8.273321152	8.770655632	8.43355751	8.034297943	8.681555748	8.946894646	7.899753571	8.327114105	8.227880478	7.192424774	7.378898621	7.618002892	8.071504593	7.664923668	7.427457333	8.165219307	8.435601234	8.115889549	7.331843853	7.551032543	7.944906712	7.851044655	7.880789757
ATP5J2	10.31210804	10.2945652	10.47701263	10.56066418	9.993990898	9.850082397	10.56152916	10.46933746	10.56833935	10.5741787	10.6337595	10.43384647	10.48995209	10.53808975	10.69496632	10.00824356	10.23424435	10.55448437	9.646064758	9.791757584	10.277174	10.2192297	9.998456001	9.754074097	10.61773682	10.40572166	9.97823143	9.778669357	9.820853233	9.918634415	10.12069988	9.834324837
ATP5L	11.67674065	11.07025528	11.58956623	11.6094017	11.00052547	11.33410358	11.7922411	11.98913288	11.36153507	11.64216995	11.46832848	11.64430809	11.32887173	11.43021584	11.98163128	11.07296276	11.73349857	11.6866293	10.82739925	10.63820744	11.61868286	11.82743454	11.04530716	10.67281055	11.29456425	11.35554981	11.29456425	10.35886669	10.54838371	10.40147018	11.25639534	10.65962505
ATP5O	11.29258156	11.08270073	11.42467785	11.47681618	11.35861588	11.02398872	11.71380997	11.5978651	11.5713253	11.61110306	11.24581242	11.53254986	10.92297459	11.02995491	11.90793991	10.77170277	11.485466	11.37320518	10.98302174	10.7191	11.74607086	10.94497967	10.5905714	10.46451664	11.48618126	11.62601757	11.68323135	10.81388855	11.09131241	11.22863674	10.92297459	10.60915565
ATP5S	8.469716072	8.036625862	8.154057503	8.07780838	7.940140247	8.007404327	8.198270798	8.566074371	7.926692009	8.369480133	7.917111874	8.204265594	7.557703972	7.950535774	8.559004784	7.970521927	7.950762272	7.906950951	7.695213318	7.73875618	8.18963623	8.167931557	7.669750214	7.531260014	8.07346344	8.189751625	8.068463326	7.775092602	7.85859108	7.967322826	7.980997562	7.696225166
ATP5SL	9.794745445	9.725235939	9.673986435	9.760145187	9.477431297	9.421302795	9.9678936	9.685379982	9.843050957	9.759177208	9.850082397	9.655640602	9.621194839	9.545136452	9.66524601	9.656233788	9.713970184	9.650829315	9.720639229	9.849760056	9.889967918	9.342429161	9.62142849	9.675872803	10.0023241	9.713298798	9.600772858	9.881550789	9.628222466	9.764539719	9.689531326	9.461837769
ATP6AP1	10.83452034	11.80239773	11.67267132	10.99057484	11.45986176	11.96505547	10.79614258	10.64265251	11.01176262	10.99057484	11.65974331	10.64265251	11.07382011	11.34465218	10.4493494	11.71922016	11.21257973	11.11015701	11.11418819	11.41275787	10.84423447	10.85296249	11.07025528	11.5408392	10.9822216	10.9514246	10.61474895	11.61574173	11.01612854	11.45096779	11.33893204	11.59230614
ATP6AP2	11.18933868	11.07296276	10.84307289	10.69087601	10.42034817	11.06177998	10.99389076	11.26025963	11.01612854	11.53254986	11.06712246	11.06075573	10.96487904	11.10724735	10.79169464	10.90941429	11.34465218	10.78238487	10.76634789	10.55285549	11.24581242	11.04992867	11.04942131	10.78685093	9.503956795	10.98687267	11.64323902	10.37240028	11.08500862	10.68537521	11.08999538	10.91669941
ATP6V0A1	9.542987823	10.69986248	9.895687103	9.781888008	10.42134666	10.62355042	9.373352051	9.764539719	9.46483326	9.740737915	9.98933506	9.129525185	9.588154793	9.736272812	8.833515167	10.16701889	9.725235939	9.705055237	9.349892616	9.888143539	8.971514702	9.488552094	10.0859766	10.64376736	9.729904175	9.3785429	8.814919472	9.971349716	9.576608658	9.925983429	9.577218056	10.31825066
ATP6V0A2	7.988071918	7.664489746	8.035904884	7.594706535	7.540351868	8.092077255	7.994335175	8.106009483	7.895421028	7.875696659	8.198978424	7.914715767	7.975928783	7.8799963	8.034121513	7.56088686	8.097791672	8.130313873	7.993021011	7.637867451	7.940549374	8.334485054	7.942831516	7.702032566	7.9090662	7.838561058	7.868082523	7.636771679	7.603389263	7.508951187	8.038282394	7.701551914
ATP6V0B	12.42122936	12.50593185	12.21656132	12.44962597	12.38228035	12.60632992	12.5783844	12.54747391	11.91501141	12.47248077	12.8586216	12.1887455	12.60632992	12.56162167	12.03739452	12.509161	12.30231285	12.4854908	12.35792255	12.60263348	11.7922411	12.67548752	12.97934246	12.54077053	12.13031387	11.85408211	12.06289196	12.0416317	11.9939003	12.06289196	12.25571156	12.48178673
ATP6V0C	6.928502083	6.908229828	6.947998524	6.975714207	7.124235153	6.974179745	6.963159084	7.129325867	6.930914402	6.966015339	6.90535593	6.957859039	6.990000248	6.838440418	7.125422478	6.909113407	6.99130106	7.108547211	7.018932819	6.937512398	6.963115692	6.997768879	6.830094814	6.941324711	7.186314106	7.036094666	6.912666321	7.27069664	6.949996471	7.024862766	6.729914665	7.090049267
ATP6V0D1	10.84542847	11.23617744	11.18632221	11.00161743	11.08603382	11.32495117	10.63051701	10.83003426	10.90162086	11.71922016	11.56952477	11.04942131	11.20256805	11.38557148	10.18026161	11.68469524	10.81329632	10.82739925	11.3167057	11.39389324	10.86288643	10.41252995	11.32339478	11.47118092	10.87367344	10.98302174	10.73786736	11.01404285	10.9610033	11.35554981	10.7782259	10.6337595
ATP6V0E1	11.95893574	11.77564907	11.62957573	11.66378021	12.1117506	11.62409592	11.96255779	12.35792255	11.73722839	11.93878651	11.59423351	11.65974331	11.65974331	12.01287842	11.91279888	11.90304661	12.0416317	11.51087379	11.79840183	11.62601757	11.41473579	11.21441269	12.01726246	11.40598011	11.50087738	11.93659782	11.92568874	11.34008598	11.78419971	11.66758633	11.31027889	11.23617744
ATP6V0E2	9.931035042	10.13373852	10.4998312	10.3391552	9.856181145	10.48608303	10.24010372	9.683094978	10.24625206	9.00823307	9.823186874	9.355298996	10.0970993	9.748028755	9.922475815	9.877380371	10.07563877	10.14993	10.00065899	10.1810112	10.19192219	10.61367416	9.495229721	9.757060051	10.15670013	9.858250618	9.836696625	10.06438351	10.03867435	9.82713604	11.11121941	9.751641273
ATP6V1A	10.89174747	10.81662846	10.7311945	10.71329594	10.87256336	11.2709465	10.7030592	10.84938812	10.53026009	10.80883789	10.44151211	10.58066463	10.91669941	10.78361416	10.29606533	11.04152107	11.300704	10.91315079	10.88408089	10.74765968	10.69291782	10.61773682	11.63381004	11.07139969	9.880879402	10.83553314	11.18235779	10.61890697	11.04287052	10.75911331	10.8026104	11.22531033
ATP6V1B2	13.62065125	13.68898487	13.3146553	12.94665623	13.61025715	13.72830296	12.84374046	12.81487846	12.72407055	13.11412239	13.15805817	12.87963676	13.09174919	13.26216793	12.53687191	13.84288311	13.57993889	13.13182259	13.30448151	13.57343292	12.80009651	13.10081863	14.48299122	13.67905331	12.79255199	13.07853127	13.21810722	13.26732826	13.07853127	13.38764477	13.07853127	13.61025715
ATP6V1C1	8.519503593	8.654452324	8.413251877	8.363984108	8.589893341	8.38508606	8.151574135	8.606004715	8.391257286	8.960759163	8.706384659	8.188526154	8.201032639	9.3435812	8.306424141	8.589276314	8.512308121	7.878141403	8.547400475	8.093929291	8.282727242	8.324212074	8.494916916	8.421052933	8.224908829	8.225917816	8.366613388	7.975628376	7.958336353	8.043196678	8.141321182	8.196591377
ATP6V1D	10.77049446	10.39881992	10.42307472	10.21672821	10.46266174	10.48444176	10.68478107	10.66537857	10.32581711	10.92135143	10.32297707	10.67397308	10.62555599	10.43384647	10.3408699	10.53625011	10.59152985	10.53396988	10.25571442	10.14250183	10.62061977	10.01123238	10.39661026	10.19225121	10.15342712	10.59888649	10.48032951	9.819685936	10.4154768	10.06844902	10.13710499	10.24721432
ATP6V1E1	11.21257973	11.48005199	11.36777401	10.97635269	11.26248646	11.85846996	11.18368721	10.7640686	11.11015701	11.0272541	11.17461395	11.09421825	11.33893204	11.66549587	10.61671162	11.49929905	11.42634201	11.59092808	10.8310709	11.13925648	11.15960789	11.34605694	11.31027889	11.39873028	10.94018745	11.00533676	11.13677979	10.84174538	10.7311945	10.82298183	11.15795803	11.32339478
ATP6V1E2	7.681407452	7.859603405	7.619431019	7.823657513	7.862355709	7.599134445	7.784216404	7.569473743	7.669237614	7.876994133	7.463263035	7.649254322	7.743771553	7.825556755	7.541755199	7.491713524	7.644161224	7.832699299	7.504089832	7.724599838	7.717423916	7.678548813	7.940864086	7.486988068	7.892096043	7.727865219	7.483512402	7.66747427	7.687698364	7.657748222	7.929709435	7.432200909
ATP6V1F	11.54788876	11.46142387	11.56285477	11.53767872	10.9497242	11.34605694	11.44080734	11.29939079	11.33709812	11.43913174	11.58199978	11.34605694	11.32194138	11.5223074	11.14431953	11.09268761	11.20185375	11.6710062	11.24832439	11.2709465	11.52047348	11.55812073	11.60753155	11.36153507	11.47223377	11.24041176	11.10089111	11.31514835	11.35554981	11.41473579	11.63878536	11.33169556
ATP6V1G1	11.11121941	10.35100555	10.22235203	11.23322487	10.37615204	10.68208027	11.75640202	11.35263729	11.26413155	11.06075573	10.45406914	11.49773216	11.10089111	11.04287052	11.77324867	10.47853851	11.05388451	11.17623711	10.45581341	10.24721432	11.33055115	11.43494797	10.33825684	10.07082367	10.32707787	11.14574528	11.51652145	9.720639229	10.7654705	10.02589989	10.77049446	10.6293354
ATP6V1G2	7.196416855	7.256602287	7.180397034	7.166857243	7.489689827	7.486988068	7.165293694	6.992316723	7.24752903	7.170954227	7.246333122	7.119228363	7.241844177	7.136613846	7.189555168	7.108605862	7.304164886	7.25532341	7.198970318	7.212173939	7.268945694	7.2500844	7.311872482	7.295405865	7.327981472	7.092932224	7.181842804	7.339744091	7.357467175	7.540800095	7.439013958	7.309756279
ATP6V1H	8.4713974	8.440808296	8.365411758	8.482861519	8.445156097	8.509041786	8.427753448	8.143455505	8.560395241	8.790373802	8.582568169	8.46958828	8.250808716	8.379239082	8.167219162	8.347193718	8.346077919	8.18269825	8.397295952	8.637254715	8.429642677	8.091564178	8.558026314	8.514579773	8.071172714	8.541088104	8.547268867	8.593629837	8.631458282	8.74620533	8.349313736	8.537270546
ATP7A	7.520966053	7.216154099	7.333940983	7.166857243	7.581818104	7.557703972	7.402026653	7.670978546	7.311026096	7.48328352	7.271291256	7.312533855	7.224241734	7.324280739	7.256116867	7.588436604	7.427154541	7.31845665	7.589626312	7.305247307	7.337614059	7.647787094	7.874468803	7.453942299	7.096272945	7.350534439	7.561519623	7.110753059	7.38839817	7.077625275	7.258863449	7.400767803
ATP7B	6.817909718	6.877636433	6.773448467	6.788479805	6.952224731	6.825613499	6.854540825	6.787815094	6.734202862	6.865893364	6.86330843	6.88448	6.859104633	7.312683582	6.699621677	7.017745018	6.915194035	6.725598335	6.929474831	6.842906475	6.876099586	6.849211216	7.079490185	7.010887146	6.861123562	6.747745514	6.764065742	6.883283615	6.786725521	6.732192516	6.632958412	6.803462029
ATP8B2	8.445324898	8.634773254	9.051377296	8.214759827	8.864484787	8.887674332	8.629270554	8.402044296	8.55243206	8.134021759	8.351624489	8.012209892	8.330616951	8.579174995	8.853121758	8.833171844	8.787982941	8.768079758	8.606004715	8.365003586	8.114777565	8.370718956	8.620203018	9.045742035	8.23573494	8.035210609	8.397433281	8.299477577	8.871767998	8.193493843	8.794285774	8.828903198
ATP8B4	8.688982964	8.290190697	8.660030365	8.517641068	8.415808678	8.595243454	8.10819149	8.891554832	8.548667908	9.532770157	8.26377964	8.819734573	8.283293724	8.871767998	8.473519325	8.651689529	8.584028244	8.596245766	8.260537148	7.740597725	8.497806549	8.945934296	8.741312981	8.001088142	7.661426544	8.279761314	8.586183548	7.291110516	8.127879143	7.543883324	7.900817394	8.436327934
ATP9A	8.363563538	8.80893898	8.790226936	7.826973438	8.792419434	7.959359169	7.826863766	7.892463207	8.372130394	9.332678795	8.50165844	8.500228882	8.915943146	9.572907448	8.209792137	8.788644791	8.195620537	8.005386353	8.998744965	8.586183548	7.992165565	7.848322868	9.08663559	8.716059685	7.740298271	8.154221535	8.432307243	8.656417847	7.688718319	8.190785408	7.882407665	8.023674965
ATP9B	6.991494179	7.169904232	7.308058262	7.134259224	7.183104038	7.241958618	7.368776798	7.03695488	7.219717026	7.120360851	7.288247108	6.992023945	7.222378731	7.232352734	7.156369686	7.075282097	7.331692696	7.227432251	7.012989044	7.492793083	7.017286777	7.208374977	7.478284836	7.26085043	7.284749031	7.102713585	7.064421654	7.268085957	6.997157574	7.130129337	7.431287766	7.292978287
ATPAF1	8.299015045	8.056143761	8.37730217	8.344151497	8.131777763	8.369634628	8.571990013	8.431975365	8.57250309	8.362136841	8.221166611	8.358154297	8.285089493	8.315746307	8.449601173	8.245513916	8.33471489	8.415255547	7.909367085	8.176908493	8.428739548	8.424659729	8.397569656	8.408844948	8.004502296	8.390179634	8.456628799	7.941239834	8.379239082	8.131947517	8.358283997	8.157595634
ATPAF2	7.354593754	7.510924816	7.280426025	7.166857243	7.419759274	7.432200909	7.245665073	7.279916763	7.302802563	7.400239944	7.389282227	7.385782242	7.363128662	7.262909889	6.939433098	7.375808716	7.422571659	7.376435757	7.319694996	7.799598217	7.412220955	7.169222832	7.423309326	7.248189449	7.435060024	7.243085861	7.189180374	7.277819157	7.306396961	7.310707569	7.3502388	7.246152878
ATPBD1B	8.849320412	8.912433624	8.956581116	8.894216537	8.999153137	9.00823307	9.155713081	8.463454247	9.015069008	8.376981735	8.879384995	8.379916191	8.725413322	8.828903198	9.22968483	8.772576332	8.970191956	9.024478912	8.879735947	9.035188675	8.630829811	8.878440857	9.097121239	8.871767998	9.009970665	8.615969658	8.424550056	8.928310394	8.996206284	8.861747742	8.928084373	8.956987381
ATPBD1C	6.999181271	6.679272175	6.680971622	6.83599329	6.805457592	6.777493477	6.874658108	6.866654873	6.718286514	6.865893364	6.751137257	7.05663681	7.036928177	6.976112843	6.742800236	6.775566101	6.907885551	6.681965351	6.896792889	6.766592979	6.723526478	7.000952721	6.953372955	7.018045902	6.67677021	6.715215206	6.959476471	6.80477953	6.815424442	6.785809517	6.735492229	7.195775986
ATPBD3	7.009363174	7.224932671	7.101943493	7.129049301	7.181988716	7.04670763	6.802942276	7.11305809	6.991996288	6.85601759	7.147642612	7.08107233	7.158060551	7.305247307	7.015411377	7.029499531	7.049890041	6.972221851	7.114801884	7.075728893	6.922465324	7.05583334	7.08365345	7.227652073	7.149508476	7.114779949	7.417644501	7.072969913	6.977799416	7.039991379	7.112123489	7.189866543
ATPBD4	7.131635666	7.060033321	6.968246937	7.077663422	6.873927116	7.053291798	7.056362629	7.056924343	7.096702576	7.019155502	6.994149208	7.060608387	7.121888638	7.006682873	7.126557827	7.06737709	6.99037075	6.988179207	7.05401516	6.942482471	7.105433464	7.086736679	7.082818985	7.073594093	6.987734795	7.165661812	7.167773724	6.983318806	7.090002537	7.119716644	7.040143013	7.201736927
ATPIF1	7.791849613	7.710484982	7.907074928	8.020399094	7.813086987	7.526967525	7.495707989	7.875301838	7.645936966	7.689918995	7.830405235	7.692588806	7.915045738	7.591337204	8.279904366	7.510924816	7.695213318	7.874045372	8.238188744	7.787590027	8.009409904	8.021682739	7.87617588	7.597083092	7.482783794	7.846333504	8.129137039	8.146715164	7.878141403	7.669048786	7.798099995	7.717348099
ATR	7.22341156	7.611395836	7.453497887	7.956681728	7.481031895	7.557703972	7.640134335	7.989601612	7.772675037	7.464581013	7.438045979	7.652035713	7.652430058	7.236210346	7.679790497	7.459277153	7.412968636	7.438308239	7.263383389	7.426138401	7.383559704	7.575846195	7.612006664	7.441817284	8.097015381	7.45113945	7.712404728	7.80932188	7.780688763	7.601840973	7.953022957	7.47634697
ATRIP	7.639648438	7.968318462	7.651535988	7.781059742	7.747767925	7.730197906	7.596431255	7.184540272	7.851044655	7.313812256	7.762318134	7.364019394	7.899689198	7.56138134	7.381244183	7.801104069	7.480460644	7.795795441	7.565734386	7.877895355	7.578437805	7.638020515	7.738500118	7.759208202	7.840221405	7.517245293	7.335751057	7.740055561	7.666069508	7.679605961	7.787522316	7.689217091
ATRN	6.974235535	7.100949764	7.164418221	6.807718277	7.042769432	7.213224411	6.897626877	6.904606819	6.980500221	6.975126743	6.912250042	6.818911552	6.875850677	7.068548679	6.876984119	7.01009798	6.953582764	7.058198452	6.941299915	6.857817173	6.913225651	6.838625908	7.077798367	7.13134861	6.96786499	6.951097965	6.808979988	6.985925674	6.911886215	7.026126385	6.90771389	6.84379673
ATRX	6.657217979	6.675551891	6.832764149	7.037332535	6.802034855	6.657070637	6.789874554	6.707399845	6.647433758	6.774792671	6.67086792	6.670622349	6.934682369	6.598897457	6.645109653	6.715011597	6.815738201	6.733248711	6.95470047	6.957815647	7.113215446	6.905635834	6.757745266	6.84474659	6.887089729	6.809105873	6.899812222	6.814065933	6.908286572	6.6679883	6.899788857	7.003529072
ATXN1	7.444945335	7.333207607	7.276567936	7.422956467	7.249556065	7.629033566	7.303128719	7.769050121	7.228625774	7.353929043	7.696743965	7.437715054	7.3308568	7.597476482	7.861048222	7.545295238	7.477406502	7.150114536	7.457760811	7.27930069	7.157545567	7.655687332	7.739609241	7.510752678	7.209838867	7.222378731	7.551178455	7.364376068	7.551559448	7.529335499	7.508951187	7.50631094
ATXN10	7.264252186	7.311139107	7.263228416	7.148014069	7.095876217	7.286275387	7.256116867	7.221300602	7.327508926	7.317666054	7.275702	7.279028416	7.117861748	7.057385445	7.054843426	7.156135082	7.263189316	7.217615604	7.212173939	7.181373119	7.42832613	7.284411907	7.220911503	7.104479313	7.249034882	7.358452797	7.191514492	7.124198437	7.200900078	7.150534153	7.221798897	7.096482277
ATXN2	10.12497711	10.62061977	10.47527599	10.25927734	10.60578346	10.65539169	10.00972939	9.719208717	10.4853735	9.83898735	10.59773731	9.625785828	10.15537357	10.38015175	10.28294849	10.41832352	10.3408699	10.6966486	10.52946091	10.39956665	10.07113743	10.19655514	10.48608303	10.4239378	10.64265251	10.28775311	9.897891045	10.60992146	10.55398941	10.42746162	10.40302372	10.36414719
ATXN2L	7.084533215	7.200924397	7.090444565	7.075894833	7.273901463	7.216519833	7.079037666	6.984879494	7.061674118	6.853431225	6.848838329	7.112761021	7.143468857	6.925787449	7.062243938	7.268800259	7.183293343	7.273612022	7.252411842	7.224461555	7.12104845	7.23842144	6.9949193	7.140645027	7.502056599	7.103493214	7.035294056	7.539280891	7.164489746	7.188130856	7.040143013	7.107933521
ATXN3	6.986004829	7.294570923	6.95868206	7.241919994	6.935825825	6.970070362	6.767952442	6.815851212	6.909445286	6.683959007	6.854381561	6.852490425	7.277478218	6.84105587	6.784807682	6.716162205	6.996763229	7.174576759	6.881021976	7.06099844	7.094800949	7.136357307	6.820183754	7.04308939	8.024141312	7.261537552	6.962058544	6.863188744	6.921357632	7.034134865	6.83599329	6.919817924
ATXN7L1	7.088997841	6.85033989	6.836576939	6.777378559	7.035458088	6.91488409	6.979505539	6.803161144	6.9286623	6.81588459	6.773803234	6.885615826	6.654230118	6.767533302	6.879796028	6.876075745	6.909337521	6.8966012	6.856450558	6.885615826	6.958743572	6.94998312	6.903738022	7.02469635	6.822098732	6.935004711	6.994305611	6.810843468	7.027527809	6.960825443	6.98897171	7.117674351
ATXN7L2	7.150484562	7.499610901	7.410855293	7.484768391	7.544404984	7.416327	7.152681828	7.111929417	7.439460754	7.175257206	7.408200264	7.057925224	7.651240349	7.23095417	7.262665272	7.42224741	7.354593754	7.65192461	7.494185925	7.442033291	7.379937649	7.352784634	7.253674507	7.617065907	7.713204384	7.338759422	7.231723309	7.694890499	7.479011059	7.616755009	7.399170399	7.597793579
ATXN7L3	9.321152687	9.524173737	8.958922386	9.499690056	9.322173119	9.434265137	8.862135887	9.573647499	9.048749924	9.386426926	9.799021721	9.215636253	9.834574699	9.425017357	9.517512321	9.685677528	9.880879402	8.955393791	9.400206566	9.728467941	9.474275589	8.627809525	9.327279091	9.572353363	9.87815094	9.3910532	9.288385391	9.776878357	9.288385391	9.503447533	9.13363266	8.976333618
AUH	7.739704132	7.528914928	7.546639442	7.45186758	7.556530952	7.952445984	7.490226746	7.58803463	7.440048218	7.468103886	7.543160915	7.414476871	7.331966877	7.628582954	7.397139549	7.685682297	7.491618156	7.561181068	7.343127251	7.439694881	7.526477814	7.532009602	7.533928394	7.402759075	7.118010044	7.618002892	7.579795837	7.299240112	7.690010071	7.338501453	7.331721306	7.21372509
AUP1	8.430839539	8.697124481	8.496488571	8.500228882	8.884386063	8.280694008	8.539995193	8.467059135	8.780387878	8.312660217	8.753465652	8.321016312	8.568740845	8.473659515	8.441110611	8.251070976	8.371733665	8.605340004	8.462710381	8.702584267	8.431022644	8.559004784	8.541520119	8.574100494	8.683185577	8.531348228	8.21648407	8.498849869	8.559004784	8.751738548	8.776200294	9.010837555
AURKA	7.162198067	7.193051338	7.207647324	7.006895065	7.128314018	7.224607468	7.146922588	7.0605793	7.110753059	7.378657341	7.284411907	7.150673389	7.264796734	6.978480816	6.860961437	7.13149786	7.163161755	7.075451851	7.170675278	7.074427128	7.199159145	7.108424187	7.240488529	7.418890953	6.973644733	7.067216396	7.058123589	7.030461788	7.099565983	7.06540823	6.983737469	7.160395145
AURKAIP1	11.21077061	11.49202633	11.43021584	11.41824818	11.19464874	11.67674065	11.21933174	11.21793461	11.44442463	11.18368721	11.85615921	11.36650753	11.73509884	11.55812073	11.06177998	11.58956623	10.94018745	11.38850307	11.06440639	11.46662045	11.07382011	11.32887173	11.08603382	11.30519485	11.54248428	11.19788074	11.15795803	11.10724735	10.84174538	11.24041176	11.27515888	11.07915306
AURKB	7.098966122	7.223744392	7.269824982	7.160045624	7.329075336	7.220911503	7.220670223	7.039373875	7.015015602	7.507742405	7.245373249	7.079886913	7.110873222	7.152525425	6.852535725	7.15741539	7.241684914	7.040231228	7.249698162	7.313690186	6.974286556	6.916779041	7.13800621	7.588522434	7.213423729	6.907237053	6.879239082	7.043209553	6.915727139	7.037256241	6.783677101	7.036770344
AUTS2	7.930514336	8.139365196	8.423236847	7.362566948	7.554664135	7.616250038	7.707816124	7.460075855	7.894283772	7.36104393	8.015945435	7.278011322	8.160069466	7.803797722	7.794098377	8.135199547	7.871921539	8.298666	7.994079113	7.330601692	8.170682907	7.920074463	7.882266521	8.215842247	7.165092468	8.00510025	8.372549057	8.294135094	8.797631264	7.830715179	8.311673164	8.262690544
AVEN	6.981207371	7.012684822	6.947174072	7.197497845	6.876984119	6.845844746	7.208731174	6.973026752	7.250752926	7.224607468	7.048644543	7.279028416	7.369646549	6.820392609	7.331531525	6.907832623	6.972283363	6.841537476	7.133340359	7.127307892	7.063697815	6.912052155	6.92428112	6.981592178	7.170140266	7.018811226	7.203315735	7.077608109	7.11232233	7.149329185	6.921450615	7.016104698
AVIL	7.319633484	7.300618649	7.087805271	7.485900402	7.755640984	7.418186665	7.022523403	7.7065382	6.986095428	7.136653423	7.341016293	7.222852707	7.174576759	7.512621403	7.392363071	7.434006691	7.371592045	7.266201019	7.559932709	7.520881653	6.972829342	7.684222698	7.420796394	7.471730709	7.326500416	7.178008556	7.44091177	7.087043762	7.607649803	7.226500034	7.051045418	7.304990768
AVP	7.007670879	7.235465527	7.214403152	7.041540146	7.348134041	7.196559906	6.904716492	7.162948132	7.12550354	7.10062933	7.177616119	6.808940411	7.023788929	7.508212566	6.753973007	7.228475094	7.442613125	7.113019466	7.34935379	7.247316837	7.080207825	7.02649498	7.34690237	7.373028278	7.039373875	7.051607609	6.827096462	7.195411205	7.034825802	7.088057518	6.882016659	7.238691807
AVPI1	7.678845406	8.1640625	8.421374321	7.687203407	7.893077374	7.629033566	7.432727814	7.435432434	7.71910429	7.592518806	7.745939732	7.270979881	7.724673748	7.652322769	7.143342495	7.907721996	7.561598301	7.813817501	7.642505646	7.713729382	7.670719147	7.343541145	7.607232571	7.462718964	7.607232571	7.414181709	7.431224823	7.612526417	7.456881523	7.555635929	7.401036739	7.448762417
AXIN1	6.959640503	6.997498512	7.113618374	7.086314678	6.897027969	6.825613499	7.099302292	7.129325867	7.106971264	7.207589149	6.940377712	6.985302448	7.090289593	6.911045074	6.953122139	7.068514347	7.162020206	7.293824196	7.335259438	6.946088314	7.032895088	6.724725723	6.968138218	7.069999695	7.123674393	7.044616222	6.951188564	7.312350273	7.466492176	6.839884758	6.735947132	6.815112114
AXIN2	7.870746613	7.308974743	7.468283176	7.555383205	7.780763626	7.937376499	8.139195442	7.39518261	7.908286095	7.170045376	7.507594109	7.539771557	7.591937065	7.238534927	7.970662594	7.7065382	7.785879612	7.963034153	7.604017258	7.73411274	7.931263924	8.051562309	7.981287956	7.997705936	7.642347813	7.601603031	8.232020378	7.884260178	7.939763069	7.458061218	8.211366653	7.590041637
AXUD1	10.49644089	10.28374767	10.29120827	9.776878357	10.73482704	10.36414719	10.26159477	9.581896782	10.3201952	10.03867435	10.6782341	10.78578949	10.3026123	11.75027847	9.59691906	10.9544096	10.17898273	10.26784992	10.45255089	10.34643459	9.28427124	10.62640572	10.51974106	11.09834957	10.18602276	9.911913872	10.25095367	10.21708107	9.857879639	10.15064907	10.14096355	10.44804382
AYP1P1	7.956375599	8.189086914	8.060509682	8.215842247	7.850306034	7.823825359	7.918237209	7.786067009	7.937049866	8.20567894	8.420747757	8.161977768	8.011358261	8.090759277	7.928433895	7.703225136	7.806338787	8.16485405	7.582295895	7.833908558	7.698789597	8.321969032	8.021682739	7.953510761	8.308654785	7.816815376	7.564832211	7.624227524	7.776180267	7.825661182	8.075642586	8.060761452
AZI1	7.642278194	8.358618736	8.094292641	7.841642857	8.282115936	8.26602459	7.501476765	7.317948818	8.068463326	7.365420818	8.07742691	7.369462967	7.714035988	8.053772926	7.284923553	8.17669487	7.85831213	7.819048882	7.724673748	7.978664875	7.697468281	7.738500118	7.849593163	8.228672028	8.056308746	7.737290859	7.465407848	8.123236656	7.70300293	8.064980507	8.098453522	7.957440376
AZI2	7.916629314	7.433545113	7.436686993	7.738383293	7.231723309	7.345832825	8.072949409	8.696468353	7.959865093	8.021044731	7.517373085	8.527874947	7.642347813	8.056544304	8.247608185	7.2455163	7.740597725	7.540502071	7.218558311	7.215848446	7.765027046	8.280553818	7.51763916	7.144313335	7.135112762	7.592129707	7.87059164	6.998869896	7.489689827	7.207057953	7.633466244	7.575628757
AZIN1	9.491592407	8.624979019	9.008453369	8.873433113	8.862553596	9.379980087	9.589729309	9.786361694	8.884960175	9.239883423	8.778956413	9.465058327	9.273151398	9.775737762	9.884171486	8.918761253	9.333937645	9.206630707	9.217388153	8.793384552	9.690394402	9.97823143	9.290502548	8.999417305	8.306095123	8.777170181	9.505781174	8.449149132	9.041536331	8.670714378	9.456089973	9.015482903
AZU1	7.249742508	8.060387611	7.70771265	7.165005684	7.404905319	7.63473177	6.993298531	7.581146717	6.887933731	11.78419971	7.918237209	6.89384222	7.444387436	7.048395634	6.838230133	6.757833958	7.121620178	6.881021976	7.896093369	7.558401108	6.764557838	6.833583355	8.221749306	7.183988571	7.561876774	7.113870144	6.873682022	7.248738766	7.163331985	7.217410088	7.098966122	8.851931572
B2M	14.16548061	14.19374371	14.24867153	14.25400448	14.07853889	14.28775883	14.24263859	14.31198215	14.12872601	14.23612213	14.37779808	14.18739128	14.19374371	14.44435501	14.59170818	14.25400448	14.04525185	14.10189247	14.03308105	14.12157345	13.93982697	14.34759998	14.10189247	14.05920601	13.89895344	14.3239603	14.30663681	13.78950691	14.24263859	14.00931263	14.10189247	14.15857887
B3GALT4	8.832126617	9.377223015	8.932281494	9.050139427	8.732134819	8.634910583	8.840669632	9.225568771	8.878894806	9.203307152	9.308130264	8.952005386	9.199903488	8.817948341	9.598589897	8.798558235	8.979963303	8.81459713	8.920940399	9.492779732	8.840493202	9.495664597	9.049945831	8.791862488	9.349163055	9.183585167	8.68229866	9.750559807	8.70911026	8.847988129	8.606707573	8.992819786
B3GALT6	8.442978859	8.654109955	8.544436455	8.279374123	8.463582993	8.151008606	8.375255585	8.271789551	7.910728455	8.281442642	8.016640663	8.252585411	8.403024673	8.076151848	8.350654602	8.267788887	8.105509758	8.399396896	8.540915489	8.386167526	8.594064713	8.037196159	8.540112495	8.538449287	8.979963303	8.347615242	8.312507629	8.513585091	8.407442093	8.702000618	8.334326744	8.393896103
B3GALTL	6.933605194	6.968481541	7.118785858	6.8820467	6.743273258	6.934717178	7.133896351	6.960669994	7.152201176	6.862119675	7.017600536	6.876099586	7.13326025	6.861123562	7.330601692	6.885350704	6.925883293	7.366626263	7.110703945	6.681921959	7.066747665	6.872677326	7.233253479	6.856332302	6.827469349	7.058123589	7.036897182	6.80477953	7.016350269	6.754169941	6.896948338	6.79752779
B3GAT1	7.10661602	7.169904232	7.763215065	6.676414013	7.096702576	6.89277935	7.009027958	6.680634499	7.059618473	7.017993927	7.264252186	7.084825039	7.039505005	7.07660532	7.003151894	7.13986969	7.017185688	7.317361355	7.890976906	7.083621025	7.291383266	6.86844492	7.310883522	6.920914173	6.715713024	7.058123589	6.980734825	7.303769112	7.557703972	7.289714813	6.898947716	6.9605093
B3GAT3	7.786808491	8.073196411	7.979240417	8.082112312	8.113022804	7.938658714	7.899001598	7.857139587	8.149829865	7.925246716	8.063458443	8.014413834	8.24956131	7.743285656	7.951244354	7.829085827	7.908724785	7.791529179	8.385852814	8.170836449	8.073972702	7.519279003	7.800109863	7.928001404	8.402044296	8.042279243	7.761744976	8.32461834	7.910953045	8.186045647	8.044267654	7.52205658
B3GNT2	7.027740955	6.898536682	6.886977196	6.812934875	7.085510731	6.93956995	7.198642731	7.565971851	6.771909237	6.900417328	6.890103817	6.886703014	6.953747272	6.944059849	7.148003578	6.95263958	7.085745811	7.099925995	6.980734825	6.754786015	6.862016678	7.102781296	7.045921803	7.023690224	6.737988949	6.876447201	7.234185696	6.891170502	6.927945614	6.754169941	6.999306679	7.01727438
B3GNT3	6.752868652	6.813293457	6.682470798	6.535081387	6.780788422	6.710954666	6.682543755	6.596636772	6.774698734	6.811702728	6.745761395	6.713478088	6.572460175	6.847800732	6.785868645	6.658547401	6.75516367	6.748507977	6.688321114	6.672969818	6.631673336	6.845500469	6.920359135	6.7635355	6.816996574	6.565656185	6.612377167	6.869772434	6.750929832	6.982700348	7.272995472	6.735425472
B3GNT5	6.731924534	6.693762779	6.610905647	6.616790295	6.534209728	6.591505051	6.727083683	7.068606853	6.658101082	6.686903477	6.611025333	6.876099586	6.759183884	6.715849876	6.579240799	6.621012211	6.59153223	6.531293869	6.747300148	6.594175816	6.647850037	6.677779675	6.74481535	6.634603024	6.631110668	6.588401794	6.723860741	6.635981083	6.592034817	6.591674328	6.724348545	6.521169186
B3GNT6	7.038296223	6.936177254	7.065282822	7.028076172	6.998530865	7.013920784	7.019301414	6.801939011	7.109978676	6.918598175	6.994149208	7.016038418	7.107879162	6.969548225	6.799439907	7.156135082	7.078406334	7.157171726	7.300197601	7.159995556	7.042769432	6.969324112	7.118651867	7.152799606	7.174460411	7.059155464	7.11232233	7.231863976	7.317361355	6.978858471	7.09129858	7.039772511
B3GNT8	8.32435894	8.950642586	7.843685627	8.766658783	8.618828773	8.236423492	8.698814392	8.955205917	8.113022804	8.919189453	8.695806503	8.400827408	9.037726402	8.880120277	8.192846298	8.492415428	8.473938942	8.454011917	8.456628799	8.326969147	7.407437801	7.969133854	8.934138298	9.119194984	8.881019592	8.330998421	7.94367981	8.513267517	8.174503326	8.450692177	7.911975861	8.526226997
B3GNTL1	7.915194988	8.41619873	7.82626152	8.188526154	8.579574585	7.795905113	8.023284912	7.947123528	7.460214615	7.859425545	7.876511574	7.835373402	7.928610325	8.420747757	7.883328438	8.198020935	7.898233414	8.037887573	7.975628376	7.719385147	7.284749031	7.960924625	8.257712364	8.491415024	8.048270226	7.969783783	7.499124527	7.744408607	7.520529747	7.97227335	7.935270309	8.001372337
B4GALT1	8.050510406	8.288598061	8.061424255	8.492584229	7.923156261	7.830994129	8.437397957	8.203288078	7.851044655	8.099247932	8.167383194	8.235442162	8.724059105	8.093123436	8.064105988	8.031281471	7.755640984	8.004240036	8.106478691	8.403250694	8.177280426	8.146899223	7.818759441	8.129416466	8.461366653	8.143455505	8.171216011	8.310835838	7.984480858	8.225626945	8.234816551	8.459117889
B4GALT3	10.12180901	9.535427094	10.2552948	9.637998581	9.421021461	9.745108604	9.366714478	10.10753632	9.511095047	10.33193779	9.940587997	10.17858791	10.02061939	9.323994637	9.716836929	9.587182999	9.915350914	9.814986229	10.06031418	9.692630768	9.843723297	9.497565269	9.983457565	9.926527977	9.717402458	9.769293785	9.186261177	9.721141815	9.606295586	9.656583786	9.916670799	9.467772484
B4GALT4	7.745100498	7.824154854	8.062391281	7.892096043	7.574146748	7.649414063	8.089838982	8.11276722	7.865821362	7.761744976	7.871233463	8.061044693	8.126561165	8.001372337	8.268605232	7.608231068	7.839986801	7.683401585	7.746456623	7.909462452	7.814790726	7.771802902	7.996203899	7.664830208	7.638930798	7.853960991	8.119094849	7.795795441	7.995313168	7.685288906	7.719524384	7.667700291
B4GALT5	10.86175632	10.5965147	10.89806747	9.958806992	11.3632946	10.42307472	10.41342258	10.5049057	9.842173576	10.72568703	10.28593826	10.2915659	10.36488152	11.83608437	10.3891449	11.13677979	10.64376736	10.28374767	10.84483147	10.76590919	9.19229126	10.81573391	11.19637203	11.11418819	10.02712154	10.31463242	10.3201952	9.92313385	10.56833935	10.1198101	10.09158421	11.06300831
B4GALT7	8.316684723	8.735834122	8.758740425	8.456218719	8.536166191	8.650864601	8.450796127	8.084543228	8.854131699	8.254312515	8.52126503	8.294997215	8.790689468	8.572836876	8.257712364	8.596938133	8.567484856	8.710793495	8.355465889	8.378908157	8.536367416	8.610879898	8.400257111	8.443360329	8.732727051	8.048002243	8.00510025	8.600776672	8.337985039	8.297767639	8.91502285	8.38241291
B9D2	8.897797585	9.49862957	8.706233025	9.033277512	9.223937035	8.845843315	8.760399818	8.918761253	8.448888779	8.886499405	9.256653786	8.548667908	9.019979477	9.684264183	8.825211525	8.94827652	8.804662704	8.994715691	8.612301826	8.732987404	7.982403755	8.958227158	9.368237495	9.330705643	9.075795174	8.806428909	8.338110924	8.768828392	8.559681892	8.774252892	8.658841133	9.122490883
BA16L21.2.1	7.339529037	7.211838245	7.196416855	7.031923771	7.290145874	7.293930054	7.433933258	7.527881145	7.461129665	7.56790638	7.186609745	7.219689846	7.196396828	7.716444969	7.348050117	7.237351894	7.276740074	7.420220852	7.127367496	7.029212952	7.170995235	7.740177155	7.326622486	7.134547234	6.991170406	7.081850529	7.406406879	6.94989872	7.117731571	6.900108337	7.034635544	6.967117786
BACE2	6.957112789	6.923793316	6.803135395	7.121311665	6.876984119	6.938593388	7.076411247	6.754838943	7.038976669	7.007670879	7.319309711	7.150673389	7.047304153	6.868911743	6.959022045	6.716162205	6.904177666	6.966184616	7.136653423	7.021379471	7.00115633	6.867186069	6.993170261	6.907416821	6.895499706	6.994841099	6.936914444	7.019236565	6.905475616	6.864646435	6.807572842	6.841835022
BACH1	7.086530209	6.985436916	6.992010117	7.036068916	7.337170124	6.989973545	7.021337032	7.178008556	6.964535236	7.14038229	7.057872295	7.089473724	7.030149937	7.386825562	6.982670307	7.127820969	7.090642929	7.094419003	7.086444378	7.306630611	7.067387581	7.100286484	6.968807697	7.029574871	6.927832603	6.940262794	7.112947941	7.09043026	7.072799683	7.151797771	7.038483143	7.480460644
BACH2	6.820311546	6.799005508	6.770831108	6.877243519	6.942670822	6.942777157	6.957736492	6.853578091	7.035119057	6.711294174	6.925787449	6.856285572	6.824584007	6.871525288	6.848185062	6.812663078	6.857236385	6.822807312	6.929474831	6.980883598	6.914592266	6.864451408	6.724183559	6.887984753	6.901715755	6.902155876	6.938807964	7.159761906	7.000862122	7.06829977	7.117119312	7.242602348
BAD	6.84098196	6.867506504	6.861185551	6.857387066	6.973049641	6.862438679	6.929428101	7.06989336	6.95822525	6.989192009	6.803236485	6.97483778	6.737806797	7.042658329	6.900324345	6.707161427	6.874658108	6.846662521	7.071090221	6.854736328	6.932908535	6.77603817	6.726671219	6.976148605	6.891955853	6.965500355	6.907165051	6.850281239	6.864536285	6.781171322	6.842484951	6.699320793
BAG1	7.143601418	6.965519905	7.141410828	6.977038383	6.980669975	6.905333042	7.043618202	7.013868332	7.096702576	7.16185379	6.941507816	7.221525669	7.004487514	6.90608263	6.999615192	7.02081871	7.022886753	6.949724197	7.129049301	7.005136967	7.008124828	6.866335869	7.110486507	7.002326965	6.931466579	6.977929592	7.011783123	7.066244602	7.037840366	7.260015965	6.938017368	6.881198406
BAG3	7.798323631	7.86135006	8.027692795	8.039962769	7.802393436	8.078901291	7.852915287	7.525751591	7.806030273	7.555071354	7.603389263	7.587323189	7.786410809	7.528443813	7.441993713	8.123384476	7.958739281	7.690633774	7.773238182	8.050247192	7.918136597	7.879489899	8.076151848	7.968802929	8.222512245	8.012720108	8.13167572	8.322610855	8.41514492	7.971453667	8.258684158	7.959203243
BAG4	7.678035259	8.017259598	7.607823372	8.281967163	7.497173309	7.441032887	7.360228062	7.535943031	7.299431324	7.604925632	7.322136402	7.787233829	8.6960783	7.453850269	7.230901718	7.581215858	7.61809063	7.910592556	7.450309277	7.605702877	7.684039116	7.626673222	7.494140625	8.011753082	8.480995178	8.007247925	7.366663933	7.824028492	7.463263035	7.65681076	7.634998322	7.498745918
BAG5	7.76926136	7.478869438	7.628322124	7.541671276	7.519217491	7.511590958	7.581715584	7.451038837	7.57445097	7.469894409	7.529335499	7.383149147	7.583343029	7.447529793	7.421689987	7.446443558	7.53945303	7.528289795	7.558812141	7.479011059	7.745718479	7.592129707	7.480123997	7.541429996	7.259338856	7.551651955	7.62459898	7.590579033	7.626814842	7.445284367	7.509414196	7.697998047
BAGE	7.057814598	7.103116989	7.057721138	6.710089207	6.76934576	6.876692772	6.680860043	6.996456623	6.903996944	6.915161133	6.892884254	6.877161026	6.862016678	7.027017593	6.876984119	7.12315464	6.968807697	6.827835083	6.792331696	6.896323681	6.851162434	6.94424963	6.932144165	6.850281239	6.803590775	6.785918236	6.838543892	6.884446144	6.865430832	7.046515465	6.801859379	6.855251789
BAGE2	6.840292454	6.853590965	6.861185551	6.676414013	6.899744034	6.831245422	6.701961517	6.762273312	6.653568268	6.732562065	6.640368938	6.732192516	6.83786869	6.645617008	6.768012047	6.816728592	6.765262604	6.895499706	6.815681934	6.718844891	6.975031853	6.723338604	6.750058174	7.083702564	6.67352438	6.996456623	6.955162048	6.919539928	6.853796005	6.822710514	7.101814747	7.064351559
BAGE3	6.759783268	6.742904186	6.929999352	6.898219585	6.762143612	6.731334209	6.809153557	6.744332314	6.656507015	6.646149635	6.609678745	6.81297493	6.759183884	6.561100483	6.641540051	6.722855091	6.830901623	6.786161423	6.736818314	6.671484947	6.907602787	6.793460846	6.779951572	6.991954327	6.856385708	6.994841099	6.783778191	6.897166252	6.870179653	7.005520344	7.015140533	7.019271374
BAGE5	7.186191559	7.200924397	7.406659603	7.471932888	7.486107826	7.133431435	7.001592636	7.157534122	7.143733501	7.199374676	6.766983509	7.113785267	7.3308568	6.925787449	6.85842514	7.438743591	7.175980091	7.650774002	7.838561058	7.263702393	7.599180222	7.087645054	7.220911503	7.65892458	7.495961189	7.52187109	7.321596622	7.930432796	7.582295895	7.376344204	7.997027397	7.883453369
BAIAP2	7.446257591	7.697580338	7.446788311	7.442937374	7.655085564	7.367819309	7.344459534	7.310829639	7.444041729	7.006623268	7.655216217	7.384631157	7.636111736	7.144416332	7.135049343	7.220911503	7.321882725	7.273612022	8.001585007	7.36536026	7.575222492	7.12104845	7.198181152	7.733273983	7.632931232	7.493289471	7.602632046	7.833609104	7.324345112	7.915795803	7.318693161	7.591937065
BAIAP2L2	7.055669785	7.493065834	7.43981266	7.222279549	7.461652756	7.295098782	7.005048752	6.917450905	7.273762703	6.954582214	7.188395023	6.961893082	7.200198174	7.018789291	6.937292099	7.53021574	7.293239594	7.279916763	7.37567997	7.286180496	7.303107262	7.072606087	7.260188103	7.496924877	7.170140266	6.989059448	6.946872711	7.541671276	7.139578819	7.365172386	7.070441723	7.246152878
BAK1	7.926794052	8.207080841	7.900270462	7.775891781	7.789693832	8.209053993	8.028367996	8.142439842	8.033624649	8.351286888	8.437233925	8.247868538	8.359104156	8.399581909	8.181775093	7.801882267	7.764812469	7.992494583	8.168803215	8.095052719	7.755939484	7.796759129	7.970662594	8.036046028	8.30256176	7.946333408	7.755742073	8.104447365	8.097791672	8.081660271	8.19397068	7.845452785
BAMBI	7.072474003	7.061934948	6.978818893	6.653684139	6.990255833	6.96770525	6.779911041	6.874830723	6.880869389	7.538771152	7.081622124	7.32196188	6.872978687	6.98464489	6.669411659	6.885350704	6.907151699	6.820346832	6.765034199	6.812157631	6.843748569	7.109271049	7.144193649	6.900352001	6.782812119	7.172186852	6.84923172	6.859170437	6.724286079	6.686862469	6.785172462	7.116299152
BANF1	7.441953659	7.298540592	7.492324829	7.448270798	7.506214619	7.254935265	7.395722389	7.53832531	7.587110043	7.852329731	7.556089401	7.488483429	7.417094707	7.260015965	7.179582596	7.371159077	7.546639442	7.457037926	7.783648014	7.59689188	7.656608105	7.222775459	7.311872482	7.384796143	7.657443523	7.333760262	7.632086754	7.708286762	7.721003532	7.910107136	7.317666054	7.381344795
BANK1	8.764885902	8.815571785	8.283007622	8.776991844	9.527505875	9.315187454	9.340991974	8.180423737	9.760145187	8.503628731	8.209907532	8.670016289	8.44475174	7.831095695	9.315634727	9.086194038	9.060212135	9.48150444	8.780011177	9.365357399	9.482922554	9.876080513	8.171975136	8.612784386	8.596938133	9.309985161	9.790929794	8.762163162	8.348749161	8.758861542	9.549118996	9.166798592
BANP	11.49773216	11.42467785	11.63559437	11.45096779	11.7244091	12.00060654	11.13804722	11.05280018	11.49929905	10.91031837	11.5393219	10.84542847	11.40598011	11.76057625	11.25267124	11.82563972	11.69552994	11.84538364	11.63700676	11.62794876	11.18933868	11.63171864	11.90304661	11.76057625	11.18368721	11.1716013	11.23766422	11.55429745	11.25912189	11.37083912	11.50751686	11.73349857
BAP1	8.04964447	8.398283005	8.294825554	8.226860046	8.079925537	8.233797073	7.848449707	7.88582325	8.250680923	8.209179878	8.419691086	8.068463326	8.309524536	8.366093636	7.58968544	8.309723854	8.106815338	8.244087219	8.078103065	8.1236763	7.962919712	7.9259305	8.407592773	8.396446228	8.226860046	7.89672184	7.876583576	8.505188942	8.079416275	8.430017471	8.110413551	8.209676743
BARD1	8.053399086	8.074532509	7.923934937	8.125362396	8.073972702	8.384121895	8.307625771	7.844898701	8.783713341	8.099861145	8.656536102	8.616495132	8.206079483	8.118755341	8.161259651	8.271072388	8.442761421	8.409129143	8.443720818	8.615969658	8.613156319	8.85231781	7.978664875	8.319610596	9.09944725	8.505894661	8.319479942	8.231776237	8.305160522	8.696468353	8.287167549	8.482157707
BASP1	13.97371197	14.21236801	13.52863503	13.54681969	14.37127399	13.79575062	13.3636055	13.50864601	13.35772896	13.71045399	13.72830296	13.74923801	13.88574028	14.6769762	13.61569881	14.20674515	13.88574028	13.8712492	14.2666111	13.98321247	12.2027998	13.75429153	14.61737442	14.36114693	13.91823483	13.93230629	14.00931263	13.81634617	13.67905331	13.8796339	13.21335697	14.10189247
BAT1	11.62794876	11.76057625	10.79273891	11.99124622	11.9939003	11.15795803	11.90304661	11.83762264	11.65051746	11.61263084	10.79273891	11.59092808	12.12556458	11.13925648	12.23334122	11.31514835	11.70164013	11.76274681	12.42986298	12.05858135	12.55622482	11.10878849	12.0699091	11.5676403	12.34647751	11.91735363	12.14382935	12.66252136	12.42986298	12.3730917	11.60587597	11.62601757
BAT2	8.662517548	9.284466743	8.917451859	9.147425652	9.2010746	9.175828934	8.451183319	9.175352097	9.113176346	9.001897812	9.531474113	8.87953949	9.698672295	8.961561203	8.608571053	9.135512352	8.913272858	8.918761253	9.657552719	9.359739304	9.368601799	8.484532356	9.456782341	9.475808144	9.503956795	9.395114899	9.327890396	10.08755112	9.616456985	9.639547348	8.832456589	9.03278923
BAT2D1	9.421769142	9.313962936	9.676937103	8.802197456	9.89434433	10.2037611	9.363183022	9.373352051	9.409236908	9.262401581	8.969577789	8.93475914	8.717539787	9.357193947	9.71894455	9.979077339	9.624014854	9.387152672	9.944553375	9.555315971	9.668081284	9.60831356	10.0289793	10.1198101	8.499239922	9.282051086	9.721141815	9.970487595	10.01123238	9.808225632	9.852074623	9.874706268
BAT3	8.150650978	8.176586151	8.535462379	7.904191494	7.697102547	8.337985039	7.393507004	7.717544079	7.925462723	8.689856529	8.837182045	8.283504486	8.175367355	7.83216095	7.515587807	8.269210815	8.036714554	7.716904163	8.190389633	8.118062019	8.204141617	7.723813057	8.410435677	8.286141396	7.888690472	7.760149002	7.529487133	8.352845192	8.021805763	8.123879433	7.961284637	8.242558479
BAT4	7.016499043	7.519816399	7.090444565	7.31782198	7.176569939	7.134259224	7.419223785	7.145990372	7.166482925	7.3440485	7.451627731	7.201654434	7.203611851	7.258938789	7.063984871	7.220911503	7.117338657	7.144121647	7.205634594	7.167224407	7.106784344	6.996679783	7.412968636	7.1596241	7.460595608	7.094289303	7.024747849	7.113785267	7.078710079	7.213099957	7.05441761	7.067850113
BAT5	9.183418274	9.460593224	9.357010841	9.255431175	9.637998581	9.3291502	9.318953514	9.520054817	9.400206566	9.655640602	9.419630051	9.463721275	9.441953659	9.487830162	9.155713081	9.338482857	9.562824249	9.263854027	9.664495468	9.681310654	9.263595581	9.373561859	10.00915051	9.553121567	9.562824249	9.637694359	9.735134125	9.504347801	9.428948402	9.57851696	9.149432182	9.607187271
BATF	8.516383171	8.534615517	8.846229553	8.566074371	8.413251877	8.512308121	8.489336967	8.725413322	8.613156319	8.645112991	8.864484787	8.717886925	8.854674339	9.556344032	8.639761925	8.627466202	8.508124352	8.83695507	8.266583443	8.49592495	8.450414658	8.564585686	8.483097076	8.572343826	8.799393654	8.252058983	8.179841995	8.093793869	8.388033867	8.245651245	8.754942894	8.429068565
BATF2	7.595178127	7.628582954	7.203315735	6.909155369	7.457680702	7.195096016	7.321700096	7.09988451	7.940140247	8.434674263	7.320853233	8.826581001	7.616949081	8.538691521	6.922421932	7.424300194	7.122313976	6.903053761	7.178887367	7.736333847	6.881381035	7.371415615	7.364861488	7.83419323	7.166306019	7.056647778	7.020459175	6.850281239	7.275864601	7.152799606	6.810142517	7.04211092
BATF3	7.799968719	7.36937952	7.579221725	7.069981575	7.259250641	7.425724983	7.256116867	7.071660042	7.420621872	7.121825218	7.695213318	7.99819231	7.49336338	7.467405319	7.151888371	7.646239758	7.512456417	7.650774002	7.350796223	7.278205395	7.531260014	7.691997528	7.598193645	7.189682007	7.274878502	7.243085861	7.168820381	7.207296371	7.098562717	7.186191559	7.317666054	7.184737206
BAX	6.927595139	6.951691151	6.898978233	6.95678997	6.84912014	6.926048279	6.878311157	6.937493324	6.801224709	7.030672073	6.854381561	6.942685604	6.993123055	6.834563255	6.893973827	6.924807072	6.931704521	6.875850677	7.09311676	6.889306068	6.917881012	6.790791512	6.92323494	6.937190056	7.116794586	6.879239082	6.870203495	6.961826801	6.86065197	6.978858471	6.781476498	6.773534775
BAZ1A	8.844615936	9.30092907	9.046722412	8.670191765	9.301355362	8.892183304	8.558026314	8.617307663	8.715869904	8.613462448	8.564073563	9.062206268	8.932880402	9.431372643	8.49111557	9.18510437	8.780011177	8.734636307	8.760923386	8.678239822	8.417853355	9.143141747	8.745617867	8.965144157	8.609605789	9.036680222	8.93919754	8.518464088	8.684064865	8.480732918	8.451542854	8.967535973
BAZ1B	8.380452156	8.680429459	8.663661957	8.288165092	8.731054306	8.562267303	8.113492966	7.794793129	8.490071297	8.165333748	8.314591408	8.206962585	8.33291626	8.061680794	7.93509531	8.473938942	8.535287857	8.364546776	8.80305481	8.854674339	8.594064713	8.072759628	8.958922386	8.640919685	8.8471241	8.451041222	8.611798286	8.988253593	8.660234451	8.773854256	8.480595589	8.62606144
BAZ2A	6.875116348	6.909306049	6.787859917	7.026360512	6.872556686	6.919189453	6.838634014	6.931336403	6.768772125	6.953470707	6.922540188	6.843952656	7.078866482	7.014605999	6.782928467	6.948723316	6.989092827	6.77670908	6.968766212	7.16490984	7.075121403	6.896625042	6.992258549	7.158488274	7.29441452	7.073246002	6.807740211	7.096804619	6.746562481	6.967777729	6.856254578	6.870519161
BAZ2B	9.54802227	9.126522064	9.490228653	9.391817093	9.553544998	9.427350998	9.014151573	10.04960537	8.980108261	9.8214674	8.993110657	9.732913971	9.773449898	9.709440231	9.569833755	9.336100578	9.672709465	9.426046371	9.495229721	9.008453369	8.671924591	10.40572166	9.751641273	9.346143723	8.802197456	9.078409195	9.573373795	8.532258987	9.138728142	8.570676804	8.66914463	9.253250122
BBS1	7.516881943	7.718858242	7.564439297	7.745939732	7.687203407	7.685173512	7.45442009	7.397999763	7.646576405	7.410490036	7.48785162	7.280376434	7.501787186	7.662147522	7.381813049	7.682309628	7.774698734	7.735321999	7.739135742	7.827980518	8.021805763	7.548676014	8.052050591	7.791165829	7.746957302	7.592978954	7.799360752	7.886782169	7.883548737	7.955769062	7.909462452	7.629476547
BBS10	7.010128021	6.862624645	6.803135395	6.724277973	6.650447369	6.790451527	7.024496078	6.967777729	6.795521736	6.734232903	6.707161427	6.839130402	6.700712681	6.83721447	6.863413334	6.773534775	6.946760178	6.716360092	6.705421448	6.716129303	6.837038994	7.217703819	6.938669205	6.628109932	6.608373165	6.694052696	6.935266972	6.822710514	6.889929771	6.815933704	6.921450615	6.858121395
BBS12	6.849100113	6.879854679	6.933197498	6.926025391	6.860431671	6.938593388	6.955710888	6.872556686	6.908259392	6.947746754	6.967074871	7.054406166	6.961781502	6.946948528	6.689695358	6.833314896	6.950576305	6.844625473	6.846840382	6.803462029	6.996174335	7.062187195	7.051250458	6.946896553	6.943385124	6.976445198	6.897211552	6.764236927	6.89228344	6.842042446	6.786936283	6.633102894
BBS2	8.898728371	8.79531765	8.985480309	8.71377182	8.889472008	8.868434906	8.619865417	8.661815643	8.939932823	8.624979019	8.37730217	8.634910583	8.608382225	8.409718513	9.055545807	8.953500748	9.053870201	9.12813282	8.938171387	9.14888382	9.428339005	8.710793495	9.072776794	8.432307243	8.382688522	9.096885681	8.889472008	8.976624489	9.27210331	8.563759804	9.269406319	8.660234451
BBS4	7.534921169	7.782436848	7.65892458	7.670057774	7.735576153	7.724599838	7.551759243	7.095126629	7.661645412	7.17812252	7.417844296	7.602272987	7.498184681	7.605623722	7.437715054	7.637183666	7.637867451	7.735321999	7.491175175	7.666685104	7.67311573	7.806338787	7.952528477	7.713288784	7.730444908	7.652235031	7.431224823	7.441953659	7.534499168	7.387753487	7.589476585	7.321309566
BBS7	7.022315025	6.822098732	6.829816818	6.9316535	6.693214893	6.874904633	6.911367416	6.850162506	7.021149158	6.962254047	6.665104389	6.962785721	6.841491222	6.816239834	6.720469952	6.963531017	7.08094883	6.9709692	6.885305882	6.714792252	7.114942074	7.033324242	6.843161106	6.740185261	6.853300571	6.903373241	7.019369125	6.564768791	6.940464497	6.665801525	6.815154076	6.706851482
BBS9	7.284245014	7.401538372	7.346363544	7.205181122	7.352640152	7.122776508	7.150037766	6.967777729	7.154429913	7.075451851	7.246333122	7.104614258	7.326592922	7.052494049	6.963182926	7.227652073	7.439116955	7.295503139	7.464334011	7.319535732	7.443277836	7.117338657	7.45113945	7.235526562	7.326500416	7.358452797	7.302526474	7.469371319	7.365690708	7.328460693	7.41250515	7.169186592
BBX	9.869777679	10.49769974	10.16650581	10.17485905	10.52305984	9.974713326	9.880879402	9.840923309	10.37045193	9.716836929	9.740175247	10.05439377	9.95114994	9.782138824	10.1034193	10.18026161	10.08168221	10.18667889	10.48032951	10.61076736	10.36962509	10.01997948	10.29120827	10.40345097	10.59888649	10.38600826	10.42488766	10.86724663	10.81448078	10.5664587	10.54291153	10.3876276
BCAN	6.942545891	6.975991726	7.003218174	6.995247841	6.876984119	6.795209408	7.00779295	7.0605793	6.832764149	6.969548225	6.871341228	6.878226757	6.899981499	6.98464489	7.035391331	6.871669292	6.854373455	6.97520113	6.792331696	6.796759605	6.862016678	6.969324112	6.942891598	6.964679718	7.135112762	6.931800365	6.854217052	6.941722393	6.896549225	6.772256374	6.833612442	6.878021717
BCAP29	7.462247849	7.401538372	7.499610901	7.525595665	7.302526474	7.318491459	7.472096443	7.583577633	7.421794891	7.583201408	7.398551464	7.656258106	7.469525814	7.349582195	7.452598572	7.415606022	7.422179699	7.328072548	7.659509659	7.464861393	7.794371128	7.326592922	7.209962368	7.216519833	7.329872608	7.641958237	7.511056423	7.214195251	7.476153374	7.399240971	7.497666836	7.374901772
BCAP31	10.8100338	11.15795803	11.07536125	11.24459553	11.06440639	11.21618843	10.94128227	10.72131252	10.96592617	11.35112572	11.37914085	10.35180855	11.66893578	10.83222294	10.68537521	11.27649689	10.88408089	10.79059887	11.60423565	11.2964468	11.30840302	10.47202206	11.49549294	10.94497967	11.06601334	11.28649712	11.25434113	11.58782578	11.11121941	11.59092808	11.44598484	11.10466862
BCAR3	6.706675529	6.665849686	6.708534718	6.895359516	6.794464111	6.860130787	6.66649437	6.846634865	6.879796028	6.709774494	6.727735519	6.779867649	6.693665028	6.642755508	6.778748989	6.738026142	6.874658108	6.894574642	6.842541695	7.169904232	6.792612553	6.676225185	6.7027421	6.743362427	6.637504101	6.753179073	6.719229221	6.744404316	6.739042282	6.743930817	6.974321365	6.651974678
BCAS4	8.347335815	8.827177048	8.540112495	9.306230545	8.913999557	8.47660923	8.784968376	8.021472931	9.014151573	7.865702152	8.393650055	8.269677162	8.683755875	7.956681728	8.704612732	8.530716896	8.55136776	8.952005386	8.210158348	8.874279022	8.4682827	9.36396122	8.091958046	8.486280441	9.647981644	8.373249054	8.24852562	8.788093567	8.309025764	8.288314819	8.657150269	8.190560341
BCAT1	7.006623268	7.038629532	7.23266983	7.260287285	7.137544155	7.25089407	6.901046276	7.095126629	6.814105034	7.14886713	7.117119312	7.188395023	6.741644382	7.776821136	6.699034214	7.074016094	7.362977505	6.781392574	6.882967949	7.047431946	7.335383415	7.126605511	6.921308994	6.97243309	7.01727438	6.879239082	6.82425499	6.841689587	6.939756393	7.108878136	6.821486473	7.400767803
BCAT2	8.180312157	8.177015305	8.008552551	8.054719925	8.089838982	8.176138878	7.834321022	7.614423275	8.264550209	7.852329731	7.871233463	7.86679697	8.081814766	7.898725986	7.826354504	8.159776688	8.189258575	7.972626209	8.051044464	8.456959724	8.250808716	7.798726559	8.072692871	8.044823647	8.412354469	8.197741508	7.955227852	8.284946442	8.084164619	8.091702461	8.144955635	7.924231529
BCCIP	6.671071053	6.927189827	6.780475616	6.777378559	6.711083889	6.710954666	6.871549606	6.861185551	6.730942726	6.849627972	6.948870659	7.016038418	6.860091209	6.642755508	7.134073734	6.805548191	6.812561989	6.831074715	6.843769073	6.838026524	6.689819813	6.752868652	6.829045296	6.618890285	6.680366516	6.76023674	6.836169243	6.693214893	6.882910252	6.930914402	7.00009346	6.762375832
BCDIN3D	8.475338936	8.080690384	8.17669487	8.243751526	8.057939529	8.30020237	8.516215324	8.398406029	8.332435608	8.135878563	8.140421867	8.217638016	8.371118546	8.307116508	8.645860672	8.209179878	8.507070541	8.560199738	8.244708061	8.344754219	8.596938133	8.950458527	8.482157707	8.254619598	8.076274872	8.146899223	8.47759819	8.010885239	8.255879402	8.008282661	8.533192635	8.13704586
BCHE	6.729477406	6.771062374	6.822710514	6.625684261	6.726430893	6.846776485	6.49416399	6.687393188	6.568049908	6.69862318	6.83641386	6.694361687	6.650317669	6.994997025	6.929949284	6.79863596	6.718664646	6.820346832	6.730226517	6.828042984	6.683698177	6.750058174	6.7027421	6.654623508	6.662353516	6.701264858	6.70505619	6.750319004	6.672106743	6.751734257	7.196929455	6.678238869
BCKDHA	9.288888931	9.757568359	9.657801628	9.347880363	9.486153603	9.854186058	9.158439636	8.889611244	9.531474113	9.473767281	9.702630997	8.984992027	9.42760849	9.528759003	8.800814629	9.631509781	9.287752151	9.421302795	9.386914253	9.634757042	9.596484184	9.028450012	9.610024452	9.592788696	9.416703224	9.329366684	9.173420906	9.751886368	9.305845261	9.606930733	9.67510128	9.282223701
BCKDHB	6.947850227	6.86369276	7.104400158	6.852262974	6.813196182	6.962483883	7.067340851	7.104434013	6.884176731	7.020708084	7.030640602	6.843952656	6.891430855	6.762273312	6.844332218	6.909113407	6.993718147	7.003371716	6.95106411	7.000156403	6.979950428	6.845500469	7.047692299	6.816714287	6.870862007	6.943579674	6.975465775	7.039018631	7.01036787	7.080526829	6.838888645	6.789716244
BCKDK	10.47111893	11.15537643	10.76825809	10.45406914	10.73786736	11.1700325	10.2682457	10.3399992	10.24893665	10.494524	10.91423893	10.08168221	10.43460083	11.26413155	9.7472229	11.10801792	10.46085453	10.31383705	10.37326431	10.6673584	9.915350914	10.15729618	10.98559475	11.13534832	10.42573357	10.29491043	10.06663799	10.8288126	10.00327969	10.74330711	10.41940403	10.83671761
BCL10	6.846113205	6.869988918	6.79206419	6.860878944	6.864451408	6.865638256	6.930431843	6.814959049	7.015015602	6.952224731	6.879272461	6.876099586	6.786888599	6.904871941	6.9540205	6.820288658	6.82125473	6.914958954	6.727379799	6.836576939	6.796040535	6.79939127	6.812110424	6.880328655	6.931466579	6.907237053	6.754353046	6.79612112	6.851496696	6.863623619	6.840433121	7.0282197
BCL11A	6.984611034	7.12637949	6.985169411	6.947455406	7.162626743	7.113333225	7.214561939	6.784854412	7.351243496	7.311139107	6.918660164	6.98979044	6.845524788	6.764819145	7.008692741	7.022942543	6.94157505	7.019301414	6.967301369	7.251434326	7.099153519	7.18802166	7.009953022	6.84474659	6.937009811	7.190312862	7.183065891	7.28622818	6.912836552	7.126707077	7.112981319	7.188099861
BCL11B	9.452589035	9.419419289	9.59886837	9.380213737	9.745377541	10.12396049	9.627958298	8.920721054	9.840711594	8.904670715	9.064879417	8.800395012	9.46483326	9.021705627	9.74869442	9.863620758	9.859014511	9.68491745	10.02754593	10.00750256	10.26321697	9.887830734	9.654984474	9.703022957	9.324483871	9.589258194	10.07533932	10.3338232	10.52487373	9.885910034	10.74142075	9.719208717
BCL2	8.571429253	8.65379715	8.894634247	8.451903343	8.790689468	8.753158569	9.389496803	8.656536102	8.908362389	8.423565865	8.430196762	8.314591408	8.392373085	8.082252502	8.728401184	8.856450081	8.719225883	8.686231613	8.926136971	8.785984993	8.950458527	8.600776672	8.396087646	8.483097076	8.605139732	8.666119576	9.06302166	8.926136971	9.321704865	8.815150261	8.857481956	8.612469673
BCL2A1	7.038296223	7.039497852	7.074139118	6.921983242	7.003040314	6.814786911	7.070246696	7.434283257	6.882016659	7.226563931	7.233998775	7.169259548	6.999770164	7.473660469	7.159355164	6.88898468	7.013027191	6.888753891	6.78875351	6.859048367	6.920359135	7.015015602	6.832071304	6.91972208	6.946026802	7.028758526	6.901909828	6.861168861	6.883769035	6.891304016	6.92663908	6.905036449
BCL2L1	14.1726265	11.84300423	13.77175617	12.35792255	12.22798729	12.47903347	12.63077354	13.88574028	12.90403557	14.17956257	12.92777157	14.42066956	14.00931263	10.90032578	13.16596794	12.69474602	13.33249855	12.45279694	14.30101967	13.58491421	13.72830296	12.22227859	13.96063042	13.39259529	12.90403557	13.17930317	13.17421436	14.00931263	13.63259411	13.30055428	12.9749155	13.38764477
BCL2L11	7.028375149	7.080571651	6.922857285	6.860878944	7.089701653	7.037586689	7.012962341	6.977118492	6.94508791	6.923298359	6.975991726	6.926929474	6.989092827	7.079037666	6.717413902	7.086846828	6.936971188	6.947062016	6.946016788	6.90827322	6.901229382	7.091350079	7.037840366	6.952100754	6.800701141	6.954769135	6.828199863	7.033233643	6.927189827	6.844306946	6.805548191	6.99130106
BCL2L12	7.0696702	7.251039028	7.006450176	6.902825832	7.011270046	7.079597473	7.014169693	6.859048367	7.051221848	7.155556679	7.018643856	6.930289268	7.0605793	7.355723381	7.401360989	7.02654171	7.183988571	7.087903976	7.044365406	7.019316673	7.011249065	6.989192009	7.058123589	7.266517162	7.109161377	7.073246002	6.915983677	7.006855011	7.020318508	6.961893082	7.056091785	6.904060841
BCL2L13	10.24298859	9.531104088	10.12646675	9.768183708	9.647782326	9.806927681	9.586607933	10.10020542	9.837827682	10.207057	9.835630417	10.06090355	9.995975494	9.758828163	9.324712753	9.79008007	9.920541763	9.786361694	10.10943604	9.733699799	10.15175915	9.558982849	10.16473579	9.923445702	9.497065544	9.668081284	9.611081123	9.73107338	9.991085052	9.973072052	9.938117981	9.758477211
BCL2L15	6.712458611	6.631914139	6.752868652	6.758598328	6.671104908	6.692741394	6.717166424	6.78875351	6.754814148	7.059262276	6.691031456	6.772283554	6.789500237	6.693499088	6.642430782	6.689631462	6.705183029	6.708636761	6.717554092	6.696059704	6.720407963	6.698856354	6.783677101	6.664226532	6.717366695	6.683916092	6.722409248	6.665976048	6.609356403	6.645287514	6.732327461	6.732032299
BCL2L2	7.232419491	7.107391357	7.333940983	6.933501244	7.345714092	7.53832531	7.17896843	7.343857765	7.280585289	7.388344288	7.278409004	7.524501801	7.424041748	7.381634712	7.171036243	7.302480221	7.389537334	7.124029636	7.121952057	7.418023586	7.160178185	7.313410759	7.609602928	7.424819946	7.002066612	7.130966187	7.300087929	7.245448589	7.379115582	7.231945515	7.460033417	7.513085842
BCL3	10.34399986	9.928792	9.398459435	9.522629738	10.40147018	9.499960899	9.760145187	10.00750256	9.292455673	10.43029022	9.840044975	9.238851547	9.701271057	10.48444176	9.787945747	10.13247108	9.914000511	9.725910187	9.950409889	9.922128677	8.405470848	9.161379814	10.13497925	10.62061977	9.619218826	9.890604019	10.03013229	9.814986229	9.515712738	9.74368763	9.032097816	10.02669716
BCL6	12.91968632	12.92777157	12.28254223	12.40991592	13.48342896	12.82247257	12.62125301	13.00881863	11.84538364	12.73044682	12.80736446	12.47603703	12.89588451	13.7835989	12.70443726	13.42848396	13.37680721	12.96287537	13.17930317	12.77302361	11.00741386	13.26732826	13.70079327	13.54681969	12.5338068	12.75337505	12.56825733	11.90569592	12.17273521	12.47903347	12.07517815	12.83329487
BCL7B	8.015711784	7.900507927	7.941354275	7.865397453	7.859248638	7.766093731	8.188136101	8.283886909	8.003076553	8.09804821	7.960680485	8.197154999	8.211366653	7.981635571	8.41619873	7.917235851	7.885020733	8.138019562	8.082252502	8.015829086	8.07742691	7.741667271	8.155780792	7.957623482	8.100610733	8.166604996	7.853702068	8.254164696	8.112407684	8.045640945	7.945169926	7.812242508
BCL7C	7.338057995	7.04371357	7.09567976	7.315443993	7.176569939	7.068700314	7.446723938	7.107933521	7.187168121	7.034482002	7.075922966	7.242088795	7.258108139	6.955481529	7.05227232	7.229644299	7.214403152	7.3846035	7.115766048	7.193868637	7.171452045	7.070746422	6.963714123	7.048915386	7.416557312	7.401700974	7.192341328	7.250853062	7.09338522	7.223807335	7.016240597	6.804498196
BCL9	7.348569393	7.665969849	7.453497887	7.456623554	7.692213535	7.520966053	7.368776798	7.27069664	7.351243496	7.290363789	7.400697231	7.204796314	7.46659565	7.300992012	7.362262249	7.505984306	7.442613125	7.278106689	7.594143391	7.578133583	7.487480164	7.576858997	7.802622318	7.767542362	7.765127659	7.442844868	7.489976883	7.906764507	7.723630905	7.762564182	7.562704563	7.668410778
BCL9L	7.392744064	7.453758717	7.484359741	7.391518116	7.358695507	7.240846157	7.455748558	7.240709782	7.614241123	7.372087479	7.521265984	7.389427185	8.064501762	6.917462826	7.490456581	7.251039028	7.45873642	7.212955475	8.124444008	7.731559277	7.760053158	7.085841179	7.888091564	7.349718094	7.969261646	7.863310814	7.689620018	8.533192635	8.399776459	8.105134964	7.844684601	7.469448566
BCLAF1	6.923894882	6.871742725	7.075987816	7.355271339	6.937512398	6.860130787	6.992023945	7.028820515	6.887933731	6.975126743	6.768465996	7.129666805	7.651240349	6.921450615	6.785200119	6.891955853	6.843782902	6.865638256	7.190114498	6.961117268	7.508543015	6.8820467	6.847847939	6.976148605	7.322842121	7.281124592	7.108547211	7.041195393	7.164489746	7.055138111	7.218201637	7.28556633
BCOR	7.685173512	7.60440731	7.392202377	7.562060833	7.790381908	7.723406315	7.625329018	7.503473759	7.73748827	7.294705391	7.692499638	7.827900887	7.754080296	7.658162594	8.043330193	7.600605488	7.732176781	7.967909813	7.778642178	7.77201128	7.870436668	8.006864548	8.000159264	7.871921539	7.915998459	7.685173512	7.890976906	7.935914516	8.046492577	7.89495182	7.729424953	7.835526466
BCORL1	7.578642368	7.693956375	7.302442074	7.578961849	7.831584454	7.345093727	7.411349297	7.313720703	7.269668579	7.77907753	7.842828751	7.203664303	7.677678585	7.448442936	7.367263794	7.612641335	7.535021305	7.489976883	7.611234665	7.812349796	7.227652073	7.149329185	8.043888092	7.904296398	7.828834534	7.538968086	7.405473232	8.091958046	7.597630024	7.939629078	7.420449734	7.814790726
BCR	6.669950008	6.685428143	6.615721226	6.599149227	6.632758141	6.623949528	6.569146156	6.588323593	6.66298008	6.643086433	6.666595459	6.817670345	6.636926651	6.646999836	6.788198948	6.568638325	6.560680389	6.646626472	6.550530434	6.740377903	6.649003983	6.741906166	6.606561184	6.656184196	6.72422266	6.665655613	6.629732609	6.528414726	6.626840591	6.69905901	7.652536869	6.573115349
BCS1L	7.563926697	8.089137077	7.84986639	8.133705139	8.016640663	8.064105988	7.748077869	7.536838055	8.037612915	7.733547211	8.001372337	7.545981884	7.649414063	7.806748867	7.819330215	7.876994133	7.749150276	7.992494583	7.743186474	8.09999752	7.883644581	7.89646101	7.858070374	7.998340607	8.132734299	7.642895222	7.642426968	8.115125656	7.938556671	8.0795784	8.165939331	8.025145531
BCYRN1	9.822777748	10.89550495	10.34190655	10.88674641	10.65962505	10.3002367	10.5501852	10.01222038	10.52762318	10.0165062	10.68316078	10.25189781	10.47038174	10.53926373	10.63051701	9.985215187	9.667849541	10.60186863	10.51677322	10.24270725	9.814986229	10.39502621	9.599656105	10.71562958	11.41649818	10.7311945	9.925393105	11.22531033	10.82739925	10.8825264	10.92435074	10.87453747
BDH1	6.91587019	7.012684822	6.804344654	6.752868652	7.01009798	6.983081341	6.879415035	6.80890274	7.03030014	6.781775951	7.011882305	6.841381073	7.076636314	6.820392609	6.950101852	6.983027458	7.040198326	7.127686501	6.916323662	6.791145325	6.839673519	6.942985058	7.054949284	6.886606216	7.049119949	6.848824024	6.931704521	6.937479019	6.926172733	6.751734257	6.918216705	6.757491589
BDP1	7.227184296	7.541429996	7.395263195	7.483411789	7.421380043	7.326622486	7.204960346	7.149831295	7.344814301	7.052072048	7.155398846	7.300322056	7.501787186	6.928475857	7.224167347	7.244465351	7.296012878	7.487194538	7.412428856	7.545766354	7.6814785	7.11262846	6.952558994	7.501306534	8.148058891	7.45113945	7.409796715	7.946702957	7.663020611	7.587323189	7.649611473	7.635386467
BEAN	6.687191486	6.65981245	6.498401642	6.728127956	6.580337524	6.606811523	6.6679883	6.610692024	6.616790295	6.732562065	6.67086792	6.7768116	6.552214146	6.702486515	6.658389091	6.65743351	6.614451408	6.628109932	6.529317856	6.648386478	6.612548828	6.574300766	6.583107471	6.590420723	6.708636761	6.601853371	6.650689602	6.667104721	6.719393253	6.610425472	7.208949566	6.735983849
BECN1	8.929707527	9.02532959	8.739841461	8.856265068	8.834711075	8.905312538	8.93680954	9.331770897	8.732134819	8.769656181	8.562267303	9.176573753	8.834294319	9.143141747	8.973179817	8.961161613	8.665365219	8.785486221	8.766850471	9.026233673	8.879735947	8.557110786	8.871365547	8.66199398	9.150936127	9.12813282	9.381885529	8.923945427	9.129340172	8.936439514	8.908362389	8.974220276
BEGAIN	7.017655849	6.953642845	6.963493824	7.053328037	6.763303757	6.943884373	6.939271927	7.141010761	6.960655689	7.120360851	6.828066349	6.99505949	7.015192032	7.1220994	6.784807682	6.816728592	6.78589201	6.815605164	6.938060284	6.984375	7.034825802	6.834877491	7.114874363	7.075850964	6.921535015	7.0037117	6.898219585	6.907178402	6.914929867	7.20800972	6.752590656	6.76915884
BEST1	9.824296951	10.02134895	9.385438919	9.461837769	10.54197884	10.01294613	9.368237495	9.957305908	9.071710587	9.79325676	9.548264503	9.471138954	9.214301109	10.43315887	9.576181412	10.33667183	9.636340141	9.729904175	9.564774513	9.977478027	8.127183914	10.03867435	10.28176785	10.43999195	9.489717484	9.116116524	9.487466812	9.57139492	9.512166023	9.637390137	8.731513023	10.36962509
BEST4	6.842906475	6.674397945	6.823516846	6.763987541	6.768247604	6.726461411	6.838634014	6.713980198	6.858031273	6.664579391	6.834998131	6.80632925	6.801156044	6.723241806	6.693375587	6.637239456	6.851789951	6.856216431	6.83109045	6.777420044	6.920359135	6.938976288	6.870234966	6.750736713	6.934169769	6.858188629	6.904140472	6.84912014	6.899846077	6.774672985	6.792315483	6.690715313
BET1	7.301789761	6.964474678	7.293718815	7.29289484	7.166857243	7.309063911	7.756593704	7.637867451	7.316333771	7.373514175	7.294837952	7.645650387	7.289007187	7.449780464	7.704557419	7.299664021	7.363677025	7.346014977	7.259019375	7.261537552	7.571529865	7.483512402	7.257060528	7.086033821	6.895499706	7.160045624	7.762881756	7.041195393	7.464670181	7.216154099	7.264905453	7.256503105
BET1L	7.54982233	7.727247715	7.606622219	7.543048382	7.432494164	7.35259676	7.692677498	7.767353535	7.57445097	7.376839638	7.727041721	7.552538872	7.997177124	7.587022781	7.716519356	7.606622219	7.702032566	7.571904182	7.880173683	7.598909378	7.609018326	7.392363071	7.995313168	7.653103828	7.899267197	7.664830208	7.557665348	7.948574066	8.067054749	7.866203785	7.519279003	7.498089314
BEX1	6.844866276	6.897135735	7.0588727	7.064259529	6.98921299	7.034880161	7.012962341	7.102056026	7.180914402	7.317666054	7.052072048	7.208189011	7.00729847	6.918685913	6.942607403	7.19267416	7.015140533	6.893527031	6.771088123	7.141293526	6.858160973	6.97827816	6.946896553	6.818104744	6.895499706	7.14610672	7.149677753	6.960634232	6.923618793	6.924807072	6.733007908	6.847196102
BEX2	8.717539787	8.393404007	8.94827652	9.303649902	8.432448387	9.020704269	9.525224686	8.425656319	9.214819908	8.248746872	8.408844948	8.369195938	8.629013062	7.986502171	8.990339279	8.524539948	8.667804718	8.840137482	7.738117218	8.221749306	8.793785095	8.868227959	8.047874451	7.862867355	8.664579391	9.105882645	9.01940918	7.888330936	8.15735817	8.17377758	8.464396477	7.7727561
BEX4	8.415808678	8.226471901	8.223829269	8.168905258	8.164992332	8.248941422	8.48399353	8.473070145	8.318860054	7.971544266	7.813268661	8.482385635	7.962006092	7.88272953	8.883455276	8.025069237	8.167050362	8.134339333	8.136525154	8.304766655	8.645505905	8.367843628	8.064105988	8.014014244	7.931625843	8.57250309	9.154213905	8.257012367	8.848898888	8.122728348	8.150650978	8.082391739
BEX5	7.172550678	7.192250252	7.138489723	7.215496063	7.145440578	7.063809872	7.503546715	7.106724739	7.241374016	6.975126743	7.0646348	7.236031532	7.20217371	6.914929867	7.202852249	7.075282097	7.053966999	7.154879093	7.01202631	7.167224407	7.133628368	7.499124527	7.190857887	7.039125919	7.187909126	7.158710957	7.349626064	6.889186382	7.064834595	6.934972763	7.05441761	6.884398937
BEXL1	9.07087326	9.090949059	8.930216789	9.16989994	8.616933823	9.272920609	9.321704865	8.85663414	9.185814857	8.638256073	8.840846062	8.947831154	9.112206459	8.804465294	9.443936348	8.915154457	9.036680222	9.115325928	8.830971718	8.900118828	9.303071976	9.576181412	9.008342743	8.726561546	8.895435333	8.98222065	9.611832619	8.697525024	9.220458984	8.593629837	8.986139297	8.558167458
BFAR	9.398459435	9.264746666	9.134267807	9.568261147	9.514178276	8.754761696	9.844129562	9.369654655	9.560299873	9.189153671	8.852725029	9.552408218	9.247010231	9.164619446	9.85691452	8.86721611	9.144762993	9.522886276	9.437116623	9.283601761	9.208602905	9.406414032	8.528578758	9.140968323	9.963853836	9.812538147	9.41181469	9.668872833	9.504508972	9.475077629	9.544333458	9.449516296
BFSP1	6.706675529	6.807527065	6.900138855	6.636384964	6.833612442	6.707343578	6.559395313	6.637752533	6.713451862	6.827096462	6.844516277	6.742209435	6.941442966	7.017401218	6.6679883	6.711764812	6.83342886	6.815605164	7.012989044	6.716129303	6.789716244	6.849211216	7.004551411	6.602966309	6.834721565	6.65139389	6.807740211	6.650503159	6.701542854	6.785809517	6.814065933	6.759214878
BFSP2	6.854866028	6.799005508	6.63988781	6.609678745	6.688977242	6.641180992	6.637971878	6.672106743	6.72942543	6.704902172	6.681566715	6.603172779	6.885486126	6.802391529	6.91730547	6.613568306	6.773418903	6.706073761	6.510625362	6.616745472	6.720407963	6.646371365	6.609649181	6.693329334	6.744949341	6.654965878	6.588981152	6.757620811	6.786725521	6.703930855	7.163661003	6.648249149
BGLAP	7.140869617	7.223744392	7.167748928	7.131635666	7.506214619	7.142039299	7.124029636	7.106724739	7.169342041	7.073967457	7.392461777	7.101769447	7.266031742	7.404812813	7.263504505	7.345607758	7.208873749	7.283813	7.171221733	7.368336678	7.044534206	6.96855545	7.100699902	7.249288082	7.060650349	7.044616222	7.006717205	7.153244972	7.073616028	6.839884758	6.910718918	6.985557079
BHLHB2	9.887830734	9.963478088	9.872337341	9.140097618	9.96676445	9.926527977	9.494427681	9.088871002	9.267476082	9.520550728	9.799555779	9.416010857	10.23616791	9.596484184	9.59083271	10.10917854	10.18833351	9.499960899	10.12219524	9.976812363	10.07113743	9.707074165	10.36962509	9.941411018	8.770086288	9.912704468	10.40824699	9.868531227	10.39881992	10.07943249	9.718044281	9.799555779
BHLHB9	6.844866276	6.780952454	6.847422123	6.720749378	6.906155586	6.724140644	6.913705826	6.705162048	6.962203979	6.90169239	6.740652084	6.829093933	6.988179207	6.756218433	6.757226467	6.881971359	6.816855907	6.888753891	6.963353157	6.823461056	6.990442276	6.904476166	6.877307892	6.770072937	6.929688454	6.891304016	6.926025391	6.881183624	6.987682819	6.812922001	6.772795677	6.828992367
BICD1	6.693352222	6.650791645	6.763498783	6.546771049	6.619920731	6.651004791	6.622124672	6.725221157	6.583266735	6.542917252	6.59459877	6.665949345	6.685673237	6.698635101	7.507180691	6.589625359	6.626265526	6.692985058	6.678122044	6.594175816	6.611433983	6.630651474	6.564730167	6.713786125	6.616519451	6.665655613	6.647649765	6.663715363	6.646436214	6.586096287	6.576190472	6.712213993
BICD2	10.21250153	10.34399986	10.34278774	10.75810051	10.35100555	10.39881992	10.17249966	10.22235203	9.889549255	9.602788925	9.911913872	10.15259933	10.62355042	10.06289387	10.14963627	10.66935825	10.43721867	10.5049057	10.38179398	10.69381809	10.32448483	9.987894058	10.06438351	10.5558567	10.4311285	10.54095364	10.52228451	10.4239378	10.23861694	10.32876015	10.36488152	10.30932903
BID	9.993385315	9.397211075	9.426872253	9.953577995	9.298377991	9.282223701	9.854881287	9.84943676	9.180197716	9.971117973	9.798378944	9.663721085	9.687448502	9.970802307	10.29120827	9.89533329	9.469312668	9.324940681	9.162817955	9.504792213	9.241928101	9.737297058	9.884799004	9.171003342	9.631806374	9.676706314	9.61554718	9.288637161	9.114386559	9.384922028	9.407319069	9.708501816
BIK	6.90827322	7.017261982	6.828941822	6.88705349	7.086359024	7.051540375	6.943674564	6.847766876	6.848852634	7.084664822	7.269104958	6.91697979	7.109358788	7.094800949	6.920035839	6.868673801	6.920359135	7.024775505	6.914644718	6.91096735	6.854033947	6.912052155	7.109978676	7.177762508	7.014226913	6.823371887	6.725151062	6.752747536	6.908286572	7.06232357	6.821486473	6.871525288
BIN1	10.78811073	10.92435074	11.28438377	11.31116009	10.59238338	10.96744919	11.23026562	10.41591358	11.51497555	10.35856533	10.94128227	10.72687244	11.84742641	10.33667183	11.15316963	11.11180687	11.08762646	11.46832848	11.49202633	11.35861588	11.85186863	10.94910049	10.3483963	11.05794811	11.6790514	11.35670757	11.53460312	11.94114876	11.8489399	11.47681618	11.85408211	10.86860752
BIN2	7.379561424	7.450187683	7.287055969	7.479230404	7.229379177	7.115611076	7.579690456	7.846565247	7.456233978	7.574689388	7.765878201	7.711491108	7.439853191	7.717544079	7.588152885	7.381813049	7.279149532	6.977295876	7.279204845	7.381414413	7.293082237	7.183720589	7.552423954	7.392202377	7.2455163	7.739498615	7.408394814	7.609018326	7.646125317	7.833028316	7.384631157	7.518760681
BIN3	9.051795006	9.107586861	8.796128273	9.388319016	9.685379982	8.977065086	9.066959381	9.136154175	8.966059685	9.012392044	9.286899567	9.196725845	9.442668915	9.355298996	9.383015633	9.023587227	9.168223381	9.278191566	9.302261353	9.343057632	8.586183548	9.124112129	9.126315117	9.504508972	9.826325417	8.809514046	8.787331581	9.581896782	9.301574707	9.155527115	8.809238434	9.189366341
BIRC2	8.334600449	7.598679543	8.086645126	7.790588856	8.103794098	8.21598053	7.854102612	8.368741035	7.495961189	8.672183037	7.586015224	8.067439079	7.730197906	7.948471069	7.857051849	8.07258606	7.808303356	7.924819946	7.760574341	7.546639442	7.821060181	8.145061493	7.658433914	7.753633976	7.48097086	7.822297573	8.009275436	7.45413208	7.528376579	7.649978638	8.002484322	8.057492256
BIRC3	6.910835266	6.785200119	6.977082253	8.134662628	6.996316433	6.851162434	7.315333366	7.042908669	6.953445911	7.029634476	6.605704784	7.302480221	8.257455826	6.710743904	7.479531288	6.850356579	6.943736553	7.243582249	7.215097427	7.067891121	8.552602768	7.390602589	6.770884037	7.005451679	7.855531216	7.637867451	7.657524109	7.045686722	7.058959484	6.996981621	7.854264259	7.570074081
BIRC4	6.91587019	7.087645054	7.033262253	7.143342495	7.034482002	7.074342251	6.886299133	7.019055843	6.979491711	7.166857243	7.115766048	7.118407249	7.112194061	7.109527588	6.979505539	6.984666348	7.015846252	7.00972271	6.997816563	7.097864151	6.942873001	6.897733688	7.017663479	7.219806194	7.397604942	7.054896355	7.069633007	7.224675179	7.310883522	7.135199547	7.075651169	7.342973232
BIRC6	7.37006712	7.650240898	7.660266399	7.380384445	7.525945187	7.663484573	7.469260693	7.425724983	7.692588806	7.518760681	7.632229805	7.515658379	7.512713432	7.384356499	7.576223373	7.545874119	7.631633759	7.372087479	7.383149147	7.294269085	7.485254288	7.690112114	7.689827442	7.449145794	7.404614449	7.519042015	7.504703522	7.351373196	7.45280838	7.289714813	7.546965122	7.471932888
BIVM	7.15120697	6.948377132	7.155684948	7.145990372	6.955916405	6.964368343	7.335624695	7.056924343	7.281302452	7.096885204	7.111345768	7.130892277	7.271610737	7.074213982	7.164587975	7.098835945	7.287951946	7.080662727	7.177951336	7.099227905	7.514283657	7.334632874	7.075451851	7.108966351	6.927832603	7.126605511	7.272066116	7.021624565	7.189261436	6.745156765	6.82712698	6.768233776
BLCAP	8.806809425	9.119819641	9.121667862	8.895044327	8.85431385	8.975881577	9.173185349	8.812857628	9.323507309	9.191765785	9.244285583	9.017333031	9.282051086	8.919911385	9.205485344	8.885798454	9.085395813	9.13212204	9.087210655	8.634773254	8.973404884	8.984378815	9.39078331	8.950827599	9.077395439	9.01940918	9.215057373	9.038525581	9.081248283	8.785816193	8.963151932	8.676116943
BLK	7.460454464	8.146899223	7.854758263	8.38476944	8.833698273	8.134662628	8.792263031	7.740055561	9.051377296	7.872669697	8.169626236	7.8220644	8.603452682	7.117424011	8.317942619	7.975628376	7.663873196	8.655240059	7.824028492	8.719225883	8.638256073	7.897241116	7.265563011	7.941354275	9.003002167	8.773519516	8.522577286	8.697525024	8.187193871	8.387810707	8.678239822	8.355884552
BLM	7.471829891	7.41235733	7.515798569	7.537875652	7.528020382	7.360416889	7.521214485	7.129325867	7.479230404	7.283381939	7.335363388	7.861048222	7.143468857	7.048395634	7.374436378	7.555994511	7.514886856	7.525271416	7.270387173	7.278205395	7.519924641	7.265042305	7.23842144	7.308671951	7.151937485	7.624011517	7.328655243	7.230504513	7.255173206	7.189597607	7.265285015	7.389757156
BLMH	7.71924305	8.16034317	7.651535988	7.991270065	7.707816124	7.695401192	7.861452103	7.685404301	7.840698719	7.67690134	7.702344418	7.626814842	8.115287781	7.923669815	7.949723721	7.716970921	7.725336552	7.83419323	7.615883827	7.752886295	7.747068882	7.637704372	7.98035574	7.83419323	8.094179153	7.991558075	7.764426231	7.835230827	8.174012184	8.035763741	8.213953018	7.691859722
BLOC1S1	10.45745564	10.21381664	10.09851551	10.62443066	10.23424435	9.379470825	10.84542847	10.90811062	10.494524	10.96592617	10.17687893	11.08500862	10.16422272	10.44074726	10.21101284	9.737847328	10.30965042	10.09676552	9.851019859	9.927886963	10.34335518	9.869503021	10.22661018	9.844424248	10.98559475	10.7782259	10.07370567	9.817000389	10.00065899	10.04850388	9.656583786	10.08988667
BLOC1S2	6.662430763	6.655970573	6.748442173	6.845341206	6.722575665	6.731334209	6.730556965	6.701744556	6.751691818	6.750058174	6.718776703	6.646885872	6.841491222	6.792331696	6.7461586	6.684928894	6.678730965	6.702183247	6.675664425	6.668492317	6.959272385	6.623557568	6.634833336	6.977295876	6.784807682	6.647797585	6.837242603	6.710319042	6.772407532	6.791783333	7.09395647	6.680911064
BLR1	6.793539047	6.816873074	6.69905901	6.695595264	7.14886713	6.964368343	7.009027958	6.807740211	6.959608555	6.6792593	6.6305089	6.742209435	6.625502586	6.573428631	6.864886284	6.946839333	6.751985073	6.868549824	6.748771191	6.789892197	6.956637383	6.963017464	6.557899952	6.707343578	6.70164299	7.037144661	7.31782198	7.059908867	6.86065197	6.743930817	6.895685196	6.822519302
BLVRA	8.980348587	8.582568169	8.926539421	9.395817757	8.438506126	8.975329399	9.164886475	9.005898476	9.120936394	9.369380951	9.540805817	10.00554466	9.413679123	9.26524353	8.980588913	8.672517776	8.559681892	8.423236847	8.551898956	8.622008324	8.788811684	9.239044189	8.637254715	8.580777168	8.486808777	9.021274567	8.730478287	8.131108284	8.510800362	9.103065491	8.811779022	9.218025208
BLVRB	10.1203661	9.06675148	10.28064346	10.40662098	8.586932182	8.771619797	10.32297707	10.62555599	9.331212044	10.65747738	10.25095367	11.16876125	10.16955853	9.129709244	10.64901352	9.209890366	8.993401527	9.013287544	10.02061939	9.473380089	9.822777748	9.754871368	9.650607109	10.03867435	10.44734764	10.62555599	8.936439514	10.11907005	9.35208416	10.03195667	10.1151638	10.1755743
BLZF1	9.091535568	9.703413963	9.359739304	10.24270725	9.872646332	9.267476082	10.03013229	9.41792202	9.526409149	9.128270149	9.310481071	9.533984184	9.3435812	9.562824249	9.758828163	9.050663948	8.707894325	9.696712494	9.665916443	9.529872894	8.835882187	9.430370331	8.220579147	9.934243202	10.53133583	9.975396156	9.444488525	10.14504337	9.807923317	9.833729744	9.639547348	10.47940636
BMF	7.528203011	7.762881756	7.537138939	7.828948975	7.533184528	7.823007584	7.663326263	7.555071354	7.509581089	7.726052761	7.87304163	7.683695316	7.823243618	7.536838055	7.396208286	7.798639297	7.647856712	7.631873608	7.537138939	7.806338787	7.622632027	7.683884621	8.197741508	7.762949467	7.859984398	7.574301243	7.545710564	7.793770313	7.752584934	7.650601387	7.327242374	7.616624832
BMI1	8.801476479	7.853584766	8.209490776	8.348617554	7.628582954	8.330998421	8.749567986	8.424210548	8.488387108	8.174012184	8.217964172	8.709403038	8.603837967	8.604149818	9.076479912	7.965363503	8.945512772	8.840846062	8.2110672	7.631803513	9.0576334	9.545136452	8.244087219	8.098178864	7.982900143	8.208439827	8.69560051	7.665224075	8.524906158	7.722267151	8.892183304	8.141910553
BMP1	6.978141785	7.057980537	6.926680088	7.219600677	6.973049641	6.91488409	7.073458195	6.943884373	6.858031273	6.960825443	7.294837952	7.061311245	7.106528759	7.013224602	6.89228344	7.087841034	7.076508045	7.198387623	7.431287766	7.12890625	7.152402401	6.932853222	7.193693638	7.101701736	7.143247128	7.162081718	6.98974371	7.272816658	7.12427187	7.311872482	6.820072651	6.946919918
BMP2K	7.389109612	7.348050117	7.346363544	7.137205601	7.125741959	7.071585178	7.165293694	7.756475925	7.33991909	7.751348019	7.550699711	7.737593174	7.509800434	7.242847919	7.488643169	7.183355808	7.132146358	7.094419003	7.264568806	7.299431324	7.181569099	7.113276958	7.267389774	7.287521839	7.175528049	7.258979321	7.310327053	7.021624565	7.203700542	7.443102837	7.057872295	7.139330864
BMP6	7.202237129	7.101943493	7.228689671	7.145990372	7.23308754	6.937493324	7.374901772	7.383889198	7.333883762	7.828834534	7.273214817	7.44837904	7.685682297	7.182583332	7.247200012	7.719385147	7.396131992	7.05441761	7.373028278	7.127843857	7.180773735	6.97756958	7.357106686	7.025708675	6.996618271	7.091408253	7.209201813	7.193270206	6.942853928	7.107787609	6.84474659	7.338269711
BMP8B	7.053309917	7.875986099	7.134916782	7.425638676	7.241844177	7.217453957	7.270039082	7.435432434	7.319633484	7.082766056	7.731666565	7.162198067	7.308418751	7.671839714	7.768743038	7.12997818	7.080049992	7.227432251	7.105285645	7.173943043	6.955424309	7.23842144	7.245153904	7.424819946	7.629033566	7.202506542	7.033598423	7.739261627	7.381244183	7.67036581	7.401036739	7.759396553
BMPR1A	6.928502083	6.909306049	6.992807388	6.88705349	6.886482716	6.946872711	6.926929474	6.814015865	6.916015148	6.809153557	6.834998131	6.984298706	6.869988918	6.768772125	7.130053997	6.89002037	6.960634232	6.954547405	6.920567036	6.866922855	6.941450596	6.903542995	6.867739201	6.848788261	6.938646793	6.879239082	6.919790268	6.768772125	7.035414219	6.80704689	6.871942997	6.916729927
BMPR2	7.31845665	7.139238358	7.301482677	7.01255703	7.013464928	7.245747089	7.147675514	7.102056026	7.306328773	7.279916763	7.020498276	7.422457218	7.293030262	7.006682873	7.031141281	7.05315733	7.272816658	7.124029636	7.276278973	7.023887157	7.544696808	7.574570179	7.253674507	7.022432327	7.025557995	7.225013256	7.394138813	6.882167816	7.349626064	7.086966991	7.156369686	7.211918354
BMS1	8.364546776	8.907914162	9.156201363	8.470433235	8.821138382	9.024093628	8.402335167	7.825870514	8.842471123	8.24363327	8.540358543	8.138785362	8.73966217	8.413431168	8.238045692	8.818902016	8.699596405	8.809741974	8.517178535	8.738730431	8.915943146	8.757866859	8.787982941	8.691782951	8.732134819	8.353133202	8.438673973	8.700572968	8.551222801	8.599333763	9.183981895	8.758740425
BMX	6.811160564	6.860091209	6.825726509	6.873773575	6.981521606	6.912883759	6.797287941	6.965566158	6.628109932	6.977486134	6.704719543	6.692787647	6.782830238	7.248593807	6.618243694	6.979981422	6.729451656	6.7127285	6.834353447	6.795334816	6.721293926	6.846776485	6.841265678	7.077189922	6.868972301	6.690840244	6.879928589	6.642482281	6.711799145	6.776857853	6.804968834	6.944859028
BNIP1	7.002707958	7.036094666	6.964167118	6.933501244	6.982762814	6.956459522	7.196829796	7.028820515	7.069596291	6.962254047	6.882167816	7.023109913	7.167314529	7.008892059	7.279775143	6.84474659	7.200805664	7.028103352	6.972187042	6.986830235	7.047498703	6.80044508	6.989973545	6.958200932	7.147541523	7.041342258	7.039497852	6.946314335	7.014873505	6.922396183	6.830420494	6.821739197
BNIP2	9.910848618	8.737437248	8.849320412	9.282223701	8.730108261	9.257569313	9.688101768	10.12858963	9.093375206	9.761989594	9.160126686	9.753546715	9.298592567	9.775092125	9.851327896	9.066542625	9.69449234	9.345508575	8.85231781	8.474401474	9.422339439	9.95194912	9.280344963	8.853502274	7.973273754	9.294754982	9.6708498	8.057224274	8.737215042	8.236423492	9.046227455	8.88270092
BNIP3	8.546278	8.177574158	8.085232735	8.510016441	8.092165947	8.523046494	8.873657227	8.40827179	8.62606144	8.176908493	8.085077286	8.425082207	8.572184563	8.117328644	8.844863892	8.078008652	8.428560257	8.543699265	8.285517693	8.130313873	8.601060867	8.993778229	8.301624298	7.955769062	8.460048676	8.605874062	8.569425583	7.9562397	8.26815033	7.788550854	8.558026314	7.792996883
BNIP3L	11.20790577	8.86721611	10.75274467	9.564470291	8.760399818	9.759525299	9.474275589	11.47522163	9.195898056	11.69401264	10.40049839	10.97349644	10.00362396	9.91456604	10.07145023	9.511492729	9.904191017	9.455443382	9.313140869	9.529326439	10.26247978	10.16499519	9.678236008	8.930728912	8.390654564	9.529326439	9.658400536	8.491415024	9.020532608	8.701645851	9.528759003	10.04302979
BNIPL	7.354593754	7.551466942	7.48620224	7.429984093	8.060891151	7.74294281	7.189555168	7.238534927	7.427905083	7.238833427	7.355816364	7.356337547	7.702914715	7.654440403	7.078173161	7.669314384	7.801243305	7.517089844	7.480728626	7.599802971	7.320065975	7.39882946	7.869196892	7.670493126	7.562704563	7.247486115	7.273998737	7.763413906	7.663020611	7.598297119	7.249742508	7.488939285
BOAT	7.553745747	7.044756889	7.827623367	7.244465351	7.401450157	7.293930054	7.272845268	7.569473743	7.206809521	7.151599407	7.240040779	7.609700203	7.273612022	6.887030125	7.149074078	7.020094872	7.157376289	7.11107111	7.297385216	7.033247948	7.534687996	7.246519566	7.234691143	7.963897228	7.94367981	6.994841099	7.13070631	7.647856712	7.221971989	7.218674183	7.221798897	7.663712025
BOK	7.171537399	7.339571953	7.130452633	7.139805317	7.037006855	7.157469273	6.896504879	7.049243927	6.924292564	7.193139076	7.249972343	6.918005943	7.157469273	7.203559399	6.700668812	7.359160423	7.036581516	6.999083519	7.323671341	6.988099575	7.117314339	7.05902195	7.103350163	6.986449718	6.882392406	7.154671192	6.977089405	7.277819157	7.25976038	7.305794239	7.087109566	6.971503735
BOLA1	6.995549679	7.070398331	7.139663696	7.213958263	7.032103539	7.033262253	7.170238018	7.02469635	7.13610363	7.046576023	6.915751934	7.024166107	7.202764988	6.969548225	6.963860512	6.999567986	7.037586689	7.086530209	6.957199097	7.054896355	7.064168453	7.042019367	7.101650238	7.061346531	7.23126173	6.977929592	6.94157505	7.137587547	7.033491611	7.06829977	7.060650349	6.7602005
BOLA2	8.084301949	8.495482445	8.176344872	8.014639854	7.761744976	8.221749306	7.717664242	8.266435623	8.401278496	8.124016762	8.4713974	8.009143829	7.898444176	8.03732872	7.650240898	8.134662628	8.198535919	7.789951801	7.905959606	7.978315353	7.926279068	7.586405277	6.712806225	8.043888092	8.189751625	7.952363968	7.952728271	8.055186272	8.148958206	8.624670982	8.002867699	7.619769096
BOLA3	9.005898476	8.711508751	8.805160522	9.181458473	8.826763153	8.548899651	9.150378227	9.128525734	8.866096497	8.742976189	8.375584602	8.795801163	8.880568504	8.77812767	9.692630768	8.610006332	8.882070541	9.124848366	8.682048798	8.665682793	9.276221275	9.282396317	8.707078934	8.653953552	9.255431175	8.886499405	9.089915276	8.726327896	8.876800537	8.554308891	9.21249485	8.583352089
BOP1	8.695394516	9.401985168	9.183783531	8.911646843	8.899126053	9.062387466	8.769322395	8.296650887	9.55430603	8.805585861	9.112762451	8.55418396	8.923513412	8.493076324	8.240402222	9.123127937	8.138497353	9.201925278	9.040328979	9.301794052	8.986890793	9.000025749	8.24956131	9.13804245	9.413679123	8.783038139	8.807892799	9.456089973	9.047402382	9.387152672	9.526409149	9.113389015
BP75	7.562704563	7.23095417	7.334719658	7.460352898	7.499257565	7.402835846	7.473875523	7.564647675	7.434974194	7.322754383	7.243246555	7.459467888	7.058664799	7.499518394	7.397999763	7.378255844	7.420307159	7.280654907	7.455550194	7.416240215	7.463627338	7.447926521	7.483613014	7.456472874	7.258459091	7.562060833	7.592328548	7.440523148	7.553745747	7.486003876	7.536670208	7.458644867
BPGM	6.790058136	6.607253075	6.907178402	6.539566517	6.612782955	6.686903477	6.637971878	6.823387623	6.621415138	6.769217491	6.528104782	6.663290977	6.664205551	6.662787914	6.674175262	6.695470333	6.718664646	6.639856815	6.744374752	6.571336746	6.612548828	6.697339535	6.6792593	6.654623508	6.558056355	6.746063709	6.70505619	6.690776825	6.758520603	6.509988308	6.58703661	6.615511894
BPHL	7.928102016	7.948574066	8.074728012	8.13248539	8.233358383	8.120164871	8.007404327	7.811047077	8.155917168	7.831892967	7.918237209	7.702914715	7.920295715	7.905352116	8.136147499	7.824664593	7.926692009	8.136626244	8.022623062	8.168542862	8.359360695	8.168701172	7.653465748	7.95477581	8.234816551	8.054552078	7.803883076	8.285517693	7.986502171	8.120351791	8.100243568	7.896370411
BPI	7.539209366	7.520698547	7.405473232	7.361307621	7.634912968	7.333591461	7.229685783	8.227880478	7.309756279	10.90162086	8.799222946	7.291225433	7.653383255	7.571529865	7.124174595	7.295503139	7.133059502	7.265158176	7.933649063	8.227599144	7.093616486	7.047908783	8.94123745	7.397032261	8.162124634	7.636111736	7.074064732	7.564007282	7.295592785	7.560787678	7.713729382	9.172753334
BPNT1	7.351373196	7.193916798	7.495961189	7.724599838	7.46747303	7.35390377	7.469260693	7.02469635	7.615338326	7.287244797	7.056735039	7.493599415	7.496549129	7.030502796	7.107661247	7.263702393	7.192487717	7.468529224	7.500157833	8.060312271	7.555994511	7.406747818	6.993170261	7.305206299	8.024141312	7.539771557	7.22561121	7.462835789	7.516259193	7.377202988	7.421521664	7.304990768
BPTF	7.504187107	7.725984573	7.690454483	7.550314903	7.836176872	7.554727554	7.517737389	7.470516205	7.575222492	7.500476837	7.640134335	7.333207607	7.222378731	7.518344402	7.497924805	7.716970921	7.554931164	7.563769341	7.84186554	7.747068882	7.567580223	7.59879446	7.323375702	7.861554623	7.538650036	7.850053787	7.464861393	8.007547379	7.969133854	7.814871788	7.445782185	8.033503532
BRAF	7.101814747	6.872656345	7.065282822	6.935062408	7.136415482	6.817795277	6.91587019	7.116299152	6.98974371	7.5887537	7.054739952	7.210789204	6.935247421	6.981623173	6.85106945	6.928012371	6.93434763	6.797960281	7.263383389	6.979021072	7.060608387	6.754353046	7.144883156	7.004335403	6.951337337	6.947800159	6.97917223	6.948723316	6.884296894	6.976791382	6.838888645	6.988232613
BRCA1	6.919817924	7.078760147	7.012989044	6.832239151	7.054682255	7.020318508	6.75165844	6.884354115	6.72942543	6.709774494	7.180120468	6.852490425	6.867126942	7.12104845	7.130053997	7.011270046	6.851138592	6.968481541	6.874177456	6.923589706	6.967420578	6.852982521	6.767264366	6.83288765	6.8546381	6.709774494	6.740377903	7.094289303	6.845595837	6.893201351	6.958524704	6.924292564
BRCC3	7.512998581	7.232577801	7.362351418	7.207530975	7.38107729	7.383656502	7.535354137	7.310829639	7.258459091	7.177107811	7.309662342	7.455802441	7.415195942	7.452094078	7.536989212	7.414703846	7.469642162	7.433166504	7.313812256	7.28848505	7.467550755	7.404905319	7.351113796	7.328731537	7.035253048	7.456472874	7.477406502	7.107987881	7.181655884	6.957672596	7.17261982	7.379937649
BRD1	7.339529037	7.324232101	7.458819866	7.101426601	7.403577328	7.566326618	7.381484509	7.231945515	7.226366043	7.182933331	7.385718822	7.210789204	7.282413006	7.222558022	7.331531525	7.490226746	7.419290543	7.311410427	7.548796654	7.380384445	7.450374603	7.564007282	7.675903797	7.350886822	7.119141102	7.260287285	7.612416267	7.695322514	7.506214619	7.565971851	7.591617107	7.468655586
BRD2	10.32803631	10.91423893	10.90660191	10.45745564	10.51794815	11.03223801	10.37475109	10.02669716	10.69178486	10.05970573	11.06075573	10.09187603	10.82298183	10.7630825	10.34945011	10.95325565	10.80156803	10.63448715	10.27410603	10.52849102	10.5350275	10.52387047	11.28216934	10.89806747	10.3329277	10.35769749	10.13710499	10.84872246	10.72475815	10.48444176	10.92801476	10.62061977
BRD3	9.862369537	10.95862675	10.13710499	10.09785271	10.55875301	10.46350002	9.717722893	9.50418663	10.13453293	9.850082397	10.33736992	9.63315773	10.07707977	10.00554466	9.812538147	10.58066463	10.18153477	10.21381664	10.34335518	10.60313416	9.570864677	9.57691288	8.85663414	10.311409	10.57135201	10.32534409	10.00625801	11.04820251	10.4171648	10.79388332	10.03970337	10.26929283
BRD4	6.752868652	6.762692451	6.668430328	6.918750763	6.699008942	6.697546005	6.753355026	6.793591499	6.793908596	6.891503811	6.950162888	6.92030859	7.181743145	6.719689369	6.64377594	6.843694687	6.92351675	6.784912109	6.941299915	7.091838837	7.00115633	6.8820467	7.363828182	6.917755127	6.994538307	6.904675484	6.942699909	7.504620075	6.958638191	6.934972763	6.721765995	6.782617569
BRD7	8.828121185	8.645505905	8.773377419	8.555221558	8.718015671	8.930384636	8.480995178	8.581242561	8.859664917	8.608224869	8.712532043	8.996638298	8.575078964	8.944590569	8.390037537	8.893393517	8.723202705	8.727560043	8.745617867	8.797478676	8.945319176	8.505894661	8.901251793	8.85663414	8.147053719	8.728802681	8.764302254	8.529258728	8.864279747	8.517641068	8.723526001	8.66914463
BRD8	8.622537613	8.457666397	8.73031044	8.448888779	8.993401527	8.826581001	8.445835114	8.428442955	8.309175491	8.15223217	8.253587723	7.962180614	8.130483627	8.697655678	8.433948517	8.929869652	8.57250309	8.60091877	8.698374748	8.62131691	8.343642235	8.302097321	8.794285774	8.699596405	7.970240593	8.592646599	8.421743393	8.451723099	8.431326866	8.26602459	8.294674873	8.485526085
BRD9	9.588154793	9.969575882	10.06928158	9.811405182	9.904191017	9.908094406	9.59691906	9.364896774	10.02357674	9.431814194	9.957027435	9.55023098	9.9818964	9.744020462	9.771726608	10.01222038	9.815550804	9.992179871	9.692630768	9.809608459	10.20590878	9.891658783	9.716836929	9.90094471	9.974374771	9.446091652	9.432269096	10.15374756	9.805146217	9.91456604	10.07943249	9.749419212
BRDG1	6.708957672	6.922921181	6.755226135	6.880328655	6.826162815	6.852262974	7.20629549	6.854736328	7.421794891	6.863333225	6.803236485	7.012482643	7.062215328	6.63735342	7.175528049	6.804356098	6.870972633	6.985902786	6.914644718	6.642781734	6.981221676	6.97827816	6.604917526	6.70597744	6.972198486	6.983027458	7.031632423	6.799098015	6.794021606	6.838993549	6.936594486	6.854033947
BRE	6.901622772	7.074447632	6.934717178	6.945982933	6.957346916	7.033262253	6.879415035	6.936403275	6.898219585	6.976207733	7.09036684	6.83650732	6.879127979	6.799510002	6.800101757	6.949671268	6.985436916	6.969780445	6.926929474	7.097864151	6.924807072	6.734526157	7.072237015	7.097205639	6.965397358	6.910718918	6.949431896	6.985086441	6.904675484	7.061134815	6.797251701	6.93007803
BRF1	7.110984802	7.504089832	7.416240215	7.516655445	7.440790653	7.214152813	7.258360386	7.114290714	7.460214615	7.199374676	7.468380928	7.269032478	7.687698364	7.051286221	7.467550755	7.173511505	7.383889198	7.51646471	7.597924232	7.48620224	7.745213985	7.26940012	7.504499912	7.398245335	7.762814045	7.524308205	7.293530464	7.857646465	7.642895222	7.803883076	7.682047844	7.672025681
BRF2	8.569425583	8.567484856	8.505188942	8.533192635	8.630434036	8.510966301	8.458862305	8.420532227	8.526562691	8.500832558	8.262182236	8.46452713	8.677736282	8.408694267	8.47642231	8.385232925	8.616739273	8.480870247	8.67054081	8.672656059	8.558026314	8.522577286	8.710793495	8.589893341	8.746667862	8.626228333	8.588067055	8.625260353	8.488529205	8.431446075	8.427268982	8.457310677
BRI3	12.47248077	11.82743454	11.51652145	11.9975338	12.43730259	11.46142387	12.32627487	12.8191967	11.40283394	12.47903347	11.54614925	12.18597507	11.87731743	12.15092182	12.12556458	11.4091568	12.02721882	11.80891514	12.11700058	11.91501141	11.56425858	11.70357227	12.31330967	12.16715431	12.02031898	11.88440037	12.21961021	11.66893578	11.77104759	12.08195686	11.3476696	12.01726246
BRI3BP	9.24358654	9.587182999	9.202796936	9.425317764	9.322173119	9.272920609	9.226099014	8.583525658	9.077584267	9.283352852	9.70460701	8.711716652	9.229240417	9.103348732	9.366268158	8.988548279	9.13278389	9.269406319	9.653957367	9.611250877	8.88420105	8.635169029	9.192835808	9.015669823	10.02387047	9.654759407	9.309597015	10.11682796	9.344536781	9.907588005	9.123127937	9.195351601
BRMS1	8.350420952	8.891181946	8.510800362	8.51180172	8.606921196	8.625417709	8.367419243	8.316846848	8.572836876	8.677544594	8.906517029	8.389148712	8.343490601	8.84428215	8.55136776	8.444299698	8.422468185	8.548899651	8.464186668	8.626758575	8.147927284	8.221520424	7.780688763	8.449601173	8.623538971	8.391426086	8.236322403	8.370450974	8.067439079	8.471721649	8.061553001	8.279007912
BRMS1L	7.04468298	6.85033989	6.861185551	6.853883743	6.826162815	6.848852634	7.10594511	7.00463438	6.953445911	6.893973827	6.73663187	7.007435799	6.971560955	6.871525288	7.078173161	6.892995834	6.973049641	7.011748791	6.8820467	6.866922855	7.152402401	7.186775208	7.004551411	6.893391609	6.950037956	6.931800365	7.083685875	6.761132717	6.995707035	6.706217766	7.248476028	6.693893433
BRP44	9.905283928	9.188949585	9.517755508	9.905652046	9.28288269	9.184446335	9.883055687	10.27953911	9.320889473	9.940587997	9.677737236	10.10547829	9.782138824	9.611250877	10.00481129	9.316081047	9.552904129	9.653957367	9.081938744	9.212249756	9.291374207	9.587861061	9.473380089	9.135748863	9.381885529	9.700768471	9.760828972	8.848361969	9.20052433	9.329786301	9.469544411	9.5082407
BRP44L	8.327924728	7.69916153	7.898024082	8.346245766	8.085399628	8.152095795	8.467059135	8.492753029	7.941449165	8.072759628	8.058389664	8.570878983	7.996203899	8.285232544	8.606494904	8.004240036	8.134858131	7.98322773	7.791975498	8.015473366	8.125191689	8.532974243	8.242386818	8.186045647	7.614062309	8.271072388	8.390654564	7.899753571	8.211660385	8.140035629	8.367118835	8.114963531
BRPF1	8.405323982	8.684064865	8.611798286	8.702906609	8.57025528	8.527327538	8.488529205	7.939897537	8.552908897	8.353322983	8.688982964	8.260350227	8.895965576	8.270453453	8.209053993	8.490619659	8.756724358	8.630267143	8.930728912	8.723365784	8.648165703	8.290957451	9.379980087	8.878119469	8.973016739	8.601884842	8.636537552	9.194952965	8.957872391	8.974632263	8.655637741	8.713148117
BRPF3	8.616218567	8.927298546	8.547400475	8.471907616	8.712368011	8.784813881	8.299015045	8.360035896	8.410757065	8.810492516	8.802047729	8.351624489	8.659391403	8.659702301	8.581813812	8.616617203	8.76147747	8.652732849	8.752973557	8.833001137	8.206642151	8.459276199	9.05457592	8.993401527	8.26158905	8.357849121	8.430839539	8.743985176	8.640035629	8.557110786	8.829172134	8.98634243
BRSK1	9.516167641	9.082805634	9.075295448	8.861942291	9.463236809	9.228285789	9.111556053	9.507656097	9.039144516	9.579944611	8.901730537	9.72277832	9.085560799	9.340011597	8.411772728	8.710634232	9.376113892	8.992819786	9.746210098	9.432753563	9.282396317	8.833515167	9.142172813	9.733699799	9.443686485	8.981454849	8.684635162	9.441226006	10.11324692	9.912309647	9.323994637	9.843723297
BRWD1	7.991122246	7.647467136	7.911574841	7.841104031	7.700682163	7.973273754	7.877296448	8.017259598	7.764005661	8.002303123	7.890572548	7.835373402	7.905703068	7.77499342	8.045701981	7.725068092	7.963148117	7.997599602	7.640044689	7.513749599	8.127447128	8.115287781	7.811162472	7.548889637	7.345223904	7.805528641	7.882266521	7.43048048	7.573959351	7.402682781	7.739609241	7.613676071
BRWD2	8.249303818	7.774399757	8.105674744	7.704183578	8.103002548	8.429838181	8.015212059	7.911041737	7.971635342	7.898233414	7.547706604	8.132973671	8.042632103	7.757956982	8.150178909	8.171320915	8.231127739	8.083742142	8.180785179	8.136147499	8.755355835	8.304437637	8.27478981	8.030788422	7.375391483	7.824279785	8.234972954	7.877781868	8.207738876	7.958152294	8.002121925	8.11634922
BRWD3	6.969371319	7.096482277	6.922025681	7.014078617	7.056979179	6.957418442	6.978090763	7.043656349	6.930914402	7.341762543	6.925787449	6.985302448	7.172047615	6.98464489	7.13783741	7.070398331	7.011783123	7.014025688	6.982827187	6.892995834	6.805799484	6.87387991	7.165318489	7.078540802	7.02275753	6.858188629	6.995366573	7.025350571	6.920546532	6.925860882	6.84871006	7.193820953
BSCL2	8.715270996	9.165929794	9.055919647	9.300009727	8.807257652	9.123951912	8.688379288	8.77503109	8.996206284	9.300009727	9.279876709	9.054203033	9.045742035	8.919568062	8.628638268	9.102240562	8.797196388	9.124848366	8.942933083	9.02428627	9.046722412	8.963318825	8.981039047	9.033033371	9.329576492	8.695394516	8.5371418	9.134670258	8.70724678	9.103065491	9.225568771	8.966059685
BSDC1	9.959513664	10.0564518	9.782138824	10.26117802	10.35995197	9.950409889	10.04302979	9.676410675	10.1232872	9.537965775	10.0401392	9.758828163	10.42573357	10.05855942	10.42953014	10.01417446	9.997656822	10.44448566	10.3483963	10.36570072	9.979077339	10.20850658	9.954897881	10.22267246	10.52762318	9.678696632	9.932177544	10.37744522	10.20222855	10.26567078	10.52584934	10.40387726
BSG	13.34651566	11.61110306	12.71326447	12.45620823	11.43298912	11.28940582	12.24500179	13.58491421	12.46916866	13.85950851	12.64147949	13.59757614	13.25284863	10.47362804	12.87963676	11.76869392	12.37042141	11.82743454	13.8488493	13.39259529	13.50458908	11.6094017	12.89588451	12.71710587	13.07853127	13.32361412	13.17930317	13.3992548	12.95959091	13.2315731	12.52145386	12.70860291
BST1	8.23677063	8.201850891	7.970802784	7.7065382	8.252893448	8.448703766	8.140035629	8.764512062	7.77598381	8.530716896	8.178922653	8.626758575	7.830892563	9.01846981	7.962620735	8.664440155	8.2888937	7.887265682	7.981705666	7.775240421	7.441286087	8.428442955	8.782432556	8.488704681	7.894721985	7.783767223	8.012063026	7.468103886	7.776180267	7.86494875	7.576660156	8.306241989
BST2	9.995602608	9.882680893	9.960774422	9.876080513	9.697377205	9.63315773	9.857879639	9.592200279	10.3391552	9.859014511	10.12069988	10.95517063	10.35279751	10.6341238	9.540805817	9.680007935	9.368601799	9.56068325	9.558114052	9.641055107	9.53707695	10.40923882	9.835630417	9.680238724	9.958806992	9.837827682	9.603049278	9.252342224	9.688645363	9.845396042	10.09785271	9.968612671
BTAF1	9.401148796	9.140779495	9.59886837	9.628669739	9.302261353	9.584959984	9.504792213	9.747784615	10.07145023	9.441953659	9.547550201	9.233344078	9.185544968	9.385919571	9.984464645	9.316755295	9.627450943	9.681310654	9.546928406	9.088425636	10.00293636	10.2229929	9.216420174	8.945934296	9.020876884	9.387152672	9.712669373	8.76393795	9.417192459	8.887442589	9.437116623	9.140779495
BTBD1	7.139756203	6.886482716	7.074139118	6.960249424	6.992206573	7.283893108	7.297101021	7.329444408	6.956728458	6.82870388	6.786161423	7.08107233	6.83570385	6.921450615	7.314159393	6.95154047	6.973906517	7.018204689	6.926929474	6.948480129	7.087841034	7.180120468	6.75387907	7.007670879	6.809579849	7.239791393	7.39004612	6.916729927	7.125197887	7.069596291	7.368574619	7.225894451
BTBD10	8.720493317	8.270763397	8.17163372	8.239560127	8.360771179	8.338807106	8.58707428	9.149432182	8.025483131	8.631811142	8.541088104	8.656012535	8.351286888	8.987937927	8.953910828	8.428560257	8.572977066	8.477757454	8.080895424	7.962770462	8.368349075	8.622689247	8.63958168	8.16510582	7.867527008	8.357059479	8.492915154	7.750707626	7.956596851	8.065710068	8.055076599	8.199507713
BTBD11	8.522391319	8.922320366	8.592479706	8.4015522	8.840493202	9.096199036	8.299015045	7.898233414	8.76587677	8.33471489	8.676935196	7.801993847	8.386167526	7.796311378	8.045302391	8.693719864	7.897115231	8.828635216	8.520194054	8.887906075	8.262556076	8.602359772	8.771800041	9.03986454	8.612469673	8.413115501	8.326435089	8.886499405	8.32326889	8.510361671	8.826945305	8.450414658
BTBD12	7.693657875	8.523654938	8.244512558	7.669048786	8.137245178	8.113165855	7.445207119	7.364953518	7.768104553	7.721483707	8.27818203	7.718750954	7.742025375	7.928433895	7.862023354	8.344596863	7.884507656	7.945312023	7.770097733	8.081505775	7.717423916	7.743014812	8.181132317	8.098178864	7.711565018	7.369277	7.361528397	8.283504486	7.858070374	8.101396561	8.187961578	8.095623016
BTBD14A	8.095992088	8.184300423	8.091702461	7.849416256	8.084423065	8.399971962	7.545534134	7.667861462	7.863187313	8.057224274	8.396855354	7.894484043	8.01034832	8.318210602	7.738981724	8.415255547	8.097791672	7.83500433	8.215436935	8.178922653	7.429759026	8.229951859	8.360970497	8.216585159	7.767994881	7.853292942	7.490866661	7.905819416	7.509850502	7.887931824	7.63993597	8.516724586
BTBD14B	6.762132168	6.933512211	6.889098167	6.819677353	6.856154919	6.865638256	6.829697609	7.012639523	6.860324383	7.104456425	6.795440674	6.904871941	6.935247421	6.884273529	6.753325462	6.876075745	6.751240253	6.810621262	7.141768932	6.930659294	6.786936283	6.768363953	7.126313686	6.900352001	7.203089714	6.999013901	6.908905506	7.066244602	7.097205639	7.102580547	6.768789768	6.795827866
BTBD15	6.928502083	7.090201855	6.835829258	7.121311665	6.826162815	6.963493824	7.151707649	7.149831295	7.132855892	6.957370758	7.20719862	7.138663769	7.341970921	7.020852566	7.71459341	6.849056244	6.994353771	6.904177666	6.936203957	6.774672985	7.04102087	6.98023653	7.121888638	6.884296894	6.833116531	7.141410828	7.168820381	6.944926262	7.068720818	7.014196396	7.12997818	7.112052917
BTBD16	6.705395222	6.815716267	6.83368063	6.811273098	6.687501431	6.823402882	6.559395313	6.955512524	6.960655689	7.174124241	6.910805702	7.006855011	6.976035595	6.866066456	6.818523884	7.001592636	6.862934589	6.820346832	6.865808487	6.824708462	6.865917683	6.885501862	6.879719257	7.016457081	6.746526241	7.109054565	6.840433121	6.744404316	6.802817822	6.846250057	6.734224319	6.713055611
BTBD3	7.000243664	6.80967474	6.946231365	6.786707878	6.755189419	7.001957417	6.807672977	7.072992325	6.871364117	6.86973238	6.77239418	7.019286156	6.752824783	6.940377712	6.719229221	6.895853043	6.881752968	6.874889374	6.839421272	6.890787125	6.921751022	6.887984753	7.013972759	6.662710667	6.660775661	6.831305504	6.947757721	6.692076206	6.904675484	6.855845928	6.713810444	6.768233776
BTBD6	9.280540466	9.444488525	9.591759682	9.462739944	9.219070435	9.181015968	9.333276749	9.036522865	9.426519394	9.066542625	9.438556671	9.2010746	9.353582382	9.334706306	9.560095787	9.348161697	9.57851696	9.72252655	9.487466812	9.323994637	9.769293785	9.60014534	9.409433365	9.410357475	9.464590073	9.187755585	9.367076874	9.445602417	9.488911629	9.325367928	9.741203308	9.300505638
BTBD7	8.09183979	8.045845032	8.165219307	7.700682163	8.002030373	8.389540672	8.050909996	8.188418388	7.823657513	7.898233414	8.002867699	7.806338787	7.766767502	8.170528412	8.15348053	8.19321537	8.165333748	7.999816895	8.138188362	8.02427578	8.098453522	8.044131279	8.309325218	8.093448639	7.69494772	7.922843456	8.294135094	8.087107658	8.243449211	7.982556343	8.028367996	8.101396561
BTD	7.623617172	7.924550533	7.697691917	7.554449081	7.764698029	7.786633015	7.476629734	7.321370602	7.458819866	7.573959351	7.899689198	7.57436657	7.720666885	7.483512402	7.339485645	7.708414555	7.607649803	7.774077415	7.67634964	7.867843151	7.567580223	7.517245293	8.078008652	7.948574066	7.717544079	7.504499912	7.461892605	7.743771553	7.657524109	7.717272282	7.683131695	7.650693417
BTF3	13.78950691	12.60263348	13.48961067	13.27906322	12.93146229	13.18390083	13.46064758	13.63259411	13.06075001	13.46064758	12.78474903	13.77758217	13.66615486	12.5998621	13.42377853	13.11412239	13.66095734	13.40441799	13.40441799	12.97934246	13.74318981	13.01852417	13.10940075	12.83329487	12.87963676	13.2276659	13.46619225	13.04603958	13.03178692	12.93589592	13.18390083	12.86307812
BTF3L4	8.836728096	8.229329109	8.333595276	8.372130394	8.257834435	8.563759804	8.725938797	8.984772682	8.536723137	8.409718513	8.566209793	8.406384468	8.071780205	8.650115013	8.830550194	8.372549057	8.669663429	8.521590233	8.218707085	8.264406204	8.454994202	9.067444801	8.407152176	8.186045647	8.168803215	8.44463253	8.631919861	7.88380003	8.228363037	8.159237862	8.514734268	8.307625771
BTG1	12.97934246	12.93146229	13.01852417	12.95030689	12.83718872	13.16964245	13.19729233	13.24357891	13.00519466	12.5003767	12.56162167	12.56162167	13.03949165	12.72407055	13.05550861	12.76040363	13.04229832	13.07447529	12.73426437	12.64808559	13.01437759	13.17930317	12.98309898	12.75745201	12.33610439	12.91664505	13.39259529	12.78474903	13.49412155	12.60263348	13.26216793	13.08327866
BTG2	10.14925289	9.322363853	9.579944611	9.193045616	9.732088089	9.456533432	9.840923309	9.716527939	9.244525909	9.677737236	9.536781311	9.558114052	9.457375526	9.635028839	9.838381767	9.613877296	9.776017189	9.648180962	9.881550789	9.482447624	9.534498215	9.730780602	10.65349197	9.838381767	8.975683212	9.308347702	10.2290287	9.514724731	9.692318916	9.464590073	9.542512894	9.430130959
BTG3	7.694833279	7.236509323	7.58349371	7.375744343	7.445598602	7.555456638	7.992494583	7.431287766	7.657524109	7.3440485	7.305727482	7.739927292	7.798323631	7.554664135	8.018262863	7.454936504	7.727865219	7.718858242	7.589626312	7.618810654	7.805623055	7.649978638	7.592129707	7.35836792	7.167573452	7.483613014	7.848196507	7.391778469	7.780153751	7.281383038	7.589476585	7.454010487
BTK	9.533984184	9.594302177	9.621994019	9.581437111	9.73441124	9.770451546	9.569367409	9.658941269	9.776296616	9.527848244	9.61554718	9.959513664	9.409684181	9.865479469	9.219608307	9.357193947	9.457375526	9.32375145	9.226646423	9.563441277	9.223752975	9.327890396	9.718681335	9.458601952	9.508514404	9.715900421	9.63556385	9.38093853	8.418787956	9.581666946	9.642579079	9.559254646
BTLA	7.774796009	7.707152843	7.75635767	7.986032009	8.115125656	8.011158943	8.391942978	7.723721981	8.609351158	7.516755581	7.672410965	7.695781708	7.827083111	7.392744064	8.221634865	7.908286095	7.700036049	8.184778214	7.53222084	7.620803833	7.923276424	8.035210609	7.380800724	7.57721138	7.965472698	8.041049957	8.243751526	7.692677498	7.439893723	7.464031696	8.05215168	7.816765785
BTN2A1	6.936403275	6.756144524	6.873176098	6.980347633	6.999604225	6.847897053	6.955710888	7.063643932	6.941458702	6.67335844	6.681566715	6.839130402	6.64377594	6.847800732	7.355816364	7.002780437	6.950576305	6.906139374	6.977307796	6.904308796	6.806556225	7.062187195	6.685822964	6.815039635	6.818721771	6.935004711	6.97917223	6.981521606	6.947174072	6.904356003	6.814065933	6.979834557
BTN2A2	7.377044201	7.479414463	7.266201019	7.107987881	7.280326843	7.366127014	7.195556164	7.226263523	7.45113945	7.398085117	7.23126173	7.391344547	7.28294611	7.495031357	7.167091846	7.243669033	7.370363712	7.091379166	7.244287968	7.34706068	7.272251606	7.478013992	7.461536407	7.357106686	7.092932224	7.228562355	7.216631889	7.309827328	7.178008556	7.171834946	7.339529037	7.176600456
BTN3A1	10.36679459	10.56152916	10.40572166	10.3329277	10.56237888	10.33337593	10.15022278	9.755382538	10.54929447	10.3338232	10.40147018	10.28440666	10.35886669	10.494524	10.12547684	10.40235233	10.5049057	10.38015175	10.41940403	10.95739174	10.50733376	10.57643223	11.05388451	10.74142075	10.15933895	10.14564896	10.21672821	10.66650295	10.77604485	10.63922024	10.19192219	10.42307472
BTN3A2	10.43999195	10.63209438	10.7654705	10.06396866	9.73695755	10.47038174	10.66650295	10.06355476	10.95739174	10.56731129	10.25487423	10.69381809	10.69007015	10.59535027	9.962883949	10.01583385	10.82138348	9.820188522	10.9544096	10.28104687	10.99184418	10.70787048	10.89927673	10.94381809	10.32364845	10.05905724	11.0272541	10.44734764	11.49202633	10.82653141	10.80390835	9.943996429
BTN3A3	8.659826279	8.988548279	9.041536331	8.634443283	8.909858704	8.885228157	8.539995193	8.350420952	9.299511909	8.949504852	8.817733765	8.956987381	8.538933754	8.683470726	8.86464119	8.959747314	8.830166817	8.657356262	9.006649017	9.194059372	8.993778229	8.760923386	8.935279846	9.167284966	8.833515167	8.771619797	9.009970665	9.362130165	9.556783676	9.165929794	9.218025208	9.033277512
BTNL2	6.850281239	6.898536682	6.866102219	6.825316429	6.927984715	6.863607407	7.002580643	7.041711807	7.037512779	7.085661411	6.876447201	6.999593735	6.83786869	7.126065254	6.795742512	7.087841034	6.922370434	6.843586922	6.951887608	6.889306068	6.917881012	7.088583469	6.992258549	7.084604263	6.862579823	6.946636677	7.086925507	6.996631145	6.9220891	7.23937273	7.151480675	6.970208645
BTNL3	7.908099174	8.19321537	6.719738483	8.003787041	7.936409473	7.525447845	7.315333366	6.604596615	7.19203949	7.433074474	6.633190155	7.387356281	7.2544384	6.739125729	6.694603443	7.917235851	7.764812469	6.65094614	7.415124893	7.522421837	6.806556225	6.667611599	8.064980507	8.567320824	7.564695358	7.364066124	7.110862255	6.714120865	7.42536211	7.246768951	6.962303162	6.642149925
BTNL8	7.793770313	7.543613911	8.205544472	7.290576935	8.287167549	7.97626543	7.554121971	8.44175148	7.279850006	7.652430058	8.177815437	7.66527462	7.316104889	8.759239197	8.239864349	8.433948517	7.99368	7.98519659	7.462835789	7.793196678	6.809071541	7.971635342	7.670238972	7.610399723	7.172550678	7.735224724	7.607958317	7.844023228	7.196559906	7.452867985	7.090261459	8.344596863
BTNL9	6.859418869	7.082911015	6.854578972	6.890247822	6.920184135	6.751061916	6.929428101	7.012639523	6.759214878	6.98165369	7.0860672	6.992023945	6.952593327	6.987542629	6.825074196	6.784201622	6.920359135	6.742227077	6.805548191	6.853590965	6.824983597	7.010346413	7.02654171	6.782505989	6.72422266	6.949924946	6.877386093	6.859170437	6.863003254	6.829093933	6.824121475	6.938628674
BTRC	7.015564919	7.167798042	7.250402927	7.061134815	7.193998337	7.089701653	7.038611412	6.860324383	7.176745892	7.049377441	7.248959064	6.943736553	7.103493214	7.131635666	7.258306026	7.211130142	7.178008556	7.152815819	7.190903187	7.18024683	7.164299011	7.028656483	7.20265913	7.082818985	6.991170406	7.091408253	7.062731743	7.259797096	7.185583115	7.199159145	7.220070362	7.318421841
BUB3	11.05280018	11.24459553	11.08999538	10.98458385	10.91541767	11.10089111	11.52047348	10.84040737	11.69973946	10.68208027	10.94910049	11.19464874	11.5291729	10.84642506	11.56425858	11.07382011	11.51206112	11.6474371	11.01176262	10.85936451	11.72722912	11.56285477	11.03558731	10.98302174	11.13379192	11.26248646	11.57221794	10.72770786	11.47012901	10.86392212	11.54944992	10.99922752
BUD13	7.973372459	8.19397068	8.175564766	8.138785362	8.003354073	8.344596863	7.875808716	7.666330814	7.986502171	7.7597785	8.179618835	7.877207756	8.194830894	8.208329201	7.80396843	8.159237862	7.926973343	7.982128143	7.883084297	7.928318501	7.938052177	7.968424797	8.171320915	8.217302322	7.991122246	7.914342403	7.685752392	8.031988144	7.941354275	7.980560303	8.021682739	7.968004704
BUD31	10.8288126	10.56782532	10.52676964	10.851861	10.71329594	10.095191	10.97907734	10.95962238	10.51593399	10.77049446	10.4998312	10.78361416	10.49769974	10.77929306	11.09421825	10.27010822	10.74233055	10.73566818	10.43460083	10.29525566	10.4061718	10.38083267	10.37664127	10.44635105	10.90607929	10.72131252	10.5741787	10.24721432	10.43885517	10.36570072	10.38796043	10.42488766
[truncated: 13,190 more rows]
