# Supplementary material for: Regulation mechanisms of disulfidptosis-related genes in ankylosing spondylitis and inflammatory bowel disease
Source: Front Immunol. 2024 Feb 16;15:1326354. doi: 10.3389/fimmu.2024.1326354 (PMC10904683; doi:10.3389/fimmu.2024.1326354)
Supplement: Supplementary Data 1 — 3 datasets related to the diseases from the GEO database (https://www.ncbi.nlm.nih.gov/geo/). [file DataSheet_1.zip › Supplementary data 1/02.exp_GSE75214.txt]

	GSM1945759	GSM1945760	GSM1945761	GSM1945762	GSM1945763	GSM1945764	GSM1945765	GSM1945766	GSM1945767	GSM1945768	GSM1945769	GSM1945770	GSM1945771	GSM1945772	GSM1945773	GSM1945774	GSM1945775	GSM1945776	GSM1945777	GSM1945778	GSM1945779	GSM1945780	GSM1945781	GSM1945782	GSM1945783	GSM1945784	GSM1945785	GSM1945786	GSM1945787	GSM1945788	GSM1945789	GSM1945790	GSM1945791	GSM1945792	GSM1945793	GSM1945794	GSM1945795	GSM1945796	GSM1945797	GSM1945798	GSM1945799	GSM1945800	GSM1945801	GSM1945802	GSM1945803	GSM1945804	GSM1945805	GSM1945806	GSM1945807
A1BG	6.742064321	6.589515829	6.384282994	7.018044949	6.75166204	6.76348978	6.888023395	6.873171285	6.630557206	6.699156422	6.743989986	6.61610233	6.920000774	7.116379024	6.812231861	6.882111543	6.886584935	6.811940644	6.793141876	6.944567127	6.759282131	6.895940954	6.95583975	6.919559869	6.856061294	7.050500342	6.822298714	6.742109152	6.646998534	6.89335477	6.952827878	6.8222708	6.877654751	6.9137981	6.787241795	6.80994001	7.001646826	6.48911247	6.682628605	6.574320964	6.675672817	7.005944185	6.797353597	6.82229356	6.457252862	7.009889597	6.806948003	6.625626805	7.040553779
A1CF	10.24676843	9.09299645	10.26324412	9.949621739	10.00377867	10.24337071	9.639466796	9.136780421	9.321141163	9.630646184	9.940352672	9.625760895	9.290145438	9.207250902	9.512399051	9.75651998	9.036360613	9.459249243	10.29789372	9.540678382	10.31888313	10.30433391	10.13113664	4.916549481	10.08033953	7.918504423	8.832983956	9.988647506	9.623458228	9.744636983	8.874906325	10.25804278	9.674946952	8.403462634	8.82146016	10.15466594	8.934404823	9.657406666	9.194615749	9.817483362	9.874889726	9.716934771	10.11604486	9.369602405	9.460560384	8.44888748	8.811848555	10.36514874	10.14099542
A2M	9.88524672	11.47253653	8.970485628	9.360652211	8.593819537	9.437284104	10.60812575	10.15369798	9.121216674	10.39376921	9.0820384	9.547489063	10.45634614	9.245065927	9.651632475	10.29203441	9.593164156	10.08721015	8.562721639	9.634869309	9.243994145	10.25178115	9.303523666	11.53244439	9.754352754	10.2837152	10.73637943	10.36537945	10.82763703	10.17633372	11.66829899	9.893745534	11.48832107	11.54449956	11.03713871	10.33861915	10.08017116	10.36786862	9.734222755	9.941483606	9.771181143	10.27450456	10.73398702	10.47924986	11.08726729	11.44230078	11.52832974	10.39985915	9.036877546
A2ML1	5.106816102	5.195204724	5.149978401	5.167660086	5.392748986	5.165551855	5.155878089	5.180486191	5.165275821	5.284995189	5.147187221	5.142777523	5.139075089	5.417402514	5.104384398	4.994484996	5.162564355	5.145963233	5.069145537	5.330930551	5.18511755	5.267159869	5.272103494	5.031273461	5.146713317	5.218696846	5.185626793	5.053677351	4.982344762	5.131773141	5.380421562	5.194645203	4.898416963	5.195109783	5.043397485	5.375185166	5.474464484	4.882408901	5.111084715	5.204325315	5.208838634	4.986141762	5.089215918	5.339640041	4.82364139	5.093127376	5.141628207	5.009128106	5.250208047
A3GALT2	5.74909769	5.406576515	4.898934842	5.718146009	5.756035227	5.553619569	5.752978583	5.728748433	5.701882169	5.537391775	5.477713929	5.54420604	5.643149044	5.861294531	5.521943993	5.54898449	5.737183686	5.315329808	5.382951937	5.709131258	5.588430773	5.356129536	5.503590663	5.555412143	5.511867724	5.587555044	5.406163346	5.566750992	5.338722647	5.709487842	5.528136553	5.756288162	5.295841646	5.688957992	5.587959222	5.56218139	5.707733844	5.258632882	5.568153751	5.08505891	5.362794366	5.033751994	5.481273591	5.608080055	5.229555377	5.554526205	5.467586148	5.289953437	5.708642523
A4GALT	6.972006997	7.375430057	6.499199072	6.94459599	6.865906256	6.897965073	7.025597511	7.232678848	6.836593613	7.123293861	6.622353835	7.267682538	7.273405913	6.958823227	6.842509755	7.208187464	6.934525766	7.034456271	6.725376868	7.223142366	6.725736947	6.935878219	7.023713582	8.103965514	6.808171854	7.639164036	7.46876398	6.924080881	6.762984054	6.984211562	7.568203049	6.947870633	7.387090569	7.542609424	7.547265468	6.92580731	7.11649452	6.597981032	7.24157721	7.22944272	7.029467202	7.083820308	6.785532489	7.617545037	7.366595693	7.780979826	7.084246866	6.694706027	7.041101974
A4GNT	5.267548959	4.968908441	5.054490219	5.292243687	5.325685078	5.026770617	6.575368897	6.057440158	7.60862482	7.014742103	5.314361689	6.67021796	5.263470803	5.646062814	5.842590125	5.348688178	5.046824427	5.346078802	5.268682482	5.197849591	4.955717211	5.010157569	5.230912442	5.12156055	4.930913798	7.242568078	6.271865916	4.90340307	5.011126398	5.079614501	6.168681604	4.85166756	4.964954479	7.379845407	6.864366779	5.29429387	5.013138628	5.140352369	7.607136354	5.774778113	6.796464667	5.212758783	6.140247819	4.920792155	5.447306248	6.771603614	4.942497682	5.981571898	5.088216778
AAAS	8.582488991	8.880716584	8.626564173	8.504907343	8.66972786	8.822654556	8.836649179	8.521655189	8.637975125	8.937958251	8.753441002	8.602231049	8.605426164	8.590125915	8.823374821	8.719919665	8.834672994	8.592632452	8.66173146	8.346698218	8.668317923	8.800898913	8.764996077	8.861954887	8.685465401	8.462845965	8.843662803	8.392896872	8.632192497	8.637432488	8.835498894	8.485780184	8.572285851	8.435454081	8.388571138	8.114234968	8.403383966	8.492604427	8.359128082	7.978480398	8.583554422	8.849045772	8.839833399	8.573203377	8.598716908	8.757667832	8.850408533	8.795639393	8.284935056
AACS	7.910501835	8.107212286	7.866591859	8.126652489	7.965369397	8.275756941	8.057583439	8.209064949	8.359357883	8.473774978	8.357566501	7.997132782	8.000705816	8.106671078	8.018914972	7.885140383	8.362068089	7.87061541	7.859149055	7.759859237	7.901700604	8.212285156	8.243177907	7.380525536	8.243317829	7.772628397	7.932609098	7.939496537	8.013134197	7.923108465	7.984012722	7.921533619	8.191149602	7.992519862	7.905167907	7.634953039	7.936897409	8.162118993	7.771564727	7.713972416	7.947239186	8.430742977	8.141360656	7.777001012	7.9502031	7.670124687	8.198701915	8.178073492	7.84044996
AADAC	10.26109649	6.941564379	11.09051516	9.837478665	11.02938514	10.57192863	10.7561785	5.171873891	10.01084768	10.40684065	10.78799908	7.659288448	10.22471227	7.022053829	9.334450885	10.40564113	3.649943787	9.304500475	10.89275523	10.12036461	10.82659872	9.550504437	10.78772554	3.589418219	11.15888022	7.448240724	4.592686054	9.848465254	7.328906481	5.757927498	7.792956368	9.922337864	10.14883248	8.218049521	6.215214663	11.33963012	4.848320542	9.894495475	9.601218327	9.69740625	9.858731356	8.968629444	10.44927549	9.016543248	8.721463674	5.068617573	7.000984265	10.78098473	10.6199149
AADACL2	4.304448113	4.008392032	4.393244324	4.070658022	4.162757948	4.127102163	4.205966665	4.164916898	4.21773588	4.180031299	4.158068005	4.00049746	4.389964617	4.243379285	4.125140056	3.999695645	4.139572585	3.91076742	4.382091508	4.266861872	4.153513995	4.121038933	4.086621378	4.037455628	4.245927508	4.252007901	4.02009454	4.065354335	4.130364746	4.242654132	4.426155706	3.969775229	4.005767075	4.230174542	3.900732048	4.164587193	4.255817103	3.803849198	4.068154542	4.526930316	4.194865942	4.286022987	4.092254204	4.148175069	4.040526188	4.195192706	4.162165718	4.127171137	4.138454306
AADACL3	5.450859477	4.846059521	4.423319968	5.165531001	5.026596721	5.190678019	5.086699441	5.031515112	5.465609622	5.215115251	5.379161651	5.217705857	5.30629857	5.622377743	5.202121133	5.087904182	5.089613408	4.946751478	5.278738692	5.320138779	5.006267174	5.448455628	5.242133803	5.291941836	4.98724857	4.980586061	5.199383891	5.275950699	5.142459079	5.510326783	5.281255841	5.317413304	4.693480683	5.373813831	4.93354614	4.936272913	5.505730522	5.072923207	5.344058546	4.994770171	5.248320232	5.112867867	4.977123809	5.075287684	5.115768712	5.334801656	4.768275406	4.781642663	5.158014211
AADACL4	4.67659739	4.51395416	5.084839523	5.00378141	4.907542148	4.964756051	4.586953602	4.435945145	4.674007093	4.769662328	4.666668491	4.844214986	4.835635646	4.941261771	5.01389017	4.834122549	4.704629687	4.871502496	4.957943812	4.862925801	4.886553772	4.904337951	4.880131574	4.643487522	4.404409563	4.587115378	4.766548218	4.850325926	4.546850432	4.690522476	4.832422822	4.652707469	4.466375363	4.644556058	4.660301169	4.676126029	4.638094701	4.992324066	4.632269946	4.882677842	4.761443696	4.947216085	4.80880445	4.669314054	4.442049763	4.667155623	4.517560546	4.517668187	4.727842885
AADAT	5.613976914	6.160646845	5.316207909	5.925065323	5.505409739	5.906434104	5.902813759	6.341729054	6.65870137	5.982806054	6.004676703	5.668218792	6.181596787	6.246180271	6.069363062	5.522425406	6.472024044	6.116614923	5.776199271	5.445647138	5.453107453	5.653787894	5.73197453	5.35267591	5.515533583	6.40983231	6.359594752	6.020214105	6.04757294	6.261961896	6.164289335	5.637436579	6.509469497	6.983527288	6.119386664	5.407765274	6.170699403	6.991601941	6.529946162	5.862311867	6.277215166	5.678898282	6.503531827	5.712979065	6.611583197	6.374510606	5.955408778	5.945399897	5.477145579
AAED1	7.294368059	8.099668048	6.765973579	7.157300363	6.671144845	6.963783959	7.947657358	7.507564929	7.171423759	7.163325978	7.382113414	7.611590401	7.475495465	6.875380213	7.812340967	7.580959847	6.668347142	7.567719734	7.264201896	7.783406943	7.17071453	6.987429269	7.038741027	8.195231012	7.659510582	8.241655323	7.706328856	7.057180826	7.301900271	7.35556779	7.318528881	7.164273067	7.887312108	8.391440405	8.490703886	7.550542366	7.403211402	7.274103261	7.322851965	6.587555616	7.157660569	6.980130946	6.796713088	7.800914806	8.555089227	8.271643116	7.534652448	7.230694365	7.140968437
AAGAB	7.196247161	7.108361099	7.193262299	7.189941107	7.16260492	6.990731209	7.301046779	7.586517303	7.408624653	7.330806942	7.600878515	7.686593068	7.222941531	7.317663784	6.83116544	6.957313837	7.559728101	7.283370865	7.04231766	7.040174818	7.108603577	7.310954839	7.364681322	6.548269136	7.433313037	7.033928726	7.024915435	6.959859233	7.250118393	7.044333413	6.390913493	7.219938945	7.123147169	7.022703399	7.051614054	7.377166833	7.584933837	7.542072102	7.14049623	6.994775867	7.203913118	7.58323786	7.116630469	7.279719105	7.414324713	6.874770713	6.880677728	7.177125687	7.114118815
AAK1	8.060507277	7.654294146	7.464022559	7.507500932	7.262077636	7.606098936	7.599511092	7.27842436	7.866376505	7.673573918	7.706330754	7.594414934	7.254397634	7.387397218	7.659012475	7.588281385	7.63000877	7.518192458	7.448198874	7.564632142	7.184072184	7.665778077	7.34967889	7.98408741	7.469909684	7.525150141	7.472983046	7.211223793	7.567218846	7.590745563	7.119551153	7.660167095	7.664689673	7.289253437	7.592830083	8.215774409	7.599312558	7.895973024	8.049176017	7.704228306	7.88919525	7.443525478	7.795179503	7.58150288	8.099811049	7.577388027	7.22593097	8.057764546	7.476509146
AAMDC	6.982618247	5.666371928	7.057643921	6.816464864	6.721895742	6.831382925	6.706128469	5.575230963	6.581506558	7.124260016	6.270077703	6.611546953	6.469620207	6.173374591	6.391188906	6.640913581	6.425524672	5.965719739	6.422544625	6.416189452	6.343484624	7.025012629	6.443469706	6.015278412	6.641129961	5.793764131	5.731291371	6.32457777	6.201586274	6.247751248	5.878582234	6.418056031	6.44948508	5.992980073	5.588134728	6.891161529	6.147745268	6.953157117	5.984994657	6.464319519	6.308117625	6.02543902	6.940245302	5.902970491	6.126544421	5.841908082	5.839317505	7.221157844	6.454105974
AAMP	8.412678636	8.518286603	8.551318326	8.4735409	8.616245611	8.447337529	8.766061565	8.355865354	8.853732539	8.40233747	8.594937328	8.357198801	8.541840223	8.361282941	8.581523683	8.430764029	8.94630493	8.378383371	8.660154796	8.574902986	8.533174647	8.400315565	8.6097152	8.007644291	8.468466069	8.492210654	8.512629079	8.360480889	8.509690208	8.490045612	8.193108712	8.603353326	8.429121284	8.433832204	8.38996803	8.427256442	8.353077618	8.838415883	8.480812014	8.620227098	8.380753011	8.355537412	8.428561701	8.40225783	8.15955649	8.300549327	8.335373452	8.444542404	8.483526126
AANAT	5.980499948	5.829684319	6.250469891	6.114498066	6.4251192	6.408478241	6.046398315	6.183269941	6.162679746	6.245941141	6.222432173	6.125367747	6.344047842	6.503005112	6.128925406	6.04682143	6.303041983	6.292318684	6.294794745	6.368160461	6.19576613	6.323433052	6.169287837	6.074097353	6.211193487	6.324797075	6.033747458	6.120585625	5.798144363	5.818025851	6.334578411	6.0429747	5.900401404	5.976297355	6.135789277	6.339157762	6.133926262	5.919423116	6.289284539	5.978114284	6.292845515	6.52035575	6.113074287	6.067263328	5.678997219	5.960707968	6.096992562	6.122010074	6.258232608
AAR2	8.312905523	8.252962047	8.221046447	8.261390519	8.173150539	8.250875215	8.416416399	8.021565781	8.377242707	8.370042811	8.257295037	8.264770014	8.185500217	8.131014148	8.362761063	8.393851413	8.283430074	8.085588835	8.384391829	8.475425824	8.346383606	8.398431356	8.228692913	8.209846437	8.340074743	8.273466102	8.458702103	8.229834636	8.417333102	8.149919034	8.24240962	8.350602834	8.303616193	8.202473012	8.067937656	8.272181681	8.123904314	8.524432315	8.197377044	8.121410203	8.294174094	8.283470063	8.33726678	8.148975656	8.26851473	8.243496671	8.352572064	8.448364124	8.386657705
AARD	6.103125298	5.931210556	5.995663051	5.978045922	6.146837438	5.933016669	6.016538147	5.93527073	5.912938844	6.12405661	6.037231731	5.95316289	6.093988258	5.996836956	5.992902042	5.939392063	6.147361614	6.113268116	5.985482898	6.242944092	6.008481283	6.067566478	6.193868667	6.353110741	6.238128885	5.996566239	5.927690718	5.789368072	5.780235973	5.810511034	6.047404696	5.961748185	6.291605779	6.219900847	6.122465778	6.002605419	6.159338597	5.967318445	6.341448377	6.049220231	6.097238083	6.276685718	6.113191001	5.890365783	5.824262966	5.923860161	6.160908536	5.949308615	6.056919629
AARS	9.111014968	9.645788915	9.206730013	9.029598293	8.97413543	9.139027298	9.19274807	9.584417098	9.249352491	9.466868709	9.175444779	9.089870207	9.117700166	9.008652248	9.139513882	9.253147778	8.914421905	9.077741346	8.991859582	8.926322873	8.934515868	9.137292939	9.266735937	9.827226391	8.902078715	9.264342515	9.491823989	9.081569906	9.292623825	9.287864953	9.614004894	9.202145352	9.178232336	9.319318755	9.545690263	8.902704203	9.045841133	9.234353624	9.125617157	9.117378198	9.108573269	9.5929359	9.463942637	9.26687931	9.375998833	9.622300431	9.712193003	9.402095543	8.974397959
AARS2	6.991740583	7.091548054	7.362933051	7.173224058	7.164602537	7.251791834	6.972767737	6.718266544	7.027918311	7.268265137	7.208209051	7.128488258	6.781831432	6.971716058	6.943974729	6.86280296	6.875064337	7.12960281	7.494749158	7.220278533	7.29180023	7.073499612	7.292246496	7.162268999	7.247679692	6.870808032	7.142018532	7.0201115	7.186150519	7.09521253	6.793305032	7.164166552	6.910934083	6.572197826	6.777153459	6.961614314	6.855866883	6.979255966	6.847292236	6.976054319	6.980132254	7.05306197	7.03785725	6.904515556	6.704033433	6.97258344	7.086086	7.076767003	7.403167575
AASDH	6.767242777	6.546014347	6.759946682	6.081874615	6.018926514	6.358523505	6.407376305	6.320135335	6.227326853	6.66298699	6.120292308	6.687122122	6.210105599	6.349846777	6.263621951	6.236840038	6.519633134	6.411245635	6.182978188	6.112523821	6.30918947	6.194493567	6.295065162	6.332249942	6.170492051	6.429603272	6.163368364	6.324994106	6.322649554	6.519485208	6.33812347	6.218360876	6.357849294	6.272560592	6.207872416	6.123404226	6.252115922	6.868588413	6.579812989	6.463760706	6.369158402	6.467120295	6.831395683	6.292508826	6.464351804	6.245779427	6.403539477	6.706095683	6.467061695
AASDHPPT	7.882893388	8.326030304	8.072257095	7.809847989	7.727226646	7.864273158	8.304947703	7.931460183	7.956249586	7.788934248	8.096199598	7.646620562	7.91616594	7.561589201	7.986807181	7.788583431	7.978862562	7.96946118	7.715606794	7.877188726	7.916258076	7.891495781	7.875639313	8.224891228	7.853776315	8.1552177	8.129822725	7.963508291	7.958661209	8.01553926	7.911616543	8.085612174	8.169901306	8.180377983	8.141866717	8.124633613	7.950186365	8.092448431	8.044268869	7.957952931	7.884267516	7.846254588	8.096720462	8.095089844	8.077975501	8.476657096	8.096875816	8.254182647	7.747683576
AASS	6.510960543	7.203564129	6.82736141	6.358129214	6.552029941	6.550481422	6.766727348	7.082161551	6.571789207	6.741650697	6.612254455	6.475601219	6.596394635	6.555244666	6.653383813	6.634275975	6.588041371	6.842670683	6.950094769	6.727258539	6.902674673	6.546501101	6.536610182	7.200082462	7.093329063	6.903372544	7.220071246	7.252344068	7.469645295	7.397390009	7.141784412	7.165303887	7.110519471	6.844874874	7.005195859	6.235003175	6.584305836	6.459746406	7.114333794	6.97334738	6.966394202	6.936971522	6.863429163	6.989052461	6.766584511	6.966412597	7.463071055	6.886685119	7.111446775
AATF	8.713632566	8.995672366	8.709936548	8.601586053	8.567192729	8.401631747	8.587077597	8.524673104	8.728285297	8.628661796	8.684280451	8.604258664	8.632277491	8.472760365	8.672589141	8.833326844	8.636980337	8.484630672	8.74993989	8.718398775	8.746767803	8.703347579	8.730668623	9.050255871	8.672536701	9.062935805	8.739017367	8.510858195	8.772690408	8.598379914	8.681088464	8.863077661	8.715421203	8.693745357	8.763369419	8.740809303	8.646230402	8.861823162	8.576472583	8.866688348	8.680396441	8.794371937	8.874748672	8.917275279	8.901498714	8.87572442	8.840912353	8.922253829	8.768156353
AATK	7.316461774	6.973435848	7.413346693	7.548784405	7.823662574	7.732488964	7.300414288	7.224691814	7.205351788	7.675008352	7.463499304	7.386045475	7.369726861	7.598349357	7.36046468	7.452983578	6.874209745	7.36383652	7.570549455	7.47567753	7.608219735	7.499227301	7.647768562	6.9773906	7.635128346	7.145820849	7.082789654	7.302318878	7.305282894	7.296718524	7.027439499	7.252670629	6.956916175	6.958368098	7.179222248	7.563477346	7.297893582	6.905110785	6.621568441	6.995668657	7.482373092	7.268274276	7.507727751	7.192618657	6.904880622	7.016252652	6.991511726	7.369554083	7.428610642
AATK-AS1	6.88030471	6.751446092	6.895977645	6.881041498	7.090844949	6.93375719	6.901271657	6.902509905	7.022066701	6.741983909	6.873375394	6.82814869	6.918895348	7.018200009	6.778579197	6.585348951	6.822979784	6.691238205	6.888185273	7.017817339	7.015039302	6.931476775	6.918205221	6.912730938	6.957850582	6.931496433	6.812805406	6.858984076	6.814199784	6.750412894	7.207003146	6.874115916	6.800796639	6.779485424	6.907153086	6.792047939	6.772682153	6.291108575	6.800834943	6.968664069	6.825098535	6.845204801	6.670294259	6.791109717	6.488198955	6.765822273	6.703875066	6.67326076	6.884722412
ABAT	8.851315943	7.655258507	8.458821483	8.294894283	8.742095682	8.283630433	9.201232832	8.280148871	9.17923683	8.908640913	8.31490307	8.444391377	8.656824275	8.440281423	8.101610745	8.643177235	8.125787085	7.848654266	8.823484253	7.757635688	8.635249819	8.506918903	8.671078744	7.022659889	8.605517724	7.590307439	7.452093783	8.491864959	8.350433821	7.967887532	7.321022494	8.761931808	7.996466765	7.786830459	7.816818633	8.832449478	7.953829219	9.105878144	8.71912599	8.311979692	8.369540638	8.171527143	9.00686501	7.589669089	8.467854272	7.692707438	7.825235694	9.300242505	8.707007079
ABCA1	7.368228815	8.267570247	6.609925942	6.908735271	6.402274878	6.705324953	7.313145435	7.332875458	7.262035185	7.188033697	6.511558075	7.752491515	7.187931036	7.044701612	7.713307111	7.634426104	7.637339172	7.592905228	6.257505964	7.583204226	6.74567217	6.326181759	6.496876934	9.074576608	6.863100258	9.47762661	8.224166879	7.199629664	7.97390709	7.548139761	7.763810997	6.98642807	7.675146009	7.904255986	8.862821685	7.798173243	7.850341665	7.811922717	7.666388291	7.420507944	7.169049841	6.855977394	7.250185344	7.924416835	8.165279195	8.779435127	7.954769088	7.185864035	6.47492958
ABCA10	5.599807195	4.921966297	6.000720599	6.004177081	5.726282198	6.053967133	5.117278471	4.947821953	5.170039041	5.150861795	5.208037989	5.738353308	5.090501587	5.240032549	5.361647059	5.397192567	5.390035489	5.385580702	5.522605715	5.100577168	6.113197838	5.472792957	5.578832417	4.492755379	5.924648252	4.657434689	4.940960624	5.992944558	5.774638585	5.845357579	5.123176382	5.522010107	5.49740589	5.096970854	4.82748314	5.911317464	5.104273049	5.483181912	5.118016039	5.611530406	5.27432753	5.169404832	6.403368232	5.232617665	5.370036956	4.811920072	5.090474289	5.574907143	5.895581846
ABCA11P	5.239800991	5.012626926	5.314935837	5.167472356	5.112408962	5.253141429	5.155624592	5.103091352	5.087044033	4.890229481	5.115160682	5.041649293	5.204131399	5.123504163	4.975813078	5.20689527	5.189192052	5.201264545	5.530458014	4.955183663	5.172240093	5.218583338	5.057534358	5.163207874	5.077796426	5.009686321	5.214111569	5.321287627	5.400355048	5.203464658	5.054696551	5.121176194	5.375500321	5.023472482	4.960447267	4.978008204	4.931445123	5.440579887	5.012174731	5.162790518	5.008611218	5.072299298	5.450657642	5.142595564	4.964774732	4.769175009	5.314539821	5.375278248	5.527278809
ABCA12	4.900666828	4.635093353	4.6185765	4.851172089	4.949474714	4.78647554	5.567505636	4.848929	7.071854138	4.877029074	4.750113629	4.832980673	4.690749975	6.703427955	4.999838757	4.832860276	6.209977734	4.750764735	4.778395417	4.821274365	4.845852754	4.65884887	4.799654943	4.71800058	4.783589586	7.606199943	4.803477059	4.81408045	4.658621513	4.752296315	5.002934306	4.745034462	5.936810085	6.456002653	4.737936557	4.784416688	5.998663076	4.532595515	5.992700075	4.639690458	5.163254717	4.932051431	4.593065995	4.660103536	5.198480113	4.805478108	4.665465825	4.76017964	4.764185205
ABCA13	5.74064391	5.74243681	5.617628993	5.820718102	5.81705635	5.804015186	5.843957844	5.971684049	6.818427024	5.854585647	5.927877224	6.447348503	5.715908591	6.587451235	6.337605162	5.872480723	6.254326408	5.533546348	5.618543007	5.963057548	5.659764035	5.558769622	5.927998987	5.238025498	5.437270514	6.620617417	6.02196897	5.870707304	5.579211073	5.956131958	5.990377021	5.795592925	5.659689245	5.954385989	5.958974079	5.754158111	6.899627148	5.739896364	6.163354235	5.991273575	5.490368727	5.54272206	5.652186761	5.859974995	6.512452944	5.538771506	5.438945116	5.773150176	5.680623933
ABCA2	7.576907664	7.777129875	7.228300246	7.696471149	7.002094088	7.440347838	7.230340214	7.237085788	7.421398166	7.553890331	7.275221558	7.308296808	7.216213433	7.559736152	7.244515401	7.530097426	7.999543228	7.390041527	7.623512817	7.368242938	7.623714522	7.631371363	7.330043172	7.962066213	7.904017139	7.765374935	7.679645999	7.596208072	7.843932262	7.503296461	7.695417454	7.650483821	8.095949234	7.740805084	7.719652753	7.419269069	7.738929983	7.858704896	7.309566418	7.562715468	7.528492504	7.131468116	7.334321029	7.56126953	7.652812266	7.91447948	7.853549236	7.76236024	8.119196822
ABCA3	6.37988215	6.576047869	6.346150781	6.587093053	6.813236027	6.599670103	6.576443865	6.33781161	6.385051118	6.744584224	6.607931785	6.532762551	6.861872087	6.65025306	6.494402728	6.783298225	6.631763341	6.765409841	6.410309913	6.489064682	6.647384972	6.606211128	6.661242384	7.119806161	6.56025504	6.569136853	6.828256211	6.729721137	6.730570368	6.643991348	6.524757981	6.444924514	6.849928278	6.613285996	6.431271232	6.621321492	6.55971515	6.602773271	6.522286148	6.794262258	6.494782234	6.691303496	6.590432517	6.692502595	6.553250308	6.582118546	6.605626571	6.518649554	6.539165794
ABCA4	5.35306752	5.188062683	5.268923011	5.453337082	5.452101703	5.413365935	5.454228622	5.419400244	5.035492324	5.458246516	5.365171702	5.322592895	5.761199375	5.332674175	5.413054036	5.250084265	5.049435794	5.39278383	5.324677334	5.534430773	5.300798982	5.381831775	5.409442991	5.572058085	5.32116429	5.204838568	5.305509605	5.325434478	5.337417877	5.220597821	5.845283298	5.28438118	5.553087738	5.089104038	5.334001387	5.652847161	5.270558826	5.090021938	5.236254827	5.453731311	5.503541896	5.68387583	5.377082613	5.322302143	5.051387696	5.383191425	5.482431566	5.230826124	5.348606871
ABCA5	8.282225494	7.383570094	8.693088208	8.708284783	8.392633181	8.384927713	7.634939527	8.060226228	7.696464039	7.938172965	8.064858523	8.543836722	7.751323496	7.980941615	7.803359298	8.04821495	7.893726651	8.150539398	8.22266123	7.772817845	8.915030026	8.22343259	8.073794101	6.50918628	8.405413655	6.605522132	7.396133074	8.536516278	8.122971245	8.478044386	7.104630744	8.287840159	8.208800688	6.932763257	7.365983563	8.749504786	7.836811532	8.388255672	7.727317026	8.353399928	8.080824683	7.549842117	8.958454126	7.773292465	8.017734439	6.989783657	7.545366106	8.599834203	8.744469666
ABCA6	5.135132938	6.381651333	5.813868657	5.959858614	5.683569934	6.252888584	5.884230898	5.267938802	5.364135457	5.614518671	5.641708579	6.371983177	5.395027027	5.25923323	5.840443237	5.866658261	5.449129119	5.610181609	5.435541065	5.798729368	6.220546014	5.819936596	5.620286956	6.35434786	6.258752914	5.654988534	5.858853122	6.139869502	6.660604748	5.997847752	7.043449219	5.698727237	6.382969346	6.027186363	5.458309605	5.920136745	5.494640282	5.756110888	5.22521391	6.038741194	5.63342831	5.577860395	6.450965417	5.915756498	6.10652652	6.258530524	6.805031778	6.019400014	5.568735367
ABCA7	7.326148698	7.337932987	7.255876302	7.159400966	7.24625683	7.310938479	7.128136744	7.110948402	7.21215689	7.451700615	7.089658016	7.425339495	7.212217461	7.516338457	7.28489666	7.339835735	7.320355454	7.476234714	7.139992341	7.146580794	6.961997528	7.178434932	7.027529098	8.14323092	7.179920325	7.648197483	7.619632075	7.482056554	7.089875217	7.346134952	7.296578646	7.282940079	7.346704169	7.564473408	7.460126011	7.269108412	7.357853857	7.252697623	7.309379344	7.188536329	7.532197762	7.303656463	7.10159151	7.22692147	7.536776872	7.657803298	7.549772684	7.087457985	7.212069294
ABCA8	4.85800206	5.818561504	5.646393577	5.01312346	5.01343343	5.443801019	5.395806708	4.532072409	4.787856041	5.055383232	4.884492513	5.366983677	5.208664521	4.871570176	4.978866402	4.931566766	5.128269398	4.412265272	5.020193076	6.183535739	5.355426244	5.63158707	5.030669325	4.613549274	5.845638588	4.65310813	4.542758068	5.690791315	5.609352921	4.760444438	6.835775952	5.275669429	5.77454529	4.771618725	4.641117279	5.303619676	4.438631213	6.31710425	4.212659647	5.445671257	5.326400821	5.370137689	5.691218607	5.288421436	4.943911704	4.8828503	6.154077947	5.757667628	5.172100584
ABCA9	4.867745715	5.601180687	5.420906364	5.717753286	5.306022182	5.7114292	5.064541153	5.086639356	5.009907873	5.166670173	5.252985282	5.658017814	5.327734636	5.30485554	5.58788279	5.18735011	5.226738504	5.538626121	4.987911484	4.9477138	5.86509041	5.358555028	4.96085023	5.360045594	5.598738145	4.905186916	5.229139176	5.864260026	5.902677801	5.833914353	6.154971966	5.202497225	5.62673627	5.384785858	5.266690049	5.466954442	5.280871138	5.413210446	5.158960633	5.407854852	5.131216889	5.012402722	6.120244523	5.120186293	5.791497082	5.371302066	6.136376316	5.336437231	5.318607901
ABCB1	9.611173537	8.213836219	10.14408577	10.42800049	10.09665629	10.13805801	9.479323267	8.155543995	9.715875817	9.233160313	10.25587414	9.981018292	9.230240227	9.047352604	9.772698461	10.1047168	8.38141885	9.643799613	11.16711352	10.73022487	10.71077207	9.884060562	10.34084449	6.304857767	10.78610707	6.473144614	7.419086432	9.903326017	9.510903697	8.840171109	7.906433003	10.83006862	9.768500965	7.866600065	7.662315134	10.46058575	8.247424585	9.666788421	9.51266681	10.46726834	10.42845819	9.887328751	9.316662018	9.128896466	9.487994429	7.161117733	8.523165175	9.708576854	11.04910737
ABCB10	8.318158405	8.194729356	8.408551708	8.391844835	8.507824637	8.472710173	8.43843134	8.04934123	8.270589336	8.208121363	8.304274441	8.067357218	8.444609761	8.160620842	8.15920338	8.309465113	8.402680706	8.277120504	8.391368422	8.242893226	8.392479241	8.543223617	8.477557195	7.887197834	8.356271416	8.036279778	8.149627434	8.301542943	8.224519604	8.276710705	8.067318153	8.400591274	8.286862433	7.88101423	8.006425731	8.285931581	8.144992222	8.368916839	8.155750883	7.950243599	8.216269098	8.347913414	8.247512668	8.127900991	8.108801198	7.959620752	8.060917701	8.404592248	8.513070345
ABCB11	4.63010345	4.640703566	4.436492087	4.700797186	4.66016753	4.657187042	4.616303839	4.589276707	4.766743015	4.869521741	4.443961211	4.980993721	4.75981597	5.007825447	4.736421545	4.51151006	5.010374097	4.564180198	4.626049654	4.890833322	4.672492353	4.604927005	4.689771739	4.653261343	4.574291048	4.944763705	4.661103394	4.637024685	4.822138416	4.67665646	4.609259124	4.601327952	4.708291836	4.863541649	4.743947678	4.624001794	5.15506804	5.483676678	4.934791644	4.706724385	4.524126188	4.84097457	4.730741896	4.891346976	5.096235154	4.48828392	4.544325037	4.514019799	4.703559231
ABCB4	5.162004787	5.293096787	5.488438513	5.195468783	5.300811128	5.461998817	5.191766194	5.479109952	5.371002881	5.275246427	5.316378078	5.732036968	5.145606935	5.366641179	5.576738283	5.956867534	5.034769583	5.937461738	5.453953936	5.513204832	5.40045486	5.39026895	5.205392808	6.327639395	5.402544488	5.201041042	6.236900166	5.631074451	5.443748166	5.319980625	5.307662764	5.448729976	5.431958019	5.131348003	5.639067629	5.354947869	5.206495283	5.642123656	5.575551826	5.502907781	5.311518564	5.37814745	5.479149558	5.287558381	5.943008478	5.551149435	5.558221349	5.458875914	5.443818721
ABCB5	4.479857464	4.227326559	4.112877568	4.202775793	4.487926247	4.066851093	4.110704406	4.141258518	4.419584641	4.221024757	4.191917214	4.232879795	4.370332882	4.468057819	4.280606117	4.211066906	4.394984389	4.135908707	4.2980711	4.469242471	4.38571524	4.348685477	4.183823896	4.34673568	4.299794514	4.192734829	4.474796676	4.785591354	4.190360329	4.127836616	4.408468393	4.245925623	4.171085303	4.334950421	4.310439434	4.1301897	4.556504768	4.157100483	4.006466994	4.454514049	4.397726982	4.470012744	4.028917601	4.128583753	4.236129258	4.33951337	4.286649832	4.062109068	4.169079669
ABCB6	6.963055784	6.895173825	6.439252102	6.663554087	7.040127818	6.812814707	6.949526455	6.759024334	7.213708684	6.961235856	7.124506778	6.761125807	6.370967241	6.973144409	7.019071127	6.639320172	6.790528772	6.607114788	6.659938857	6.523232908	6.689167925	6.674000194	6.858846769	6.65451279	6.564148908	6.759459727	6.94987737	6.653910101	6.607799413	6.81453856	6.461043227	6.660495402	6.427795564	6.666712694	6.634288274	6.809108276	6.665088865	6.582251113	6.701382087	6.559501494	6.67245437	6.639287267	6.601877085	6.940677154	6.905879534	6.755731015	6.609204557	6.774471092	6.593511716
ABCB7	8.286650255	8.156456085	8.332242701	8.015674345	7.953478287	8.118754498	8.505452991	8.183427911	8.23879831	8.33170574	8.168167415	7.749726446	8.094890335	7.661462478	7.975765682	7.88787098	8.222541252	8.096704861	8.113456197	7.720401047	8.243642663	8.30604124	8.135882568	7.754092749	8.139300904	7.433735566	7.91497603	7.88455409	8.006215288	8.007109073	8.009059745	8.159906589	7.949350921	7.650792321	7.654278848	8.131972636	7.798127549	8.57507166	7.936571986	7.921115798	7.953538321	7.885038509	8.380697665	7.88616915	8.134643778	7.931272065	8.215832015	8.657553426	8.249919977
ABCB8	7.745343195	7.64902511	7.652623123	7.527569712	7.956665066	7.665887349	7.86617414	7.757902479	7.803744768	8.024212911	7.976408719	7.829217733	7.665907512	7.955107021	7.751204363	7.728068209	7.685285732	7.669607526	7.681348771	7.752414439	7.706663371	7.773576095	7.939212331	7.644817211	7.746913743	7.54753719	7.80709722	7.706401267	7.44683014	7.677603628	7.6036646	7.620296466	7.310551766	7.626018786	7.606803241	7.612762332	7.722949454	7.524838549	7.600095409	7.676653663	7.565409163	7.7498412	7.611984301	7.814491523	7.717437755	7.622880283	7.747846219	7.616902816	7.54183857
ABCB9	6.118738342	6.129044148	6.38027662	6.294856992	6.35423835	6.32100322	6.090550205	6.145905877	6.327858098	6.286578771	6.245025585	6.090288358	5.841625865	6.228161943	6.019795327	6.209285129	6.09001806	5.963109069	6.551747097	6.207820001	6.177457102	6.295062219	6.498463222	5.998652403	6.250767246	5.932504755	5.997832423	6.132453289	6.187410977	6.162402854	6.055056984	6.305801535	6.048944289	6.060276207	6.021379394	6.214747029	6.107578032	6.106896912	6.002598724	6.094452898	6.44517705	6.146057423	6.088559552	6.331317583	6.07326146	6.08414255	6.168735308	6.08778767	6.237673142
ABCC1	8.380781806	9.072208674	8.260674078	8.324432601	8.179585831	8.528935621	8.426037048	8.908622224	8.793478985	8.5425472	8.482534597	8.814940998	8.400388146	9.150712302	8.673656725	9.004784355	8.563510629	8.786105575	7.977203834	8.484944925	8.09783266	7.946910735	8.208932527	9.599636055	8.24977404	9.189111046	9.529701009	8.582536998	8.739532283	9.057452553	8.791910766	8.60854282	8.874745202	9.283209618	9.34561992	8.17163113	8.92166645	8.579780771	8.93468044	8.620905642	8.803784176	8.507014997	8.426428825	8.991190261	9.479457112	9.467261746	8.788760443	8.37083571	8.151613517
ABCC10	8.008443839	8.07792385	7.963119214	8.143019736	8.274485792	8.27111675	7.835397887	7.931851851	8.23812626	8.198029211	8.080690521	8.150007851	7.99112961	8.129547944	8.001839557	8.094917067	7.895532202	7.93041332	8.027068724	7.999863009	7.937506727	8.11667409	8.074935047	8.155801056	8.114819565	7.885810952	8.178794914	7.918506606	8.01790465	8.046913663	7.917801728	8.001810529	7.877044338	7.967564365	7.926991761	7.898396757	8.055657118	7.695995941	8.000604564	8.020762285	8.134622629	8.308556929	8.103849811	7.935543574	8.02907234	7.885013831	8.067433868	7.989568087	7.976553898
ABCC11	5.708531705	5.308744249	5.75515735	5.629018035	6.119313992	5.813982236	5.693966076	5.504350456	5.687900821	5.466487762	5.56045354	5.441652962	5.876013446	5.865248367	5.544209106	5.583376408	5.679710528	5.677985073	5.713066355	5.714684678	5.768626956	5.879545578	5.751769389	5.559594732	5.532996605	5.700124082	5.629928087	5.272987229	5.576400153	5.533774693	5.584610811	5.664326075	5.548620508	5.492107455	5.504251517	5.727923362	5.466370882	5.210551851	5.510484948	5.57899027	5.591618559	5.653616808	5.521179031	5.513134578	5.250811765	5.510284764	5.522829573	5.686342896	5.965304304
ABCC12	5.023183955	4.818919536	5.132409828	5.200459983	5.240861483	5.079018879	4.921206983	4.894497511	4.915924226	4.721155943	4.9542272	5.08499908	4.959706174	5.076766514	4.900731311	4.806580301	5.089852108	5.102052587	5.237174505	5.025703951	4.941598674	4.919175945	4.999841337	4.913559094	4.924168344	4.897867793	4.846365646	4.920297877	4.885936411	4.907521519	5.01740687	4.857148976	4.922493305	4.785114077	4.827777632	5.018996616	5.03829862	4.787066291	5.208679999	5.691529807	4.886297741	5.127773497	4.895898346	4.800489971	4.860375851	4.874915516	4.901736965	4.859672787	5.034630901
ABCC13	5.853141622	5.250840527	7.249914915	6.04123569	6.73941001	6.404341342	5.582101544	5.641476961	5.608141773	5.872489084	6.341689019	6.385288546	5.675832265	6.135656687	6.340764372	6.088590121	5.589010219	6.139043385	7.091962975	6.050216839	6.680667603	6.369189826	6.241306035	4.400945606	6.807265587	4.832914924	4.867850231	6.506275495	6.2346188	5.86274754	4.748913902	6.905962416	5.87201838	4.639438863	5.329996518	6.76805062	6.178730188	6.03565542	6.16909879	5.990418227	6.482901731	5.677728888	6.112575043	6.051299898	5.781342803	4.540577529	5.007744023	6.210290985	6.591766118
ABCC2	9.661859954	5.914611959	9.698477677	9.171883357	10.45353892	9.80756561	9.508516802	5.605821864	9.230325993	9.62045779	9.219540343	8.206895121	9.604573136	6.454638671	7.960271554	9.480100754	5.507294042	8.048679934	10.20364358	9.966655855	10.03883478	9.899863589	10.00308585	5.849208073	10.08328795	6.22441568	5.699289463	8.93926471	7.203770068	5.989190828	6.214237882	9.965462936	8.101609463	6.209360548	5.843123256	9.55795689	5.462237521	7.962719708	8.028848654	8.170747837	9.708478662	8.352787828	9.634381565	7.017039626	7.332653554	5.957279558	6.141240272	10.04706598	9.740432791
ABCC3	9.863466313	9.721086669	9.635964609	9.906884725	9.770852693	9.783589986	9.53091386	10.06926061	10.1378925	9.725272635	9.824914761	10.33198559	9.556813338	10.36573146	9.990472328	9.542309021	10.24788059	9.357766086	9.94041675	9.734736801	9.560848127	9.392887048	9.597278885	8.063290563	9.157498672	9.941237499	9.506999748	9.003767344	9.653965627	9.946938659	8.591936255	9.436827292	9.217751556	10.10974299	9.653487359	9.614049167	10.46792416	10.35433979	10.31781405	9.948656679	9.870218518	9.741314939	9.624070088	9.944406985	10.10433608	9.386051397	8.255222105	9.4801788	9.278618327
ABCC4	7.61009688	8.470640506	7.39331844	7.517275429	7.047229608	7.415187933	7.682887671	7.737306561	7.562794527	7.403705632	7.135917003	7.766729672	7.832886345	6.682417075	7.311483225	8.012234248	7.668038477	7.121158167	6.891883805	7.341309919	7.463420474	7.634219243	7.470484739	8.304835074	7.13322658	8.107590643	8.074776986	7.402125347	7.760019701	7.941836751	8.144155183	7.252950068	7.489223234	8.483131343	7.966829648	7.321160298	7.235045553	8.266627003	7.500881379	8.004616531	7.313504884	7.378416315	7.725961768	8.314469567	8.151748365	8.550996253	8.068496704	7.86206323	6.998385039
ABCC5	6.813756144	7.103074219	6.8253379	7.029695677	6.812713372	7.204480549	6.974996634	8.123561627	7.347582578	7.16791117	6.886481675	7.283474726	6.622885197	7.49934009	7.209431798	6.927599852	7.575007125	6.879811782	6.812877952	7.299601557	6.844918537	6.893300327	6.792907432	7.184298482	6.91266032	6.743582255	7.001650777	6.809375335	7.165901116	7.615168017	6.807238657	6.87264163	7.054139087	7.195151396	6.987024465	7.098892613	7.835272775	7.506606617	7.472846864	6.913309912	7.003934923	6.82447625	7.217815886	7.003048437	7.256484419	7.064950267	7.005494859	7.121615721	6.918858871
ABCC6	8.763132517	8.263632982	8.804034	8.92573751	8.713270187	8.806780976	8.554709337	8.51500365	8.701715212	8.608578125	8.506136001	8.394265898	8.505562144	8.749673668	8.518387585	8.653252047	8.345991259	8.50577764	8.764441575	8.287953278	8.761638879	8.73771741	8.581076656	7.892567737	8.602189698	7.943628545	8.067393	8.690691905	8.491923539	8.538876392	8.176690732	8.565276086	8.287136173	7.819611753	8.036263845	8.732196725	8.486862266	8.284831018	8.293839399	8.56839292	8.622258421	8.412948893	8.750776488	8.238002312	8.020769235	8.000783512	8.239897114	8.666308533	8.759362804
ABCC8	6.932080275	6.593281919	6.559909874	6.992435583	6.825987754	7.065167439	6.483184496	6.750010247	6.784091837	6.597714783	6.790261185	6.653710497	6.486437706	6.793486228	6.613445969	6.829862552	6.834047976	6.609074331	7.009204495	6.855863367	6.88786531	6.933174117	6.859506351	6.293452845	7.097805018	6.470968616	6.724414658	6.939734423	6.864336171	6.863289631	6.886332352	6.746422368	6.63556879	6.424145525	6.71087862	6.924493133	6.717833282	6.823214059	6.595506428	6.908370813	6.950051327	6.865426603	6.664090137	6.605602496	6.347726652	6.791866264	6.719807831	6.721482657	7.061085202
ABCC9	5.857126759	6.464144742	5.732920641	5.391329478	5.122663247	5.329166473	6.059144899	5.548420255	5.096869062	5.981725877	4.941422441	5.191611393	5.683904628	5.037484954	5.240931486	5.66571921	5.106214991	5.323438687	5.003245271	5.577875604	5.229828183	5.696035751	5.199803224	7.457661551	5.640587516	5.308544987	5.999674228	5.727185298	5.673572947	5.636035438	6.928668545	5.347147429	7.307659985	7.410467785	6.062649959	5.790163823	5.987661463	5.883992534	5.650170981	6.308741472	5.282811582	5.633530415	6.258491562	6.152973643	6.166056248	6.544824622	6.0295651	6.477692193	5.336924097
ABCD1	9.018462198	8.456397909	9.625727903	9.313067638	9.442564784	9.273795315	8.642222283	7.984267114	8.269572024	8.99116517	8.627822066	8.902225864	8.135290787	7.921857277	8.601065155	8.938529793	7.916020205	8.482317817	9.762008073	8.787341348	9.288667849	8.927918536	9.205281679	8.0368467	9.544228684	8.497528079	8.108684766	8.789928595	8.170678776	8.465806637	7.761806549	9.352311811	8.652905681	7.73292447	8.419837795	9.158442197	8.390048614	8.248538267	8.628324605	9.191002268	9.035144426	8.832034506	8.889443526	8.364357248	8.939456362	8.101714607	8.251203699	8.701402923	8.981692783
ABCD2	5.59994348	6.718650661	6.09347221	5.809732514	5.387968657	5.808111153	6.251168296	5.555776287	5.550164213	5.600925461	5.520182955	6.056345161	5.39507241	5.315002888	5.746665411	5.374267151	5.274695216	6.358733687	5.652860177	6.096322834	5.76861353	6.243420401	5.756970173	7.749393688	6.260156475	5.99631211	6.671596998	6.098249794	5.438010056	5.646357867	6.271565898	6.195134721	6.411249126	5.873769354	6.761574869	6.212973949	5.062061129	5.978969278	5.523962575	6.153975778	6.218784188	5.62861085	5.816902204	5.864205891	6.877075707	6.739262897	6.388889424	6.563954988	5.759883308
ABCD3	9.253112135	8.733188214	9.763017498	9.293531988	9.711534438	9.157768798	9.343702023	9.210189449	9.471184379	9.228901166	9.439750117	9.015226338	9.095673718	9.039855652	9.181560999	9.313908654	9.411037275	9.083227557	9.817110136	8.942311445	9.460129387	9.271204396	9.583144301	7.090162828	9.534657553	8.520965105	8.479529273	9.233875921	9.013976016	8.930070906	8.295905389	9.341129089	8.953965147	8.551522401	8.401678224	9.613750803	9.243664597	9.693862738	9.136298861	9.487160329	9.389661139	8.992764376	9.288362855	8.849717579	9.131009122	8.273694026	8.605743546	9.408940619	9.733065091
ABCD4	8.198452086	7.754925516	8.42366748	8.202275408	8.42575374	8.363047921	8.051787283	7.791449884	8.421584619	8.405513896	8.204003898	8.337816236	7.95583044	8.111920151	8.094689672	8.283097116	7.963797186	8.231963964	8.515134948	7.885374368	8.290288051	8.256359447	8.312261451	7.84387985	8.373153236	7.595874817	7.789898953	8.225451352	8.131559646	8.037388932	7.739833236	8.342493581	8.029710672	7.727767908	7.492256259	8.443893824	7.975164876	7.964678064	8.081108901	8.132712929	8.30500659	8.191511095	8.245349745	7.985943275	7.786487904	7.540848976	7.732632423	8.258602262	8.356665946
ABCE1	6.974900299	8.272942962	7.286055711	6.842415472	6.84324606	7.032183816	7.72604235	7.989007577	7.753741821	7.249728188	7.438854403	7.202022908	7.196668607	6.582272594	7.439582609	7.443513591	7.606339015	7.360910697	6.723166168	7.439268337	7.001401322	7.184183596	7.492950555	7.755040877	6.851019448	7.626145931	7.923339002	7.200560559	7.836987058	7.388124393	7.876991242	6.96917816	7.377535172	7.827106676	7.714724709	6.58213842	6.965879909	7.897645057	7.758068246	7.437343926	7.365268904	7.815029371	7.370664262	7.884256429	7.641184657	7.877503108	8.215911683	7.405454298	6.980440154
ABCF1	9.175904468	9.258358425	9.164999734	9.135488388	8.873037481	8.999233098	9.108757497	8.822555369	9.158635265	9.135814635	9.132989147	9.185936909	8.916579183	8.842479063	9.049570069	9.170490522	9.03060063	8.833333311	9.16296918	9.44724154	9.037659553	8.949458417	9.083859902	9.289277643	9.230496632	9.297908131	9.26102244	9.07965535	9.176267822	9.015581965	9.163839899	9.235257566	9.055902164	9.013425252	9.195657711	9.24396815	9.020227503	9.255058978	9.143820387	9.306033172	9.211338031	9.409312332	9.152384191	9.247167983	9.13199147	9.077174459	9.147546234	9.210701215	9.232360027
ABCF2	7.330934927	7.726371702	7.236805157	7.260164516	7.084229183	7.32523435	7.294842132	6.98324197	7.318116331	7.291010322	7.363812062	7.263017695	7.056366166	7.423844922	7.335200056	7.312420453	7.48642052	7.342017275	7.028803475	7.306552239	7.215023242	7.147301363	7.447493545	7.691612868	7.325092954	7.369193288	7.384447692	7.22512166	7.238907907	7.196625688	7.517773056	7.346629512	7.212627887	7.195565352	7.391071403	6.940376601	7.357064532	7.588827273	7.235841138	7.41661883	7.041545862	7.635530818	7.31603841	7.550379842	7.305291941	7.597940012	7.47304153	7.244261476	7.219428526
ABCF3	8.136895546	8.27939776	8.184494477	7.896049177	8.218030595	8.122401634	8.211100038	8.16550248	8.30307739	8.149201633	8.219513165	8.13950951	8.019051438	8.107764462	8.038993315	8.028531019	8.220032709	8.113991369	8.275604502	8.159146547	8.158006042	8.109211984	8.215818836	8.216300038	8.196204529	8.198292754	8.21837285	8.07717022	8.037598228	7.933934722	7.918539544	8.113845476	8.063548964	7.989067797	8.053543126	8.215433314	8.132052207	8.294417002	8.198868993	8.130991218	8.053721261	8.126381988	8.202559848	8.032871207	8.28070225	8.052740502	8.135188375	8.430132583	8.350691986
ABCG1	8.075408638	7.351902342	7.248533055	7.787409307	7.821498504	7.135027696	7.64368161	7.525999955	7.668271497	7.683345048	7.63982402	8.62403025	7.61234097	8.01088199	8.049796214	7.837570383	8.079189663	7.605005254	8.193105703	7.996179683	7.662670657	7.095004504	7.717513481	7.773548228	7.863092127	7.994264602	7.520459825	7.595704803	7.875195234	7.925340194	7.071476929	7.76374212	7.279528262	7.273478054	7.886944987	8.302217202	8.229844461	7.898011219	8.275809787	8.025491402	8.016328495	7.239198766	7.593167691	7.851189154	7.940798648	7.467558288	7.00207056	6.893836892	7.40366221
ABCG2	9.802116561	6.544726417	10.24200874	9.788666663	10.41288521	9.838892485	9.713211443	7.323074145	9.211566033	9.809653726	9.922874624	9.040095201	9.488240151	8.83718759	9.097715339	10.22449193	9.582305331	9.422064766	10.95447962	9.857330683	10.58205088	10.26168951	10.54141653	4.868674502	10.6794278	6.135081884	5.159141773	9.439566631	8.191020497	7.221572519	6.773457579	10.46989963	9.103641587	6.756207725	6.50528664	10.26762268	7.512101696	10.18098812	9.023279234	9.557410295	10.49564158	9.529781898	9.409560691	8.300248929	8.213896424	5.678343419	7.049923145	10.18892744	10.94221818
ABCG4	6.069246354	6.202136232	6.004918908	6.29501512	6.534574919	6.389216833	6.294887694	5.959723683	6.254698361	6.265082469	6.280810267	6.168635702	6.242503243	6.309757631	6.050259359	6.306115245	6.246445167	6.20219917	6.33507463	6.494470361	6.36263761	6.189496878	6.390802001	6.395966959	6.362915131	6.196326267	6.352681432	6.292521463	6.176050765	6.270342098	6.36082271	6.319826726	6.205852598	6.27776953	6.302738619	6.384027213	6.460586879	6.089390025	5.989665007	6.391093173	6.178465327	6.301535966	6.203897739	6.208213666	6.057699443	6.332793528	6.084245569	6.230700082	6.243388438
ABCG5	9.751989271	6.64181517	9.396498562	8.012008277	9.49309585	9.95793788	9.473799499	6.439114854	9.359758808	10.09839888	8.450267356	7.410324019	7.158472861	6.32006921	7.451041784	9.735297671	5.367531798	6.716883709	8.389171791	8.790893928	8.263538571	9.810662236	9.00167328	5.060483528	9.210555418	5.747232422	6.268930433	7.423547078	7.28471836	6.724544141	7.102684745	8.598859768	7.815769866	6.37584165	5.948188971	9.799094727	5.924791033	6.417811319	7.168736991	7.278069538	7.565438567	8.716823961	10.09328618	7.029858587	6.991918645	5.999229226	7.622865429	10.2273245	8.77942651
ABCG8	9.764513759	7.54035357	9.792185397	9.200512218	9.56570619	9.958385888	9.883739031	6.928231095	9.687809966	10.22512637	9.054307873	8.450641409	8.245723874	7.483961504	8.410505827	9.946455847	6.413940607	7.782032878	9.284410129	8.937662788	8.786797363	9.925527729	9.306799328	5.819075319	9.458923837	6.290553549	7.1590338	8.305061437	8.17976197	7.862627332	7.449129371	9.08073134	8.205807416	7.007946547	6.86112601	9.790042484	6.693662844	7.656633584	8.243468197	8.410290631	8.421870672	9.141462942	10.00440891	7.903715929	8.039905673	6.846813142	7.649912658	10.07326816	9.244399841
ABHD1	6.038284719	5.434815778	5.901328379	6.090364122	6.097499958	5.903570034	6.016277139	5.912802101	5.889358389	5.979755833	6.082178122	5.959969309	6.027678419	6.212471746	5.848621985	5.880014113	5.786448419	5.843960431	5.868413582	6.060264001	5.779162768	5.919369011	6.054493696	5.959618806	5.914831452	5.902435289	5.851153117	5.795861903	5.755648713	5.895654876	5.916118821	5.642618815	5.853884036	5.580176894	5.787480052	6.035673876	5.939891946	5.658620641	5.828154405	5.664937988	5.870095543	5.6920215	5.875678774	5.949558603	5.770743428	6.042553127	5.930387872	6.031060721	5.910368247
ABHD10	7.043202715	7.496359121	7.38377455	7.007254874	7.308460413	7.023579755	7.510102426	7.130153714	7.270966813	7.125649789	7.345566999	7.188361861	7.466960912	7.114321402	7.410909864	7.128345397	7.203094794	7.070223986	6.858918174	6.757266086	7.158635265	7.230467021	7.209155554	6.911045212	6.874109911	6.975407363	7.131473611	6.990644748	7.233743417	7.371700084	7.019668432	6.957522944	7.298574861	7.226911477	7.071159703	6.655899383	7.020349601	7.450043532	7.528852539	6.929425749	7.368535902	7.292789639	7.325950454	7.233124904	7.367915532	7.082771954	7.162738744	7.562271426	6.967587934
ABHD11	8.623743095	9.046059368	8.562244288	8.672778275	8.679768075	8.796492888	8.90420719	9.080671493	8.467091182	9.166765472	8.821835765	8.717891316	8.761532262	9.079673089	9.003649152	8.739129885	9.265966938	8.686381904	8.787737795	8.963058872	8.791768612	8.920515144	8.901775074	7.411039215	8.822675463	8.617539881	8.728788595	8.459012671	8.943841254	8.900076767	9.115859497	8.863996039	8.677498358	8.581362888	8.492629974	8.289129863	8.864378398	9.50492019	8.504577043	8.410590706	8.883697646	8.822286654	9.050522761	8.852917205	8.785397888	8.577845186	9.055352282	8.977956252	8.967965257
ABHD12	9.050396381	8.676269821	8.881761296	8.783792885	9.24625016	9.03470612	9.240965685	8.813548903	8.956243293	9.219171328	9.246267705	8.928264443	9.113371142	9.243079241	9.028522419	9.219280506	9.37616501	9.209225773	9.685485292	9.32179119	9.226100659	8.959065468	9.302652868	8.613115548	9.371007136	8.93197391	8.745908982	8.966263577	8.627706533	8.924425806	8.450169295	9.200865088	8.668335346	8.882893574	8.683992839	9.320670836	9.076944413	9.091206796	8.878997312	8.809228512	9.020318738	8.763926156	8.834013342	8.677221437	8.845108492	8.654928023	8.802262137	8.966400187	9.388590844
ABHD12B	4.806781565	4.669612391	5.30088219	5.026468059	4.968338351	4.69492575	4.774771378	4.909804385	5.20284692	4.959542664	4.732378411	4.81365967	4.921969655	4.754162598	4.820553635	4.710329828	6.705091512	4.667595818	4.985792004	4.93047378	4.892133101	4.922266625	4.968143113	4.666131664	4.743744334	5.13300436	4.758915491	4.849848506	4.70433956	4.949307279	5.041821886	4.862884004	5.321403521	4.98792163	4.748308033	4.689194271	4.993398327	6.012463422	5.35515669	5.335864902	4.828533017	5.210503844	4.811478474	4.913654318	4.692230029	4.793560943	4.696595207	4.721946418	4.906888027
ABHD13	8.427646609	8.481706817	8.692024161	8.60243156	8.426455315	8.457165798	8.696448226	8.466155145	8.782055181	8.532410981	8.543429784	8.609887515	8.465768407	8.497541601	8.720507825	8.70300173	8.443171586	8.549846229	8.558649241	8.730615351	8.493777407	8.548764889	8.280139665	8.48675893	8.683145619	8.500788401	8.58993157	8.456284345	8.581529544	8.588507291	8.574362314	8.561920218	8.594596376	8.490176997	8.527367112	8.73058177	8.54832547	8.711656367	8.832837972	8.586195433	8.687771317	8.454700162	8.522420138	8.538440226	8.62932271	8.667295439	8.530900766	8.562459051	8.574713277
ABHD14A	8.120597173	8.359162407	7.840480791	8.153623618	8.009152031	8.133312667	8.606657664	8.128959064	8.469043067	8.546021414	8.257871058	8.128068446	8.27610722	8.372296774	8.369273709	8.25212603	8.348743145	8.315799945	8.033906047	7.856046281	8.265292976	8.245144142	8.309151575	8.305873325	8.137742122	8.326249114	8.43920276	7.922902473	8.372334241	8.113207378	8.728123652	8.200174381	8.4599511	8.395297995	8.224597028	8.275915756	8.294362309	8.482519334	8.210832732	8.055091582	8.171793586	8.224653253	8.314857582	8.146342908	8.396914639	8.474279542	8.466832	8.333148934	8.065375373
ABHD14B	8.225056183	7.850619035	8.13084138	8.279039208	8.255627969	8.256191121	8.078756884	7.776712834	8.06421187	8.430556172	8.23034989	8.036810991	8.168325823	8.123109744	8.004317006	8.278547152	8.064798343	8.129550145	8.364613467	8.202244764	8.418716715	8.381651729	8.39143975	7.662957011	8.303082966	7.566940358	7.811440256	8.040331532	7.982538	7.764399862	7.898025339	8.152786468	7.953903355	7.83181625	7.714197401	7.965702303	8.069625785	8.286232295	7.734843247	8.269184763	8.170791992	8.42348386	8.108726874	7.842790648	7.996312972	7.749932016	8.0955493	8.385635335	8.361585085
ABHD15	8.158379787	7.614087821	8.060153318	8.354882782	8.365524695	8.104616668	8.041888712	7.650483602	7.903888556	8.442236225	8.163808274	8.080022617	7.889017048	7.928940291	7.98906797	7.977719608	8.042541438	7.779522395	8.460259149	7.737091033	8.430656723	8.423364085	8.192422859	7.815543858	8.271101643	7.634169268	7.927106544	8.11598408	7.913749992	7.855124728	7.741896294	8.189712827	7.900299957	7.603406756	7.738825591	8.476144585	7.81929863	8.31869202	7.653159859	7.810522605	8.047584755	7.802497235	8.190418206	7.775260931	7.830474394	7.594318453	7.865485317	8.140619172	8.198111967
ABHD16A	8.191467118	8.357186315	8.516987731	8.381705719	8.444439404	8.54052574	8.433952768	8.293659394	8.619391176	8.437580015	8.495628773	8.218287109	8.412452263	8.450980515	8.643645613	8.516327275	8.48257497	8.356026207	8.525217662	8.366454024	8.283422585	8.364902094	8.333318755	8.250808151	8.502308112	8.617428454	8.249188699	8.14793108	8.256730301	8.303091608	8.054772553	8.283620261	8.282451898	8.178054034	8.372159783	8.479795926	8.460263275	8.400096367	8.40986998	8.404477001	8.38842491	8.489203875	8.300109952	8.198455983	8.36845504	8.414702266	8.346009932	8.437168899	8.359265511
ABHD16B	6.213547469	6.175221657	6.002737944	6.362073442	6.240716083	6.438139539	6.367378356	6.400171435	6.230101083	6.294564942	6.352606949	6.448937751	6.43273278	6.40948378	6.127448418	6.107330912	6.372373435	6.264331632	6.458464439	6.414943766	6.434500084	6.383906357	6.471356693	6.564956649	6.463589228	6.255767842	6.314995285	5.96118206	6.198318386	6.301658899	6.507622995	6.14250847	6.037929285	6.23997459	6.263837542	6.190038499	6.243232976	5.718620458	6.113026899	6.078922163	5.740036101	6.311169709	6.197499432	6.406908756	6.105302223	6.449917506	6.230047417	6.084501541	6.32993618
ABHD17A	8.898919808	8.724041338	8.8143728	9.094856679	8.923492885	8.833424136	8.910387188	8.554341175	8.982948589	8.903250799	8.945870117	9.172869853	8.90961095	9.103368497	8.965539735	9.075320168	9.061038877	9.006592146	9.016954642	9.048443469	8.860812678	8.884513847	8.984319969	9.095650219	8.900096765	8.892886381	8.945822352	8.946577123	8.895361993	8.921689692	8.832578601	8.865757526	8.843010797	8.953590094	8.823233305	8.847261551	9.012829105	8.840559354	9.050908477	8.87085402	8.869347117	9.084015836	8.697382599	8.84723096	8.843571951	8.842654476	8.674190759	8.783461698	8.711467431
ABHD17AP4	9.29871147	9.163400306	8.947089332	9.414190365	9.366094721	9.174401675	9.44678295	9.162723072	9.310060772	8.955133633	9.187200423	9.069907303	9.512406646	9.361288297	9.284252529	9.135915281	9.365142461	9.265451946	9.258762976	9.374404075	9.294335383	9.264574319	9.343878466	9.501820788	9.23673583	9.261962613	9.351921612	9.353287249	9.162854888	9.169705764	9.336803996	9.265486713	9.311849183	9.496078562	9.286700871	9.248172396	9.343121181	8.868999031	9.122290719	9.041287334	9.102351078	9.197763521	9.103119693	9.168912012	8.774671457	9.268061204	9.176420778	8.940452328	9.259624032
ABHD17B	7.469470292	6.999293064	7.386743341	7.299064188	7.884182912	7.433348953	7.463253323	7.910209938	7.677863598	7.47214617	7.716047844	7.580645705	7.617484505	7.274966726	7.593736691	7.39468903	7.738207737	7.327354729	7.591867906	7.62734663	7.349588056	7.429249268	7.707352496	6.914127514	7.662007892	6.946196574	7.199627867	7.393977852	7.302456946	7.620891886	6.881556409	7.573645107	6.952844315	6.992301589	7.263615647	7.932411849	7.399371812	7.595205911	7.168277308	6.960351458	7.471930924	7.299864089	7.37130632	7.201593452	7.256873521	6.907838161	7.439076164	7.489094948	7.949623876
ABHD17C	9.374772456	9.134445905	9.018526379	9.382351327	9.325645693	8.975342809	9.035931902	9.656699914	9.298611217	9.137585323	9.586594037	9.591865281	9.526749354	9.693459626	9.445032406	9.130562708	9.801032371	9.201853055	9.4745666	9.478736051	9.130061309	9.056860605	9.308083036	8.230766035	9.183449416	9.158289788	9.194457947	9.326244861	9.34669132	9.524200573	8.973418768	9.319146313	9.058835351	9.307774895	9.181534916	9.33846478	9.862824333	9.692448427	9.42665519	9.290397744	9.209184267	9.329058457	9.092618762	9.533311075	9.459280891	8.928842096	9.05394775	8.836674698	9.361741822
ABHD2	10.38918519	9.756327361	10.01998294	10.07494027	9.970151454	9.906615672	9.910265028	10.14679627	10.43946328	10.10855317	10.05191255	9.897144075	9.962506763	9.988984095	9.967889379	9.820030216	9.474648164	9.667098328	9.556039509	10.28852465	9.707383252	9.890314567	9.727019477	8.909854456	9.864085331	10.05399099	9.715985967	9.425375738	9.60042996	9.917143865	9.226576386	9.885770092	9.649543233	9.992390113	9.902409066	10.35288843	10.41222986	9.993328612	10.52119773	10.12983357	10.08413785	9.920586287	10.00540337	9.876637034	10.33518629	9.714474862	9.335759021	10.2020099	9.708432773
ABHD3	9.403052994	9.06268981	9.845068569	9.254659152	9.72574381	9.438571698	9.098785978	9.54170519	9.477642172	9.526650149	9.750161381	9.54243892	9.402798699	9.526191163	10.04536657	9.246179546	9.94149283	9.401418217	9.826502616	9.732927264	9.356613563	9.415660544	9.685878771	7.939336998	9.677672334	9.032986693	8.320683918	9.530593509	9.174208419	9.630066779	7.675864023	10.07865412	9.13074949	8.302659282	9.115890446	10.11499807	9.724408412	9.957875638	9.926081135	9.288824686	9.806471054	9.168232464	9.420302074	9.305327293	9.45464093	8.909416574	8.492031886	9.360821504	9.774462948
ABHD4	9.316354598	8.431828873	9.373259328	9.196793757	9.443843756	9.473655838	9.217333858	8.383257489	8.942186051	9.167290881	9.07497603	8.683937172	8.706162097	8.748311821	9.236378779	9.479921466	8.734429408	8.487279953	9.370694324	9.630457	9.02664923	9.378296708	8.876600128	8.287446217	9.269012931	8.684415299	8.490672675	8.951593942	8.388084179	8.433471341	8.19319867	9.098116761	8.765443431	8.434919213	8.29503096	9.559531368	8.760481392	8.969300528	9.098625208	8.90905586	9.374037191	9.036945943	9.085206284	8.356481792	8.958742973	8.868254275	8.12367576	9.368201767	9.148529182
ABHD5	8.85781778	8.253070573	9.000920673	8.580203812	8.943475364	8.686817875	8.518218877	8.394879359	8.313961504	8.90573496	8.727598104	8.660191799	8.417502698	8.312254664	8.387366977	8.671300042	8.763355335	8.334082157	8.780234971	8.776661335	8.658969233	8.339475584	8.680815878	8.386290372	8.784169137	8.934498411	8.22578288	8.335065632	7.970290856	8.04305466	7.777410143	8.715729531	8.355272046	8.578122038	8.534176287	9.10414745	8.626943761	9.415657965	8.494794561	8.732248697	8.339186447	8.36778972	8.874473277	8.447677665	8.820168832	8.83781327	7.944200169	8.851961826	8.697112014
ABHD6	9.589863355	7.435451028	10.12098928	9.687789147	10.0437137	9.503132532	9.129332075	7.235251722	8.727277239	9.957076085	9.129538354	8.704528587	8.242437242	7.746575415	8.645948512	9.559099536	8.492726901	8.621538818	10.11242439	8.530176506	9.770990169	9.62931993	10.01109926	7.289750437	10.24527633	8.00530707	7.510835383	8.7970749	8.154062955	7.569475531	7.230278346	9.4407118	9.01812902	7.428316208	7.355361851	9.222938584	7.62913591	8.844228876	8.208436209	8.766651938	9.208104689	8.777633175	9.478222797	8.395456211	8.166074795	7.535113735	7.499784709	9.753999238	9.502477598
ABHD8	6.694278279	6.730968736	6.482220064	7.014063901	7.070032477	6.789554539	6.901552572	6.749937231	6.914647266	6.884017882	6.86700795	6.843679958	6.86202964	7.102859156	6.843465565	6.813591273	6.918245628	6.818588613	6.904504072	6.899400258	6.797556252	6.842602401	6.888438832	7.049275247	6.842471966	6.96566338	6.956002883	6.904746788	6.793055825	6.741827083	6.823249342	6.785158788	6.670835806	6.899818424	6.907725868	6.87460479	6.817937564	6.868598397	6.721412043	6.750124059	6.74195563	6.792368025	6.774007018	6.716852632	6.717282213	6.968554479	6.839779492	6.74010787	6.945442943
ABI1	8.817837271	8.780295956	8.990257727	8.903750309	8.870523417	8.716128354	8.824313765	9.064914918	8.998611002	8.677206487	9.013178336	8.970645797	8.832271951	8.766640313	8.954438264	8.9202837	8.8456784	8.895471924	9.003900106	9.081639791	8.895516208	8.706162835	8.876497275	8.588921607	8.854320645	8.950420182	8.689889977	8.764101561	8.750886867	8.821792469	8.278817088	8.878127269	8.728831143	8.50839022	8.832851007	9.104415754	9.162738897	8.946693838	9.048938969	9.12858863	8.935929281	8.852658086	8.848700965	8.663002631	8.985316637	8.768543973	8.91273852	8.847155532	9.017043875
ABI2	7.066773098	7.784140874	6.61865614	7.091134466	6.591881599	7.008739432	7.274676166	7.417126264	7.121473601	7.34737482	6.934791464	7.142015103	7.126734087	7.04488401	7.14483232	7.131272162	7.157519334	7.574386915	6.945752621	7.156921401	7.133651008	7.077268358	7.059288672	7.98725872	7.233229373	7.47325785	7.735607462	7.237985542	7.678830386	7.335958784	7.982475941	7.056267092	7.664903276	7.834910391	7.415632437	6.90074347	7.014037843	7.428762819	7.124033096	7.012862345	7.145071856	7.156179231	7.523195691	7.228831899	7.549818033	7.938941884	7.926418344	7.46582432	7.042652479
ABI3	7.706090096	8.217450719	7.709347428	7.904918005	7.625881042	7.865389031	7.907234153	7.431915439	7.672409803	7.764898716	7.753033689	8.190116287	7.864163847	7.561540025	8.06284245	8.054727515	7.448337151	8.217853595	7.836969342	8.308828111	7.997812443	7.996272883	7.80127448	9.166403088	7.981582872	8.652366443	8.432735965	8.089218505	7.821901145	7.929262744	8.089616641	7.949987943	7.977576992	8.067939133	8.419478172	8.101275387	7.618949124	7.469366821	7.715842729	8.077193858	8.046596484	7.404800372	7.580463881	7.958152828	8.020182561	8.473344071	8.424072335	7.8361465	7.756623609
ABI3BP	6.843750297	8.977060555	5.602754811	6.272627365	5.395969443	6.0166949	7.112556909	7.243904685	5.218111324	6.778320614	5.773453152	6.634564253	6.691538859	6.929262021	7.003016687	7.718106595	7.296120832	9.414824053	5.977660659	6.385084305	6.163311849	7.469485446	6.259509101	9.961802578	7.211903589	6.144237664	9.489486877	7.606921703	7.020395216	6.801574765	8.443985611	6.46857756	8.570979032	7.289160124	9.105037283	5.820041224	6.250858594	7.613923761	6.311477543	6.085798546	6.668027328	7.316573638	7.874935397	6.464469347	8.136395405	8.433947549	9.865621522	6.575106177	6.872353056
ABL1	8.548076245	8.727135637	8.307031639	8.610045725	8.46112581	8.367666563	8.37109251	8.645062371	8.468239333	8.520236438	8.433826602	8.484278607	8.406751531	8.595430735	8.511774607	8.588122944	9.058859622	8.442089387	8.561672632	8.400431666	8.587094999	8.4099004	8.604330275	9.162493365	8.419148814	8.501719125	8.889135171	8.479651135	8.758815991	8.559194433	8.714404742	8.546186549	8.810538687	8.714205054	8.577457872	8.4630607	8.692253659	9.035549209	8.190811373	8.346741766	8.521129777	8.587233062	8.610876943	8.495247172	8.828527884	8.773392582	8.641827956	8.545880646	8.422072724
ABL2	7.514733435	7.854038658	7.382971456	7.432386935	7.417413074	7.282584669	7.618421127	7.570186009	7.556458577	7.740128463	7.349983744	7.467806148	7.512473078	7.413652719	7.459311789	7.804944563	7.629570294	7.429982337	7.237960167	7.405267436	7.386246291	7.483134173	7.519430136	8.384178895	7.3525427	8.315094129	7.883398409	7.457275535	7.628253953	7.36993209	7.578106831	7.371304193	7.644962838	7.870530942	8.272340035	7.468470544	7.51210049	7.737113113	7.413777434	7.387861406	7.524465674	7.524318601	7.679034493	7.562456955	8.108739793	7.966528071	7.737023138	7.739149255	7.720951762
ABLIM1	9.517108754	9.013365444	9.240599927	9.244999753	9.271351744	9.348509485	9.149953755	9.291562221	9.629168824	9.273456426	9.238632877	9.364940154	9.248208741	9.386561802	9.179009433	9.260114541	9.424097074	9.017396845	9.314774484	9.234128317	9.319392908	9.227643557	9.263587568	8.984742218	9.285352405	9.148573866	9.361196584	9.173877171	9.09791976	9.232268524	8.708319098	9.164659308	9.274695785	9.23286516	8.928094347	9.260297201	9.667643024	9.401021672	9.452962345	9.131626209	9.369224844	9.180661613	9.36736929	9.358822875	9.37285563	9.296400803	8.736652242	9.329168937	9.031318227
ABLIM2	7.613661675	7.061742155	6.987363949	7.253374751	7.255003061	7.22500792	7.246330921	7.386275766	7.196521085	7.423834153	7.24891461	7.648116384	7.56008136	7.478791834	7.059707859	7.077861769	7.386404581	7.229211216	7.163795071	7.259333527	7.106389455	7.09659533	7.301226841	7.000355444	7.126770158	7.270233152	7.593287049	7.047760631	7.231161402	7.289319441	7.085318142	7.249336287	6.975319016	7.306148351	7.312953425	7.305458114	7.689990829	7.246395874	7.132368406	7.62275419	7.438617762	7.126906403	7.234204934	7.639646192	7.109357231	7.34371788	7.173071678	7.177388361	7.237098629
ABLIM3	6.889916376	7.421930367	6.807403568	6.962428832	6.775956733	6.801453001	7.135557432	7.040093026	6.866836982	6.945965375	6.777355659	6.836651779	7.154203601	6.874793972	6.741941131	7.204678	6.494940037	6.926341967	6.523531687	7.038665683	6.768548718	6.871333001	6.547581785	7.746100228	6.960266427	7.36217112	7.206321334	6.961432207	7.323014479	6.893694068	7.773117168	6.804305545	7.284681511	7.584076862	7.425326432	7.086243961	7.389866571	6.868816622	7.039835911	7.305908941	7.151159031	6.884286058	6.928483858	7.34244041	7.598515085	7.593129612	7.083010977	6.963847622	6.637579968
ABO	9.585364196	8.833823077	10.08132886	9.970493439	10.38759456	9.938859619	9.319357624	8.786522103	8.77104691	9.095978359	9.096811972	8.97747192	9.504778747	8.871892457	9.558436596	9.686077181	9.966866692	9.01163215	10.23789206	9.956318723	10.16351225	10.17631881	10.44500638	6.425044906	10.27303349	7.738862382	9.066135846	9.219572542	8.965436689	9.812751459	8.543037604	9.73511036	9.233261707	8.330799421	7.781583536	8.986143759	9.254415657	9.51082633	8.26603988	9.173088762	9.610707674	8.928578734	9.801142031	8.82009071	9.137198332	8.099913596	9.224288782	8.849105062	9.375897713
ABR	9.6774647	9.725501793	9.601117197	9.789483099	9.801917111	9.778751827	9.532622385	9.715766287	9.568211981	9.763303763	9.613876674	9.633296926	9.514422233	9.907473751	9.63908574	9.577539123	10.03382306	9.648517993	9.736244187	9.73763232	9.690893702	9.626007419	9.734702592	9.089687915	9.703663883	9.745115935	9.695904214	9.586703061	9.720762057	9.573756848	9.41538512	9.552391773	9.695959845	9.390753335	9.534890351	9.539450878	9.699385953	9.929240617	9.309634553	9.592340234	9.792526502	9.723022078	9.636487111	9.5830458	9.662165162	9.312341232	9.642076379	9.537166135	9.746235675
ABRA	5.454502879	5.44529907	5.374865432	5.324874243	5.439405317	5.627307773	5.366307271	5.322298154	5.417679999	5.486675961	5.29598832	5.442760922	5.653244939	5.292193828	5.138892037	5.098660223	5.185774677	5.214527533	5.487842487	5.411860451	5.566135702	5.496247441	5.508028306	5.41261481	5.489839388	5.271296597	5.315379013	5.465607629	5.199091783	5.454746968	5.75706105	5.419546967	5.196646397	5.494428732	5.364252102	5.544536353	5.611509807	5.048292624	5.411751212	5.276074696	5.323555921	5.75429107	5.30995631	5.482698668	5.332752015	5.447019643	5.278256461	5.099378312	5.459310913
ABRACL	8.171073083	7.578696887	8.114359691	7.991552899	8.121863252	7.738117521	8.169678701	8.119002362	7.527630677	7.634470973	7.814056973	7.74297219	7.686841914	8.034845969	7.879097182	7.7002908	8.09652327	8.066412297	7.805972896	7.709047833	8.387362375	7.858646948	8.29307082	7.054956661	8.135132938	7.74867615	7.377360283	7.588422194	7.828790308	7.355031105	7.137711795	8.118833692	7.773789058	7.156651888	7.331201115	8.222194382	8.162332624	8.674706927	7.734437058	7.447934007	7.631846697	7.808614661	8.044245185	7.656897468	7.877373824	7.166240177	7.999227591	8.173014322	8.517366389
ABT1	6.932682531	7.185699678	6.817506197	6.919226055	6.741400738	6.837213197	7.192482309	7.120759626	7.041754054	7.077060337	7.225761261	6.840645211	7.064870361	6.783465295	7.11687394	7.09864914	7.103559633	7.081300733	6.912277479	6.922998171	6.893314864	6.892370772	7.023383476	6.886890859	6.787408111	7.188239903	7.112633581	6.914338229	6.934022939	6.847466873	6.748728555	6.906726859	6.827532274	6.751763874	6.80055208	7.035515984	7.068011815	7.374366926	6.817521616	6.714835471	6.786135594	7.098151306	6.924761318	7.048063083	6.980901097	6.918428627	7.243153495	7.184458761	7.127103265
ABTB1	7.47553517	7.238335197	7.394079545	7.534113103	7.611826979	7.400767149	7.500640475	7.44280837	7.398580879	7.627437254	7.503584112	7.883907728	7.404677736	7.375178801	7.530452418	7.878128111	7.391315448	7.572724972	7.56887346	7.657440359	7.604449052	7.455795016	7.482574109	8.204897508	7.549543098	8.072813	7.584480295	7.560983362	7.279396626	7.284900895	7.388493756	7.505060407	7.479848215	7.784734279	7.591628032	7.875668183	7.513624359	7.262708089	7.212372739	7.46437823	7.544497323	7.088415917	7.452272037	7.395472293	7.29399834	7.835502556	7.450518581	7.50787084	7.614762407
ABTB2	8.00522739	7.113085418	8.193026421	8.130806509	8.161323208	8.13532555	7.876310564	7.618891898	8.176776242	8.152476879	8.137582665	8.261453507	7.81376133	7.815175897	8.099581053	8.656728714	7.401860214	7.911495949	8.444252974	8.258790431	7.788198072	7.894923666	8.00060061	6.953426066	8.354748163	7.269914821	6.949875768	7.642445958	7.832987721	7.771812537	6.865865678	8.399829166	7.72375259	7.096736545	7.233653611	8.298659177	7.940559951	7.952292905	8.142866158	8.858791482	8.298370972	8.326190951	7.868920495	7.535842046	7.796396837	7.093461571	7.12354663	8.156694625	8.994428972
ACAA1	8.493806963	7.874679641	9.121364511	8.723829338	9.371536583	8.674552958	8.628361321	8.235488248	8.503627904	8.64336641	8.726756266	8.316176414	8.850925338	8.363051398	8.307369543	8.491222631	8.791656052	8.282846782	9.159603606	8.265823474	8.916021026	8.595265109	8.87196087	7.536765017	8.809157451	8.217813372	7.824909615	8.561516952	8.194339058	8.081820666	7.325507906	8.64187447	8.323492976	8.045168563	8.022039601	8.768521965	8.095802309	8.852841407	8.11280902	8.28856422	8.620074701	8.169343506	8.243345288	8.155848449	8.056677401	7.723680628	8.030771014	8.668131776	9.108606288
ACAA2	9.366051353	8.676683466	9.575241352	9.26015748	9.571697102	9.295480012	9.206061043	9.231260593	8.871377374	9.118825931	9.53811029	9.253148788	9.086964208	9.415913743	9.256754916	9.177797563	9.611813024	8.907388846	9.670383631	9.144625261	9.501193693	8.899038967	9.332482971	7.322805627	9.227631953	8.230267937	8.523886264	8.939030335	8.951304283	9.099447983	8.521151229	9.32736309	8.830256483	8.50960891	8.500718755	9.561868025	9.53013923	9.636192466	8.888570101	9.419423649	8.992597655	8.851778679	9.410088993	8.860939572	9.030085822	8.416285467	8.522852914	9.365163825	9.362386925
ACACA	6.952464882	7.569098715	7.209388364	6.913631129	6.923894337	7.308443331	6.898194311	7.440657693	7.299256797	7.394973272	7.162707248	6.832660589	7.023757906	7.021659303	6.751727921	7.105875587	7.214640768	7.027790947	6.691417774	6.92630975	6.818833254	7.265733355	7.233827513	6.87217915	7.14538537	6.923882189	7.279786964	7.311457863	7.352293893	7.435525678	7.415013808	7.113813371	6.975322077	6.979137058	7.05111748	6.337900195	7.115406623	7.34680411	7.034804839	6.786059497	7.331734984	7.377723939	7.539598783	6.953334142	7.161415016	6.913843195	7.625310868	7.151900691	7.006268887
ACACB	8.474412494	8.064217463	8.575906193	8.396796817	8.362919143	8.505183888	7.964496168	7.555009394	8.218200919	8.585923907	8.064337539	7.857871871	7.912081999	7.888935508	7.901440342	7.964740278	7.963357559	7.723789871	8.216583206	7.638183769	8.163733199	8.481796353	8.263385265	7.003232916	8.487230019	7.001360601	7.923901317	8.180481335	8.161300139	8.136897736	8.265700023	8.175644417	8.359804778	7.745502819	7.40401111	8.191549347	7.799692684	8.361895731	7.804780355	7.970346332	8.12116212	8.189021134	8.503710874	7.673219238	7.886947219	7.466157137	7.963984196	8.489627255	8.315073255
ACAD10	8.073134767	7.694633452	8.067514289	7.984002636	8.095949394	7.99717569	8.020244801	7.724714825	7.91093326	8.25578167	7.886217815	7.765155262	7.737458722	7.597879447	7.655751254	7.773789159	8.037862778	7.620185252	8.143074716	7.483155951	7.976619272	8.098283693	8.157906154	7.387362506	8.025872718	7.363787337	7.634264784	7.909978482	7.958882597	7.855878571	7.412754215	8.331206173	7.980282028	7.45633812	7.471417475	8.027725489	7.525851366	8.210558242	7.54365185	7.836490949	7.867058868	7.595806313	8.256104574	7.537861901	7.520933343	7.404428404	7.790770761	8.351737525	8.297032676
ACAD8	8.026218468	7.987857893	8.137594703	8.164652403	8.213236853	8.151399067	8.218670835	8.032066921	8.379855055	8.176438584	8.222853261	8.254217543	7.901213921	8.350916123	8.0848799	8.085385901	8.352912666	7.880527056	8.248684039	7.9464861	8.17077488	8.120314459	8.151333564	7.764320382	8.158340028	8.149642318	8.094721239	7.92189967	8.091122357	8.002245549	7.88134888	8.194353938	8.096367556	7.903086373	8.01771813	8.09614393	8.174868247	8.642543572	8.10526689	7.917090221	8.058345882	7.935356528	8.171899845	7.891934223	8.123239544	8.082130683	7.865746861	8.321946669	8.076483558
ACAD9	8.468975102	8.913714663	8.519149708	8.434464706	8.464265542	8.433917249	8.531463564	8.330169447	8.578249904	8.726740885	8.64467212	8.505256591	8.280373052	8.320718894	8.426925529	8.501381413	8.614182877	8.311107885	8.261292518	8.191370575	8.23899826	8.491710489	8.370368138	8.50341609	8.380618274	8.330961042	8.589243213	8.488308318	8.464404531	8.503863458	8.535658045	8.437977684	8.483297807	8.616116916	8.434338584	7.921606074	8.292687851	8.802638138	8.110118618	8.117564793	8.387054535	8.556640294	8.678235516	8.648380515	8.467200166	8.505180132	8.628589269	8.812030082	8.384618827
ACADL	4.461628821	4.261332551	4.972053552	4.430120456	4.623413126	4.630567648	4.146430236	4.195690598	4.637195207	4.823543923	4.236788811	4.439786634	4.54585791	4.517983974	4.433833604	4.377155048	4.448893528	4.229504037	4.605930914	4.550502206	4.211333129	4.262239254	4.237741112	4.369130039	4.207714717	4.624907319	4.184579072	4.436164302	4.274113359	4.095672913	4.704278973	4.301260897	4.410483959	4.472514346	4.332682915	4.452631119	4.466654789	4.32284234	4.718011977	4.716424284	4.352146771	4.677352537	4.35889127	4.189947891	4.346038482	4.443426327	4.271207104	4.214626984	4.415501434
ACADM	10.04063153	9.313683813	10.66405226	10.17559584	10.37261243	10.20398673	10.14676474	9.354040295	9.95276586	10.12128719	9.873661418	9.40125219	10.05412352	9.381483014	9.82033792	10.201964	10.38487068	9.445940328	10.96119602	9.636375478	10.6079407	10.2405366	10.39631263	9.223064422	10.13942145	8.982921963	8.913764963	10.08691774	9.396213575	9.431015612	8.825479405	10.29719267	9.736598881	9.091577107	8.818078918	10.46012289	9.212965936	10.45346218	9.572363924	10.18765155	10.11225702	9.220675455	10.17693158	9.073853907	9.70450062	9.15044674	9.241282174	10.36602586	10.52927445
ACADS	9.436088033	8.629071302	9.547229807	9.611287025	9.929886489	9.643113143	9.750018121	9.505259378	9.281574226	9.529256936	9.576667596	9.171620289	9.574124132	9.583832591	9.35406586	9.537186402	9.684236997	9.429803605	9.982966166	9.37086058	9.84764493	9.658934051	9.789590556	7.502066717	9.673503291	8.410524459	8.492461649	9.101839776	9.065285299	9.031538333	8.527602879	9.749220578	9.283613479	8.714495719	8.66253137	9.940001315	9.386874482	9.97096845	8.856782739	9.140979043	9.575742809	9.129114602	9.413572151	8.951606569	9.12645399	8.417041897	8.897891052	9.770017574	9.859832664
ACADSB	7.434247072	7.201633831	6.894602697	7.121827848	6.896177444	6.72446639	7.614461719	7.263804596	7.563055074	7.06912439	7.306509964	6.452865222	7.528110315	7.072126878	7.098903533	7.105580062	8.127665356	6.476807996	6.93474648	6.185054922	7.125250122	7.297963109	7.110821472	6.23990192	6.826313493	7.030048597	7.257308562	6.921092819	6.825816416	7.238167379	6.399606635	7.237533547	7.131816307	6.764936264	6.835704741	6.866967025	7.054810469	8.152192761	7.364810744	7.080522517	6.953090227	6.538666139	7.215319993	7.126689508	7.057781565	7.077349699	7.025456931	7.9959943	7.248661457
ACADVL	10.83643971	10.643993	11.18480257	10.94892299	11.26889803	11.15234334	10.79933509	10.74251062	11.20535343	11.02586512	10.99871282	11.03249073	11.11282397	11.07002216	11.02164558	10.83496882	10.82835617	10.68020186	11.42121079	10.97666577	11.18959008	10.95870032	11.11830776	10.01123732	10.91919259	10.38955651	10.61780563	10.78573851	10.86539753	10.6438344	10.54409977	10.9700562	10.6876528	10.47468814	10.53854537	11.0684516	10.64912294	11.04393326	10.99023409	10.93628361	11.01515197	10.81478262	11.03151545	10.71015312	10.54441502	10.38074627	10.70224922	10.92206079	11.29569776
ACAN	6.125974013	5.761707349	5.591059683	6.036047982	6.062798158	5.860920254	5.80294849	5.995205076	5.820165715	5.99731621	5.822305717	5.735195185	5.933801395	6.127238376	5.67162723	6.051072495	5.850873561	5.765039797	5.777009643	6.068180462	5.931864562	5.9687646	5.918547096	6.614600782	6.093493004	5.893800886	5.917877648	5.943812287	6.044697277	6.065210014	5.961342293	5.766591991	6.003194993	6.027544453	6.017765527	5.874783093	6.164118664	5.699725999	5.842702329	5.815355247	5.699473328	5.705166622	5.83874604	5.852827123	5.878890327	5.882514972	5.570479969	5.519778286	6.045196399
ACAP2	8.484338602	8.740752596	8.47022058	8.395453073	8.213682285	8.184897583	8.501862447	8.787520605	8.394842603	8.254068435	8.586830055	8.562879751	8.460955018	8.329724497	8.584228521	8.249855616	8.83618089	8.479691096	8.462136152	8.6453551	8.388302976	8.462172356	8.320628284	8.640009662	8.601115949	8.831535338	8.513717718	8.390539895	8.480024676	8.538407899	8.218819804	8.592055258	8.613703936	8.385828442	8.75643528	8.787973181	8.778774181	8.840999821	8.524483728	8.509874531	8.422705398	8.22356413	8.361201136	8.374043163	8.782318795	8.733896638	8.570060901	8.540917185	8.461331307
ACAP3	7.565899759	7.497647457	7.491751952	7.552149467	7.711203888	7.607346796	7.404900525	7.434563966	7.521591335	7.441750337	7.534836577	7.640821372	7.579436562	7.732500661	7.401764015	7.621440556	7.633534961	7.498584956	7.641112868	7.517373358	7.505040048	7.592345938	7.687218254	7.667045256	7.558550221	7.376927667	7.703464076	7.656265111	7.471258691	7.439331502	7.49355669	7.320146631	7.525363568	7.57008129	7.409103045	7.35061295	7.643536514	7.194757756	7.236805157	7.371012988	7.686816807	7.738206191	7.269097708	7.421724571	7.116403615	7.265515614	7.647609496	7.362061533	7.725343269
ACAT1	7.514145647	7.386021918	7.515220869	7.029557687	7.273422135	7.241396239	7.930663626	7.326981166	7.384457442	7.875635189	7.471440051	7.088529306	7.799155414	7.566575653	7.289140701	7.106061758	8.782859873	6.911178006	7.759363617	6.928635838	7.329606121	7.347720436	7.186098065	7.138494304	6.970031968	7.195630379	7.487063395	7.034130294	7.257695859	7.222022169	7.303681404	7.474145958	7.62330472	7.392737458	7.344622352	7.260497783	7.285890955	9.161594156	7.55849919	6.974554368	7.519165069	7.155147274	7.659924706	7.484855584	7.398277773	7.707170791	7.257709812	8.320533536	7.239563132
ACAT2	6.427592777	7.071655318	6.671882557	6.786676638	6.80531406	7.176837253	7.119275517	7.729365164	7.335221732	7.226481871	7.331215469	6.404563015	6.585217013	7.077888166	7.079468833	7.146663758	7.218897238	7.077692457	6.788248563	6.336117921	6.9526204	7.240604148	7.008917202	6.54808789	6.659695233	6.587472409	7.175912537	7.188694629	7.13861351	7.113831808	6.55962052	6.822448395	7.293634138	6.577736758	6.803263013	6.356541567	7.065814156	7.69902019	6.824320661	6.327549355	7.196949053	7.758793122	7.335982765	6.29611663	6.764160294	6.665735472	7.501751678	7.434657621	6.782485379
ACBD3	9.715477553	9.893864659	9.596070297	9.662381421	9.482644513	9.504143599	9.639555779	10.13431319	9.958882243	9.628464786	9.842962283	9.738206397	9.715992773	9.728197781	9.811251303	9.641188737	9.842408854	9.493090963	9.483089878	9.684294257	9.372425382	9.373750519	9.605971141	9.536290501	9.620087793	10.06409853	9.930922187	9.432516159	9.693018424	9.984095322	9.726011366	9.665159688	9.692264196	9.816553827	9.915024462	9.69063266	10.23961324	9.889048623	9.939712457	9.748104485	9.619445023	9.76020929	9.624164823	10.05758807	10.09656171	10.04219507	9.711876358	9.672664236	9.539982199
ACBD4	7.596876514	6.655620249	7.819217439	7.774172151	7.959514629	7.773591186	7.314628602	6.703080013	7.212092158	7.567529426	7.413107768	7.600325258	7.331248004	7.284758878	7.25007501	7.470322128	6.962971883	7.333090775	8.142561911	7.249778669	7.70385057	7.544969148	7.8021714	6.978752435	7.841144213	6.639997853	6.77280939	7.217261074	7.066995085	7.019940531	6.69805518	7.507931313	7.23770669	6.801148644	6.679281103	7.599016807	6.801525133	7.411893415	6.79261189	7.236150722	7.475648465	7.033415608	7.374211688	6.98792319	6.749079067	6.742799336	6.939915166	7.5549422	7.763303054
ACBD5	9.199791244	8.606489481	9.346649529	9.201199771	9.567517822	9.262902174	9.473095799	8.720353658	9.279912756	8.992271158	9.382149968	8.770665103	9.066088533	8.821681156	9.171273785	9.001212656	8.562279113	8.736008675	9.331705194	8.985587736	9.523792723	9.27581348	9.390895654	7.522554474	9.504694263	8.706459657	8.274921241	8.987986404	8.583238319	8.818653263	8.187488907	9.232396333	8.970486944	8.500862663	8.484228446	9.867451634	8.98843402	9.225068837	8.71499264	8.867139014	9.036837982	8.602545397	9.166592948	8.601085337	8.749308159	8.309308144	8.523371716	9.303429042	9.016037515
ACBD6	5.257409281	5.505224966	5.739065281	5.590290647	5.501492818	5.27870566	5.387206819	5.738348154	5.537728982	5.436173073	5.442295335	5.189491751	5.42018589	5.294098213	5.417216035	5.155283645	5.644187679	5.476918843	5.480261034	5.276230352	5.346991262	5.609688488	5.399972939	5.73355783	5.359585503	5.407701102	5.54920441	5.315003303	5.603210796	5.505397987	5.374980152	5.285322628	5.379172229	5.338130409	5.247082052	5.246116033	5.216013409	5.743736426	5.517084838	5.158879452	5.545068987	5.459490404	5.680702045	5.378754707	5.398770304	5.153288074	5.663592088	5.633145681	5.663643442
ACBD7	5.282331559	5.2575274	5.220858454	5.155981512	5.207327619	4.99877875	5.086276361	5.128595709	4.879920287	5.488635622	4.829523194	4.973023506	5.151650211	5.038987624	5.213292929	5.209643891	5.047079301	4.972026285	4.920109297	4.831453383	5.273562711	5.054190934	4.854695115	4.722919237	4.965409914	5.134472854	5.210455686	5.327208469	4.936498392	5.327341433	5.647768892	5.029991159	5.106270911	5.339630936	5.043390809	4.925445148	5.220589999	5.367489006	5.585822043	5.525995655	5.18240663	5.219204865	5.540840583	5.120115085	5.133585635	5.131904205	5.301813075	5.377122075	4.872405383
ACCS	6.526392136	6.715240826	7.390284696	7.04407822	7.066095269	7.038679413	6.54767262	6.53702533	6.926528467	6.949941294	7.131409552	6.871810319	6.882762814	7.310452748	6.846369281	7.185792973	6.920413284	7.281883063	6.949348516	6.666036176	7.476070277	7.504977151	6.951409143	6.977040023	7.515392455	6.733927144	6.774331936	7.305276213	6.999144477	6.898724539	6.907973176	6.853767845	6.810501915	6.796262057	6.656525463	7.237216672	6.760386061	6.703774864	6.732345389	6.637790327	6.753177568	6.855715023	6.977815405	6.873228934	7.064429481	6.632478418	7.040687545	7.010822077	7.774940545
ACCSL	5.414759807	4.960328035	5.181607402	5.52503756	5.569456988	5.528474977	5.266380086	5.508130372	5.077928902	5.502462787	5.354958895	5.310639406	5.344032531	5.713331342	5.336808081	5.184984122	5.391483279	5.306457396	5.483097384	5.330541638	5.700606611	5.538292913	5.584851854	5.331981077	5.348696011	5.53287667	5.586234153	5.497541601	5.43566047	5.295067545	5.5081733	5.638318134	5.222598737	5.395723438	5.241920034	5.264595937	5.281880093	5.285197448	5.233126659	5.816752729	5.324002914	5.460136388	5.143135766	5.49841489	5.122839999	5.232102488	5.265380118	5.025018714	5.255546431
ACD	6.967329617	6.967997437	6.63952553	7.008945234	6.817088856	7.08833908	6.991340448	6.803517164	6.829464836	7.158913805	6.972503334	7.043650462	6.805613702	6.923536046	7.010426346	7.088377256	6.796733681	7.132615824	7.003200484	6.789727453	6.985720965	7.089770014	6.990850378	7.544666759	7.024698881	7.224388888	7.0810572	6.882126193	6.960385929	6.870967527	7.10051814	7.015636577	6.895086343	6.747388559	6.883075611	6.743983311	6.934039412	6.767887209	6.665014025	6.802809294	6.883427683	7.251978006	7.028615998	6.87825031	6.880214267	7.075968552	7.121848079	7.141565222	6.968899128
ACE	9.136506493	7.675149994	9.244467058	9.153749002	9.434816796	9.20758381	8.890036281	7.460768711	8.626442858	8.915970621	8.795884885	8.89739348	8.709724884	7.949980554	8.542039383	9.03959565	7.728910631	8.403887887	9.127914684	8.625002669	9.289055686	9.257625227	9.142543838	6.945410079	9.345004645	7.489644035	7.607707208	8.824809418	8.524544226	8.034780159	7.837007565	9.094837032	8.824905829	7.607118176	7.442926416	9.259471028	7.633396158	8.258376973	8.384560862	9.137492767	9.017012772	8.542661965	8.923092683	8.373987957	8.055363868	7.281630821	8.269910685	9.169531299	9.10189827
ACE2	11.56209344	9.319195111	11.80653202	11.35444499	11.91830624	11.89803955	11.45101235	9.552911551	11.07594718	11.6449514	11.69712305	11.13896685	11.18899926	10.33393426	11.1074275	11.38163589	8.828078555	11.25301169	12.02461925	11.31548046	11.9124849	11.76521881	11.75116748	4.591524743	12.04777028	8.604526083	7.555664667	11.53673526	10.64247075	10.54272265	7.952268284	11.74458094	10.96931485	8.966537664	9.207322555	12.09181532	9.405827039	10.9438991	10.93641033	11.31020934	11.54681747	10.90858439	11.69279681	10.56990045	10.24146883	7.553447782	9.224434081	11.90723369	11.94573842
ACER1	6.095585194	5.906767038	6.239411773	6.26308663	6.452794983	6.272379336	6.192740246	6.047212464	6.02514852	5.895475807	6.335367455	5.903481682	6.254382928	6.431929972	6.248070596	6.067059278	6.098763173	6.19656911	6.370114137	6.35711099	6.116834924	6.064617131	6.184770944	6.294875497	5.940227197	5.965583153	6.239823857	6.014203893	6.055454563	6.192432793	6.394115404	5.921994345	6.059302537	5.948088334	6.206736719	6.216817188	6.296853769	5.941919742	6.294225989	6.034236274	5.984881869	5.682288149	6.046549192	6.087898033	5.731551892	6.333461804	6.110385972	6.057282482	6.323521975
ACER2	7.040966408	6.107051015	6.142657102	6.431962863	7.212995909	6.587923638	6.94199503	6.210924118	8.350126634	6.897113139	6.447637564	6.402617738	6.696306643	7.097885692	6.418241501	6.687470944	7.118508334	6.226905452	6.732829059	5.952253885	6.678393283	6.594958279	6.43715391	6.125828854	6.592773864	7.571602907	6.391889663	6.112870888	6.208539653	6.014421346	5.982088202	6.501734187	6.365837563	6.502990792	6.344423514	7.399750952	6.602562954	7.041292014	6.5220549	6.464063704	6.483469664	6.681769862	6.547970262	6.267738537	6.856304602	6.220935927	6.206239048	6.797057183	6.325058358
ACER3	8.589996469	8.840866648	8.816095086	8.51506551	8.302631534	8.549939623	8.986749731	8.876570153	8.947087013	8.18213653	9.043994981	8.681714217	8.50384854	9.02568486	9.042992562	8.557672167	8.953399334	8.497440976	8.570791585	8.730045088	8.41646266	8.575052034	8.633966138	7.924906988	8.435378283	8.835057418	8.396666183	8.014008889	8.724330966	8.960315042	8.082876206	8.765967208	8.495424078	8.506453717	8.753243278	8.916002341	9.082906409	9.303347235	9.340060206	8.893055585	8.715894769	8.942881534	8.415611936	9.052060857	9.25968839	8.710189075	8.023267727	8.780810065	8.305094011
ACHE	6.985958558	6.857627783	7.023221864	7.191847202	7.496861577	7.505850676	7.009263963	7.475484951	7.472110959	7.505142689	7.56988411	7.176942228	7.125977796	8.013254852	7.587133809	7.077905601	7.12189502	7.649646616	7.630274792	7.442023685	7.284826359	6.879947296	7.460115385	7.013305974	7.863612633	7.534629534	7.067487373	6.888881455	6.966074133	7.336225682	6.745240701	7.590374948	7.064338526	6.892391989	7.293099173	7.812148607	7.997844135	7.078223466	7.163319374	7.093063689	7.446306416	7.300151437	7.346970168	7.036001182	7.569264127	6.660339582	6.702191924	7.3340606	7.44702305
ACIN1	8.73603738	8.790597178	8.639381451	8.597797515	8.678714354	8.715263453	8.322887439	8.589873753	8.543514862	8.66848273	8.687923134	8.784313538	8.485227166	8.525851844	8.597381648	8.542616509	8.619182931	8.595790154	8.640288301	8.626541114	8.433742569	8.638411055	8.539960553	8.961253257	8.686565712	8.605385469	8.756422758	8.771920311	8.70593807	8.72131858	8.620915372	8.614907168	8.613665384	8.504906858	8.715526046	8.486422852	8.481631317	8.562774035	8.350178714	8.594113279	8.650764498	8.92751115	8.803954014	8.698605906	8.633892548	8.647654835	8.742561088	8.632227006	8.703865141
ACKR1	6.608131167	7.294689312	6.157738889	6.403622947	6.427010471	6.922693277	7.294001566	7.012369131	6.459842692	7.256100254	6.797822885	6.865644836	7.594045261	6.955425629	6.906416304	7.252227978	6.674716624	7.575944613	6.346764892	7.168355819	6.685007841	6.717492039	6.582844988	8.660922622	6.588687304	7.040428027	7.880583385	7.339609462	6.865971651	6.694654385	7.62791088	6.647085736	7.522768404	7.841571258	7.35804468	6.495195194	6.768484913	6.230003426	6.236551622	6.804356263	6.698027829	7.484208282	6.858167721	7.203010979	7.100005706	8.497142959	7.451266334	6.777531546	6.194839648
ACKR2	6.23499733	6.607428413	6.207635042	6.155296154	6.347893956	5.992578726	6.383018143	5.811375086	6.761872273	6.495816609	5.966683575	6.013140502	6.121010941	6.143823345	6.116262885	6.542997589	6.741946272	5.960312744	6.086392024	5.930081918	5.973414476	6.119676209	5.749686453	6.304103674	6.193858894	6.768208156	6.550293759	5.88660754	6.173397773	6.085604394	6.079442302	5.993999792	6.347137964	6.109358665	6.115113362	6.147450589	6.20732747	7.589013649	6.035704748	6.106153156	6.180661613	6.472188943	5.960207821	6.71332358	6.089129907	6.202795816	5.905859065	6.155815259	5.842703288
ACKR3	5.3329141	5.385166874	5.568511795	5.312761805	5.649444886	5.594907495	5.535878938	5.292040587	5.149264596	5.129697917	5.259200466	5.833312173	5.217191393	4.662063868	5.129451884	5.797986996	5.074391883	5.121167497	5.5949642	5.844248801	5.489388997	5.65034916	5.010313992	6.186000104	5.9040596	5.746943769	5.559822141	5.564069924	5.338090002	5.051756256	5.833626129	5.565951575	5.698243337	5.567765683	5.570378167	5.991187405	5.1297325	5.216441851	5.773626497	6.268520727	5.461157667	5.51271527	5.593739881	5.955223757	5.521400475	5.661871368	5.207539873	5.61509683	5.552291971
ACKR4	6.049456402	5.843795431	6.439699271	6.159794979	5.803085702	5.986721178	5.940735931	5.65083537	5.835385164	5.608757342	5.676472784	5.728276992	6.027325256	5.251162516	6.061979251	5.902321931	4.536020804	5.743794043	5.979895705	5.69740678	5.497608965	5.776621581	5.533702819	4.622398746	5.526575173	5.814475974	5.179875234	5.630266569	5.909011348	5.968619074	5.588965171	5.81555832	5.58330593	6.015795639	5.815675773	5.911609778	5.497728335	5.943221905	5.862160589	6.658862813	6.106096273	5.569478081	6.082929629	5.652389312	6.158345422	5.958942937	5.075275278	6.122366876	5.62104621
ACLY	9.816289656	9.716137671	9.890714596	9.54142965	10.188066	9.994541103	9.679496744	9.406361511	9.627576409	10.1424153	10.00527503	9.61462729	9.424046057	9.333778155	9.533840861	9.902775218	9.388710651	9.589519258	10.11821935	9.460588629	9.840619857	10.03775706	10.18593116	9.467666367	9.915477788	9.28117588	9.627605685	9.482170324	9.573358842	9.493809039	9.533145173	9.956890127	9.766575008	9.436377453	9.450057884	9.915909642	9.314240248	9.561982312	9.434289456	9.416077963	10.01780103	9.881679625	9.756068629	9.558299019	9.725036781	9.433430461	9.605497943	10.18058635	9.776376805
ACMSD	6.597857175	5.204107213	5.726677906	7.065539398	5.710364304	5.920430912	5.749587542	5.221462039	5.656808239	5.364442214	5.754661843	5.792101473	5.824549182	5.889566348	5.519960965	5.080613271	5.243751893	5.422151535	5.525895323	5.533405308	5.219752875	5.189061263	5.356552851	5.118730422	5.238957311	5.533977345	5.466966387	5.381427036	5.366109666	5.367430482	5.211585935	5.543464713	5.284122736	6.040692728	5.39287264	6.339903542	5.327146505	6.22461469	6.335620561	5.752255884	5.518128091	5.526621616	6.342333247	5.397045381	6.085186343	5.360446461	5.001595804	5.426165433	5.409826484
ACN9	6.61876232	6.829428737	6.916371164	6.861615897	6.578530825	6.73549849	6.949477475	6.766784862	6.743253008	6.830336088	6.906080903	6.588845683	6.798759818	6.822307954	6.687058885	6.709031315	6.815504867	6.662647407	6.758421478	6.619865659	6.661853432	6.882488572	6.806869456	6.384625677	6.666335625	6.977326571	6.580987556	6.596053003	6.771122694	6.763432235	6.984479218	6.548509038	6.584349768	6.720226407	6.644131446	6.544583636	6.539536192	6.889897628	7.04218154	6.813912387	6.740397276	6.851431284	6.726243214	6.892123371	6.708609689	6.614796998	6.558401677	6.862587607	6.459872577
ACO1	10.38315516	10.0807089	10.33224639	9.871023571	10.36552323	10.24642777	10.54316732	9.931234186	10.29813796	10.57524493	10.15537846	9.583635101	10.19406081	9.838588136	9.820148766	9.807623976	9.960614828	9.935559849	10.03840949	9.877538025	9.995025434	10.32986216	10.13165604	9.285477007	10.32701585	9.572050565	10.16906973	9.992623325	10.19412726	9.937705706	10.10549774	10.19187987	9.889095612	9.775348453	9.645730656	9.896878187	9.88550303	9.873565958	9.978418251	9.972959897	9.888212963	9.740068743	10.05764045	9.741199813	9.936571357	10.10795869	9.901701156	10.66675484	9.845198674
ACO2	11.0282774	10.25872143	11.31478942	10.75643335	10.96418405	11.03004523	10.85249522	10.19283324	10.71602314	10.90502831	10.84829408	10.3308574	10.51986297	10.38190951	10.50474287	10.72821263	10.44181871	10.45319225	11.05319425	10.5563587	11.0290216	10.90980695	11.04491352	9.167825439	10.99445237	9.919864698	10.03166638	10.71810555	10.44553373	10.29156897	9.869858973	11.16466606	10.56924037	9.756086755	10.03232626	11.12057835	10.28445729	10.94022648	10.62945123	10.74546466	10.97523644	10.83112619	10.86524034	10.5183506	10.53055636	9.944468649	10.38047956	11.26669076	11.11307953
ACOT1	8.297078029	7.5554634	7.70838362	7.602965101	8.169929741	8.359254383	8.342746254	7.708381199	8.220533468	8.326573907	8.380420769	7.933019731	7.678551571	7.856446331	7.486553095	7.984688162	7.996636487	7.965653869	8.04707514	7.624558318	8.083910206	7.970099921	7.758326722	7.12236656	8.192038109	7.352934212	8.042071966	7.420862172	7.931559462	7.259923385	7.394215779	7.848719492	8.214626836	7.560208385	7.652245746	8.077898595	7.3889614	7.895406835	7.469796806	7.960478465	7.454180166	7.186319813	8.270953558	8.139299343	7.558372831	7.407979422	8.04170911	7.63380122	8.246419651
ACOT11	8.993039004	8.115130512	9.224768198	9.108907254	9.247856546	9.22420825	9.097458647	8.667380989	9.060252785	9.070749726	8.960025183	8.745778427	9.036118095	8.709443037	8.650076074	8.813112306	8.843859919	8.867027563	9.531240684	9.02702467	9.230662706	9.114601163	9.119145517	6.554831451	9.153260083	7.98504931	7.741361028	8.581485181	8.707882839	8.395543941	8.035209213	9.168353677	8.776337544	8.205677677	7.986441872	9.050184781	8.577249595	8.854491675	8.818192849	8.647996648	9.058797706	9.05546681	8.844750007	8.554262355	8.366891925	7.419272284	8.246403703	8.871747068	9.370373992
ACOT12	5.592491141	4.937646626	5.733353223	5.300580745	5.435157479	6.341817806	5.588912003	4.887898862	5.403477457	5.291972319	5.954025871	5.453220011	5.353000463	5.132114511	4.967836094	5.115277545	4.950027826	5.123761156	5.587450777	5.606797821	5.510089142	5.525972962	5.421979661	5.021275855	5.401056187	5.198473069	5.089809446	5.596088501	5.45301549	5.109548532	5.417423118	5.486987315	5.143212076	5.106470609	4.955727674	5.625131465	5.264148194	5.168770039	5.579728299	5.349730851	5.098558711	5.261137968	5.084104424	5.150109061	4.888476551	5.103416363	5.029082116	5.539791983	5.529962838
ACOT13	8.907227642	9.365335526	8.744674036	9.385528305	8.725490664	8.772691717	9.205859755	9.502494958	8.650505076	9.000731257	9.203657918	8.881646582	9.144108338	9.527869383	9.105850816	9.053904178	10.13048321	8.94340078	8.896814178	8.386401818	9.154621285	9.005130054	8.840324613	8.625636502	8.835710426	9.170953473	9.182111367	9.216818964	9.322064024	9.598189746	9.22762505	9.053235855	9.645190818	9.335557323	9.269526511	9.105747891	9.226052724	10.16716269	9.244457912	8.908331045	9.142837963	9.367724011	9.456615862	9.262373755	9.468859169	9.254476066	9.507878822	9.301699084	9.170633396
ACOT2	8.683609446	7.952140819	8.274102835	8.150415284	8.540762676	8.657225539	8.700340018	7.841279472	8.371945434	8.787424552	8.575160087	8.049111855	8.266083072	8.228329902	8.095330054	8.171605325	8.476122454	8.232266621	8.802054914	7.956106605	8.554908953	8.334851291	8.076728681	7.542828547	8.454446526	7.700582377	7.945995192	8.234081673	8.095862175	7.762088695	7.462131283	8.283930496	8.232859014	7.89498406	7.824563652	8.468440837	7.608995062	8.537093008	7.739138437	8.032764959	7.682422005	7.846895759	8.358670783	7.916888651	8.108824323	7.52195094	8.134092863	8.160745927	8.425216672
ACOT4	5.878909031	5.324016241	6.132516674	5.883370626	5.884976394	5.766661946	6.261200967	5.524501304	6.072786346	5.905533175	5.887121027	5.780877731	5.458405362	5.934161016	6.042367429	5.848884694	5.645350042	5.624609073	5.884698194	5.677324146	5.902343278	5.47499974	5.792798236	5.42518939	5.818950441	5.409480283	5.335324653	5.760543014	5.40420996	5.284868851	5.226074192	5.814141976	5.709293573	5.625397607	5.457138864	5.926198072	5.566561602	5.864369991	5.753837695	5.84451566	5.438160864	5.920725111	5.451834785	5.421905077	5.377644914	5.164959697	5.388546833	5.768673392	5.842428613
ACOT6	4.868136315	4.807557454	4.954559492	4.639580508	4.657453225	4.84778369	4.859455544	4.720561159	4.777150849	4.745346272	4.810640371	4.806050212	4.642258646	4.724614811	4.792826628	4.637048351	4.693482597	4.608978825	4.822132677	4.797573666	4.736097887	4.574145965	4.69183434	4.710917602	4.673861673	4.817727409	4.694213123	5.024349216	4.766870878	5.031753358	5.354625636	4.84718383	4.74863142	4.9876122	4.704664194	5.051828099	4.693861994	4.784633847	4.926247034	4.768581225	4.809362086	5.030455822	4.810951065	5.028731488	4.503537286	4.802392511	4.599450706	4.747050753	4.812453786
ACOT7	9.032963664	8.699916373	9.083410018	9.062166066	9.080924361	8.871156998	8.879259036	8.719940444	8.587607118	8.993827427	8.799943119	8.674098929	9.040474516	8.696128955	8.766762726	8.728555911	8.581215066	8.884746257	8.953769997	8.719608159	8.823016629	8.921639395	9.003210094	8.290770355	8.815585193	8.342449362	8.504444174	8.854931238	8.714698825	8.837400223	8.609984539	8.927097499	8.764465063	8.626087988	8.592301221	9.051170432	8.509464785	8.661805601	8.781699486	8.743543941	8.971620293	8.893997933	8.826077393	8.885698328	8.550553873	8.462727541	8.902089206	8.929502414	8.902982079
ACOT8	8.507387449	8.013971928	8.519365224	8.448039153	8.742895323	8.592891544	8.573608013	8.17483214	8.356719133	8.626294904	8.699004616	8.468377443	8.391882716	8.571086696	8.564557138	8.5849445	8.886149144	8.418569522	9.17877653	8.179749671	8.798855415	8.609970228	8.779033985	7.920510419	8.756054372	7.910763395	7.986382237	8.188907077	8.339493118	8.269981288	7.71648227	8.855230258	8.286172072	8.017474837	7.989646732	8.648482006	8.262003776	8.795260869	8.364621214	8.127643789	8.57343547	8.421494092	8.345451812	8.162145583	8.303715959	7.797643222	8.039134758	8.493401546	8.737274889
ACOT9	7.998573989	8.477934489	7.864110086	7.691259401	7.691129132	7.804602837	8.143897595	8.3823285	8.26522987	8.110021893	8.067244123	8.103215281	7.957408962	8.114386541	8.274581622	8.187374276	8.05947105	8.001103534	7.661962784	8.261041815	7.731637445	7.732124873	7.606016566	8.406092353	7.92157929	9.077351166	8.069965631	7.811044682	7.939800501	8.083989551	7.850172527	7.902906108	8.163946899	8.388430165	8.563531925	7.944347285	8.141253371	7.99694011	8.186301675	8.294440281	7.909985346	8.020683284	7.889760076	8.508240048	8.666375721	8.701075967	8.100823524	8.077947802	7.740774518
ACOX1	10.8127825	9.376907404	11.06103014	10.81902326	11.07827283	10.78266204	10.42605561	9.608282575	10.21657107	10.58398382	10.59530165	10.37082786	10.19421069	9.908206511	10.23410434	10.66815169	10.55397315	10.27193044	11.05333862	10.11554331	10.79036292	10.56397674	10.94443156	8.145507118	10.71618164	9.168750302	8.954836876	10.45118608	9.714942767	9.948006143	8.858751651	10.94570262	10.28439375	9.137417874	9.264483978	10.81541056	9.836417558	10.94015433	9.699181209	10.49254233	10.53659939	9.814532595	10.57875285	9.708204782	10.0531543	8.988397786	9.238979753	10.73366105	10.92758891
ACOX2	8.664489494	7.242211304	8.845421711	8.702779113	8.823828921	9.143589985	8.615618525	6.956601352	7.828363918	8.50438889	8.25330939	7.756003251	8.065534304	7.299213749	7.628252173	8.412484696	7.501803906	7.655449708	9.070909866	7.645266583	8.991621921	8.877291998	8.723279409	6.215991495	8.90387486	6.419845509	6.730815061	8.393352223	7.919911876	7.606057243	7.308456803	8.489660326	8.367791719	6.847274743	6.710773754	9.261987999	7.03594549	8.666878984	7.292291579	7.981195504	8.10251672	7.791989734	9.045297569	7.584599113	7.869291384	6.812973598	7.960062933	9.16254899	9.123219017
ACOX3	8.045879451	8.007059271	8.051820798	8.029158298	7.998394337	8.191382022	8.000666967	8.003081388	7.951228056	8.060944575	8.101933686	7.93066958	7.849035747	8.146822992	7.967180603	7.983160452	7.947199048	7.879058563	8.18323889	7.694555666	8.020245479	7.979990312	7.953451378	7.871835788	8.021831424	8.004098539	8.100463279	7.970038465	8.072410853	8.093013059	7.691776952	8.090230199	8.023298526	7.844226768	8.0746225	8.315759322	8.140495606	8.241421116	7.936139713	7.703372083	8.037388597	8.062632998	8.051327283	7.822781545	8.228855967	7.960665817	7.884911948	8.259554788	8.007060298
ACOXL	5.245482928	5.31259384	5.37777437	5.30521177	5.330560101	5.319949764	5.282920855	5.275293039	5.220781863	5.353521079	5.30161383	5.054090882	5.199872701	5.414068525	5.123482534	5.120706637	5.326431544	5.197865785	5.125588466	5.314034135	5.195591934	5.246240156	5.365640693	6.058903045	5.39988991	5.214066348	5.261744734	5.262752241	5.368797773	5.389793328	5.393430131	5.240880985	5.288725433	5.320324601	5.355869923	5.373588312	5.447113503	5.175498993	5.40460628	5.583301339	4.970049791	5.35415278	5.01706954	5.187241509	5.170870978	5.787072571	5.153458175	5.20395821	5.230138033
ACP1	8.93199915	8.88895399	8.90769195	8.993507169	8.804340506	8.601358106	9.055157134	9.017694346	9.096600799	8.811866973	8.927301265	8.780817572	8.940940288	8.857394949	8.782794698	8.738066895	9.128820496	8.797449881	8.772087999	8.598207128	9.108309089	8.914190394	9.114333635	8.499126307	8.905651054	8.728864765	9.024344481	8.989980145	9.037106025	8.881191275	8.973892467	8.776511848	8.853118487	8.751797476	8.774074602	8.735784071	8.694328022	9.032435741	8.743329651	8.871471569	8.846844985	8.952987887	9.094351895	8.900738128	8.801949664	8.806909959	9.069318806	9.171569136	8.826301757
ACP2	9.607197435	9.402412162	9.755460664	9.492964364	9.825106592	9.837824336	9.798236441	8.958665192	9.535309554	9.756889367	9.562981851	9.590766347	9.268904027	9.138497741	9.765853628	9.568430381	9.125107886	9.508874725	9.897779644	9.235227615	9.593362626	9.650689787	9.605287457	9.325056299	9.796225711	9.703187446	9.298675536	9.319639737	9.400289242	9.223513607	8.764339215	9.750842819	9.134207106	9.128393071	9.612001631	9.906931321	9.132034316	9.353543019	9.445872528	9.316455698	9.558239453	9.181835603	9.401748003	9.139845308	9.546509462	9.473095303	9.377888991	9.699798742	9.632232332
ACP5	7.531325295	8.795521982	7.317983755	7.22354233	7.207295145	7.463336776	8.099152743	7.945719764	7.457342675	7.586804405	7.540146253	7.622357522	7.284466895	7.453941882	8.072015792	7.994825059	7.305947756	8.465261854	7.170520932	8.349538385	7.661082838	7.331738537	7.160899153	8.945245833	7.397318321	9.066123361	8.744691998	7.584312145	7.968039022	8.595182573	7.564092143	8.031610516	7.379227634	8.629286241	8.972348455	7.904186789	7.734023516	7.463799613	7.723441805	8.253845754	7.716034443	7.48786125	6.966313927	8.343299864	8.46883618	9.059352383	8.450288628	7.609837704	7.110770824
ACP6	7.512200097	7.406368388	7.371131604	7.486264115	7.612940132	7.283418204	7.269616536	7.404798813	7.782933141	7.665546714	7.149279949	7.003443108	7.497032436	7.831306181	7.352661902	7.235120806	7.717932304	7.471512737	7.369918915	6.804659157	7.058099929	7.577612303	7.261179298	7.013445528	7.032263535	7.533140657	7.670063079	7.57538898	7.469420483	7.635115833	6.828366339	7.21317484	7.274290984	7.800400802	7.331556503	7.167717502	7.249121556	7.50659669	6.903258799	7.246811186	7.347053595	7.16940575	7.254220715	7.507433666	7.403568731	7.255643816	7.648291745	7.657713144	7.43545637
ACPP	6.526838525	6.816545429	6.869509127	6.073082616	6.972760026	7.075779436	6.862421318	7.563554966	7.445655472	7.336570301	7.412915953	7.245087695	6.656297303	7.461896306	7.42613817	6.843989367	7.760791811	6.586481912	5.827610382	5.778598446	6.78745584	6.535700399	6.590818305	5.9047015	6.531660711	7.837111347	7.163163948	6.477997218	6.854631014	7.532638792	6.172764276	6.479540004	7.091066492	6.651166903	7.065210507	7.058020799	8.375823757	7.144468741	7.094712542	7.00959834	7.409028311	7.103451261	6.605166939	7.162252555	7.757042325	6.877084322	6.85524813	6.979737956	5.976788985
ACPT	7.098971139	6.990158164	6.91001491	7.187386509	7.446667112	7.29794856	7.151387608	7.141814965	7.147853623	7.164578447	7.179284219	7.2167133	7.253962435	7.605592324	7.224682542	7.032425651	7.354514936	7.131142768	7.087056176	7.4003557	7.304434744	7.223575177	7.42245172	7.132025213	7.319942875	7.180838379	7.167998274	7.161609378	7.137538733	7.121985421	7.397446807	7.22339046	7.132645788	7.077389309	7.083054653	7.155081323	7.302402557	6.755648204	7.319683696	7.254483707	7.068321861	7.120228067	6.946251288	7.007358056	6.809213005	6.91459061	6.969941272	6.915605525	7.186448735
ACR	6.646716245	6.030498087	6.744942312	6.747582376	7.067753228	6.367319294	6.234786886	6.615812807	6.555684558	6.384899528	6.673001901	7.096985969	6.979619	6.787323311	6.328178145	6.66515535	7.147787027	6.805610652	7.055401768	6.545194631	6.691461119	6.794140668	6.981309103	6.285838759	6.405231074	6.60801619	6.327313882	6.638448509	6.478341807	7.063909988	6.991126841	6.572972403	6.995570156	6.439465178	6.550697591	6.712262391	6.730913402	7.24238127	7.347193937	6.755862811	7.207031454	7.157113131	6.344104612	6.353572766	6.61327509	6.239849199	6.561216614	6.330251389	6.611553256
ACRBP	7.311304161	6.871266814	7.449982094	7.743917691	7.611608298	7.381727499	7.514402367	6.970301126	7.364185563	7.790250047	7.060086178	7.012536566	7.757343717	7.264068425	7.072447	7.4630869	6.744849847	7.002452279	7.505110213	7.302384566	7.586278714	7.473229232	7.503148913	7.215600984	7.487009158	6.980226845	6.730718888	6.730079822	6.742378007	6.891946086	7.143039517	7.258152799	7.127643632	6.832699698	6.864815998	7.576476274	7.329461731	7.312509226	7.21354999	7.692236416	7.366799501	7.284623907	7.641073498	7.005347337	6.994286099	6.894830805	6.936007848	7.724933355	7.767928417
ACRC	5.075077092	5.586830284	4.826576222	4.962992263	5.235989221	5.311502211	4.822256599	5.180774807	4.86324151	5.2007159	5.171366948	5.614243998	5.156782409	5.348407906	5.101579168	5.382106684	5.292248322	5.258703321	5.473383588	5.106316605	5.184624924	5.305500142	4.987199553	5.994656936	5.474461265	4.991037029	5.260351477	5.568288767	5.084269578	5.213669086	5.375400094	5.218559689	5.403001488	5.124234611	5.289284398	5.307817133	5.117582706	5.227929647	5.089168386	5.307306583	5.165316616	5.272446402	5.348100287	5.67988574	5.55380305	5.607537341	5.385141063	4.973549097	5.351207502
ACRV1	4.581099074	4.35495513	4.466269927	4.628359096	4.772678831	4.702043292	4.46287454	4.651292399	4.445648022	4.717016277	4.613851838	4.890988485	4.80359008	4.868095705	4.57123637	4.695918334	4.728558817	4.521227685	4.572726475	4.67829065	4.744439999	4.583212032	4.658772507	4.898428311	4.482877119	4.798254737	4.599919651	4.791690427	4.496317181	4.709198269	4.81930594	4.601995952	4.571942395	4.591452266	4.83435695	4.629058403	4.618219017	4.576681203	4.560401994	5.136810142	4.74056208	4.893787465	4.576872152	4.526593321	4.454959023	4.680810085	4.621082776	4.491678076	4.59725558
ACSBG1	5.780936787	5.630275347	5.895043896	6.044214162	5.972701312	5.764669657	5.919775884	5.941543604	5.78686445	5.849344964	5.822984742	5.673196481	5.92728363	6.092955332	5.700363197	5.819974395	5.984666609	5.560017434	5.737622418	5.832247513	5.831245575	5.641342449	5.758074551	5.709444825	5.762222547	5.851999843	5.688971327	5.665539232	5.521639495	5.713488989	5.941078152	5.607500318	5.577554451	5.654591345	5.742880319	5.637932244	5.978448888	5.575053304	5.857376059	5.957844561	5.700564599	5.653090741	5.638579535	5.802279691	5.282562895	5.852512079	5.680009085	5.659039051	5.931448189
ACSBG2	4.466300301	4.446624081	4.708004866	4.795409516	4.612046865	4.614371623	4.456985642	4.808071862	4.48150765	4.498393341	4.515321825	4.704611958	4.660281363	4.811548049	4.628960985	4.542874233	4.579238355	4.669006028	4.629014143	4.887379887	4.44488939	4.581056997	4.76816837	4.602348187	4.491483584	4.456623131	4.648280552	4.588933842	4.477719487	4.51269321	4.748203293	4.426360742	4.534429586	4.574397079	4.440406519	4.567005602	4.622575027	4.466580115	4.814162811	4.84540429	4.62192543	4.680169664	4.460740969	4.571183355	4.452699984	4.716600118	4.452973779	4.644771452	4.589244927
ACSF2	8.360198746	6.809629098	8.920907342	8.565876058	8.970146186	8.806858937	8.443310346	7.272063188	7.712646012	8.661670145	8.422040891	8.186722259	8.040517827	7.867265447	7.541422796	8.888824893	9.040684368	8.033473078	9.850251518	8.032397064	9.487008299	8.469890685	8.901187216	7.295032082	8.724227281	6.901188781	6.752083526	8.341030518	7.56125158	6.940390044	6.707098946	9.230012664	8.284798972	6.920612	7.105148094	9.452173233	6.864640048	9.563274955	7.113433304	8.160450198	8.873423741	6.945422671	8.657071656	6.946702493	7.364412824	6.831160027	7.348169463	8.840337869	8.834056466
ACSF3	7.691196239	7.621080428	7.943020823	7.878550897	7.821647196	7.708613477	7.283539017	7.090538576	7.411721607	7.581594822	7.567638624	7.752937558	7.393211455	7.364971804	7.291804304	7.523592225	7.470593219	7.538866803	7.909475356	7.416573218	7.705236454	7.731227969	7.809028767	7.729294208	7.798517385	6.989685966	7.520145899	7.592994963	7.451901802	7.544373152	7.104383118	7.703533357	7.518674764	6.999263812	6.96856898	7.541367138	7.144010285	7.650411507	7.34830767	7.318751589	7.626918481	7.731248274	7.530082896	7.274756062	7.20842951	7.246329471	7.532224877	7.53374725	7.730982414
ACSL1	8.253562305	8.539564825	6.692713503	6.753531591	6.322654779	7.202134588	7.778037013	8.412146112	7.609162052	8.500173624	7.738408873	8.782042879	8.055415836	7.008399897	9.129939821	9.140904175	7.817827905	7.492567022	6.235531195	7.403337414	6.92724456	7.594479062	6.619625807	10.06024404	6.625662586	11.02688777	8.779698719	7.412380674	7.389765762	7.164460753	6.907481269	7.008863361	8.149748825	8.398226748	9.855476748	7.416043419	7.855712648	7.151435611	7.629660778	7.950265406	7.549024691	7.374495615	7.328663561	8.921430832	8.891532771	10.09785853	8.654136563	9.344365944	6.195428381
ACSL3	8.3804464	8.900505424	8.367710949	8.321336078	8.313239701	8.472654526	8.954073454	9.288070473	9.204036148	9.007913536	8.763197471	8.626073055	8.512810495	9.097504941	8.765367853	8.66118083	9.194246616	8.449727627	8.03648085	8.463524997	8.433757976	8.508854299	8.579936909	8.1873051	8.669837915	9.266421838	8.701050365	8.64357956	8.795822872	8.563114558	8.455263498	8.499763911	8.851452158	8.993133012	8.871810131	8.383851659	9.013717781	9.079275943	8.979936688	8.336426879	8.78343482	8.811604883	8.728974654	8.484012166	9.130627118	8.483638426	8.744817314	8.580927309	8.219828044
ACSL4	7.83115007	8.803116652	7.184055683	7.01900052	6.452961089	7.445655598	7.788434378	8.794272075	7.754030137	7.792718121	7.468592972	7.720512731	7.846496208	7.055378929	8.145007776	8.507539645	6.286302668	7.677586854	5.731140631	7.404123665	6.723681773	7.055116909	7.029231612	9.732002281	6.837050022	9.90478941	8.922219615	7.094069468	7.459160298	7.188377558	7.495052185	7.2547922	7.984343788	9.154316571	9.674439599	7.0737624	7.523934946	7.114246249	7.881874508	7.897415823	7.893348845	7.682791678	7.527066382	8.440683797	9.57143973	10.02605143	7.952899667	7.978042691	6.497923692
ACSL5	11.91821732	10.94440279	12.22165335	11.85412648	12.0664798	12.02772448	11.75804618	11.17706317	11.71706671	11.89307188	11.92864189	11.69510815	11.7799881	11.2664806	11.66393297	11.74483979	11.09979291	11.63915321	12.05515117	11.91992578	11.93834699	11.97257546	12.00369753	8.881528031	12.10131338	10.5993826	10.40139725	11.64564447	11.53914556	11.36325156	10.5894996	11.98709232	11.61467884	10.66345365	10.87459841	12.14880596	11.15579627	11.70176544	11.8308727	11.91934773	12.03319612	11.87197327	11.91968688	11.52349783	11.64713856	10.52143798	11.05280931	12.10577075	12.17067572
ACSL6	6.657922332	5.85129173	7.499820103	6.337653748	6.479239499	6.747454841	6.570354308	5.511943709	6.710306492	6.520264858	6.126592943	5.727383509	6.236650005	5.846755958	6.189419358	6.356529612	5.57455842	6.269471295	6.384784804	6.357572542	6.127511235	7.113923828	6.618378556	5.686636023	6.672217059	5.536032547	5.787172234	6.312195242	6.009358971	5.895091985	5.962143458	6.252304506	6.198551753	5.509364747	5.660488656	6.868089957	5.801916618	5.641154883	6.077983485	6.128654701	6.124952546	6.191881079	6.911606121	5.752645962	5.791155037	5.6690931	6.168781207	7.083899496	6.186541225
ACSM1	5.510792413	5.14568358	5.341021964	5.336432055	5.383528699	5.52371114	5.506599959	5.628962987	5.305692311	5.376481674	5.379009969	5.490980965	5.478881797	5.778949594	5.47467663	5.254332608	5.624404815	5.296608471	5.413940478	5.254526669	5.247230145	5.427330749	5.210778641	5.044060372	5.400047101	5.398481329	5.377434557	5.562557105	5.242699047	5.386327873	5.354276962	5.243324657	5.26762125	5.297973321	5.095244085	5.147064372	5.413639033	5.00771614	5.655243	5.444261822	5.059952383	5.44357189	5.148427705	5.358706863	5.211986295	5.036387109	5.108689551	5.223987833	5.387116345
ACSM2A	4.851831376	4.836065288	5.053848179	4.888057872	5.132303916	4.69862816	4.781687481	5.006548489	4.872075511	4.7188466	4.669122627	4.832244905	4.987541684	4.895238554	4.59957749	4.382859085	4.753817807	4.695143739	5.196558004	5.129343711	4.769575571	4.828064798	4.824066749	4.725275755	4.99880018	5.19172343	4.740532538	4.807223718	4.401718712	4.756093068	5.327375015	4.946632448	4.714820382	5.125592723	4.984620198	4.925811293	5.089675794	4.454271427	5.449357745	5.277120079	5.029942141	5.285660434	4.767092614	4.889451603	4.505457715	4.676478918	4.689786027	4.816412128	4.912681058
ACSM2B	4.946327957	4.787819582	4.635626686	4.952887939	4.997362817	5.060085683	4.808648438	4.966605605	4.85563329	4.683597881	4.912958938	4.832207619	4.81760905	5.068244929	4.822320209	4.693882407	4.985995114	4.724178455	5.229883471	4.937129167	4.787574208	4.818327546	5.032570598	4.903978905	5.017213658	5.005854434	4.943614417	4.919730701	4.670691039	5.03656486	5.172215825	4.851158837	5.029417829	4.859199967	4.83010258	4.796049514	4.827866675	4.513591351	4.619666438	5.031628351	4.638168962	4.788707282	4.718310657	5.068176032	4.55980569	4.817989951	4.810240066	4.662090497	4.856085997
ACSM3	6.739110823	6.623401962	6.903167301	6.411054736	6.013115109	6.191747673	6.709283895	7.518523258	7.277031088	6.790532451	6.436889674	6.130059423	6.624970552	7.252665144	6.749398291	6.190810771	8.623958271	6.798534491	6.745109779	5.996914171	7.014507672	6.383174283	5.94063307	5.081651493	5.896352177	7.25002989	6.625017835	6.050021659	7.235608176	6.98022423	7.07335872	6.716140498	7.206219221	6.765022187	6.285649994	6.176873463	6.653659991	8.54748212	6.79188623	6.254197788	6.533492762	6.33886013	6.820018818	6.152499161	6.438126084	6.683062927	6.611082223	6.860687005	6.812016074
ACSM5	5.429158071	5.115365186	5.321059665	5.795458169	5.580014799	5.38731688	5.44908276	5.469585555	5.303322566	5.506377563	5.312366162	5.422369333	5.576558157	5.761014179	5.225433847	5.203930737	5.410722285	5.756519268	5.59315629	5.491929042	5.250241015	5.555243379	5.378301869	5.424791383	5.544617475	5.527098009	5.290343742	5.481330631	5.509388307	5.345516377	5.611170723	5.304153402	5.399149602	5.463538716	5.107899641	5.460142764	5.517512971	5.297527843	5.465121577	5.297957094	5.302161269	5.553501922	5.289342099	5.207132169	5.321873472	5.187888309	5.483853901	5.400702403	5.63642073
ACSM6	5.118885641	4.942737042	5.040711454	5.138776134	4.926990766	4.984554403	4.967654595	5.194618454	4.809085111	4.77668593	4.857365902	4.92667432	5.07382956	5.037786049	4.848440038	4.937054344	4.967304547	4.974382116	4.865762905	5.062685199	4.946561953	5.229090608	4.894887318	4.978754704	4.921137323	5.033939141	4.986896736	4.939794315	5.073082452	4.982335709	5.257510999	5.059506368	4.901656417	5.191153217	4.796294738	4.996661483	5.011110185	5.01655821	5.587849149	4.944562838	5.157194412	5.542494183	5.038209519	4.915476238	4.679987616	5.079240943	4.920747368	4.896319006	4.966519446
ACSS1	8.662464982	7.859206414	8.732688725	8.680059858	9.037984063	8.716806277	8.591458772	7.806913793	8.305076193	8.819978974	8.455926172	8.322032244	8.500226152	8.32858057	8.177043392	8.525165199	8.262840826	8.348296863	9.292052246	8.384339784	9.055690047	8.792501182	8.842232932	8.311653398	8.908932945	7.637125762	8.035204345	8.624698977	8.193033341	7.945907614	8.157973209	8.710066602	8.284928986	7.618157392	7.677554596	8.854218949	7.746984965	8.354491395	7.612315657	8.315720218	8.384522525	8.387030468	8.695334506	7.899002262	7.886159659	7.881646675	8.402254186	8.759318912	8.935970543
ACSS2	9.739603974	9.381918358	9.806737815	9.804726108	9.96751872	10.10818847	9.703452036	9.834353285	9.715701571	10.1655997	9.951345641	9.499895022	9.758277918	10.11142481	9.749441156	9.873563705	10.22555932	9.76236896	9.9912099	9.411186014	9.913864646	10.13863819	10.00541399	7.437077439	9.954476515	8.670668674	9.406403813	9.863994527	9.978818495	9.967462607	9.284876897	9.950778621	9.821492762	8.573262444	9.014648471	9.820725794	9.797859983	10.14246329	9.103425328	9.464884221	9.74842546	10.02509934	10.06255757	9.398712383	9.458321747	8.661863541	9.88589453	10.11940804	10.16484096
ACSS3	5.193950609	6.51832875	5.415064242	5.479115628	5.119081067	5.251182168	5.540482699	5.912808038	5.054370148	5.55603483	5.475053193	5.604595644	5.584741658	5.21966825	5.339507526	5.26427278	5.488874985	5.906899401	5.821780598	5.704292906	6.051345872	5.191350693	5.354241444	6.344153658	5.377504724	5.695225424	5.827808832	5.68207003	6.363523752	6.141728137	6.365746272	5.830419654	6.326703228	5.886059439	6.116659656	5.40191892	5.719175927	5.279595704	5.537604346	5.678022158	5.353998447	5.693769493	5.621036034	5.787194259	6.063379116	6.175629495	6.242181496	5.541685696	5.317015483
ACTA1	8.20453831	8.133550987	8.048002198	8.35271591	8.44140652	8.27749883	8.494168066	8.56584434	8.318993151	8.193340967	8.353157462	8.270933603	8.539922109	8.645621935	8.235482112	8.299430795	8.438330949	8.459680128	8.219095681	8.580520696	8.372672601	8.465496034	8.543657395	8.40400786	8.36131909	8.310681699	8.365269839	8.335666216	8.119662438	8.257969005	8.322924562	8.360720922	8.175015106	8.395299564	8.53395145	8.365878935	8.515024711	7.945634759	8.347605825	8.157094314	8.269881729	8.332021246	8.112921303	8.397696696	7.971738683	8.223825406	8.374007067	7.977263151	8.462627704
ACTA2	9.569706602	10.69866218	8.800385792	9.112006405	8.518098668	9.395947354	10.04198794	9.281873586	8.831248088	10.47808279	8.825987948	8.97147602	10.14384872	8.260118706	9.008979246	10.46782617	9.52057744	9.703548775	8.978748945	9.129869879	9.132214787	10.58540397	9.571998274	10.76881875	10.35763147	9.448418825	10.39004455	10.55878492	10.51788188	10.01680285	11.50429771	10.04203121	11.79673408	10.47701646	9.689950638	9.448973406	9.472292212	9.993117805	9.013664629	9.774367028	9.229071093	10.0844013	10.52529187	9.808562128	10.09219612	10.50727734	11.37423783	9.574480004	9.639409384
ACTA2-AS1	6.409892375	6.438387428	6.209107648	6.32916839	6.096901546	6.260222388	5.986019165	6.095926866	5.821808717	5.986674573	5.992686765	6.026561264	5.911623765	5.916280402	5.893914361	5.978632351	6.182502562	6.217579847	5.983222308	6.027760918	6.022774333	6.204192905	6.119637744	6.933280123	6.112035526	6.137083856	6.251381566	6.384153462	6.203218641	6.175986676	6.615722347	6.23181327	6.404820637	5.941892348	6.063655108	6.16068054	6.02814349	6.344135774	5.759455866	6.010576081	5.90898323	6.235309579	6.360779853	5.918280755	6.400245717	6.291970212	6.624951593	5.65664253	6.335392945
ACTB	12.94234823	13.14253745	13.07302278	12.80410915	13.01568489	13.09903457	13.06820507	13.24723449	13.12295624	13.12761341	13.01362374	13.0482379	12.95206757	12.98610165	13.19105364	13.21284723	13.02478612	13.06832514	12.95382407	13.24149938	12.91100287	13.1340891	13.04340733	13.11601249	13.02366587	13.23942372	13.1080905	12.95168447	13.0175688	12.99613675	12.96702146	13.12137953	13.07584683	13.20530241	13.3036959	13.01643069	13.19919979	13.05504821	13.13017791	12.95232721	13.06280919	13.30010869	12.98664949	13.23208609	13.17814934	12.99649392	13.06951959	13.07969001	13.02016492
ACTBL2	4.650831537	4.624373912	4.387037701	4.621792324	4.845145638	5.051921505	4.670253408	4.56328997	4.870975614	4.668264138	4.639077458	4.414073688	4.802117054	4.908270383	4.693640727	4.623347592	4.901680904	4.757142966	4.645167285	4.891968514	4.83203354	4.796973345	4.917785797	4.81542229	4.484530863	4.818974813	4.53281236	5.035955555	4.447684853	4.74768163	4.901934588	4.597438029	4.964178851	4.8915413	4.923826439	4.474327946	4.782698031	4.349459691	5.225806999	4.561275591	4.478518576	4.472542111	4.569402169	4.491557715	4.646591888	4.71218366	4.427421678	4.55051935	4.525578994
ACTBP2	10.62927646	10.85709571	10.76150223	10.54846882	10.62411439	10.77331983	10.76471258	10.9517716	10.79226395	10.75924525	10.66107533	10.66445803	10.61762014	10.63243149	10.84247494	10.78887423	10.79162545	10.7180952	10.6673589	10.88865101	10.6565559	10.78610677	10.69647094	10.78557739	10.69633339	10.93867973	10.76304942	10.62549482	10.67359785	10.76657663	10.5981134	10.66341966	10.7460143	10.72677279	10.92381511	10.63825228	10.86711497	10.73011238	10.8968296	10.58063432	10.93616973	10.81258716	10.66929264	10.89962374	10.82008038	10.60378004	10.86196709	10.74040098	10.72437927
ACTBP7	10.20778233	10.14683915	9.920473529	9.816642687	10.0265692	10.10856593	10.22710265	10.48152058	10.20783861	10.15724561	10.13748432	9.980797051	10.10928852	10.14586733	10.18331826	10.11941991	10.1814186	10.25778346	9.868238353	10.41976002	10.12023044	10.10383717	10.22159553	10.12841887	10.18197357	10.26390014	10.16136919	10.1232757	10.0540985	10.12406103	9.988997093	10.18164683	9.880194178	10.32484033	10.27133222	10.14313203	10.29436525	10.16790474	10.11236235	9.703643186	10.14874127	10.01958123	10.06573315	10.21170104	10.08467541	10.00873875	10.18744722	9.934589024	10.2001913
ACTC1	5.955479019	5.945761014	5.563296953	5.769570829	5.80318811	5.963382609	6.173317247	5.988361637	6.151279673	5.933825702	5.928796384	6.296803789	6.292583527	6.305678536	6.106534986	6.353662946	5.878254052	5.916557499	5.841558397	6.334739882	5.980376522	6.071600658	6.26291751	5.828822841	5.97292187	6.059211753	5.851639921	6.048645847	5.992240553	5.865980427	6.013353516	5.94555466	6.335401941	6.240606186	6.419824168	6.234606083	6.127555789	5.619576108	6.239450962	6.028178065	5.882050608	6.223898743	5.939337805	5.990278938	6.124441305	5.828984722	6.050473771	5.699502664	5.857694977
ACTG1	12.59705924	12.77834167	12.53804384	12.4401032	12.51077515	12.73056342	12.5667453	12.82482136	12.80824061	12.61380924	12.6863305	12.56888679	12.55193574	12.69139626	12.67174858	12.77600605	12.66922505	12.52365838	12.44058673	12.99987548	12.58744769	12.7447077	12.60949135	12.64128258	12.5784828	12.65581664	12.69822214	12.53795359	12.60644407	12.66460396	12.52258572	12.56331569	12.63346722	12.71028621	12.76282311	12.49549959	12.78738758	12.61008415	12.60342849	12.37724456	12.63481393	12.78541944	12.57358074	12.73834733	12.58766285	12.56601396	12.66265903	12.56876493	12.6983364
ACTG1P1	10.31028188	10.50901939	10.26101369	10.33872442	10.50118458	10.50458068	10.42735965	10.56252438	10.61364796	10.28373753	10.60417608	10.37269771	10.41016057	10.54664687	10.40029041	10.5636754	10.54063003	10.49227228	10.41760339	10.6380327	10.50615477	10.46397356	10.62586432	10.41739994	10.58401766	10.48536255	10.3696265	10.36613902	10.34470294	10.37512218	10.31627435	10.42962766	10.17113113	10.45422661	10.52616274	10.37369504	10.51089935	10.31936796	10.52714014	10.18450189	10.50557959	10.51950788	10.39385416	10.52319366	10.49444338	10.29691565	10.47586143	10.2961826	10.62768461
ACTG2	9.692378398	10.0904688	8.41773034	8.937043475	8.168777842	9.402978336	9.990726449	7.98230437	8.261179728	10.73702592	9.080337576	9.282094529	9.60835895	7.63217441	8.670184996	11.17702012	9.59782388	9.065713593	9.013355731	9.309417094	9.014620721	10.83243258	9.772164132	8.493390917	10.36636344	9.166764552	9.808555058	10.32564597	10.17195389	9.96505289	11.9441704	10.10418153	12.1432426	8.753650021	9.131855862	8.979597806	8.815834154	9.637005552	8.62726346	9.249557061	9.343382419	10.48345515	10.67781984	9.56809923	8.924194536	9.466231584	11.3195853	9.375598818	9.299514641
ACTL10	6.856637909	6.629055066	6.635827258	6.813450751	6.939425962	6.80478321	6.566929909	6.786261251	6.719523874	6.605311424	6.680210772	6.512444866	6.899324467	7.034395313	6.512979596	6.348030973	6.741414523	6.675313915	6.825784494	6.834197407	6.67387461	6.732764896	6.793537031	6.750208108	6.543268228	6.663117218	6.638211726	6.793783079	6.546098801	6.760567987	6.629525271	6.606309642	6.481462689	6.719707581	6.704580721	6.895600612	6.890825716	6.335602571	6.572380232	6.476186621	6.729794147	6.675689613	6.689846159	6.652494898	6.255384493	6.703069026	6.742865007	6.433279285	6.938337121
ACTL6A	7.362348396	7.821891416	7.296970663	7.317314342	7.138059265	7.291395844	7.685799442	7.701936513	7.451208848	7.328759693	7.649518893	7.189767714	7.41703288	7.119880391	7.410751652	7.341073151	7.600973426	7.306243492	7.342274915	7.416911666	7.434162809	7.481057854	7.656268494	7.237025376	7.370090717	7.069378141	7.574244383	7.178854624	7.686230459	7.463273407	7.789737501	7.250675459	7.264580332	7.323057372	7.188130464	7.040399765	7.292355478	7.825850957	7.462934059	7.271627303	7.482494346	7.530893029	7.747222176	7.603959513	7.538549161	7.594955091	7.548793575	7.66194398	7.034278596
ACTL6B	6.086525494	6.077112182	6.025108464	6.257824887	6.529643229	6.632793677	6.23775453	6.149457811	6.111731074	6.123269545	6.266981221	6.30693947	6.357716562	6.768299236	6.369110731	6.210078243	6.205327623	6.253748681	6.348534339	6.399746389	6.367018749	6.27095256	6.215694437	6.110403178	6.237505101	6.091850663	6.081507494	6.207558937	6.136622422	6.147599799	6.388710389	6.208761104	5.946777442	6.109981735	6.151679162	6.31464727	6.334052551	5.650365706	5.943940311	6.096655163	6.076436421	6.049788737	6.070547969	6.117156854	5.844248706	6.177621792	5.934226629	5.8946076	6.353548269
ACTL7A	5.565378597	5.237913355	5.474427225	5.633407134	5.594072605	5.653218475	5.60284371	5.488042252	5.567927652	5.655401883	5.460366026	5.418628839	5.654522623	5.740787485	5.469687645	5.302903971	5.314126405	5.295999386	5.45508072	5.521690648	5.392912458	5.488258787	5.546331174	5.202785655	5.281299995	5.326716255	5.490907417	5.581759612	5.304669664	5.365815408	5.438768506	5.682968981	5.231793938	5.365977958	5.197210543	5.375558783	5.576146618	5.184169216	5.415354944	5.620581958	5.368614362	5.782464482	5.453327661	5.255208416	5.149316701	5.419771072	5.168170782	5.421997247	5.400158272
ACTL7B	6.649693536	6.48277079	6.74936893	6.771935318	6.943310898	6.825304706	6.670568948	6.891363573	6.735729748	6.799446456	6.6586518	6.469526434	6.981745994	7.031791884	6.689001624	6.451145572	6.656828856	6.436049897	6.789827232	7.104817875	6.649457714	6.84441988	6.858336113	6.760250007	6.704775309	6.827463175	6.492556999	6.50980496	6.624555752	6.871835036	7.20964285	6.637385168	6.685864659	6.735206343	6.886627819	6.764257402	6.972792799	6.147133175	6.626475165	6.517087963	6.695539159	6.725744538	6.786075953	6.586255002	6.489183414	7.011491908	6.560227631	6.491479058	6.595854448
ACTL8	6.025887583	5.847708577	6.09098043	6.214620315	6.330300497	6.149321509	6.123800143	5.95270606	5.860897149	6.060738969	6.053384858	5.984994396	6.111850284	6.122528813	5.7761823	5.846961926	5.992972383	6.02098977	6.179630627	6.122969508	6.283835709	6.038670204	6.178838672	6.04361342	5.952696375	5.954638027	5.817085049	6.037321562	6.062038065	5.858085557	6.128649825	6.129542913	5.97158267	6.037091945	5.963821699	5.865003257	5.978940571	5.665680614	5.743951169	6.265733068	5.995260637	5.947014131	6.051088763	6.090858998	5.72211397	5.863909387	5.792597096	5.796319397	6.049414356
ACTL9	6.654010986	6.51233358	6.76152019	7.087058767	7.243411393	7.143721225	7.049779101	7.161433623	7.059703074	6.824605992	7.153529612	6.892981497	7.366915264	7.446261481	7.018837397	6.962203662	7.073364604	7.142114071	7.133096106	7.290372993	7.035891305	7.097555896	7.273953492	7.152321209	7.065005837	7.084282394	6.809452666	7.096841884	6.875800993	6.926682191	7.173826251	6.956811803	6.918398144	6.853288708	6.940306517	7.167829726	7.115493781	6.492339886	6.688115605	7.029547577	7.055044402	6.946781279	6.745759351	6.914240496	6.469472652	6.895347107	6.934454407	6.498066904	7.216539987
ACTN1	10.54305555	11.16897412	9.462831615	10.00990087	9.707889261	9.958292243	10.32233144	10.54005979	10.41790027	10.31572229	10.169022	10.34277514	10.21046356	10.19709668	10.5270116	10.65331974	10.42241861	10.25399907	9.265781848	9.803335844	9.711436027	9.964450955	9.930577458	11.30643807	9.881190342	11.414334	11.2079092	10.36605656	10.76551101	10.62097229	11.04836946	10.00111849	10.93595634	11.09717184	11.33471643	9.673846904	10.81303449	10.43724511	10.37209082	10.33038448	10.16485738	10.44959364	10.31213457	10.86970293	10.88641962	11.23829408	10.91993515	10.14074023	9.653834023
ACTN2	5.372976752	5.144771963	5.125742319	5.335136799	5.489371723	5.478118716	5.417621159	5.373424493	5.340813124	5.241309236	5.30835403	5.140397464	5.475936982	5.672053326	5.420173037	5.117149877	5.18800758	5.486501908	5.571237759	5.531630373	5.259833471	5.384037888	5.530599105	5.300442917	5.390825742	5.330558597	5.095542701	5.437703822	5.378245502	5.261313467	5.481223325	5.451249101	5.367042752	5.299930728	5.191402054	5.445297555	5.470103381	5.211144015	5.336032769	5.333118899	5.369393933	5.22290086	5.290099726	5.37349844	5.025930827	5.176592434	5.185791763	5.118181794	5.35580004
ACTN3	5.521078963	5.925042135	5.579619552	6.004214636	5.806883908	5.744589253	5.948533439	5.969472334	5.780547577	5.986910968	5.844719459	5.564128319	5.667119232	6.018586483	5.765794862	5.822728942	5.758557907	5.796901974	5.802963277	6.064243453	5.886341749	5.948209383	5.910828435	6.046748006	5.789625279	6.015840207	5.782835283	5.873323947	5.854658785	5.657526495	5.844124263	5.9039051	5.670249626	5.84862762	6.042391811	5.937826194	6.029658275	5.615825264	5.552250335	5.673501565	5.77610678	5.610430134	5.846083248	6.071426354	5.729797154	5.934150125	5.756465007	5.825871623	5.92246318
ACTN4	12.39860515	12.35326261	12.35415749	12.23899651	12.20344912	12.27525481	12.12495964	12.32069769	12.20974085	12.21570925	12.28399547	12.20898044	11.94025489	12.17749193	12.17180046	12.16781151	12.25670166	11.95995216	12.13335736	12.34881189	12.0767458	12.2379714	12.20366673	11.42946612	12.18911693	12.02382473	12.14512505	12.09130511	12.26771325	12.24575129	12.16863723	12.37413592	12.3084668	12.16959323	12.13910508	12.27078564	12.55747048	12.51596807	12.41791624	12.2821965	12.30308687	12.54934732	12.31825096	12.42912997	12.47239684	12.1874812	12.03471368	12.43558481	12.19863748
ACTR10	7.97579795	8.070764955	8.163305706	7.907080635	7.899353143	7.980573772	8.330338661	8.362961803	8.312468926	8.183995583	8.487572042	8.391237951	8.096684757	8.447409296	8.549157513	8.2187601	8.417192852	8.10308831	8.218870787	8.453448366	8.160383567	8.002451249	7.99591876	7.624375028	8.148166688	7.92558269	7.952941246	7.659045586	8.052467887	8.352945389	7.70040585	8.247392711	8.107901237	8.080665964	8.090731742	8.259236535	8.472984533	8.504963214	8.524744831	8.327641176	8.1856091	8.032887346	7.952299127	8.227646788	8.598887248	8.113076195	7.670252219	8.128656904	7.962794712
ACTR1A	9.091020636	9.218578164	9.097488063	9.091930702	9.089800073	9.098775861	9.327464792	9.409081286	9.274887553	9.452272414	9.336900813	9.189905676	9.028544171	9.123281546	9.262382932	9.231792474	9.313386969	9.148938584	9.242985365	9.23771865	9.086538938	9.181125256	9.23197275	9.070521929	9.242404386	9.307957315	9.225237156	8.80098045	8.978814132	8.976836872	8.82375362	9.167173868	9.091605353	9.151323654	9.168439683	9.335327788	9.290066953	9.21885793	9.051388028	8.980631556	9.244622968	9.152735416	9.098575416	9.215143994	9.336362041	9.096252369	9.223458369	9.184677281	9.52563622
ACTR1B	8.430913938	8.437975399	8.384594719	8.590241869	8.518399952	8.521312525	8.640940492	8.247196094	8.562295769	8.433061854	8.406171782	8.377109098	8.48285989	8.441631561	8.525278249	8.405351455	8.658139555	8.553706509	8.673805614	8.199216722	8.646393357	8.559062649	8.610464604	8.336926957	8.598235757	8.38682792	8.481039618	8.494242058	8.369462229	8.335172518	8.27800174	8.41878323	8.382391965	8.36273204	8.119400122	8.410504533	8.296318456	8.535479598	8.118553642	8.16883965	8.366531397	8.458818355	8.585398354	8.178438428	8.340328384	7.91231659	8.485332578	8.391807085	8.595394652
ACTR2	11.01260698	11.39263082	11.120076	11.11039888	10.9028477	11.06141553	11.1166365	11.36573266	11.2996513	10.95109392	11.2320448	11.27022545	10.86459018	11.20361177	11.19276387	11.18493601	11.23252486	11.11808846	11.02840607	11.24071754	11.03963614	10.88927418	11.07362693	11.268535	11.05503497	11.43111243	11.3158034	10.9155727	11.13752169	11.27216359	11.13225653	11.17640389	11.15117932	11.19722749	11.42514956	10.92513343	11.41889785	11.36408441	11.33877473	11.30031136	11.15749667	11.29621117	11.04680428	11.31946899	11.43022359	11.28515017	11.23817569	11.08688519	10.87191492
ACTR3	10.83233995	11.02935228	10.64017487	10.52669695	10.45194367	10.57119435	10.80570609	11.32228124	10.89637167	10.50938903	10.84569572	10.76144725	10.59379561	10.75614113	10.93192235	10.71133939	10.74949251	10.78446282	10.55424034	10.90420305	10.44592593	10.45072836	10.60299047	11.05208126	10.56900829	11.35725277	10.90111133	10.40300617	10.62899524	10.78445573	10.27463081	10.70310558	10.52971876	10.86937856	11.19745174	10.74519268	11.08042769	10.73415659	10.97976979	10.63424927	10.77235555	10.83857477	10.64896457	11.12458455	11.07747439	10.92476585	10.8323583	10.62038586	10.69788799
ACTR3B	7.423809538	7.425334373	7.306983817	7.610258559	7.489262073	7.340008983	7.248703146	7.639419211	7.439080477	7.409340692	7.484273198	7.345099289	7.652274197	7.458478082	7.327485899	7.390486891	7.488364835	7.432976376	7.540398388	7.464153344	7.287595156	7.288213573	7.391551454	7.368085707	7.154309308	7.610969734	7.453588527	7.161073281	7.402921364	7.469415514	7.49878324	7.430832542	7.374798984	7.535108751	7.416950054	7.420134092	7.170454	7.462850083	7.045780988	7.350856113	7.348364273	7.52309684	7.313223921	7.275709492	7.359167234	7.478394766	7.259692412	7.244386194	7.275332686
ACTR3BP2	4.279195536	3.879337572	4.078413564	3.66550486	3.655883446	3.67802893	3.315659418	3.630151343	3.665156109	3.574186857	3.417841186	3.709259071	4.141808262	3.828742765	3.627251769	3.550117935	3.644810282	3.854931428	3.671414296	3.724898497	3.721807837	3.57796697	3.516461218	3.633440284	3.513344608	3.897957413	3.767965786	4.202270774	4.086064937	3.666135674	4.364183826	3.890653374	3.968352942	4.561188406	3.507282306	3.810869697	3.657905764	3.747733047	4.148935792	4.217671694	3.697231137	4.064984464	3.574007105	3.754905337	3.819299994	3.525503365	3.944141623	3.631990309	3.755182314
ACTR3C	7.259210956	7.290522333	7.487758108	7.240477647	6.588931898	7.213539608	6.753640943	6.939046481	6.760992867	7.035354048	7.423954403	7.502226032	6.694024121	7.202549685	7.023318833	6.703597565	7.389363243	7.325230919	7.322237768	6.869645424	7.138328523	7.044688607	7.353882046	6.604833824	7.101612348	6.735057768	6.975853652	7.43704187	7.607212676	7.574005719	6.819666126	7.191017936	6.951310064	6.68294627	6.877499176	6.53574299	6.807069599	7.401635132	7.076461866	7.432531451	7.140641949	7.167181526	7.45229039	7.017744292	7.178515628	6.853249201	7.126209452	7.122356448	7.480801539
ACTR5	7.19316723	7.258410617	7.112759874	6.985997197	6.851470364	7.282136111	6.982161858	7.053727723	7.057148758	7.234243388	7.05865471	6.901834813	6.985134023	6.930864904	6.905317129	6.993371461	7.264199175	7.156642631	7.143795169	7.076331376	7.097567148	7.057194215	7.265769403	7.548915251	7.067487373	7.168173078	7.262321562	7.095499884	7.050513794	7.043464071	7.039936788	7.133538759	7.282733828	6.980890292	7.33009776	7.126368438	7.133084972	7.322467057	6.812674991	7.133202117	6.941201493	7.308358335	7.275304976	7.184971262	7.190706047	7.206875601	7.198668946	7.317418687	7.2175266
ACTR6	6.074095556	6.176353662	6.464694932	6.237903	5.977174917	5.867352934	6.162684355	6.530401931	6.119729552	6.115393446	6.115389318	5.902210312	6.088428534	6.044401958	6.224175418	6.081818066	6.057866821	6.237627925	6.17952524	5.913528782	6.059687728	6.045204232	6.092918566	5.816300107	5.947305902	5.899517257	6.042462619	6.223246824	6.150195232	6.203159333	5.837507442	6.126963889	6.120726251	5.958527936	6.136138149	6.301120202	6.180163365	6.598594704	6.63655902	6.466075216	6.410242359	6.218065194	6.304881714	6.14184505	6.199415345	5.924041	6.325272649	6.286899648	6.187146798
ACTR8	7.647433942	7.973914094	7.787474273	7.19167193	7.37685138	7.433634975	7.837006698	7.499279499	7.944224392	7.712659025	7.49069385	7.56640308	7.495576443	7.473670824	7.677314897	7.779176397	8.215803139	7.588119969	7.775186167	7.580007896	7.719095065	7.739953311	7.659568071	8.105977704	7.778197373	8.089112769	7.916585197	7.559637439	7.937405252	7.849245018	7.319792554	7.830006419	7.546859379	7.903114422	7.896899707	7.676973184	7.559548056	8.34029809	7.948012829	7.789533147	7.627866363	7.784439454	7.844524855	7.542593012	8.082802321	8.03725553	7.698681991	7.961564241	7.463206417
ACTRT1	4.753244604	4.604355728	4.698429773	4.912181342	4.821348725	4.955083246	5.030827748	4.841374693	4.934597932	4.63593019	5.048063582	4.72561121	5.024822969	4.949921262	4.906470897	4.670764612	4.790412933	4.832753001	5.165477638	4.903664633	4.607519281	4.760986474	4.81645334	4.898390759	4.716900137	4.773226655	4.515209678	4.648725995	4.575164127	5.014663623	4.953532371	4.701669214	4.665117064	4.875049521	4.823277821	4.758159256	4.983754285	4.510039991	4.847572486	5.313038843	4.895339248	5.071109935	4.779800195	4.697314507	4.531698067	4.790150198	4.6459872	4.555400557	4.543101814
ACTRT2	6.614185911	5.981097491	5.983747589	6.329964913	6.358969854	6.150203911	6.43036309	6.245366429	6.357748504	6.256307612	6.234607837	6.336871673	6.473287954	6.420114298	6.351406216	6.269867465	6.342210611	6.283753207	6.491022938	6.208127765	6.535527653	6.363926728	6.449422611	6.225130488	6.258241955	6.402745492	6.422883857	6.403196576	6.164840193	6.194791866	6.291204853	6.382285354	5.864727601	6.523935783	6.240889863	6.23583661	6.361600211	6.133076503	5.923815107	6.118767803	6.111517616	6.262178165	6.31926486	6.353208894	6.00140493	6.215999046	6.330759218	6.080329605	6.499795048
ACTRT3	5.236842811	5.078208478	5.127355524	5.322517944	5.569825252	5.239580758	5.24773459	5.26426519	5.225129752	5.078170683	5.120068719	5.284738407	5.260943646	5.373223478	5.195720781	5.06807104	4.96719635	5.158951083	5.100970419	5.226870036	5.254924946	5.311486135	5.377627309	4.99670587	5.119773555	5.210871367	5.189665026	5.334923151	5.075051623	5.161664115	5.318013417	5.065634551	5.023847227	5.356523433	5.167984497	5.121594696	5.293770234	5.091909886	5.375478844	5.215790107	5.262063151	5.60498524	5.296058079	5.27546242	4.993924579	5.162852584	5.231675157	5.12695129	5.109366158
ACVR1	7.623899235	7.704893484	7.437495312	7.494023489	6.860349706	7.221633434	7.393080627	7.538498957	7.783731948	7.378983255	7.387799891	7.532785019	7.104053525	7.245369331	7.594611751	7.465928295	7.150909351	7.308447914	7.024414996	7.578952621	7.124876368	7.239373458	7.255015455	7.695162435	7.197730531	7.989477572	7.743070221	7.285157789	7.440033732	7.519070862	7.453630346	7.421974654	7.582913306	7.877743295	7.813396045	7.493837985	7.924105262	7.425421842	7.987221068	7.695781584	7.327453416	7.439972881	7.57817284	7.483965316	8.000773199	7.851936766	7.366014656	7.508730285	7.256594841
ACVR1B	8.590256948	8.152702309	8.450882629	8.563269368	8.549386926	8.38322927	8.26378268	8.189375016	8.351014289	8.58724886	8.359772479	8.370936653	8.208319061	8.475601095	8.385818965	8.285391776	8.582928921	8.138184446	8.586224301	8.126860884	8.601450491	8.528862552	8.538340045	7.050991816	8.502800611	7.855539671	8.006077773	8.332753517	8.422304908	8.259452063	7.972333816	8.401183559	8.188501769	7.560391847	8.032492914	8.580854527	8.660224556	8.751619445	8.17032471	8.152410497	8.402208769	8.175431682	8.490358688	7.999863353	8.237956667	7.882989258	7.881496105	8.556807726	8.546992636
ACVR1C	8.394961893	7.226483782	8.66106598	8.62762561	8.012866777	8.552261595	8.438704683	7.558847379	8.153224822	8.539941272	7.871198086	7.666443121	7.815622911	7.964274494	7.747759369	8.261348478	8.866347355	7.601220254	8.766568032	7.351824855	8.276058789	8.546916356	8.251444703	6.596889932	8.436437059	7.081101748	7.41897774	8.164316806	7.97742781	7.890191623	8.022594876	8.115868544	8.229439492	7.148616067	6.89183153	8.418556784	8.005757482	9.060471159	7.427904361	7.965992432	7.688400902	7.808551032	8.723128558	7.576153771	7.888263882	7.38533134	7.771437885	9.02706788	7.772623162
ACVR2A	8.399978805	7.400448996	8.423033047	8.489485285	8.595188379	8.284840617	8.443319326	7.432439442	8.481573796	8.187629805	8.357147378	7.912016742	7.894629987	7.970293138	8.137723051	8.218790839	7.703361627	7.719110527	8.792411816	8.260786907	8.703328884	8.53929716	8.640946007	6.662880757	8.627762965	7.009767464	7.262713393	8.023263834	8.051418897	7.606132606	7.168981464	8.401716629	8.005843129	7.079908721	7.078234054	8.828807058	7.920595282	8.591234926	7.992376541	8.213027809	8.301608109	7.795081976	8.415117254	7.455640898	8.025069252	7.044609905	7.418756599	8.784157652	8.735941556
ACVR2B	6.085535024	5.787950571	6.102159141	6.128197959	6.04834252	5.763695221	6.01228353	5.913906909	5.837388192	5.951377837	5.936347148	5.908717408	6.064591641	6.187133354	6.016782619	5.930487857	6.17419653	6.017625031	6.403114643	6.092561342	5.993525568	5.905045671	6.019182122	6.040885496	5.946495471	5.747424927	5.943621213	6.107394293	5.93007903	6.100340236	5.984375343	6.307285873	5.697681869	5.816942719	5.92419798	5.980454101	6.094527478	6.203911177	5.740041044	5.6170514	5.831548868	6.101555285	5.997394433	5.958794471	5.576275121	6.033830115	5.895269438	6.065186836	6.028455815
ACVRL1	7.997125458	8.992062099	7.925615557	8.257803311	7.861498245	8.072323671	8.233572284	8.835113526	7.866922516	8.015544024	8.554570116	8.633124391	8.436549781	9.367810378	8.876421207	8.433829785	9.698424156	8.549400088	8.098265699	8.217900916	8.112761465	7.989813275	8.146357514	8.969312474	8.048927332	8.499957898	9.122692155	8.554763312	8.732741921	8.825773142	8.917327095	8.490553209	8.723152103	8.947791817	9.141893683	8.146889165	9.607688473	9.044802317	8.327094822	8.725676628	8.312373779	8.219062289	7.91388199	9.051605923	8.643326221	8.869521176	8.424534228	7.64484284	7.869610409
ACY1	10.95707617	9.663287725	11.35791666	10.65856453	11.49172382	11.44476178	11.32697609	9.841119445	10.90706284	11.12654568	11.32199881	10.78641192	10.84046216	10.38566917	10.64876483	11.07478482	9.865344946	11.02310119	11.62408526	10.30769431	11.30406133	11.24090704	11.44149099	7.421216569	11.39308364	9.406979579	9.106065912	10.89842342	10.30510167	9.895809615	8.778595839	11.42104985	10.77834789	9.552848949	9.553318167	11.25068746	9.699857188	10.58537256	10.44246987	10.35191946	11.10006203	10.92266733	10.79493885	10.54717072	10.60052048	8.804287227	9.486476989	11.61305202	11.16276486
ACY3	10.66017776	9.163219086	11.14418802	10.92669187	11.42310834	11.40803542	10.72177655	9.150499268	10.31167335	11.15659017	11.11213848	10.38806368	10.87702889	10.04289858	9.802081645	11.0088608	8.728297028	11.14618082	11.2632318	9.815569656	11.14193343	11.27487234	11.4227317	7.372869974	11.49277053	8.832931917	8.862983767	10.82694846	9.622528669	9.395200311	8.954980249	11.37034818	10.53679276	8.955707723	8.963827342	11.30883727	9.150234906	9.756368188	10.75344692	10.53910295	11.01975733	10.93385982	10.61498016	10.38376374	9.781974467	8.622281102	9.485396214	11.54614427	10.96381226
ACYP1	6.606002893	6.806731522	6.622393831	6.421515023	6.478623985	6.262002628	6.298449707	6.530936238	6.431371095	6.362010683	6.488953293	6.387402872	6.495568758	6.312115592	6.418369939	6.23660169	6.658050403	6.430624696	6.485375575	6.407227951	6.633935772	6.50381373	6.291999992	6.525227103	6.41395003	6.120608089	6.476196017	6.498563045	6.651315504	6.587438873	6.755203508	6.366540734	6.392617591	6.281479143	6.112655373	6.26980356	6.31418561	7.053912959	6.347735572	6.42314772	6.435259363	6.584058965	6.712114163	6.648871996	6.42958067	6.545201702	6.662727585	6.485454811	6.64375041
ACYP2	6.12399159	6.157179914	6.403877488	5.945855297	6.190609604	6.143937131	6.22527173	6.142404232	6.154665472	6.374807605	6.283612066	6.313683813	6.192084176	6.281370609	6.388810746	6.071944457	6.205635472	6.223801107	6.31351291	5.981179387	6.059565613	6.100063632	6.195497319	6.138432744	6.194396775	5.907453121	6.370887579	6.076289616	6.318760966	6.478794795	5.976855572	6.210536988	6.162237339	6.41904913	6.13292296	6.317264513	6.246017713	6.466880032	6.676374965	6.11577633	6.340542863	6.524084091	6.009592019	6.13700816	6.382590519	6.077760738	6.11949432	6.360567557	5.930146995
ADA	7.509247423	8.170913907	7.3839256	7.030368425	7.276437109	7.500979091	8.080877043	7.988261249	7.481964818	7.880461944	7.446380002	7.39788441	7.814259251	7.278417696	7.690002342	7.561934781	6.916389571	7.491899691	7.07919764	7.368558548	7.311935914	7.338222512	7.434489521	8.286478235	7.290618932	8.148450049	7.92122442	7.395002438	7.338760317	7.535113261	7.702457436	7.444354218	7.686604181	7.860674598	8.335129437	7.506572721	7.605973627	7.111067358	7.139316207	7.391279126	7.632363369	7.556161979	7.512999723	8.238539294	7.290665893	8.224932726	8.058844432	7.638421772	7.303166182
ADAD1	4.591345655	4.599836246	4.626260921	4.643030437	4.676931876	4.470716459	4.433135991	4.621384323	4.542448485	4.386357872	4.581856133	4.597290821	4.580777717	4.595187924	4.500995618	4.694400187	4.656903904	4.527443955	4.70644037	4.619763702	4.609845142	4.492031641	4.623463809	4.604412854	4.583154978	4.433613965	4.45864366	4.653221537	4.409436776	4.401045767	4.778762052	4.546012815	4.569539039	4.732184612	4.378802853	4.438718133	4.591807428	4.463104117	4.641873147	4.670112258	4.504402226	4.890545859	4.682870744	4.623408102	4.587051494	4.428129089	4.484325816	4.385317646	4.509228331
ADAD2	7.101821827	7.084875684	7.083360834	7.46894292	7.633699134	7.415337535	7.428870265	7.525477796	7.462066861	7.213911549	7.396273687	7.19262573	7.671821563	7.676546171	7.284037284	7.196856627	7.39776262	7.423889023	7.335594939	7.472245476	7.340925424	7.343264346	7.521619129	7.541833726	7.402753558	7.312624582	7.400763371	7.682152244	7.212718862	7.414869204	7.419379797	7.303100529	7.189799077	7.389220773	7.426853887	7.375426875	7.409578171	6.997623221	6.881734788	7.267294055	7.125801428	7.292557972	7.061693215	7.182533325	7.037958266	7.220916301	7.309744033	7.120350849	7.530327508
ADAL	6.179763336	6.905652982	7.048901729	6.920536224	6.653382611	6.793180285	7.212275358	6.283500867	6.745131942	6.938551329	6.61787792	6.500749385	6.3113201	6.106107458	6.655033424	6.647765489	6.759332222	6.552775205	6.76621588	6.471364632	6.837483477	6.862555164	6.867057548	6.188522143	6.483571391	6.309950899	6.283335112	6.358802221	6.830403695	6.384830905	6.469701679	6.751192	6.951132612	6.403480188	6.594346931	6.693527156	6.062030817	7.346840082	6.699617989	6.714800787	6.788226653	6.940651438	7.108966898	6.651394671	6.835620902	6.474384642	5.866518192	6.735230312	6.809002067
ADAM10	9.937590058	10.06746193	10.10334432	10.19406156	10.00789181	10.03674292	10.03163458	10.03984026	10.22474421	10.06672187	10.08700679	10.1484997	9.917686658	10.19594361	10.17725376	10.0589075	10.22360994	9.899434188	10.11959358	10.00664094	10.12174202	10.05837875	9.945902347	10.0366497	10.08706524	10.1918064	9.943997436	9.78822745	9.962880918	9.999815881	9.712812758	10.11041879	10.05959433	9.993103117	10.21197204	10.22735168	10.44758094	10.34489036	10.07403886	10.17978839	10.01602136	9.862751418	9.937551626	9.900853544	10.18389263	10.04947003	9.786458989	10.03116019	9.95702745
ADAM11	6.724886114	6.419866335	6.765767754	6.844974166	6.866039874	6.665608298	6.713965286	6.578724869	6.648424842	6.684858926	6.51302696	6.704763491	6.691582732	6.831815477	6.620937403	6.492407737	6.613831834	6.678142008	6.647067945	6.773796602	6.789690842	6.730811848	6.731234288	6.584555303	6.642488376	6.711382565	6.567010478	6.849185734	6.725600706	6.620519316	6.808058209	6.737587246	6.539552638	6.869044606	6.60942969	6.63275064	6.91147044	6.465655703	6.565851427	6.829724477	6.658661714	6.951646763	6.478916597	6.395014079	6.357793331	6.511892691	6.321044797	6.576364628	6.525510056
ADAM12	6.777756967	7.11569919	6.10587367	5.659973688	5.799380643	5.948509289	6.362733645	6.781449467	5.766557519	6.289671367	5.817801464	5.798225166	5.894695665	6.245975222	5.879322893	7.270587911	5.859046277	6.655754856	5.50109393	5.977445279	6.014300959	5.814272651	5.694789967	8.272634341	5.443320591	8.292792307	7.390395178	6.064563684	6.047363089	6.088613412	6.097586918	6.009494294	7.580032057	7.713075168	7.670880313	6.09870407	7.775061351	5.774323389	6.225613596	6.403417644	6.412005098	6.172821948	5.796154304	6.597293322	7.478575725	7.945495186	6.552144306	6.249034584	5.734178401
ADAM15	8.536221362	8.836213739	8.361343857	8.372221437	8.511316655	8.684091642	8.679938128	9.120702525	8.985307863	8.910076688	8.832900828	8.536018907	8.770992185	9.098108888	8.749429596	8.717461498	9.057666229	8.44021361	8.650892767	8.241428099	8.292752294	8.571816282	8.629260334	8.527686032	8.551393669	8.99374927	8.952603071	8.333442013	8.547852624	8.593345413	8.658866299	8.455157999	8.757955161	8.928048973	8.5968109	8.379075828	8.999119954	8.800091284	8.539429342	8.39694442	8.737531031	8.594295214	8.316736308	8.701346549	8.638326973	8.651789676	8.739633638	8.529218563	8.289650403
ADAM17	7.563280775	8.164304222	7.691336619	7.442046725	7.433298135	7.398589228	7.658500902	7.77771343	7.754043598	7.602024959	7.505697938	7.671816813	7.539860832	7.383165843	7.756110175	7.725056341	7.845095472	7.881399575	7.378924931	7.554863061	7.551902075	7.455042581	7.361196316	8.257893639	7.66584659	8.37351676	7.843961389	7.573813697	7.65946311	7.6764631	7.486797099	7.650502337	7.881305372	7.739145237	8.389574888	7.873291839	7.996920462	7.996049917	7.864276181	7.809675607	7.628340404	7.412439858	7.714084074	7.890218439	8.166954059	8.02402044	7.952348633	7.809187682	7.692912464
ADAM18	4.243548387	4.009846894	4.388116245	4.118757191	3.94622594	4.065793453	3.792257299	4.170612004	3.783536334	4.045647526	3.807598331	3.992671122	4.229988175	3.868397662	3.742935299	3.975063566	3.725725091	3.929118959	4.004515382	4.286895278	3.953386278	4.012916037	4.015516801	4.024370692	3.984635842	4.055637095	4.01312755	3.993818705	3.981059242	4.14941579	4.217186658	4.163430097	3.67666141	4.100207075	3.906010051	3.943356779	4.01740653	3.844236731	4.567292203	4.233030231	4.021222473	4.223523034	4.014113462	4.008068149	4.034522431	3.981216412	3.865312753	3.923532872	3.723922951
ADAM19	8.10248292	9.04206328	7.479840569	7.613946798	7.087954183	7.871501274	7.961202642	7.730506623	7.528142158	7.970146801	7.448449326	8.549884057	8.036746276	7.298787389	8.52060861	9.082172111	7.465824444	8.499636194	6.892869431	8.035391471	7.801411654	7.648930677	7.047105269	10.08394655	7.87090311	10.19467586	9.287337568	7.880383749	7.973586669	7.667211291	8.36161547	7.688152004	8.340978787	8.425875109	9.591408093	7.635911043	8.092009608	7.549001652	7.830608723	8.037882211	8.30246364	7.85107389	7.879177223	9.058669241	9.106511664	9.536660097	8.686840098	8.355205361	7.726357876
ADAM2	4.076092059	4.073163703	4.376815486	4.182834713	4.299090886	4.12100256	3.933177089	4.047705391	4.250369699	4.345749981	4.280063891	4.228621727	4.377869668	4.185765907	4.24230494	4.029836856	4.159737401	4.073397622	4.219211809	4.302123608	4.081710324	4.206072225	3.89055059	3.908826509	3.949360629	4.417972749	4.130213428	4.139153332	4.241411514	4.008050876	4.383622431	4.306394118	4.165561209	4.332297479	4.045490889	4.116216395	4.16877111	4.20826041	4.363212655	4.430707379	4.383579059	4.28484937	4.097612314	4.034834721	3.956611986	3.858052064	4.180570566	4.30142293	4.187252385
ADAM20	5.763628365	5.469186939	5.740633205	5.564416422	5.59623219	5.784310842	5.25502612	5.364542537	5.655534872	5.528832156	5.510969112	5.511744451	5.523548915	5.81811618	5.491175157	5.434015529	5.29179447	5.557186596	5.566912727	5.687117102	5.587579651	5.445407566	5.532442848	6.017882908	5.616565333	5.678631622	5.416967058	5.483970849	5.522813293	5.461069214	5.586620492	5.562578532	5.476844575	5.552764536	5.430436344	5.562930278	5.542467968	5.416288174	5.375527233	5.563752897	5.586583615	5.549459432	5.52837434	5.481790688	5.241428827	5.476565881	5.384874503	5.466296193	5.714595704
ADAM20P1	4.197061576	4.314031506	4.648758136	4.117767847	3.880708084	3.893554378	3.711901348	3.828662007	3.772580578	3.788440054	4.03911551	3.663410976	3.991077091	4.608860081	3.756070869	3.956185233	3.861845117	4.139134123	3.964015759	3.962215491	4.027585285	3.886796178	3.987164936	4.749365349	4.094064473	4.228606315	4.225362941	4.131739078	3.694721115	4.071916151	4.160856079	3.840043816	4.292717054	3.924358658	3.914444169	4.267706823	4.2290281	4.043956946	3.696400998	4.522462643	4.193665219	4.566780484	3.79614955	4.289855668	3.875144601	3.89792391	4.071205212	4.029725835	3.876580083
ADAM21	4.377615792	4.095800217	4.468090518	4.703429645	4.648781172	4.493024487	4.141229668	4.235304173	4.4735653	4.455863855	4.246551431	4.495563025	4.620792797	4.487082659	4.35649509	4.252470399	4.376165673	4.150810985	4.728095308	4.174972452	4.376081659	4.297489501	4.273792896	4.396494381	4.456265166	4.519589345	4.420096689	4.525321387	4.486373379	4.550707571	4.664041078	4.410976222	4.601911987	4.360970825	4.214099263	4.173998978	4.42644047	3.88706579	4.340415592	3.974938099	4.40420983	4.348003138	4.336441317	4.225014983	4.331292021	4.580250976	4.373668621	4.478680266	4.201269332
ADAM22	4.908234186	4.939292334	4.98672274	4.902544222	4.778390504	4.838221774	4.917871276	4.929237637	4.865628979	4.933252654	4.896695112	4.915220638	4.704182388	4.82541176	4.820680225	4.7619313	5.269512243	5.22288686	4.942020901	4.758794037	5.120197528	4.851139674	4.819313932	5.181452569	4.929380507	4.935715941	5.157784215	4.980072881	5.038869939	4.824513251	5.145537903	4.763320785	4.916913428	4.798172452	4.699614071	4.965384547	4.741384278	5.48625724	5.021409896	5.29082898	5.001169352	5.116297474	4.992571033	4.716318041	4.917506842	4.971820848	5.199487238	4.943834817	5.107949112
ADAM23	5.722792213	6.740753111	5.506943956	5.533894315	5.401282662	5.881728721	6.079924667	5.672352932	5.301018581	5.864403337	5.710577451	5.766880884	5.912789677	5.515452373	5.610562715	6.118939806	5.409843572	5.915232402	5.304372909	5.798249495	5.717264848	5.725864544	5.611445869	6.696359818	5.817970928	6.35917434	6.006223679	6.139035107	5.737879839	5.910773366	6.793559554	5.637433262	6.611779037	6.491636244	5.927488816	5.79422477	5.703020957	6.073437013	6.114271989	5.943778133	5.833460425	6.119464082	6.062105773	6.420721108	5.968504295	7.126273742	6.663084961	5.757907666	5.583746415
ADAM28	8.054751856	8.637376765	7.537434552	8.030831452	7.17915101	7.736076824	8.792201783	8.214481287	9.214425554	8.056588106	7.643443703	8.691413408	8.154817182	7.363463062	8.626492878	7.969620057	7.573480659	8.544162519	6.45325556	7.567906884	7.274102977	7.570186125	7.101858847	8.918436271	7.411837828	9.370152193	9.214111124	8.008368949	8.963291317	8.21819678	9.362317759	7.865457943	8.581176556	9.097628066	9.041433733	8.412871515	9.058936725	8.324745033	8.809059589	8.697994435	8.562759946	6.985318201	7.928180573	7.856370624	9.480944613	8.730649242	8.884344942	7.970592701	7.401612739
ADAM29	4.898440767	4.471114281	4.753888689	4.688238782	4.630308458	4.505616899	4.476146316	4.605870796	4.53113429	4.760566363	4.610818945	4.568948819	4.56758803	4.649581934	4.244012588	4.426345768	4.423336769	4.499669523	4.500722888	4.723217945	4.716197029	4.643296601	4.583018246	4.522194779	4.725106074	4.774379596	4.476983593	5.040525017	4.579679508	4.453861023	4.534399663	4.739674219	4.41734598	4.937736592	4.565623921	4.46166304	4.49975114	4.542782034	4.697767121	4.529009639	4.440999661	4.530469802	4.483064777	4.401646588	4.519298509	4.431645014	4.566527344	4.697233471	4.545982307
ADAM30	4.197972989	4.339250886	4.703307547	4.687304768	4.647220702	4.554679363	4.418734599	4.524202726	4.554981182	4.55417416	4.523397561	4.438996877	4.526565742	4.55701956	4.644548687	4.251006733	4.483993106	4.555586504	4.395242419	4.723016243	4.645947084	4.638616322	4.499696769	4.426001461	4.44246025	4.349924235	4.468716383	4.533802015	4.191250227	4.341868422	4.820807387	4.67951865	4.288885783	4.542665389	4.248449522	4.532680403	4.508165198	4.282236384	4.326251034	5.231221913	4.516741207	4.261818033	4.597018192	4.439268464	4.300808336	4.420462454	4.343557004	4.328905797	4.455664349
ADAM32	5.149242265	5.067337686	4.939959361	5.05674933	4.890559867	4.755564573	5.148283391	5.564615514	4.821661209	4.766007459	5.0935196	5.015145332	4.969012645	5.365038974	4.849387156	5.042985217	5.752840502	4.968123069	4.868899401	5.01473223	5.192085682	5.08622209	5.115367885	5.078003526	4.95787918	5.579745675	5.16222904	4.921027514	5.700918015	5.288997271	5.247014956	5.287797333	5.652101399	5.475689774	5.15344998	4.885875079	5.07283115	5.576235557	4.794455927	5.048877789	4.889797853	5.426776484	5.18126253	5.074892758	5.348899662	4.708548229	5.221027856	5.108320576	4.976889301
ADAM33	7.681299759	7.4945563	7.402395896	7.671356522	7.538091932	7.598918702	7.585250027	7.729132365	7.49892515	7.789589661	7.455741597	7.41828217	7.720217534	7.684198251	7.397439887	7.571444476	7.68551887	7.650895067	7.61293732	7.55285399	7.539426857	7.584728815	7.692887569	8.056391801	7.651231295	7.621842953	7.656411224	7.8354375	7.829597033	7.622913787	8.140547093	7.721021982	7.984671389	7.878489531	7.545030915	7.666719736	7.755177219	7.463235359	7.393156716	7.428599014	7.590700912	7.746067518	7.715823985	7.562400938	7.395280996	7.889080475	7.870234042	7.621844964	7.689259228
ADAM3A	4.396563105	4.334117765	4.341096504	4.333054322	4.342209254	4.41443195	4.387352119	4.415447663	4.331666656	4.350101134	4.32940794	4.536330821	4.346957322	4.419392271	4.566382175	4.280852028	4.38885777	4.266892174	4.590160531	4.46102836	4.246824955	4.361199797	4.117555281	4.294249552	4.391654761	4.601367514	4.334063056	4.640246591	4.405350157	4.604554247	4.334303432	4.487978119	4.439785239	4.36468239	4.40659948	4.31124262	4.475507092	4.235283719	4.798559903	4.579750277	4.358178053	4.581914273	4.139666257	4.327070556	4.211946502	4.489577646	4.367770527	4.461018115	4.39077065
ADAM5	4.06022062	3.970326143	4.195086648	4.286934185	4.025688577	4.006830606	4.024693979	4.074051935	3.900229189	3.877453867	4.010313821	4.329286938	3.964235092	4.075930861	4.043199377	4.106119761	4.076156501	4.055977275	4.201623811	4.281518054	3.998340015	3.994204167	4.011756001	4.028107733	4.002472882	4.308743555	4.042474141	4.192510452	4.071591493	3.96994294	4.282621995	4.29161435	3.946949275	4.315358695	3.965445849	3.805703927	4.097571648	4.020298219	4.601828357	4.328999722	4.296921947	4.326531666	3.991494166	4.295316189	4.150762187	4.137375188	4.068889285	4.096081501	3.860820254
ADAM6	5.469201102	5.135880064	4.982225672	5.465226475	5.408124718	5.354251265	5.099555692	5.532987572	5.138867827	5.330397205	5.319970706	5.428884319	5.223826584	5.238634772	5.199237844	5.376694289	5.304479029	5.282329579	5.380033079	5.331468074	5.516198009	5.367113026	5.444207848	5.3844581	5.29494489	5.289228103	5.341069893	5.599642751	5.355865892	5.589146155	5.518764556	5.507993839	5.382080291	5.598155436	5.288969118	5.476356484	5.341873443	5.012163476	5.257753542	5.585219649	5.349964043	5.228862864	5.158649902	5.346074202	5.482133879	5.307289626	5.285228215	5.257690968	5.474785909
ADAM7	4.40983697	4.172822253	4.711862603	4.203966422	4.431689642	4.425071806	4.126851276	4.151218966	4.361608376	4.22914211	4.206747895	4.825117464	4.330551895	4.331689615	4.333239171	4.390071449	4.33999689	4.025575378	4.425617379	4.274788474	4.126101193	4.222954499	4.167242637	4.169760347	4.179721126	4.209162249	4.374656924	4.409737676	4.058732154	4.218888076	4.613423599	4.397059748	4.073616631	4.384107207	4.144245756	4.279079602	4.268909593	4.175696035	4.627267245	4.979691996	4.44544735	4.465295488	4.204352632	4.203084635	4.191198409	4.236065739	4.272051224	4.111500583	4.293999041
ADAM8	7.471290821	7.490362483	6.808448906	7.052174651	7.273932583	7.187364609	7.424873504	7.324441529	7.31637794	7.528886154	7.254362454	7.955203089	7.333839424	7.156899651	7.743080085	8.084494891	6.907158405	7.46724209	7.076045072	7.381924561	7.202012293	6.937305386	7.145929348	8.594451954	7.140180403	9.326850088	7.861385694	7.411084097	7.067230991	7.050760545	7.334838064	7.032851875	7.228358089	7.67027686	8.340606426	7.364305143	7.348648065	7.130451161	7.308489022	7.451332749	7.460290901	7.095214301	6.941030766	7.812299539	7.381893545	8.081714061	7.833806288	7.697170357	7.164530265
ADAM9	10.15982746	10.28531416	9.921404862	9.936900373	10.03641361	9.930912264	10.29341425	10.95193466	10.98846263	10.04877604	10.40030866	10.20350737	9.977570441	10.60502029	10.67171036	10.03452713	10.1627856	9.809064595	9.739998414	10.19542778	9.794001412	9.857270876	9.841787947	9.05013661	9.781807824	10.73243742	10.24325855	9.67100659	10.08370557	10.57324129	9.351011727	10.02011116	9.992729201	10.67189497	10.49842731	10.55132079	11.21040812	10.18319951	10.76526161	10.38528091	10.07136907	10.09960818	9.836248706	10.60422495	10.8075603	10.0411919	9.618660396	9.987012317	9.690216387
ADAMDEC1	9.019780738	10.73887454	10.12117746	10.44676705	9.22148092	10.26669019	10.57539521	9.114768898	8.686175413	9.482906654	9.103751544	9.541356148	9.782063783	7.562979872	9.11606914	9.379980216	9.582211023	10.12374695	8.747897937	11.22260876	9.475644384	9.492275944	9.038233805	9.700826812	10.25321892	10.63700024	9.981132079	9.788618975	10.98442915	9.561549115	12.23199384	10.40058137	10.78637802	9.319376782	10.34207508	10.4177427	9.565048605	9.893781356	10.09461268	10.36626591	9.83507159	9.5974852	9.996717936	9.84077898	10.06030755	9.498565601	10.8601175	10.205886	8.686673207
ADAMTS1	7.274061447	7.354046619	6.492616039	6.390998089	6.120534529	6.255074686	6.617089412	7.249623605	6.224833835	6.927448125	6.257397339	6.408178244	7.171845495	6.354380147	6.577761532	7.094829624	6.450205675	6.754046249	5.966830968	6.932728661	6.191918569	6.405375738	6.20733179	8.238786504	6.658470612	7.128722343	7.373084451	7.039355683	7.654956094	6.893803848	7.852636372	7.242176407	7.772621752	8.547924149	7.748779014	6.810323431	6.770392192	6.465160572	6.769734857	7.366578752	6.929092675	6.954448648	6.835918844	8.00258808	7.392796667	7.721373552	7.460168267	6.693264037	6.506438583
ADAMTS10	6.805980372	6.882908496	6.576612358	6.670692227	7.013906863	6.881619325	6.742078202	6.833648421	6.84259751	6.828611071	6.592569611	6.582398485	6.784292368	6.777500243	6.854155874	6.855422663	6.687211205	7.306195505	6.84083909	6.895883558	6.703099873	6.834345183	6.827290752	8.021245182	6.955318222	7.084897575	7.549996008	7.053771798	7.012007254	7.036931023	7.211149957	6.750382633	7.14495256	7.243164103	7.029197737	6.82274693	7.099386178	6.646337979	6.794053684	6.743871787	6.867394319	7.181766919	6.802295175	6.806204047	6.821877796	7.348774207	6.98882231	6.765361377	6.828333214
ADAMTS12	6.60422348	7.201465578	6.066899202	6.036795902	6.208364314	6.146219365	6.569729777	6.504675596	5.870590672	6.314807254	5.746817408	5.629928643	5.847434089	6.003173371	6.008836866	6.991235076	5.791936294	6.08194611	5.717997025	6.275541988	5.921156487	6.018964875	5.886278109	8.144883808	5.9617677	6.681245061	7.075088194	6.403060928	6.324084109	6.198903605	6.561620197	6.171832671	6.723071151	7.595037526	7.376486575	6.282632882	7.327573065	5.941270638	6.598924153	6.664365466	6.140649126	6.028236587	5.920286699	6.776218752	7.247840035	7.216879341	5.875218861	6.309904978	5.876963991
ADAMTS13	6.960592205	6.529135498	6.696996595	7.071632734	7.130148056	6.934447388	6.865851239	6.892311289	6.829007086	6.87530418	6.982781774	6.787794379	6.959856404	7.273969423	6.772467517	6.735070787	6.925231158	6.926304773	6.833854339	7.081086628	6.988693267	6.850826264	7.139855766	6.910282689	6.875908395	6.841053394	6.875370369	6.941443666	6.843515021	6.805565586	7.080791672	6.827133819	6.799587163	6.918478582	6.792698861	6.91184216	6.975489057	6.665363136	6.413892974	6.442205339	6.683944238	6.924513792	6.770804714	6.783126638	6.553717288	6.813413759	6.844581457	6.660392685	6.945542337
ADAMTS14	6.376074106	7.093271188	6.348361707	6.706841241	6.782115989	6.799747221	6.59792115	6.624510573	6.534997062	6.891244334	6.618589605	6.609860919	6.73643899	6.772254157	6.58330616	6.704914164	6.834606839	6.785772824	6.919678245	6.712154476	6.829982619	6.673499732	6.570401794	7.501450298	6.86997698	7.227483745	6.945566269	6.998670047	7.175076039	6.811803292	7.215932858	6.67275249	7.041344157	7.377538747	7.258807968	6.592503231	7.005607932	6.437196844	6.84678981	6.855945848	6.655172235	6.746344454	6.911274393	6.957530649	6.820696193	7.218176377	6.9454742	6.709130627	6.818610261
ADAMTS15	6.25600002	6.688005228	6.490204301	6.550363871	6.832593763	6.665630416	6.47045768	6.772990361	7.434390637	6.388989769	6.83017165	6.385909126	6.544919167	6.86727148	6.358380907	6.536700762	6.673847228	6.746679248	6.65739816	6.777059925	6.583373423	6.447345349	6.74712453	6.184654583	6.726294881	6.622039304	6.445830862	6.503855696	6.622682259	6.922913903	6.838132983	6.657680875	6.606920461	6.449949108	6.57364453	5.981221814	6.683074602	6.340723088	6.5712998	6.413723211	6.359183591	7.155263723	6.482965598	6.747678045	6.493746384	6.505199399	6.808627524	6.307184268	6.372415418
ADAMTS16	6.185561163	6.033364689	6.091639408	6.135358588	6.261556662	6.235359544	6.100103907	5.985936068	6.236341842	6.086891503	6.081655718	6.16040865	6.330809813	6.351316569	5.965909934	6.026394773	6.060912755	6.087958714	6.148628944	6.329203572	6.287751828	5.890553559	5.982815452	6.211325701	6.099838331	5.979705427	5.963632816	6.206525688	6.153735861	6.142848556	6.361494194	6.015634876	6.030396042	6.127747525	6.092191768	6.10675573	6.345939029	5.877334971	5.86806838	6.115258015	5.913343699	6.192702626	6.051328777	6.176980869	6.052110954	6.095394608	5.929837108	6.074107645	6.24472806
ADAMTS17	6.787236514	6.780415814	7.080285847	6.984352655	7.364745032	7.208346898	6.713344768	6.992050858	6.99065072	6.896783789	7.246716972	7.244241293	7.147892895	7.242065313	7.004799782	6.854621123	6.939767956	7.079483644	7.288031456	7.271554072	7.136127194	7.078650868	7.036425344	6.884465311	7.155756904	6.823850393	7.029626263	7.198798867	7.181863803	7.04173885	7.211505434	7.041657481	6.915445601	6.81429319	6.852760653	7.017874924	6.998466476	6.884541421	7.052659088	6.981221204	7.093815672	7.18762905	6.906853447	6.994345667	6.662649146	6.663957066	6.817353076	7.030803842	7.403331952
ADAMTS18	5.712747804	5.554931547	5.270917639	5.438043317	5.589861069	5.575336694	5.502542061	5.509052022	5.327322106	5.354824417	5.517347404	5.379634841	5.604433894	5.637276811	5.468325358	5.45229856	5.548924185	5.49024397	5.634515841	5.476049381	5.610673322	5.36244445	5.475333294	5.53094207	5.543831649	5.490413656	5.314267636	5.437753088	5.814159876	5.568538004	5.747546831	5.56491003	5.401738369	6.046076525	5.782157992	5.376643423	5.724981531	5.196892638	5.511693547	5.583314539	5.242697012	5.681839978	5.31369087	5.438428294	5.29035879	5.74643795	5.031420543	5.394697271	5.208780896
ADAMTS19	5.327926744	5.180078966	5.383357039	5.45875341	5.578921765	5.460864929	5.259257802	5.335097399	5.297902675	5.233317742	5.311090142	5.433436319	5.861916374	5.526987131	5.167370978	5.37715955	5.516606208	5.188542969	5.395373313	5.428782878	5.152436493	5.270937166	5.256253759	5.289852151	5.223824964	5.478575478	5.467007074	5.34190099	5.323732921	5.468994113	5.77080925	5.314648791	5.298595556	5.52771872	5.199944871	5.329831779	5.412245886	5.143118947	5.339513506	5.240857263	5.469458989	5.67243678	5.31354903	5.157666273	5.150408621	5.237639886	5.746428109	5.254212929	5.349588461
ADAMTS2	7.738318979	8.343586687	6.668918843	7.023071574	6.911806693	6.838207729	7.697172691	7.836366606	7.042741973	7.304889232	6.995600863	6.932762987	7.3878016	7.264400362	7.060179381	7.749500285	6.989682242	7.791871727	6.745127427	7.153677731	6.882191696	7.052971953	6.979666618	9.529027398	7.255866507	8.278610104	8.727131273	7.37436069	7.29776445	7.118121104	7.830243231	7.198005073	8.073547826	8.454830414	8.944052592	7.522769841	8.722490185	6.80371728	7.572579615	7.756652416	7.331549943	7.337626257	7.141549319	7.655506921	9.008497355	8.838996901	7.709022162	7.416580433	6.960837948
ADAMTS20	4.608597074	4.454193599	4.725491184	4.620005434	4.688563858	4.551029239	4.418119359	4.489774722	4.429301378	4.555532208	4.567913265	4.598785273	4.596414086	4.665498788	4.527758445	4.4762765	4.536844444	4.436797562	4.606253721	4.560803823	4.574988422	4.515742422	4.610644827	4.503057659	4.561764565	4.650373595	4.550524517	4.544208045	4.673598394	4.575940575	4.67237376	4.561683469	4.452778019	4.792662226	4.521559227	4.551861837	4.531837728	4.526801401	4.680778757	4.608095626	4.551954631	4.890589738	4.41275176	4.58899021	4.350626302	4.597646935	4.548315356	4.553717756	4.606734012
ADAMTS3	5.357041302	5.811865798	4.945190901	5.628197318	5.296724685	5.429614125	5.331087782	5.372507616	5.345969204	5.497002336	5.062154864	5.303419008	5.555084194	5.462063865	5.278438965	5.51770891	5.168002407	5.550318891	5.388580597	5.479637938	5.270186662	5.248156178	5.310524169	6.292643763	5.355533245	5.877115878	6.086401419	5.649749224	5.466026286	5.328162528	5.867593026	5.375675436	5.778195066	6.076655132	5.557124413	5.263421945	5.256299837	4.985373623	5.355452054	5.269778882	5.34259178	5.529954857	5.109812804	5.596300333	5.705760721	5.614486657	5.412825268	5.514716823	5.271625023
ADAMTS4	6.793248664	7.253464347	5.89034166	6.073607642	6.059626342	5.969802626	6.282603615	6.651277397	5.840549462	6.194251125	5.989802883	6.133934099	6.516256571	6.331952521	6.076963979	6.861624983	5.794393654	6.323842298	5.805559191	6.249471128	5.885152116	5.657862925	5.989386357	8.457849261	6.05918006	6.83566976	7.12951603	6.349766885	6.200314345	6.106944662	7.002822911	5.899616086	6.276699773	7.175844789	7.389873003	6.09035653	6.652925369	5.952763994	6.129061919	7.070561071	6.409582702	6.683127196	5.912660594	7.234450549	7.049778104	7.652378807	6.559709549	6.425423762	5.792974732
ADAMTS5	6.594810477	7.029132343	6.524794919	6.577812232	6.04325262	6.406411469	6.923734876	6.483845908	5.907781787	6.734978411	6.209541567	6.466018193	6.702936649	6.194826275	6.476546351	6.605622389	6.153831091	6.175910558	6.129760008	6.899780079	6.370546139	6.375566605	6.334935559	7.239035857	6.548749487	7.037944697	6.620968939	6.753550973	7.341906689	6.803308742	7.859152184	7.355430545	7.529937467	7.322208743	7.108808853	7.219180044	6.824113863	6.586010412	6.439683167	6.66280363	6.697260412	6.613767212	6.651864548	7.187048002	6.931813987	6.59147167	7.083064394	6.86269855	5.927644969
ADAMTS6	5.112039664	5.334512399	4.831561044	5.285230191	5.087339008	4.992578466	5.182582728	5.152420865	4.900036493	5.229655998	5.004905882	5.031634072	5.503422884	5.197464636	5.216538063	5.320268127	5.012438188	5.335394308	4.834148402	4.923820002	5.088748779	5.179696831	4.79142703	6.122785665	4.843497194	5.503121489	5.450948055	5.178121223	5.028621899	5.203600271	5.476457478	5.027181806	5.907732652	5.698726601	5.711225423	4.939474925	5.445654714	4.903721812	5.213833995	5.16925266	5.030786671	5.423559645	5.55387639	5.115861561	5.534693882	5.821617031	5.204672329	5.273599845	4.929260396
ADAMTS7	7.597020011	7.632121923	7.230369828	7.71890125	8.014404489	7.751728125	7.734707967	7.749158675	7.731880092	7.766731391	7.680539915	7.676899496	7.962631816	7.937213687	7.692101338	7.810577616	7.896453348	7.887198206	7.740430321	7.856968006	7.876432261	7.889519467	7.749819212	8.359840159	7.850411776	7.936290169	7.816321203	7.795472141	7.569681805	7.69555031	8.137650046	7.679121391	7.956627405	7.995596723	7.920908159	7.92411641	7.9721954	7.522143404	7.790876234	7.689960979	7.715362965	7.879396564	7.49807482	7.842853935	7.693605317	7.824066652	7.665723871	7.404755813	7.683220596
ADAMTS8	6.421632384	6.587820771	6.713286971	6.726207763	6.773246882	6.580083712	6.674811216	6.525641954	6.615475967	6.548152699	6.560958764	6.390821545	6.933579186	6.793315849	6.444652979	6.60780878	6.554638265	6.625235609	6.844903695	6.845095089	6.650166707	6.643288343	6.583670447	6.656803767	6.586321326	6.739085682	6.560322104	6.835258894	6.471647805	6.662128862	6.918260552	6.42638237	6.660937416	6.711815352	6.617093	6.661817668	6.668965573	6.353029683	6.479758928	6.677867683	6.674402744	6.811556476	6.416085954	6.459525174	6.266980792	6.809924412	6.4706518	6.290940459	6.578718996
ADAMTS9	7.134442302	7.56181781	5.892236977	6.976569804	6.213702603	6.435123898	6.880243792	7.327547162	7.391327774	6.77298241	6.819459341	7.15862941	7.336216691	7.207297827	6.648559244	7.554788133	7.171041768	6.62355278	6.056585294	6.835570789	6.369300071	6.434473868	6.432534127	8.421211175	6.505773158	7.851380573	7.744683377	7.401918269	7.15636859	6.895133506	8.034472391	6.261857048	7.479875099	8.92140014	8.016853504	6.567265971	7.897520889	6.836067793	7.681515206	7.475139184	6.984613332	7.595950941	6.772064333	7.773325067	8.010511716	8.592605993	7.018094882	6.848837332	6.401464051
ADAMTSL1	5.162327399	5.502317461	5.587539021	5.467357905	5.255263749	5.607387661	5.492073095	5.63342443	5.573995784	5.641532306	5.156873426	5.51443331	5.688651144	5.342834944	5.899539845	5.417353192	6.634417462	5.551551385	5.096449437	5.186868671	5.280116012	5.47249154	5.333068385	6.291624888	5.488573967	5.46999623	5.829170108	5.75684489	6.417339412	5.772663731	6.567099401	5.772273994	6.577985059	7.169855137	5.978414934	5.889933824	6.085173049	6.456987521	6.075332411	5.956252511	5.623035064	5.789067425	5.72467174	5.193232064	5.902797662	5.951963291	6.338645945	5.845678687	5.635932514
ADAMTSL2	6.829354598	6.876530155	6.915109466	7.137977836	7.260407187	7.078771214	6.884966336	7.153590531	7.027111426	7.031532612	6.878910434	6.842608826	7.128491719	7.380670982	6.858713716	6.918470392	6.908012678	7.035429061	7.019269011	7.14010643	7.110269508	6.973034546	7.070634603	7.26349516	7.123487586	7.01094395	7.037615151	6.954451133	6.928286043	7.120802016	7.167725923	7.029847806	7.213208072	7.172140881	6.956842814	7.133695528	7.117483785	6.737739171	6.989367039	7.337779358	6.918360471	7.139163483	6.842103135	6.923114179	6.742202409	7.225604329	7.040058736	6.803891361	7.056359715
ADAMTSL3	5.301921337	5.934797312	5.314850393	5.485734496	5.485019269	5.687759679	5.600691398	5.301709688	5.179075666	5.771335919	5.1966515	5.536377306	5.721983955	5.336975294	5.264813673	5.349556742	5.563238291	5.363817809	5.479573924	5.412522427	5.356529209	5.682420826	5.623030039	5.474788879	5.685386157	5.319076972	5.596679664	5.563291366	5.864216094	5.701963685	7.354699879	5.511462405	6.300657125	5.625281657	5.073165502	5.495193242	5.466548502	6.174981592	5.37861846	5.353714629	5.196252865	5.549149638	6.212652523	5.259413702	5.376301224	5.718641778	6.616111643	5.649288526	5.548332173
ADAMTSL4	6.595587352	7.0273963	6.106571247	6.520428651	6.476534362	6.580469401	6.459992611	6.45353691	6.568248055	6.769723761	6.509013229	6.659643956	6.582867722	6.712800795	6.567109268	6.730247365	6.401943781	6.654578781	6.355614834	6.551399302	6.35118647	6.388443304	6.596311026	7.33603781	6.630973171	7.762601526	7.035061509	6.55071485	6.652608791	6.655482901	6.929248294	6.338682393	6.782780703	6.974557257	7.115565217	6.451334132	6.586142278	6.384415149	6.542747325	6.872939162	6.463875553	6.71092979	6.188664751	6.602579943	6.667227969	6.952562282	6.899730855	6.278204982	6.452562753
ADAMTSL4-AS1	6.711094738	6.308289863	6.889387821	6.795259977	6.519987711	6.659814329	6.43863172	6.742058974	6.665675952	6.292990388	6.472012265	6.989206683	6.844099737	6.775950908	7.080325701	7.078324464	6.509507553	6.584203858	6.455280432	6.744060736	6.346312991	6.330153988	6.451004797	7.369618378	6.523932195	7.785230243	6.371956598	6.23138058	6.401333839	6.637457253	6.66931719	6.301725036	6.491757578	6.398409305	6.929509547	6.576031025	6.525983592	6.170991511	6.669975741	6.81443539	6.710927793	6.700165049	6.55930193	7.027907852	6.516346153	7.399603376	6.415009423	6.775584663	6.341104243
ADAMTSL5	7.88838857	6.999092936	7.891408169	7.857505533	7.967816046	7.912376991	7.557052174	6.749578335	7.610891019	7.928948241	7.640202453	7.450110129	7.58735669	7.370333015	7.267395079	7.881569012	6.821600975	7.099693568	8.043168833	7.661411264	7.740898734	7.815101707	7.818885219	6.860105847	7.930553005	6.816199407	7.090686037	7.345275561	7.464193986	7.12075409	7.264976273	7.786878505	7.372301557	7.031516458	6.961641513	7.686388103	7.351515942	7.060852081	7.114475507	7.319602943	7.808816427	7.626179248	7.667854891	7.465771146	6.904721801	6.830447314	7.002758028	7.811271591	7.778631329
ADAP1	8.880298357	8.749116825	8.880347033	8.923999939	8.831090714	8.876372585	8.812738438	8.939955596	9.153734779	8.875056085	8.936165509	8.912004129	8.703548247	9.348028135	9.027213873	8.979147789	9.323974887	8.766907567	9.114974888	8.94875407	8.933966139	8.664157102	8.921619421	6.962186537	8.915857957	9.011928625	8.452891231	8.554033951	8.73907136	8.723283784	8.004655446	8.793322597	8.663860782	8.97849672	8.465966396	8.837520338	8.997635968	9.338575359	8.904672287	8.895278037	9.088011139	9.138523677	8.61697425	8.942029584	8.926031353	8.310816473	8.597803993	8.590384315	9.203795752
ADAP2	7.142781729	7.930410432	7.089680158	7.417944687	6.876312625	7.407182041	7.953021024	7.141374845	7.347952466	7.576731018	7.091838237	7.547927443	7.597619999	7.26277919	7.610553029	7.330506215	7.507125605	7.450957868	7.093241685	7.792275969	7.184625681	7.264437303	7.136992833	8.167187653	7.418071606	8.34004689	7.825073877	7.567871846	7.895968958	7.532305981	7.305256031	7.460956143	7.656748896	7.829270099	8.274549916	7.871732688	7.53501641	7.862244224	7.104856578	7.275439827	7.536517819	7.372006035	7.523976569	7.642689098	7.781589839	7.986773683	8.100362375	7.718090181	7.276662293
ADAR	9.981462762	10.09496731	9.971637482	9.852596466	9.657535763	9.827836736	9.809504381	9.965263433	9.744461043	9.812194642	9.789633736	9.722827435	9.538997013	9.360381489	9.898689855	9.791905898	9.421079779	9.763535875	9.904083862	9.669387482	9.729274186	9.719805534	9.766702885	10.03117854	9.761227076	10.28175051	9.805896263	9.763471544	9.914863835	9.830495961	9.871959555	9.912354055	9.707070185	9.64839028	10.10447638	9.996538656	9.691610632	9.685392894	9.898601295	9.822498868	9.944350324	9.847681532	9.856007325	9.978248292	10.11782031	10.18146167	9.995289711	10.04111351	9.766518799
ADARB1	6.93397181	7.229859127	6.468719987	6.745665708	6.608860081	6.867767297	6.771401512	6.925124558	6.581633206	6.943511671	6.361721612	6.776711328	6.715221551	6.771867432	6.918425442	6.947724143	6.659014871	7.076428755	6.737538045	6.467050497	6.665307613	6.816070959	6.468570227	8.229540562	6.815587733	7.370070889	7.685940884	6.966591964	6.93088457	6.822656404	7.099237998	6.70919059	7.427201188	7.330481596	7.291725347	6.788401021	6.891053217	6.958380754	6.692552718	6.733191421	7.054803184	6.975599696	6.714487859	6.889629008	7.186370748	7.646661538	7.327216008	6.691295401	6.631607273
ADARB2	6.740597695	6.718708662	6.357580058	6.960031018	6.975928238	6.843649866	6.803992924	6.862120379	6.74997691	6.537067526	6.821667923	6.505599697	7.021316865	6.982286002	6.56051698	6.845020794	6.963464546	6.773369541	6.70715952	7.050617415	6.991139733	6.908294025	6.781829831	6.806130771	6.826976965	6.72743929	6.813525222	6.589042804	6.54077107	6.799209772	7.055345	6.601155178	6.66155055	6.517186866	6.751761014	6.711533388	6.996738621	6.333336091	6.848564586	6.484509598	6.607645923	6.446868623	6.73327967	6.575734386	6.271888138	6.776112504	6.831234652	6.366530063	6.932668025
ADAT1	7.417741026	8.189401108	7.567311818	7.5837253	7.460884797	7.738054934	7.829781857	7.379195899	7.506895908	7.623391579	7.778956209	7.704568268	7.57551755	7.468377194	7.672647945	7.598231099	7.575836965	7.566835635	7.264781608	7.369328031	7.47541667	7.388347783	7.498759992	7.898188129	7.39116858	7.942731226	7.661956045	7.374431405	7.738265369	7.666729594	7.774601288	7.574437618	7.772236233	7.800988347	7.578416805	7.606328508	7.841418654	8.145851161	7.34142123	7.374938377	7.511345733	7.688684436	7.631961788	7.623284288	7.844125604	7.977669393	7.705748383	7.920860015	7.339733271
ADAT2	7.21902269	7.98950529	7.567277346	7.213405668	7.197575019	7.367254497	6.97510976	7.654360147	7.434498302	7.227268675	7.070323088	7.0604578	7.433314183	7.376176008	7.101892341	7.251327529	7.584506101	7.360004723	7.053294696	7.084560418	7.136009034	7.398107598	7.302452623	7.48593529	7.174259326	7.428009571	7.684660777	7.759460946	7.997392107	7.592626294	7.735933501	7.525551754	7.675954988	7.712988193	7.485778833	6.976828046	7.205389079	7.681419123	7.920246622	7.503645129	7.34405543	7.741072227	7.897328478	7.543991845	7.184844629	7.509049847	8.063100108	7.482020846	7.456274317
ADAT3	7.994977198	7.641521502	8.058112153	8.135007336	8.159662576	8.1493809	7.8829029	7.83139404	8.058216056	8.148567815	8.044008827	8.117726795	7.950918573	8.142871142	7.9828044	8.017083306	8.007401003	7.801580094	8.153003651	8.023345909	7.81032706	7.996314265	8.043374288	7.741689679	8.110962257	7.863372256	7.87296001	7.969701465	7.668925874	7.752365945	7.656044987	7.868393517	7.658245811	7.777708214	7.802518239	8.024413305	8.074214976	7.672340522	7.874015982	7.76484821	7.957720421	8.163238284	7.820897932	7.896205259	7.888324369	7.720983586	7.761673064	7.877200991	8.020944852
ADCK1	7.069310774	7.244663322	7.073185119	6.930993721	7.050754236	7.077131582	7.25028367	7.01213653	7.262597848	7.157569909	7.222969381	6.892657872	6.856206182	7.053332154	6.948102061	7.14806798	7.268501881	6.8389046	7.154098968	6.945963322	6.885750639	6.980912425	7.204191413	6.760139834	6.858429646	6.665313144	6.991943722	6.619919713	6.849788579	6.910740617	6.864142683	7.00533243	7.003250763	6.808496926	6.922629223	6.956591338	7.208302687	7.07339517	7.053057163	6.794119245	6.913151194	7.051896619	7.242491904	7.187031082	6.916438685	6.950994638	6.956962156	7.13637303	6.956251005
ADCK2	6.648956123	6.581039177	6.447516246	6.679834639	6.416835918	6.572408222	6.655575378	6.523262944	6.470525327	6.482312031	6.529076145	6.516175763	6.410711288	6.694851273	6.621051131	6.618059236	7.180899067	6.357602743	6.411022012	6.413484477	6.711917938	6.470543945	6.620560817	6.615312963	6.474368302	6.356416909	6.547379623	6.299573471	6.455566781	6.29102986	6.318650099	6.574704155	6.725252349	6.502864331	6.481570593	6.551763757	6.494950288	6.926499512	6.197681045	6.420543281	6.442928187	6.631485382	6.716087419	6.207030113	6.5519978	6.207827148	6.487438824	6.411747851	6.515432641
ADCK3	8.096816475	8.150858697	7.964763277	7.814639864	7.839674941	8.101596159	8.361936815	7.69856871	8.372826145	8.415086041	7.746601964	7.50697748	7.974392882	7.791861396	7.966893177	7.867499426	8.555438006	7.836716877	7.81437505	7.74280355	8.134786486	8.195041428	7.932224756	7.917794172	7.771227195	7.568403475	8.207689103	7.812154777	7.889170736	7.912774696	8.388394165	7.860032795	8.077061804	7.876200007	7.628507728	7.955664096	7.595129861	8.551746862	7.596510314	7.513775297	7.546658293	7.95779905	8.233480128	7.565144856	7.672480699	7.935470107	8.325645968	8.443423038	7.857133975
ADCK4	7.394802314	7.443114409	7.589109	7.446515676	7.740651011	7.630803356	7.422056808	7.355644539	7.479655082	7.571199676	7.5441177	7.427800039	7.36293626	7.425699709	7.563166008	7.493728796	7.371204605	7.432697358	7.894984152	7.487956046	7.553987914	7.339003719	7.552905338	7.514502417	7.634696408	7.427746852	7.441373084	7.455342774	7.303475031	7.340129361	6.935473794	7.47241977	7.139636126	7.355296784	7.477430091	7.460089756	7.463848993	7.405735258	7.345133137	7.436977208	7.555576674	7.421056529	7.518559155	7.403124657	7.3540555	7.224491195	7.375155198	7.51696165	7.536062199
ADCK5	8.493097683	8.038827248	8.540049739	8.500480985	8.578889642	8.374596568	8.270563959	7.962817565	8.288779917	8.375802153	8.27771406	8.189636525	8.490538642	8.228177947	8.077210487	8.273640819	8.208648597	8.180149552	8.374656526	8.157898909	8.483391427	8.406987621	8.450278307	7.627318239	8.470000327	7.582703748	7.835595557	8.333976145	8.291241535	8.156365504	8.013935478	8.390888572	8.226352214	7.795647715	7.8886028	8.56435548	8.224520929	8.255773891	7.719178434	8.177239767	8.277470452	8.310276608	8.520438003	8.061499252	7.976347793	7.601258913	8.087988001	8.621985777	8.44589879
ADCY1	6.618765568	6.344396829	6.453355672	6.334100984	6.537368075	6.471038473	6.488453101	6.442173188	6.268755287	6.506809127	6.383735006	6.328495382	6.497658054	6.340987477	6.167938573	6.467485651	6.343320334	6.285697822	6.479998535	6.391706018	6.425786132	6.765806393	6.724317017	6.74368158	6.360121167	6.514091816	6.820766981	6.630661625	6.45931379	6.576368665	6.678183926	6.394565531	6.562032521	6.78506677	6.486066682	6.502882415	6.630052888	6.142899803	6.143783494	6.148415136	6.359004585	6.793494563	6.639881084	6.412053828	6.277075939	6.673812406	6.803203682	6.399729833	6.486683448
ADCY10	4.591198281	4.536880718	4.70293834	4.819400575	4.708307098	4.606127408	4.583337267	4.852343101	4.698707422	4.885318413	4.624014069	4.672970512	4.5252277	4.66314752	4.676598466	4.707928745	4.612962172	4.584945417	4.929102249	4.733732415	4.941160381	4.756817105	4.718003926	4.4999084	4.746413961	4.672068005	4.571646765	4.958629795	4.662321763	4.599568751	4.759911644	4.833404736	4.454355904	4.51296658	4.46580178	4.88679255	4.70901122	4.922116786	4.696574407	4.954962683	4.619669572	5.045119224	4.793329742	4.525943579	4.488487793	4.47218448	4.527517096	4.5284714	4.870010951
ADCY10P1	5.709561777	5.542671883	6.03750523	5.445812301	4.635214497	5.285634615	4.912357619	4.82686644	4.983012108	5.746597146	5.603437546	5.312351896	5.167359186	4.852809697	5.114134546	5.325916976	5.070410719	5.404151478	5.582830175	4.56432745	5.051891476	5.34401993	4.635985969	6.26602329	5.605346581	5.450614855	5.148658422	5.083602031	6.082360066	5.729329271	5.395390442	5.420499334	5.364291248	5.444854645	5.1284752	5.394639317	5.453488934	5.621640651	5.384526609	4.868503543	5.354290954	5.393320012	5.953603592	5.281584555	5.569746694	5.38761533	5.666051459	5.437571507	5.103926627
ADCY2	6.394852806	6.322027704	6.246965828	6.467316233	6.358830653	6.410441905	6.343722894	6.099194488	6.377522993	6.184942517	6.208248203	5.98267595	6.258624688	6.037269943	5.878321603	6.324721002	6.088159668	6.02387277	6.256990101	6.344195793	6.348638206	6.287321221	6.373871433	5.877406778	6.46924918	5.978197484	6.318898296	6.337521186	6.462553195	6.375835023	6.847615876	6.410918919	6.504328511	6.206684858	5.979837456	6.373435114	6.283973721	6.212738155	6.184080813	6.302905226	6.237892938	6.468338908	6.507440804	6.354895558	5.83877585	6.118479977	6.249394739	6.453263976	6.382087813
ADCY3	7.871274054	8.753943251	8.158366534	8.57308905	7.76166292	8.04961776	8.01675797	7.975302745	8.426053049	8.00765045	8.153224358	8.498304099	7.95900354	8.048883608	8.368362582	8.123880166	8.119076317	8.207878223	8.127884307	8.539046607	8.251608239	8.200574029	8.203273614	8.924157468	8.745148256	8.329711496	8.654696115	8.313286485	8.505069496	8.302647569	8.992167151	8.115687603	8.233145096	8.78565321	8.413043832	8.497950728	8.017037417	7.891991591	7.995332933	8.386303135	8.249249472	8.503596364	8.203417758	8.334033313	8.542126433	8.817649935	8.698210477	8.176980716	7.850444588
ADCY4	7.430536776	7.770780018	7.024397748	7.356917627	7.204139759	7.065428462	6.990929818	7.368365247	7.258236634	7.872137433	7.061077453	7.549208406	7.674386041	7.654924418	7.215323993	7.595118704	7.516991577	7.643211482	7.207369775	7.548517269	7.254871186	7.414417885	7.194615749	8.389241258	7.267476951	7.748292369	7.896896752	7.636926919	7.866532529	7.471955723	7.850498765	7.313378942	7.927773351	8.085096038	7.688600779	7.167924183	8.008461621	7.197394742	7.291671817	7.4871472	7.523134778	7.850668246	7.434076378	7.689634192	7.721340277	8.084515165	7.447514607	7.22053022	7.269540208
ADCY5	6.894200043	6.882149334	6.736751013	6.818270392	6.877106702	6.65784047	6.849203109	6.593458032	6.50947143	7.038730479	6.69737178	6.564816903	6.606784156	6.897235125	6.634148214	6.871099736	7.510810398	7.059191615	6.62631351	6.825447281	6.717264534	7.214950489	6.811222586	7.111304446	7.132612059	6.583282169	7.007126186	7.168805839	6.883556332	6.870710878	7.463016657	6.888504979	7.734043265	6.420117512	6.561002831	6.626118408	6.527474023	6.99538409	6.619131537	6.843151633	6.48355331	7.077851177	7.235088951	6.736269997	6.246371372	6.672469585	7.564915145	6.616514855	6.859691742
ADCY6	8.877717837	8.394045779	8.904136062	9.055971153	9.168259707	9.085864824	8.530118388	8.651830615	8.915378399	8.879840475	8.842476569	8.95592717	8.606260047	9.037374185	8.748870919	8.717737914	9.197277895	8.650905801	9.261508457	8.714397405	8.862752458	8.806821481	8.944451759	7.587526546	9.011867731	8.260518601	8.577348493	8.805781848	8.703955835	8.853772508	8.323218488	8.849970452	8.659779167	8.296659998	8.278710622	8.981735108	8.977846405	9.103375541	8.520015896	8.712340278	8.838476285	8.854319789	8.78654025	8.524530716	8.506351896	8.093404346	8.395970096	8.720319628	8.956960562
ADCY7	7.387359876	7.900752682	6.999212018	7.27353767	6.934482304	7.284954959	7.417329496	7.249743087	7.324797213	7.439418887	7.16420216	7.51922531	7.283079025	7.439748088	7.452372092	7.649132369	7.287557958	7.972484577	7.016068299	7.292964278	7.187153143	7.257824455	7.1192771	8.890302876	7.269204457	8.484331226	8.039168736	7.479207299	7.58526321	7.361516549	7.57001769	7.415183161	7.741405881	7.892220946	8.419970205	7.384443608	7.700598568	7.171461937	7.105162484	7.242877675	7.390879521	7.217969675	7.080573587	7.544180211	7.917539711	8.181136026	8.101813974	7.317335598	7.100692974
ADCY8	5.737892524	5.57125327	5.707836405	5.881831669	6.081408669	5.784459424	5.783044684	5.844258093	5.778583508	5.552078503	5.774753486	5.708986707	5.838042839	6.100079197	5.647179961	5.715347358	5.717029774	5.748017855	5.986144801	5.908582463	5.946512248	5.820464237	5.880353853	5.670515786	5.786976987	5.735591349	5.674858725	5.995009557	6.048824088	5.715901261	5.980628593	5.84029887	5.487217259	5.857970652	5.598202811	5.658343015	5.883173801	5.555723286	5.837739754	5.414694396	5.66295397	5.543289471	5.805800738	5.628684821	5.261339295	5.698155781	5.662292422	5.654283874	5.841845425
ADCY9	8.836307079	7.65863426	8.700184315	8.450743967	8.957592551	8.507697147	8.25270051	7.405659311	8.021773827	8.634178576	8.347540001	7.932294333	7.960312037	7.810098825	7.940306427	8.514604869	8.317995482	7.885335544	8.730637012	7.874372898	8.659694906	8.676336653	8.911849016	7.351323579	8.721961954	7.751655605	7.652179867	8.178530217	8.142403609	7.61501879	7.616448783	8.572018867	8.389809211	7.574449167	7.505646456	8.782470481	7.952389872	8.396921301	7.67438367	8.344235352	8.561805693	8.17651787	8.389481543	8.021246707	7.763180549	7.600542707	7.735940213	8.782542169	8.792237039
ADCYAP1	6.143432418	5.63584862	5.890083794	6.16147345	6.085057288	5.543193521	6.100589519	6.089358018	5.690815821	5.931722028	5.767356349	5.679160811	6.021802117	5.904804934	5.675106264	5.777836613	5.724496679	6.095518717	5.631431427	5.86432474	5.661109267	5.848700106	5.843565338	6.145890177	5.630630633	5.811463481	6.041427884	5.904666408	6.197155638	5.78875009	5.837769969	5.84906439	6.165129809	6.214667149	5.672379911	6.194897195	5.833252231	5.567979626	5.921441911	6.219975713	5.785383719	5.671626366	6.222206619	5.942261862	5.726937807	6.12429394	5.92396205	5.916490622	5.672614065
ADCYAP1R1	5.405878314	5.289913908	5.303771831	5.606330768	5.783696384	5.662837088	5.58314499	5.581516212	5.300127133	5.496246465	5.496642795	5.4393712	5.626163871	5.684114334	5.760834338	5.684307528	5.459732276	6.062089464	5.496140751	5.641414007	5.544324211	5.690993312	5.47269245	6.064199697	5.518066723	5.599353765	5.927245103	5.360346523	5.555488677	5.392926342	5.957727062	5.423594907	5.618182379	5.307839919	5.428390589	5.356718596	5.633195026	5.314715442	5.474773534	5.638131722	5.511898963	5.415053021	5.401785624	5.656878707	5.298192092	5.774792488	5.845254867	5.148806732	5.533442976
ADD1	8.921524903	8.744322042	8.976312828	8.82893767	8.83792373	8.819231377	8.797653611	8.831402738	8.914162012	8.948956849	8.928204071	8.685412038	8.697376553	8.792369117	8.743647274	8.922149914	8.793200928	8.785983994	9.016293975	8.724911504	8.832309912	8.967647032	8.953336718	8.908723637	8.97258046	8.673451531	8.646860252	8.768879308	8.929838462	8.875735105	8.739827778	8.973065911	8.865616709	8.611123659	8.642393403	8.926524848	8.731270755	8.83198108	8.806925	8.824334841	8.863011756	8.71107898	8.925093401	8.750847009	8.767707617	8.647814007	8.826181771	8.825670287	8.90628509
ADD2	5.473003367	5.522375117	5.587848462	5.485588212	5.614216471	5.850337945	5.618394128	5.427000877	5.686271288	5.890248503	5.480998832	5.438137508	5.86043534	5.804318249	5.71034591	5.865659371	5.558497322	5.844916334	5.867761265	5.724094125	5.411145532	5.663556693	5.545970056	6.574002253	5.698175497	5.832181537	5.96646215	5.764218418	5.53525271	5.236013024	5.54734985	5.155082714	5.663931232	5.52509684	5.594794648	5.466781477	5.610713868	5.480060805	5.652452336	5.79779479	5.396893479	5.681542551	5.304600041	5.485888257	5.268544142	5.988397006	5.575392442	5.324352938	5.539369939
ADD3	9.214921594	9.046411638	9.16972717	9.343390688	8.92226236	9.169505456	9.35454251	9.12264208	9.255802699	9.258487106	8.97842855	8.306038597	9.249510044	8.809180321	8.933528851	9.002808665	9.217312851	9.029307113	9.308019552	8.856348395	9.383224128	9.439035696	9.188788182	9.003731493	9.296664619	8.485235398	8.841163125	8.997164748	9.298379783	9.080145616	9.278180589	9.145147908	9.340673382	8.643429169	8.622047685	9.030169699	8.942979404	9.774144295	8.472985029	9.064683238	8.928141257	8.860994208	9.546311742	8.430256903	8.83210841	8.812937768	9.306832557	9.44916288	9.566924917
ADGB	4.24545725	4.006536505	4.190835933	4.301409672	4.008626604	4.304091137	3.864765756	4.305454079	4.03289844	3.989638158	3.989363141	4.090910188	4.207436953	4.311101786	4.043508293	4.001426407	4.654684207	3.885233218	4.092952752	4.206527477	4.24599625	4.211587866	4.156678117	3.967354157	4.018212067	4.277515857	3.930787589	3.95394748	4.139589915	3.932800646	4.263034893	4.282608988	4.23543332	4.429136357	4.032253276	4.029946015	4.289517999	4.6990293	4.407895555	4.173147031	3.990554905	4.29470123	4.009651813	4.14787225	4.001710385	4.033069057	3.992936694	3.855930834	4.091839366
ADH1A	7.571527918	7.006318373	7.237872228	7.171250722	6.811883236	7.005615298	8.413843532	6.630639075	8.322420294	7.605989899	7.142011207	7.137933916	8.297718839	7.940128154	7.357193431	7.218144147	7.869611821	7.348282273	6.78111564	7.283188419	7.458075132	7.569762568	7.534503323	7.151625129	7.150557216	6.431653175	7.558833836	6.964890689	7.862833884	7.706828492	8.187929678	7.152067242	7.830572555	7.492856209	6.344044861	6.893145042	7.150072949	8.378988942	7.524421075	6.872738185	7.378011146	7.364139733	7.79141759	7.190483013	7.117523735	6.566435715	7.572169485	8.470860909	7.803983763
ADH1B	6.358498421	7.464259932	6.802749451	6.512257736	6.255264901	6.603333402	7.869881653	5.836428442	7.147838255	7.4561284	6.484388637	6.527179282	8.065834695	6.18658913	6.705133603	6.427300055	7.109789375	8.052488119	6.14917077	6.856601533	6.554985982	7.256933539	6.956900581	8.122937921	7.323600173	6.231575702	7.771850209	6.288329338	8.140464089	6.887115076	9.104925344	6.846821366	8.567480917	7.360810522	5.384692465	6.76722954	5.983830725	7.294928068	6.473092577	6.907280279	6.849551518	6.526305087	7.718517721	6.477411438	6.725647508	5.771762374	8.63650802	7.45195662	6.576449632
ADH1C	11.19097364	9.556040796	10.34170748	9.943175036	9.509644305	9.651233157	11.52534744	9.448305388	11.34509211	10.05316375	10.19793671	9.531432865	11.21030734	11.07679032	10.1804308	9.913472264	11.33991414	9.409489477	10.02942979	10.04752069	10.36985596	10.68127627	10.15869212	8.033274947	9.673704164	8.133986291	10.11123137	9.952796158	10.81159998	10.96776249	10.84997303	10.16158385	10.17414745	10.19576973	8.688252871	9.731321517	10.21386439	11.80245572	10.24347851	9.384122494	10.28194064	9.81351299	11.11040413	9.800714301	9.906347762	8.968188387	9.628516516	11.82068665	10.63465819
ADH4	8.546137081	4.685014687	6.270230157	5.742962839	4.767483046	6.051527929	8.59725433	5.017427091	8.503195752	7.27453712	5.11320388	4.772158694	7.496166357	5.440209173	4.994172826	5.36065181	4.722091554	4.726263486	5.043978966	4.732473024	5.18411457	7.234204642	4.862378087	4.562608342	5.144811787	5.113701794	4.669477017	5.276822428	4.67568606	4.707552082	5.465272692	5.098881693	4.466593432	5.649949376	4.452130492	5.481749923	4.549560019	6.115820137	6.764419909	4.859358571	5.175312129	4.626938304	7.810867834	4.532343677	4.648142613	5.559240537	4.593169971	9.534310958	4.91074885
ADH5	9.122285031	8.492448935	8.490780137	8.739067238	8.377718248	8.523125443	8.674071874	8.984922362	8.551741465	8.800150842	8.952249974	8.12000621	8.865320495	8.338212989	8.52810304	9.019566297	8.882872963	8.350859215	8.513822875	7.925217573	8.789022735	8.807847691	8.424841861	8.217166242	8.701405673	8.1322162	8.13672833	8.489425136	8.412709901	8.392628465	8.839118326	8.513254478	8.608312133	8.510023929	8.482444861	8.443331721	8.257283381	9.347821118	8.181086726	7.901540051	8.51026629	8.293286125	9.126997908	8.109926755	8.248172106	8.516848668	8.502943583	9.258329667	8.562233223
ADH5P4	7.633185601	7.090439398	7.636428253	7.268318544	7.244023625	7.454558979	7.344950618	7.262698915	7.262996626	7.302888636	7.484107338	6.592692668	7.316996569	7.352944177	7.063473424	7.451260925	7.511332823	6.908458042	7.349340359	6.761181414	7.333154941	7.560064795	7.010058174	6.771802162	7.29314844	6.765399825	6.744916451	7.034893982	7.017819717	6.936678102	7.230464089	7.108970087	6.973821628	7.181613164	6.767400502	7.002173083	6.976713132	7.619985291	7.176405864	6.819449791	7.306676553	7.484496445	7.467048133	6.846219384	6.8824562	7.013836854	6.942329614	7.527077481	7.18903622
ADH6	9.452065622	7.888736468	9.295571095	8.616901806	8.813478054	9.013390151	9.405484552	7.890651797	8.709913417	9.195011831	8.099462109	7.39984181	8.726764164	7.392397221	7.389930361	8.780859814	8.017060362	7.500748656	8.463795248	7.682137131	8.877581927	9.629263559	8.780191309	4.339259859	8.960161678	6.812937279	7.394947243	8.054570039	8.223529368	7.742098458	8.423488605	8.413814485	8.060167174	7.558955018	7.142417477	8.007305525	7.369440396	8.74241553	8.576835256	8.220773009	8.396996142	8.098333335	9.413952999	7.33674544	7.919345913	7.492512136	7.729632152	10.03240749	8.305063247
ADH7	5.263933222	4.731793104	4.768106265	4.771100524	4.994233522	4.740847793	4.771231528	4.784417287	4.743013294	4.917108345	4.832007262	4.866076107	4.803240641	5.161044517	4.50973007	4.454245945	4.689196405	4.57890484	4.758864878	4.832801474	5.034129958	4.764433374	4.836895109	4.829568582	4.980945449	4.909500993	4.848232465	5.025780481	4.645514965	4.770420423	5.048292125	4.64321853	4.64684817	4.672642981	4.740540876	4.72035585	4.784520829	4.597996712	4.389224843	4.650840738	4.904875111	4.739818921	4.748522916	4.682625605	4.630807355	5.05065378	4.796208776	4.731177825	4.871351615
ADHFE1	6.122903333	6.257615444	5.858875407	6.585101341	6.331269056	6.729909668	6.023237095	5.627687722	5.826019478	6.360933195	5.872436947	6.37246072	5.708325624	5.212492081	6.026204112	6.258826366	6.066233423	5.993778806	7.219609172	5.999503573	6.934051204	6.894025327	5.983559644	6.306464489	6.675671202	5.400563654	5.852110746	6.437988602	6.835580619	6.471447121	6.129299684	6.63461078	6.722678308	5.67426631	5.627244643	6.159265754	5.537084001	6.274494181	5.321602805	6.24626147	6.160099308	5.690690946	6.878319825	5.785769831	6.07877268	6.432836492	6.34192745	7.082098189	6.936589508
ADI1	10.1631704	8.890171023	10.05009193	10.15278832	9.936971162	9.293326544	10.21768293	9.039929595	9.451295391	9.61235312	10.05309728	9.153135121	9.397398888	9.284599057	9.612952839	10.19720874	9.602186979	9.915302895	9.232106881	9.073329297	9.55515185	9.559072104	9.655578216	8.233618799	10.0630876	8.987208489	8.766683275	10.0891249	9.290285379	9.251187515	8.751558871	9.436184259	9.092353902	9.057611202	8.724790066	10.43058399	9.366207605	9.617653765	8.776647381	9.112837331	9.612439179	9.267146435	9.948653204	9.236173938	9.619795599	8.545212663	8.950550914	10.12882238	10.01397329
ADIG	6.223717749	5.862311015	6.084487916	6.390133917	6.514791213	6.475498186	6.256971103	6.383734083	6.120148633	6.106716919	6.139834225	6.114281681	6.458471699	6.581497249	6.162189233	5.83986088	6.116447085	5.982457662	6.437488708	6.299256238	6.05583615	6.285125609	6.129846931	6.025227953	6.167497164	6.109222667	6.12739221	6.101736885	5.927508076	6.194758507	6.43982315	6.153348849	5.947871257	5.859308707	6.212152139	6.182449671	6.302636553	5.587938741	6.083797265	6.293448074	6.349584547	6.456734036	6.276747332	6.01058052	5.886076654	6.233979312	5.92309749	5.888292593	6.160962684
ADIPOQ	5.277412843	5.072330214	5.672456312	5.391741149	5.553980066	5.209709922	5.235292047	5.567202131	5.259033333	5.068174228	5.390087198	5.367295029	5.648005428	5.709305669	5.447862392	5.137483073	5.51191826	5.436681301	5.492822355	5.58920926	5.629243545	5.290202541	5.513201699	5.310216271	5.595375529	5.577104924	5.408791001	5.166384238	5.084947031	5.384702476	5.730863041	5.343572455	5.34687132	5.519581187	5.13543672	5.421644839	5.637111054	5.122690259	5.358820863	5.469106929	5.186526264	5.497460468	5.058742887	5.629689346	5.666786904	5.368637939	5.083874831	5.262196951	5.345377632
ADIPOR1	10.33826251	10.56244461	10.27717543	10.43662069	10.48697897	10.56215821	10.62819643	10.16773603	10.60919576	10.53069137	10.55878795	10.48843128	10.44480575	10.42522039	10.75342611	10.66511793	10.70373495	10.49288358	10.435633	10.42026262	10.42346604	10.5223841	10.48348812	10.43691089	10.69637001	10.91804185	10.46130532	10.15994338	10.27830468	10.31822862	10.18850494	10.51239447	10.3742369	10.2465565	10.57402455	10.57276359	10.66259167	10.7712932	10.45186534	10.42134898	10.55096362	10.45648352	10.30502998	10.40817358	10.63765503	10.83777218	10.21632994	10.57351325	10.07054093
ADIPOR2	9.392750034	8.823463942	9.464651687	9.292396344	9.543424356	9.619090891	9.396181297	9.607780679	9.63901992	9.697665009	9.668327338	9.239077679	9.527945603	9.430546219	9.536464224	9.526263172	9.460676111	9.345146947	9.569925356	9.915328154	9.486483126	9.686044684	9.601848642	8.277706399	9.788851529	8.675550717	8.984368998	9.224580101	9.34563941	9.139927723	8.677004272	9.391152712	9.17756492	8.546300201	8.732984693	9.348983924	9.18073915	9.469614866	9.365916303	9.31892532	9.677796191	9.862084424	9.231216346	9.088379197	9.272288629	8.577554797	9.045463226	9.665657955	9.554459339
ADIRF	9.638042872	7.495208494	9.764284842	9.403478367	9.868591427	9.30732201	9.127542407	7.764354301	9.034427723	9.382029219	9.208777771	9.328176227	9.231879759	8.157029378	8.476911429	9.609386177	7.560104806	9.041365883	10.08039304	8.87530793	9.737908095	9.608958865	9.594291113	7.198319586	9.723943672	7.870695265	7.118116667	9.0216222	8.283629444	7.841221684	8.007258297	9.582186669	8.912248237	7.987855378	7.860421984	9.75886996	7.695829469	9.023127427	8.885738725	9.242980133	9.823964064	8.910473289	8.886507258	8.441070097	8.12936651	7.653606859	8.259552633	9.860428425	9.937007274
ADK	7.26711671	7.912315402	7.271817627	6.925994694	6.953448802	7.197962044	7.729966181	7.963265825	7.530532907	7.572128188	7.595661215	7.200977905	7.390931986	7.418529762	7.444358895	7.506174751	7.887664728	7.42202998	6.845265972	6.857729713	7.239549585	7.261975521	7.414283674	7.620184804	7.012348498	7.449216795	7.840783685	7.196261872	7.637809117	7.610812751	7.649770928	7.143867086	7.357473343	7.531920876	7.523645941	6.639322601	7.130897453	7.643059511	7.536568092	7.14565995	7.521393525	7.586283525	7.540720352	7.647037084	7.659023258	7.545874756	7.995363473	7.619635657	6.98861691
ADM	8.452742332	8.648818029	7.745339399	8.345520844	8.396103668	7.95046913	8.181941427	9.509502237	8.800169312	8.009215945	9.188393708	9.086816042	8.216575214	9.489852859	9.424810088	8.918902716	8.968277523	8.169525641	8.151686129	8.823862052	8.431345205	8.067984744	7.907719726	9.521598882	8.340424964	10.3324898	9.460612	8.373069976	8.227338312	8.966140248	7.829025867	8.324770574	8.381439314	8.730476667	9.868490732	8.639634711	10.35235532	8.397911037	8.758884392	8.794628056	8.540367879	8.23003378	7.840134603	9.733440014	9.444568564	9.050832604	7.90854664	8.139815025	8.225201699
ADM2	7.847923487	7.356652381	7.605040306	7.932632886	8.017193095	7.869850973	7.882805532	7.850295304	8.067334239	7.790262378	7.848463821	7.916873986	7.929153913	8.151528825	7.703749733	7.981086078	7.695116014	7.964219489	8.011188347	7.756873388	8.052320115	7.775816414	7.865024692	7.791665093	7.782423687	8.020968074	7.814184427	7.893612607	7.678148564	7.748978886	7.816807209	7.816736618	7.712985465	7.655964656	7.685549133	7.967770849	7.983310086	7.349053057	7.794572334	7.693665396	7.754917669	7.72397418	7.662563531	7.693385074	7.437880689	7.708018342	7.714121816	7.488197729	7.748950948
ADNP	8.703622382	8.873619555	8.665770597	8.759517126	8.490085408	8.636846401	8.412144044	8.754813408	8.66284328	8.603851106	8.433959897	8.501099155	8.538198288	8.401764275	8.582085115	8.546125539	8.769155533	8.531765282	8.644306191	8.618886187	8.585213574	8.569426623	8.57552736	8.858390185	8.710795611	8.464999851	8.555943468	8.563241434	8.6325259	8.686716909	8.684243633	8.688800629	8.887736394	8.497753426	8.448975044	8.590576657	8.639791127	8.843411698	8.476888321	8.599891282	8.650279469	8.580931218	8.902728028	8.650937675	8.729886336	8.583401545	8.861478745	8.777658556	8.698614913
ADNP2	7.22710074	7.447405512	7.213053478	7.304203546	6.982673252	7.305661004	7.270613573	7.37537371	7.243030124	7.35478582	7.146316957	7.268253856	7.002061802	7.196219541	7.384317516	7.259169139	7.292219811	7.175508435	7.183312502	7.046215277	7.238381851	7.144348461	7.296363692	6.854522397	7.434027495	7.388241874	7.204854087	7.292782058	7.435599179	7.193932567	6.977061079	7.184589514	7.20258914	6.869794883	7.229004622	7.23409922	7.153093825	7.687062838	7.292563027	7.13271089	7.344733001	7.244643145	7.292727444	7.34050456	7.459721271	7.277631065	7.343320876	7.460460396	7.180473443
ADO	7.965098084	8.139121473	7.761361009	7.974771755	7.703707389	7.651390729	7.775608774	7.933562168	7.730456558	7.774396488	7.776450402	7.790033134	7.794107442	7.818003901	7.73166893	7.7551547	7.960458226	7.917457218	7.874766774	7.871017459	7.913885184	7.808572438	7.809257662	8.137409743	7.947754726	7.974475684	8.128225182	7.974561895	7.874027712	7.895793532	8.078560967	7.722463294	7.870130734	8.149209697	8.055982238	7.972013923	7.858750892	7.937783099	7.920287608	8.085010754	7.871219899	7.881100327	7.984404116	8.013156522	7.967849108	8.19467601	8.149503087	7.987709511	7.783394952
ADORA1	6.815443301	6.89933839	6.5540008	6.956759879	6.866386222	6.894393057	7.072898844	7.106020211	6.687397684	6.892497978	6.900962229	6.743114302	6.784047892	6.898257336	6.524251875	6.905639304	6.717149042	6.733696217	6.758254329	7.064895846	6.793017314	6.882065725	6.869615586	7.22742763	6.776564858	7.077862095	7.118170702	6.867619418	6.864739406	6.889357925	7.381347157	6.629229646	6.712713699	7.138901722	7.021386681	6.857920646	6.994136995	6.528482965	6.721858725	6.708571908	6.604709084	6.693117993	6.697096845	6.958245685	6.714677762	7.23576008	6.963949018	6.637581626	6.878183598
ADORA2A	7.068635284	7.271122166	6.567821956	6.993971469	6.8384205	6.778681254	7.236259937	6.992813291	6.870267442	6.971530311	7.022743692	7.148368274	7.041349505	6.810007011	7.324968843	7.432792664	6.876951911	7.407647817	6.921025334	7.033966186	6.904360187	6.889754042	6.811496113	8.274824723	6.793445843	9.170928572	7.57867305	6.728205359	6.628313368	6.907993706	7.059370209	6.94171051	7.037322735	7.145839658	7.67628887	7.152112436	6.97507389	6.8825257	6.762731175	7.223725555	6.998136138	6.958465985	6.657720666	7.463486457	7.004141755	7.734122777	7.13611577	7.4154799	6.918582125
ADORA2A-AS1	6.90926512	6.707791338	6.569494305	7.072686104	6.858434958	6.928747056	7.085565496	7.021590178	6.787723848	6.876751117	6.84584596	6.650785092	7.010267374	6.890602911	6.822383331	6.667667818	6.610194791	6.954561711	6.737963264	6.96500091	6.942465645	7.004158046	7.017470589	7.090298212	6.781373822	7.265531638	6.791643534	6.723234405	6.692919911	6.826706066	7.1612337	7.083570869	6.821245555	7.015263777	7.020978583	7.035394492	7.213795142	6.524670116	6.740998346	6.953471271	6.745021533	7.245611022	6.873399333	7.02715092	6.535316318	6.949463939	7.070280991	7.239983182	7.021760105
ADORA2B	6.964063542	7.85364879	7.086627695	7.491935768	7.353341772	7.266702629	7.002953872	8.496452507	7.160693156	6.967595937	7.380687229	7.732222608	7.328969875	8.175113054	7.543611852	7.368408545	8.644085555	7.515413992	7.482850784	7.391393465	7.210745204	7.230364257	7.377469376	7.017126645	7.23529044	7.476139763	7.760178624	7.157176984	7.639662419	7.978503877	7.319215237	7.31939153	7.509128881	7.931499228	7.599375788	7.022712034	7.815755112	8.878852263	7.857862287	7.556758855	7.503867824	7.58210522	7.065823522	7.897797089	7.737629948	7.534930117	7.663200736	6.832602648	7.326086415
ADORA3	5.709647592	6.173943793	6.074958886	6.216673488	5.987760679	6.369478204	6.349391791	5.79647348	5.815038559	6.114270082	5.842729468	6.180224991	5.868105787	6.11223936	5.762321813	6.244986838	6.086143354	5.731689851	5.704179854	6.852843312	6.234834823	5.74814749	6.008868147	6.004253219	6.354774926	6.492916826	5.71602659	5.860706988	6.011623449	6.11336049	6.641301762	6.33987949	5.994844994	6.04468027	6.141300777	6.457027237	5.951803702	5.967000254	5.53478933	6.235910946	6.020490849	5.740367524	5.845817828	6.046608806	6.157020277	6.114147576	6.091470253	5.941696184	5.890686583
ADPGK	7.817594998	8.548619215	7.852073208	7.768762828	7.628076028	7.862977621	7.956084176	7.742334932	8.007261719	7.995606728	7.904626354	8.115641253	7.671091165	7.676499471	8.038093948	8.027900767	7.702515668	8.017890042	7.631884321	7.762076019	7.975669748	7.704887787	7.706633759	8.846001924	7.947737161	8.974467457	8.263970032	7.90208166	8.008039246	8.090143602	7.86664732	7.987572996	7.891991313	7.964186433	8.60976569	7.939997371	7.93109619	8.10899018	7.941018314	7.6825701	7.853920862	7.882789676	7.988385563	8.32152037	8.406955193	8.5540008	8.110425481	8.291231275	7.865450013
ADPRH	5.128186629	5.805424379	5.287729145	4.678596808	4.826557021	5.007748129	5.471570909	5.057981645	5.103194947	5.080638479	4.873520337	5.196503375	5.454487442	5.144160474	5.726232402	5.337578758	4.859134454	5.662753984	4.521825532	5.08656129	4.89808062	5.294820682	4.977765193	6.606210902	5.21268087	6.060735506	5.930102678	5.185352002	5.229438025	5.083565026	5.49801722	5.055672176	5.439676446	5.619219544	5.839326925	5.495018749	5.360408416	5.193937529	5.663295652	5.48643255	5.325788545	5.09114157	5.334348993	5.364172068	5.990119549	6.127304352	5.342719673	5.353715706	4.770848459
ADPRHL1	6.730524866	6.199147213	6.530289402	6.730406906	6.886638795	6.664642696	6.656174534	6.215402652	6.549096276	6.730811744	6.720817573	6.340155989	6.58663435	6.529376695	6.450164889	6.655041833	6.593207592	6.29872629	6.713354418	6.532695858	6.722790128	6.533875666	6.78707576	6.243946221	6.723972931	6.284864333	6.190846933	6.22862525	6.345815345	6.349485068	6.522318958	6.419427764	6.601839123	6.189453292	6.155575802	6.670741817	6.557449912	6.501874593	5.911680081	6.459002161	6.381873879	6.221125828	6.583140743	6.207788431	6.421002066	6.271858224	6.276170136	6.560839033	6.889170922
ADPRHL2	7.366122475	7.476294426	7.467333399	7.436005531	7.191213171	7.323712858	7.558286522	7.275455599	7.418887564	7.499348971	7.429627661	7.665612961	7.355866295	7.574824935	7.565904987	7.584450704	7.401709729	7.508195308	7.509970186	7.593294914	7.231783686	7.235760956	7.398215264	7.515618638	7.415133892	7.749839871	7.486887056	7.296386099	7.402846439	7.394000757	7.287705335	7.550877101	7.176627129	7.673838172	7.318127091	7.230026008	7.238413195	7.386290109	7.417914693	7.339286231	7.213233144	7.474822045	7.229814544	7.556957953	7.317144007	7.406021227	7.395452027	7.267156439	7.288637155
ADPRM	5.767842465	5.481076213	6.303339569	5.889349661	6.077850363	6.092602956	5.964173827	5.385029256	6.081856415	6.226260771	5.792152324	5.805394758	5.988864686	5.825246274	5.767278345	6.279336543	6.17994917	5.930514747	6.209549152	5.531071806	6.398685118	6.026006501	5.919965325	6.31108931	6.294210982	5.631149517	5.875332213	6.352535561	5.834529881	5.673168871	5.775948598	6.028607568	5.622748493	5.814316663	5.812455549	6.038196288	5.427186223	6.403115163	5.477772222	5.693919192	6.085680729	5.784343296	6.320167019	5.81836412	5.585946479	5.806518254	5.819148817	6.094423742	6.069860278
ADRA1A	5.205183818	5.713062054	5.238727329	5.191589406	5.380365542	5.450272391	5.516557038	5.392743615	5.128305746	5.414458662	5.29776459	5.325420615	5.37060028	5.206972005	5.300671926	5.034927724	5.29660175	5.53741974	5.270026359	5.408090501	5.403287218	5.293154335	5.268067917	5.75742226	5.295396071	5.559332275	5.38031071	5.441824281	5.613323995	5.453341604	5.919978959	5.434463433	5.57252665	5.130989804	5.189637279	5.290342476	5.278812268	4.837119819	5.284694923	5.310723713	5.25486225	5.605696192	5.307652064	5.193954218	5.409021575	5.429947869	5.664693254	5.106342966	5.404748798
ADRA1B	6.705315881	6.360196066	6.414120928	6.673601736	6.603307138	6.726191961	6.480408476	6.492871608	6.653429409	6.702298367	6.553887167	6.400602349	6.69968502	6.633921142	6.528478792	6.245644385	6.70033282	6.615118052	7.028978453	6.652850989	6.777743525	6.566573447	6.624351822	6.568624165	6.670498281	6.410863554	6.593424863	6.595576767	6.520934062	6.626825596	6.683836111	6.66829076	6.68575689	6.652546539	6.54316071	6.789011389	6.534568508	6.775700794	6.523999653	6.697248851	6.616604817	6.250241882	6.145501054	6.491337637	6.159898276	6.442132427	6.288041598	6.253919023	6.591332984
ADRA1D	6.808872681	6.510916974	7.027920335	6.884465776	7.460442897	7.017612119	7.058167657	6.714005023	7.028112962	6.929438481	6.875635095	6.869756767	7.039303635	7.013260135	7.029155433	6.858011264	6.842851921	6.857875382	6.912641409	7.316234983	7.125994501	6.986142804	7.05986197	6.813598808	6.881432903	6.840404433	6.675475125	6.900926861	6.618485317	6.634308328	6.839594408	7.158398741	6.565340011	7.013176632	6.782635748	7.487194806	6.706069539	6.520554661	6.432145407	6.627348411	6.61236572	6.857983747	6.539983973	7.075643825	6.738186704	6.744452112	6.598149982	6.917320539	6.742716293
ADRA2A	8.590409901	8.314276903	8.187718143	8.412175709	8.224195294	8.349516788	8.518843539	8.533623695	9.283532376	8.713692342	8.341800979	8.062197364	8.744660796	9.013264736	8.440060608	8.414424595	9.249363921	8.572630382	8.22258665	8.258554677	7.949885205	8.257320073	8.423209414	8.92438965	8.186706997	9.452342805	8.796628141	8.406823789	8.372322283	8.380315995	8.724192198	8.278811559	8.226866656	9.170508401	8.164793862	7.84947793	8.972726025	9.553905209	8.318940348	8.243861841	8.197760222	8.513747351	8.394813433	8.432119531	8.396374173	8.396868139	8.456007041	8.447024564	8.318702224
ADRA2B	7.129157376	6.831767937	6.764602745	7.272443697	7.321554913	7.229346191	7.157907696	7.080051415	7.027169317	7.081198643	7.054884477	6.833466119	7.215216292	7.286702421	6.767678929	6.922317627	7.117278629	7.028150573	7.213556516	7.233813327	7.196649249	7.266506195	7.210193463	7.181915048	6.952888206	6.980274967	7.050903164	7.040299421	7.032475594	7.01461289	7.192910423	7.183288571	6.843816225	7.109515853	7.010138613	7.275315634	7.198966533	6.832315804	7.019613972	6.783268746	6.979427376	7.164843569	7.102281067	7.124128255	6.805620787	7.084328789	7.036133526	6.998465443	7.213940612
ADRA2C	7.419896674	7.128017299	7.255498025	7.349945556	7.708736284	7.327335265	7.407914481	7.423061267	7.416758363	7.336252519	7.430413883	7.351936705	7.760109675	7.627323695	7.458187679	7.394702504	7.463549941	7.613665834	7.312141219	7.540910447	7.394411535	7.57247854	7.53758527	7.517834557	7.339589483	7.557513133	7.420353608	7.415728876	7.617105222	7.21044751	7.340744002	7.29055847	7.139407865	7.545555472	7.497065825	7.311476157	7.574532436	7.306191749	7.374930021	7.753743555	7.091590988	7.367269563	7.138955765	7.136990956	7.262766145	7.24045581	7.404123535	7.110885655	7.483804094
ADRB1	7.498598833	7.112606221	7.408666371	7.679329109	7.815210889	7.456968727	7.379170378	7.398691902	7.357845134	7.365904159	7.458588595	7.477750856	7.529756047	7.74570294	7.324899782	7.455147461	7.406728439	7.37292509	7.801141932	7.629821725	7.881677198	7.430745273	7.60998837	7.431030537	7.652532426	7.373518618	7.515869322	7.758444149	7.308896975	7.395229604	7.66297602	7.511785704	7.352503907	7.343780897	7.290898848	7.54781039	7.538435252	7.289798411	7.049410367	7.167445098	7.531784197	7.442823807	7.486116902	7.370081535	7.181868352	7.283916653	7.548167401	7.446766672	7.868214328
ADRB2	6.248342095	6.614389373	6.433432499	6.408868856	6.419062122	6.469642314	6.563037613	6.37027128	6.331394812	6.596713782	6.268051921	6.593205996	6.777269364	6.678795577	6.352097861	6.308520268	6.622425447	6.591289264	6.320556535	6.412876424	6.599226507	6.584687532	6.412012724	6.915060398	6.260097165	6.480556765	6.732530678	6.622794398	6.823131921	6.468144476	6.909236548	6.578890563	6.772589537	6.841432859	6.583798741	6.702567875	6.645675472	6.498377271	6.869904991	6.508028427	6.575634685	6.560727337	6.550620098	6.451182682	6.390003991	6.833835331	6.589005303	6.408958754	6.303920208
ADRB3	5.889258577	5.550643346	5.71368993	5.729592325	5.856922902	5.697620047	5.855411256	5.809668444	5.830101419	6.02897997	5.865779232	5.915975361	5.876579802	5.972116938	5.571935916	5.666369869	5.769798102	5.607069286	5.88664819	5.792260079	5.880490717	5.982708934	5.755817794	5.631377026	5.63481969	5.769601699	5.946418543	5.717304389	5.794337031	5.657140038	6.382742616	5.504183372	5.802768774	5.730116837	5.803667032	5.713662873	5.869963618	5.761547783	5.618266186	5.880199971	5.820820531	5.467466869	5.965629035	5.860745912	5.676658827	5.83126771	5.565207741	5.769881316	6.138532114
ADRBK1	8.473085887	8.921667358	8.619380764	8.705463966	8.653894471	8.653116114	8.621059182	8.752741602	8.561971361	8.773251108	8.69165067	8.830066786	8.869515622	8.664932889	8.704756632	8.805832908	8.647509809	8.919901059	8.528815825	8.841842258	8.556955615	8.667125839	8.607151822	9.262267073	8.661507493	8.715763041	8.863863177	8.616693426	8.690741771	8.859589287	8.511768335	8.581534716	8.729255201	8.532607167	8.844189599	8.671257168	8.619900241	8.736554084	8.453688992	8.872449254	8.75304869	8.796386835	8.726629163	8.772833447	8.692967786	8.880363289	8.927776968	8.593647115	8.787397449
ADRBK2	6.616186146	7.602258692	6.588125118	6.684522206	6.629433333	6.942502783	6.906871517	6.456859844	6.105250102	6.329004651	6.057806184	6.355349349	6.448268708	5.767093625	7.165379954	6.744015863	5.8901314	7.06493547	6.064544113	6.505204973	5.998088953	6.337021587	6.004480921	8.077562894	6.424869405	7.725982876	7.534641288	6.67895511	6.62167016	6.667523707	6.348502597	6.533860817	6.658861615	6.954065464	7.718956524	7.389541673	6.382892059	6.381505194	6.847207921	6.483970972	6.279482779	6.103119373	6.354263912	7.115296598	7.302287497	7.643793229	7.238395117	6.910344822	6.065478425
ADRM1	9.051658525	9.429615785	9.079615152	9.160524829	9.118170543	9.127147831	9.251067719	9.31125052	9.434574783	9.400638697	9.378043172	9.197099232	9.151631477	9.206194623	9.240415776	9.281285702	9.236679928	9.256158288	9.342436205	9.61938222	9.139012929	9.105709372	9.28143556	9.360440031	9.131656507	9.362191324	9.309683536	8.954916727	9.14236777	9.062410997	9.222739195	9.217811302	8.977882294	9.34303617	9.278072516	8.940506006	9.279403003	9.01828492	9.212998431	9.047476256	9.277499966	9.541123445	8.913559094	9.392703791	9.186929709	9.367732808	9.278070672	8.98340386	9.133667938
ADSL	7.491715748	7.946951506	7.294709923	7.528050324	7.39477419	7.472473319	7.665290588	7.544361005	7.615663422	7.735112013	7.765359152	7.514710563	7.531549707	7.293637927	7.455732568	7.680148412	7.705352904	7.749529542	7.462318787	7.504561162	7.557213363	7.444406923	7.530013816	8.008649	7.335034274	7.612319932	7.743429198	7.538893556	7.723983656	7.608502777	7.713230745	7.465133786	7.414402916	7.767499918	7.588024782	7.11524579	7.255791032	7.841610894	7.562720591	7.221077137	7.572225472	7.831536981	7.526323118	7.720905434	7.594669151	7.776063997	7.976387391	7.669192603	7.590875741
ADSS	7.499299453	7.694531755	7.456375348	7.487160942	7.202595866	7.186267969	7.70609737	7.581929899	7.645289785	7.469547425	7.583204914	7.364401067	7.496893508	7.501073272	7.398250499	7.333031658	7.829827333	7.268949131	7.249162219	7.49476771	7.190353697	7.316739208	7.477091092	7.530186867	7.276703606	7.612499698	7.453271011	7.510501367	7.513068899	7.659077498	7.256817386	7.449850144	7.538806548	7.647666911	7.58773243	7.30416162	7.723149395	7.969034873	7.723506072	7.381958348	7.382597775	7.548393796	7.647495756	7.57970701	7.734864742	7.516778832	7.369331493	7.566704895	7.215150809
ADSSL1	7.221350371	6.793053344	6.857970652	6.904718403	7.097741054	6.822361934	6.933087739	6.954035192	7.091416661	7.06952729	7.127784358	7.086967932	7.160458662	7.173925499	6.840552055	6.912282597	6.847331429	6.754205933	7.271801103	6.985158957	7.023912353	6.784779301	6.995622254	6.531049312	6.955089811	6.977912768	6.912831332	6.862095873	6.865486356	6.913908096	6.96891547	6.918924729	6.990795598	7.132740694	6.821657998	7.093188482	7.042227805	6.977329454	6.736061129	6.888167618	6.909659105	7.120782087	6.929549368	6.708184781	6.958618645	6.675448097	6.733040051	6.905176723	7.313233472
ADTRP	10.31016051	9.583563145	10.77200904	10.53977459	10.57374645	10.73764428	10.71660849	10.58378417	10.66835926	10.52495449	10.62252878	10.37679655	10.13759955	10.64131257	10.52147895	10.43821341	10.88597615	10.1005892	10.567789	10.1862725	10.78743462	10.70196622	10.47066669	7.142537606	10.47468913	9.619586742	9.447569214	10.30641359	10.30273179	10.21956737	9.455376641	10.53169807	10.10709493	9.344647544	9.411073361	10.63906851	10.51478471	10.68621261	10.23455448	10.17432669	10.27800982	10.24397977	10.64856451	9.891690733	10.35508597	8.900068657	9.799611766	10.59718203	10.69753288
AEBP1	8.269516524	8.68530156	7.666850711	7.671131344	7.619895652	7.813545086	8.285435239	7.980816746	7.370406587	8.298994154	7.448733253	7.846890213	8.259470166	7.811392824	7.870875368	8.5737446	7.908603901	8.195691799	7.493439295	7.764518416	7.708224783	8.06390752	7.597863879	10.22222121	7.967413793	8.559273568	9.249721534	8.570568215	8.152337148	8.116518633	9.038849514	7.915652295	9.660367875	9.191665906	9.287308537	7.972424801	8.763910762	7.941663234	7.867868136	8.407600235	8.021833965	8.398297738	8.11520403	8.420266346	8.84138074	9.346782878	8.702472655	7.935903211	7.770975051
AEBP2	8.230427734	8.589667603	8.255616157	8.505964159	8.134500115	8.191986772	8.301200461	8.266546227	8.337575084	8.255544991	8.130674089	8.181055173	8.239993521	8.162393173	8.216968717	8.235746935	8.467555054	8.342211154	8.405231593	8.256977004	8.307297687	8.267245612	8.237802369	8.74331383	8.269392247	8.375727264	8.557097762	8.436990293	8.482132279	8.349139875	8.387787798	8.362342911	8.537730641	8.401652577	8.318271792	8.203581155	8.218786701	8.541374583	8.234231252	8.386883689	8.255408699	8.183920189	8.539550035	8.342715876	8.396765074	8.370139951	8.410577509	8.444910869	8.37660673
AEN	7.515009306	7.843425213	7.192537843	7.426313517	7.237898188	7.373549948	7.561582442	7.65385359	7.729964211	7.435571966	7.599477721	7.39504259	7.425379068	7.410145035	7.823648386	7.496122704	7.389767994	7.477863978	7.377578196	7.67223055	7.404683842	7.217197606	7.439992024	7.634558271	7.152873871	7.691816027	8.004758642	7.243559427	7.611893714	7.680055565	7.938082936	7.321138272	7.655212969	7.874453483	7.706418553	7.240233202	7.383007461	7.434524899	7.610177102	7.442436078	7.727913705	7.713005085	7.518139139	8.049221062	7.621226905	8.030816469	8.043607913	7.375559844	7.322226351
AES	9.422358168	8.899025041	8.869871301	9.039920896	9.266705488	9.047521687	9.386374714	9.341761896	9.268043923	9.324268324	9.236230298	9.384029849	9.18785162	9.823631478	9.311516762	9.395222412	9.907096226	9.493108681	9.043433532	9.31892008	9.239116877	9.146217811	9.184441054	9.392553527	9.309503277	9.146273445	9.432175234	9.169688181	9.04226171	8.841116757	9.104427432	8.919747702	9.176814584	9.211697026	9.111750492	9.089215271	9.334463297	9.480515473	9.169935397	8.964936505	9.177981065	9.036140403	9.010326457	9.078646959	9.038234642	8.95807351	9.274859408	9.048922344	9.103127219
AFAP1	7.704923765	7.790888659	7.201602874	7.766381502	7.39251894	7.623777025	7.416776786	7.44256124	7.326206863	7.781126449	7.578341362	7.342388729	7.330703971	7.861486697	7.443403688	7.742671481	8.295116885	7.649237755	7.466794792	7.337403721	7.546536427	7.602106197	7.521677231	8.206673234	7.310941252	7.519687357	7.797691504	7.682134237	7.883724584	7.72650496	7.767864989	7.568930501	8.028267112	7.985712801	7.607056188	7.681794307	7.960350309	8.310397967	7.566167297	7.616072146	7.7701635	7.851052437	7.732017605	7.518545349	7.675707055	7.685543251	7.764038673	7.448613539	7.91184801
AFAP1-AS1	5.327330468	5.268669348	5.128418875	5.630822793	6.118642985	6.064343132	6.16816267	9.414191785	5.666909315	5.485438596	5.667848396	6.339125269	5.93092354	6.271367275	5.75588318	5.556648246	6.020870099	7.335900194	5.465674633	5.961973426	5.548866817	5.671020632	5.64510889	5.656160019	5.662665442	6.173439101	7.730781484	5.439616975	5.230880641	5.718912221	6.073793121	5.524412944	6.058204493	5.925930244	7.986648015	5.614473626	5.767372313	5.298097817	5.403965877	5.580156533	5.662606448	5.41756399	5.507744443	5.824440316	7.566496337	6.45564767	5.338406019	5.522880086	5.607550548
AFAP1L1	6.31852033	6.441310896	5.888908482	6.047813207	6.142875971	5.924023506	6.100019024	6.222069353	5.939884326	6.067433212	6.068743679	6.292565554	6.226493777	6.342086201	6.025685874	6.23975686	5.988166316	6.168394997	6.005502055	6.134484291	6.181034087	6.061570282	6.018977775	6.682520701	6.172685089	6.030570155	6.320815833	6.238498477	6.305949843	6.172136913	6.505365396	6.026430066	6.32286709	6.424969456	6.284367906	6.334108352	6.440613468	6.01007679	6.412193674	6.198922184	6.242133366	6.210920106	6.312227931	6.409236054	6.104743985	6.499798332	6.221069908	6.030972014	6.146575512
AFAP1L2	6.343728044	6.482371984	6.020598684	6.195180388	6.122785507	6.105631372	6.259545737	6.696468496	6.52307075	6.275872148	6.016929146	6.317297779	6.331792925	6.740494452	6.090682	6.194013153	6.685359099	6.392958301	6.399764118	6.040990981	6.129080948	6.171999073	5.856052742	6.802455524	6.179855041	6.764192901	6.316103339	6.026336007	6.249555469	6.019666735	6.050252882	6.13290853	6.630941186	6.729756398	6.522824904	6.174266794	6.99398494	6.288805539	6.432905289	6.415348625	6.454389543	6.296525716	6.258355549	6.216739939	6.265399435	6.647218506	5.983899336	6.005447743	6.11774851
AFF1	9.584703701	9.280328586	9.520365103	9.376496776	9.328382659	9.562822586	9.156557153	9.272445263	9.445221893	9.580110057	9.315841396	9.306782643	9.051886001	9.28908609	9.374358833	9.364148284	9.506807311	9.217464327	9.518353845	9.302850436	9.402030727	9.529847892	9.309739316	9.352676583	9.432876879	9.744707804	9.341254668	9.364168995	9.480433377	9.406698341	9.351700597	9.478050066	9.47735239	9.014968837	9.360438826	9.544027939	9.208315042	9.521690169	9.370235754	9.336200071	9.589548631	9.451300548	9.597270131	9.330082848	9.562697304	9.635708158	9.448724054	9.704876708	9.546752364
AFF2	5.852283944	5.803663288	5.738085661	6.023352678	5.897548032	6.055411368	5.792378848	5.896433576	5.834619183	5.892939913	6.024868949	6.390997303	6.047955785	6.048977372	6.001062118	5.843781536	5.738403203	5.953445871	5.778910905	5.902108992	5.67993845	6.026823626	5.953629167	6.817473603	5.901749576	6.093452061	6.142949335	5.910778398	5.821273489	5.920343405	6.344130084	5.966099664	6.091809996	5.86074525	5.874499449	5.798918287	6.193728377	5.648982994	6.110596092	6.148854045	5.878986557	6.074655816	6.181323806	5.86512374	6.151135954	6.123766207	5.811350291	5.871736918	5.697905168
AFF3	5.497857927	5.822256988	5.6873728	5.876205254	5.599904786	5.878602251	6.195367551	6.048760243	5.566693516	5.830281922	5.653488343	6.11364012	5.807927658	5.607372309	5.909172902	6.176527761	5.57411258	6.754937338	5.52131552	5.739090216	5.903315259	6.186123158	5.458047589	7.717946524	6.025110999	5.489369273	7.013170156	6.077653019	5.908502021	5.672904494	6.241871895	5.911291311	6.415438378	6.168874378	6.385626251	5.988808531	5.92991664	6.225944646	5.442860879	6.112481028	6.073218958	5.615331487	5.994323394	5.775253495	6.678715321	6.401780287	6.517145647	5.913700786	5.823336625
AFF4	9.188016789	9.264757846	9.157095393	9.210857994	8.89428582	8.996408922	8.889994798	9.170447581	9.296268597	9.04182105	8.969511594	9.217903577	8.822298423	9.033142677	9.081361692	9.068530653	9.09693612	8.856247983	8.898655539	9.066633518	8.936013871	8.906504202	8.851650977	8.862870292	9.111793306	9.342129481	9.123495796	9.155385103	9.31464008	9.297726115	8.831173367	9.17744235	9.231307182	9.167651818	9.324822753	9.247449214	9.381284968	9.330506352	9.296948825	9.231956202	9.307312559	9.048595463	9.252526414	9.247553955	9.431617854	9.188726619	9.199710082	9.165368912	9.357024383
AFG3L1P	6.598614239	6.556716647	6.799172907	6.781880446	6.779656543	6.720451149	6.429006319	6.705313455	6.67447656	6.652345981	6.422374209	6.738944719	6.55869116	6.534325683	6.421412292	6.463323678	6.665500415	6.602779386	6.849228598	6.683443681	6.628264969	6.650537726	6.704783012	6.645327611	6.741336647	6.364078667	6.583778775	6.755066047	6.731712325	6.67767599	6.535861026	6.548572887	6.334570773	6.281283437	6.577398977	6.473746619	6.508894909	6.536528372	6.526082723	6.760270111	6.552402797	6.785496171	6.530475875	6.544532934	6.343924809	6.437168518	6.662327522	6.527213652	6.845103227
AFG3L2	8.83931443	8.642146578	8.919927511	8.847668248	8.913658882	8.457004059	8.832096334	8.379772181	8.795331627	8.808274785	8.765071169	8.471663928	8.633782488	8.436302085	8.416207753	8.571761322	8.932072974	8.262133136	8.999332725	8.525112854	8.812405996	8.736501132	8.841197781	7.816161313	8.741855776	7.774866468	8.040630528	8.620216245	8.505193582	8.510762116	8.117325561	8.72509619	8.511041645	8.052811301	8.102157859	8.88622256	8.27026538	9.126422637	8.552172925	8.343120232	8.444048063	8.585733923	8.801368036	8.356553119	8.289478459	7.841960661	8.388612652	8.978972332	8.783104551
AFM	4.551608412	4.411836148	4.818447212	4.486873066	4.617062837	4.577898648	4.456623507	4.500559395	4.679481818	4.491730059	4.404052702	4.889300545	4.651578502	4.531120008	4.501622922	4.56105284	4.491974534	4.549805463	4.447730879	4.630953625	4.593806774	4.522476771	4.5590079	4.552229693	4.563836203	4.720998089	4.507877855	4.83084534	4.491363451	4.564560045	4.628338735	4.5411277	4.478590043	4.875579979	4.512138838	4.642030202	4.517688969	4.501763095	4.585310093	4.837502822	4.611493373	4.560685478	4.461720486	4.424815213	4.520617122	4.280990891	4.334060464	4.660465371	4.616914815
AFMID	7.619211371	7.436251244	7.07567418	7.494822144	7.385524224	7.512862686	7.621724369	7.625415333	7.65829692	7.572964888	7.51918547	7.326630957	7.470310459	7.49370852	7.564466314	7.360289316	7.670659923	7.077961	7.322798752	6.979850362	7.248083484	7.578540729	7.474687274	7.172519681	7.52389069	7.749280739	7.791566435	7.383021836	7.732696074	7.454131333	7.380615104	7.141280817	7.132236599	7.034485657	7.277024559	7.204218731	7.423088717	7.385293813	7.40037694	7.012627437	7.275270302	7.307658734	7.54971864	7.371018706	7.244571581	7.331739357	7.872413556	7.645633917	7.648445689
AFP	4.651184863	4.285635602	4.699429906	4.591342801	4.425394052	4.535178655	4.391173694	4.263998247	4.426407965	4.474032421	4.363393278	4.482726853	4.326372154	4.509285243	4.439282797	4.665171726	4.33280295	4.528566903	4.597916378	4.337397187	4.512401944	4.587218753	4.495293048	4.299648506	4.481425118	4.444021768	4.488592476	4.530835654	4.224716834	4.481532286	4.438042301	4.434836771	4.411532969	4.508117312	4.431681227	4.975662315	4.474927229	4.405192243	4.561799402	4.769694003	4.364959118	4.703489	4.320306419	4.43466602	4.475684208	4.428444647	4.185956563	4.427970454	4.383616366
AFTPH	8.676064568	8.654309117	8.880417569	8.940280167	8.82963371	8.772182661	8.744928663	9.016018465	8.939979532	8.812268198	8.933509942	9.08667531	8.859074438	9.002454511	8.967474217	8.777104786	9.080741748	8.783147125	8.999426496	8.945651367	8.792269812	8.751227455	8.840626196	8.827339312	8.916472307	8.935567852	8.747718093	8.948683411	8.958990004	9.009954161	8.385710106	8.959628534	8.783053879	8.611346129	8.894883248	8.89034834	9.032706452	9.224862384	9.031444607	8.8071329	8.979724177	8.979390304	8.804283189	8.73109784	8.899356923	8.61302267	8.655263531	8.758923927	9.045368567
AGA	7.823146794	8.094054806	8.178083525	8.056934013	7.595883237	7.897433181	8.307766975	8.210149755	8.169697049	7.97004821	7.938030514	7.547574137	7.994634495	8.110214539	8.033855818	7.720431631	8.001926638	7.723103658	7.535946908	7.241053727	7.817446278	7.715272567	7.870811982	7.884466056	7.607609805	7.989313156	8.018996785	7.85417043	8.059816432	7.584505987	7.940958832	7.606024588	8.309517709	8.484950086	8.117510577	8.26920146	8.387701961	8.708595903	8.069661838	8.068221472	8.012014929	7.922830628	8.065811856	7.787400339	8.435661106	7.911518076	8.189933719	8.499490461	7.660519774
AGAP1	9.119236724	8.320480513	8.839624776	8.95341683	9.080084769	8.825746167	8.54128276	8.583403037	8.660347961	8.772848948	8.744537314	8.711334142	8.689062322	8.871734568	8.484439653	8.84284099	9.036691116	8.599666812	8.994753083	8.763522097	8.866125077	8.806589445	8.95143111	7.57647143	9.104086647	7.88180115	8.466752606	8.937396182	8.815130445	8.842110234	8.603884036	8.761514914	8.570324426	8.153357663	8.198448938	8.817184613	8.607433831	8.836192932	8.414096146	8.755110171	8.716899195	8.828507547	8.857482278	8.664797618	8.376922104	8.162649939	8.698085181	8.803736197	9.24468945
AGAP2	6.402890146	6.791538813	6.259943349	6.727674232	6.398116995	6.526609677	6.796777538	6.546888338	6.533056629	6.562232174	6.651636635	6.654552013	6.591634879	6.443699104	6.458891555	6.480550109	6.368785653	6.704829439	6.437378345	6.5994994	6.65977318	6.685691133	6.59885216	7.582837869	6.611511608	7.100213332	7.037052722	6.430950169	6.403735793	6.362189183	6.708254046	6.7075683	6.655400573	6.689128778	6.941737192	6.87175017	6.733332947	6.378035232	6.497182804	6.381742679	6.637717042	6.361410259	6.470761384	6.581734906	6.647771087	7.111915695	6.839114673	6.635368736	6.693661143
AGAP3	7.733459254	7.569347696	7.752129374	7.90785301	7.849696393	7.78693911	7.704013269	7.552000498	7.56711484	7.665359666	7.590104665	7.477164853	7.669967094	7.67718261	7.553686942	7.729418898	7.824672023	7.679321269	7.779900663	7.740806319	7.632710709	7.587117095	7.768134338	7.84509461	7.737347414	7.96239644	7.823579781	7.674041801	7.670596824	7.518584607	7.784498663	7.558386145	7.732048668	7.72935199	7.82064147	7.787150608	7.625055527	7.514285572	7.266505337	7.869926165	7.669076226	7.829682965	7.56368029	7.631427541	7.550011279	7.739904603	7.731275314	7.594041159	7.763693499
AGAP5	8.216117792	7.649126337	8.109951775	8.192209724	8.433185158	8.108224528	7.527795544	7.635068768	7.926417439	7.793060291	8.171648995	8.041347667	7.893222733	7.688481795	7.608363688	7.955304651	7.649267034	7.860384377	8.271081975	7.907012308	8.144146623	8.125987882	8.014717589	7.646188754	8.200123482	7.434925828	7.6822053	8.155553259	7.995147614	7.846003264	7.57137376	8.024340761	7.794408925	7.263672378	7.950598255	8.010642492	7.651527921	7.444961405	7.793184056	7.922317627	8.346127375	7.707239263	8.228255909	7.578618925	7.510096629	7.495454455	7.973257505	8.06086692	8.491346079
AGAP6	8.962744063	8.337917067	8.793154878	8.813223792	9.167606342	8.771806191	8.130021705	8.277988549	8.571716773	8.449259119	8.854619411	8.786742734	8.579288773	8.375367346	8.233327837	8.654325945	8.309142275	8.53093219	8.99438322	8.632412518	8.812247532	8.836130604	8.753487827	8.386655732	8.867594063	8.09489887	8.345057858	8.920121931	8.793230999	8.480562682	8.261564696	8.678763239	8.465898037	7.951107615	8.615484386	8.653298194	8.269774887	8.157735035	8.493038174	8.578118121	9.094274245	8.487652874	8.986173365	8.247687369	8.214967974	8.239536766	8.678776668	8.773249297	9.21563253
AGAP7P	9.68983635	9.258110232	9.814237245	9.619867562	9.773529112	9.692265899	8.893865214	9.036987348	9.371631629	9.283175416	9.620370753	9.556093786	9.205699003	9.033358639	8.970690728	9.34703764	8.910325331	9.251375209	9.563673891	9.453752533	9.438190567	9.60063333	9.418737429	9.061112897	9.580857977	8.710978856	8.998597574	9.589405531	9.658149472	9.431832953	9.093490102	9.53214924	9.386083772	8.695578876	9.420614851	9.496978329	9.069067503	8.979577136	9.446258451	9.309487734	9.857902996	9.279619082	9.761622852	8.994727623	9.035188401	8.989118224	9.431214729	9.751137028	9.86615159
AGBL1	5.16950515	4.937583054	5.00153894	5.263891685	5.181446654	5.113879646	4.880971366	5.150642585	4.861109914	4.876885607	5.365437256	4.999766773	5.156641705	5.32773121	4.996288919	4.792054097	5.245483653	4.795788892	5.29503853	5.135011721	4.973234028	4.94099789	5.197780916	4.874739199	4.934105751	4.94645433	5.143510581	5.107582662	5.039322547	5.347984086	5.235677265	4.9534639	5.004698988	5.057047919	4.996710007	5.026346139	5.340695247	4.605876446	5.082714953	5.111835324	5.016298736	5.348688988	4.945839226	5.019384403	4.953174527	4.985191972	4.997327582	4.950614006	5.235285326
AGBL2	5.784969656	5.386674543	6.078354599	6.045956918	5.746641427	5.94777247	5.432456391	5.326516168	5.392051792	5.721979054	5.663264702	5.960659455	5.379522606	5.707866203	5.606246038	5.861313086	5.46669536	5.719346203	6.033251418	5.465443969	6.245250792	6.113950368	5.926483315	5.520253227	6.259720711	5.337304079	5.444083081	6.077562079	5.652008918	5.898992762	5.565500277	5.894088072	5.700232266	5.47759215	5.257625371	5.938497309	5.475760639	5.921265468	5.232997306	5.38218441	5.538212855	5.458803088	6.288635325	5.717403761	5.64249763	5.376224108	5.589091051	6.105751247	6.113984377
AGBL3	4.569930106	4.387857726	4.614592807	4.448713973	4.199825535	4.419992571	4.226559924	4.335980857	4.236164447	4.535722585	4.311854033	4.300134536	4.394736516	4.478740741	4.227860039	4.377644253	4.166826447	4.545407705	4.332287234	4.246706101	4.490144182	4.299526938	4.297194765	4.456160493	4.363368947	4.516572066	4.482677868	4.380635051	4.524435065	4.394794074	4.556683206	4.335923221	4.618244002	4.540477496	4.358934318	4.486254907	4.515168041	4.443058115	4.416415755	4.907137771	4.111096021	4.824519757	4.276598405	4.525390572	4.590682297	4.354787703	4.49344296	4.498311039	4.316439125
AGBL4	5.287507514	5.199207435	5.374843283	5.374123182	5.394804015	5.242868228	5.150915547	5.320268953	5.211548359	5.162953512	5.244891924	5.37441827	5.424676201	5.460167517	4.969090134	5.192508496	5.610352742	5.319819561	5.538858872	5.384883196	5.090298212	5.276183628	5.229102934	5.209547814	5.227672491	5.476002518	5.189464151	5.105849857	5.351834558	5.102854993	5.467527567	5.146691256	5.117393577	5.478594116	5.264808949	5.193398874	5.59507897	5.217309449	5.298518228	5.530230692	4.90425231	5.325783193	4.995290402	4.966948168	5.086931013	5.198320785	5.134446532	5.15180487	5.361884489
AGBL5	6.993675771	6.552745426	6.720601967	6.744959244	6.859969215	6.894491219	6.894452455	6.746496484	6.739852597	6.985217253	6.8467069	6.742566433	6.789936453	6.951944088	6.918437908	6.878027893	7.198083483	6.723208465	7.030096096	6.562984179	6.952445419	7.115794266	6.849435264	6.775821336	6.814006301	6.58066537	6.734287369	6.820764839	6.828223665	6.762860509	6.861814266	6.788328627	6.840542835	6.710039688	6.515928379	6.955650617	6.793702126	7.15575536	6.671583285	6.998489976	6.731651427	6.753750287	6.809770483	6.726321077	6.712725767	6.724014475	6.875091342	6.932004828	6.841444569
AGER	6.667702463	6.780931982	6.978485111	6.981311717	7.164184356	7.264013858	6.884473602	6.849645717	7.045077552	7.018877798	7.057963472	7.058201024	7.07448972	7.234879397	6.994503209	6.954192582	7.11307381	7.303362983	7.327291539	7.02427058	7.168433409	7.139184566	7.026026094	7.90635391	7.145163771	7.183979535	7.30359543	6.869727214	6.872591754	6.908571011	7.13379303	6.909432414	7.008833961	6.902347603	7.01731545	6.813520035	6.919735338	6.642294678	7.079921901	7.259591853	7.19656806	6.844124455	6.74892168	6.882571783	6.840309629	7.140207245	6.954378179	6.745837296	7.033430227
AGFG1	10.52061916	10.64930212	10.80107215	10.65699062	10.55108593	10.77153833	10.67770717	10.83189335	10.98123288	10.71331204	10.70310051	10.7427722	10.49661086	10.53290306	10.65997293	10.8383726	10.41241298	10.56631562	10.74404646	10.99681127	10.68762813	10.69533281	10.55693305	10.43933239	10.94769267	10.87051166	10.6211038	10.44054757	10.77816278	10.55192061	10.49095686	10.82637149	10.72165892	10.7052142	10.63341966	10.68428174	10.95625836	10.6792927	11.08341651	10.89700777	10.8566966	10.83147774	10.74046223	10.89164234	10.85795623	10.59947023	10.38095628	10.79651358	10.94904905
AGFG2	7.64514694	7.146674322	7.681872355	7.565297472	7.67020391	7.683195318	7.412025262	7.219893906	7.615804165	7.569735686	7.550596966	7.525211209	7.403807552	7.946322959	7.439845084	7.454000139	8.096911516	7.340592709	7.762418538	7.457006064	7.818724346	7.702012528	7.560855705	7.246970466	7.560739463	7.240899469	7.418914321	7.434611176	7.433734293	7.428182646	7.374313457	7.57681012	7.377892697	7.134525026	7.071171326	7.406666686	7.517651369	7.82537847	7.33875107	7.363474157	7.508442812	7.721526986	7.461003247	7.186613309	7.116925484	7.144272055	7.341705305	7.474103367	7.524446543
AGGF1	8.684510756	8.474495181	8.697802747	8.686768515	8.569302957	8.371791398	8.484622928	8.715561027	8.515086811	8.481853618	8.560483978	8.455311917	8.362092978	8.442615023	8.476191814	8.491448353	8.367045419	8.307516439	8.556420921	8.216897542	8.687213661	8.686983681	8.683942953	8.289743543	8.605894753	8.481162092	8.546094208	8.633817845	8.758480341	8.637842055	8.480034171	8.750288983	8.723914308	8.525246343	8.590239584	8.718874709	8.565012684	8.700511473	8.359107164	8.520527206	8.534176524	8.610673998	8.689968868	8.533524724	8.619700912	8.414047744	8.657179736	8.98032945	8.717368197
AGK	6.698266762	7.421435792	6.85149019	6.395400249	6.125252172	6.570419398	7.166199255	6.948856799	6.802892596	6.925306687	6.661404631	6.685816976	6.655364539	6.511653015	7.11239178	6.877102582	7.134035817	6.744257362	6.269293218	6.574416482	6.664787637	6.668732989	6.748240972	7.360022144	6.434709918	7.479068371	7.263251718	6.533595656	6.917415879	6.967554955	6.951221207	6.830180162	7.001455958	7.048011847	7.188041095	6.366412801	6.687195504	7.484435842	6.612773692	6.673828038	6.758895978	6.772271376	6.901175797	7.080902409	7.394222322	7.28540363	7.319875088	7.224639565	6.637040721
AGL	7.613594685	7.579674674	7.603205249	7.408655877	7.107212126	7.459253746	7.796656853	7.669070927	7.856584912	7.581228745	7.553555356	7.305623851	7.456613857	7.675249727	7.541597438	7.37512019	7.964088932	7.350641678	7.378518053	7.143408128	7.421943589	7.679824869	7.409727449	7.0323488	7.377785356	7.197225544	7.310615971	7.227801883	7.483810366	7.569330426	7.200952619	7.395868667	7.580307224	7.260327785	7.478866495	7.481485478	7.729314333	8.35186973	7.711478039	7.509424795	7.429143127	7.353117473	7.655259053	7.354327143	7.695898587	7.274335209	7.468864885	7.964594081	7.439504492
AGMAT	9.311053683	9.203316485	9.288669397	9.647655604	9.688813538	9.437214499	9.643407479	9.008574119	9.466742526	9.533284337	9.717951647	9.078568296	9.72565822	9.078381964	9.179843654	9.400398831	9.02125857	8.982691267	9.480752982	9.437971336	9.629638769	9.737044498	9.629753147	7.515910337	9.263658339	8.180312872	8.910482987	9.17946981	9.43596574	9.289436243	9.608170544	9.357028411	8.869412639	8.815027611	8.540706993	8.95648836	8.469064313	9.646934502	9.114069395	9.045938926	9.246600573	9.520649491	9.441632828	9.13665856	8.882644728	8.69981526	9.097123287	9.591894493	8.803465037
AGMO	9.071667101	6.527299453	9.239288519	8.755320273	8.912009613	9.365020012	9.264775739	5.986763529	8.603224722	8.445832125	8.37495323	8.382899708	8.247502962	6.898355606	8.340153815	8.72624155	5.190651346	7.759622064	8.666138926	8.240132151	9.036660601	9.138947018	8.634258357	3.953158716	9.31296284	6.286040054	5.636548732	8.501361973	7.506983047	7.181810889	5.265442789	8.292679286	8.133833158	6.166213355	6.511259219	9.650543971	5.852430926	8.257672555	8.140292761	8.340376471	7.662588086	7.275355849	8.842462278	7.327737514	8.042275907	5.48812833	5.488146232	9.378047672	9.18148017
AGO1	9.227023304	8.857931558	9.055313221	9.095296569	9.031529919	8.976618048	8.924337453	8.402401101	8.794765268	9.045584873	8.838328836	8.560276851	8.515253118	8.323154429	8.702645019	8.894602327	8.734025791	8.741830991	9.162826621	8.57365077	9.124468441	9.031083276	9.035985582	8.759784585	9.18156388	8.465092548	8.876297635	8.97703015	8.908429455	8.812488746	8.887608582	9.042776033	9.023025029	8.356152915	8.519624616	9.125818924	8.481049845	9.181229313	8.557018624	8.769035441	8.722707801	8.818556629	9.253547879	8.638179349	8.871067578	8.748887396	8.863915435	9.34529316	8.953275077
AGO2	8.358672259	8.567842725	7.932182756	8.250089905	7.842623979	7.992886747	8.024823645	8.414328068	8.391459154	8.247137553	8.190074982	8.284403633	7.836232234	8.117354099	8.099651356	8.325570763	8.218723596	7.943333257	8.180639914	8.426706754	7.99976144	8.200380805	8.141254619	8.451629439	8.155650067	8.670877937	8.439469616	8.210548879	8.273035479	8.396208479	8.175300097	8.011632832	8.320946221	8.288667285	8.322210119	8.013247865	8.276170704	8.306417622	8.206845054	8.375930847	8.287918203	8.262061	8.248498021	8.508472433	8.46072035	8.518195581	8.467653805	8.182593184	8.395465102
AGO3	7.910220645	8.139382883	7.894441538	7.731525065	7.440603457	7.712556702	7.482486591	7.69693241	7.523949538	7.807643627	7.529599744	7.920530136	7.293472912	7.302207438	7.536936905	7.620641466	7.687816372	7.814796403	7.76120181	7.658416349	7.703109381	7.724635002	7.491696301	8.267474379	7.908126507	7.965696051	7.994688957	7.918332353	7.981205523	7.785404972	7.8501814	7.768329225	8.047838829	7.810939007	7.903716112	7.787507253	7.623512593	7.922375523	7.907215354	7.860977448	7.778924035	7.781875244	8.078687836	7.855366104	8.120146892	8.202131897	8.194565404	8.016073401	7.922365541
AGO4	7.572588404	7.632444581	7.491882692	7.639330771	7.385719057	7.603129733	7.281250039	7.363216265	7.54089236	7.49154903	7.267947372	7.771049127	7.280060067	7.278944524	7.504324873	7.538431108	7.234870482	7.319792692	7.429255143	7.376284927	7.559637206	7.397189824	7.319893275	7.722897251	7.45343455	7.697301673	7.432290456	7.700373464	7.592122457	7.663238638	7.339999743	7.610116373	7.65945919	7.438703922	7.703009865	7.731651945	7.597401768	7.561502502	7.401420301	7.675219356	7.468576566	7.420592108	7.630231236	7.231651429	7.661219981	7.832595695	7.592228099	7.676598573	7.665315205
AGPAT1	8.977920365	8.470922581	9.247031767	9.08740554	9.338740054	9.35050963	9.286634323	8.341717655	9.140045875	9.555679761	9.30526995	9.174187385	8.926808759	8.810627722	9.053286408	9.390628581	8.666756029	8.955093271	9.613190093	8.952751377	9.238110512	9.346374678	9.314069965	8.540005856	9.316529584	8.715751417	8.654879853	8.86544114	8.828091342	8.680988919	8.691507125	9.172067613	8.759761529	8.369160532	8.293607619	9.052547985	8.585611417	8.810407772	8.949095107	8.874791815	9.062100337	9.031744441	8.987265313	8.734631381	8.923078534	8.666956544	8.487638155	9.173043305	8.981142099
AGPAT2	10.27108568	9.43808889	10.49183732	10.57844583	10.74688105	10.24343595	10.22637309	9.78921293	10.16937287	10.31203705	10.36546209	10.41514486	10.27201633	10.10518743	10.23390137	10.06396494	10.03045414	10.29251065	10.90233076	10.648236	10.3110254	10.0789487	10.48561548	7.730678262	10.45814825	9.182970764	9.366179985	9.892795889	9.974687045	10.07579983	8.843491731	10.28337383	9.627484791	9.424092331	9.541019314	10.32326041	9.961256525	10.07690479	10.06052064	10.24632889	10.41525758	10.58507257	9.86882651	9.971296294	9.810194262	9.145677362	9.433197131	9.796648041	10.74324335
AGPAT3	8.607248127	8.149465719	8.572783018	8.528540434	8.733217596	8.59223654	8.591430123	8.121899603	8.4983125	8.590155618	8.666596333	8.260906329	8.357233575	8.442841773	8.433993251	8.582354148	8.343112911	8.240045946	8.815514835	8.34583375	8.809128201	8.598231894	8.680546997	8.109763237	8.77822495	8.43190779	8.126110333	8.365133915	8.315289034	8.325980226	8.11259111	8.684683674	8.422267433	8.013030405	8.23069803	8.729916408	8.464382468	8.396886556	8.24334093	8.417761367	8.485567576	8.276411408	8.712440412	8.151664299	8.396531095	8.229358808	8.22002636	8.608132747	8.576989062
AGPAT4	5.965706794	6.07574941	5.405057302	5.581120341	5.59332991	5.50518401	5.844595057	6.233586327	6.192360698	5.902124177	5.433991724	5.763297684	5.835581005	6.616010542	5.764710755	5.961201582	6.79310565	5.738715316	5.189444093	5.521824574	5.523821432	5.48194413	5.311011817	6.838811332	5.598258364	7.048463758	6.36845424	5.769875567	5.892564958	5.885690509	6.024222889	5.628517518	6.274258988	6.3174928	6.382803028	5.739683179	7.073353326	5.806065262	6.291998728	5.883347878	6.042560307	5.577902219	5.947714068	6.28466824	6.336669041	6.446307174	5.811779876	5.955487267	5.375472216
AGPAT4-IT1	5.07540162	5.51961058	5.149446026	5.512089275	5.568635529	5.423317018	5.399816391	5.312781467	5.507793431	5.455302384	5.331092431	5.364172068	5.37904356	5.861919118	5.534703024	5.466748997	6.160128398	5.50366478	5.249234858	5.528522312	5.625515555	5.440763878	5.445478166	6.121293836	5.655115336	6.271494232	5.843830502	5.41921428	5.439747708	5.758785702	5.757408729	5.154699461	5.467335887	5.451354257	5.738380524	5.32561811	6.083338108	5.523633858	5.680403416	5.414603952	5.469431786	5.493942891	5.674844074	5.289023875	5.62078262	5.874734416	5.460905414	5.373124421	5.416107995
AGPAT5	7.86013844	8.281694345	7.83630024	7.679639342	7.789044533	7.589222636	8.087894797	8.311880496	7.628269975	7.884289226	7.859992714	7.442857589	7.736428461	7.690133352	7.738896183	7.717714385	8.318230135	7.831113722	7.571525835	7.594449562	7.72862628	7.766509094	7.855369716	7.570564394	7.435835299	7.566872904	7.992113977	7.411152775	8.036254621	7.91690605	7.979514861	7.703708868	7.493471302	7.774414285	7.640333982	7.022193894	7.679219884	8.411536331	7.803412218	7.476181676	7.563038777	8.189174101	8.026334487	8.127293802	7.64397561	7.946269496	8.223136914	7.808438399	7.732804326
AGPAT6	8.06182932	8.324887424	7.974651601	7.972662227	7.957161128	7.944715278	7.954691358	8.089145913	8.404091433	8.2106599	8.082092016	8.440987245	7.974243459	8.167491038	8.12540133	8.199609746	8.243178052	8.061454589	7.828581244	8.096413725	7.912502627	7.985051656	7.977681095	8.661494772	8.01906298	8.382340771	8.284239253	8.002900837	8.110999202	8.126987986	7.622363555	7.935419658	8.019116442	8.262523154	8.321980102	7.778279502	7.921112982	8.167458268	8.091299463	8.222042812	7.868640782	8.01928106	7.963254269	8.325558686	8.228697756	8.186081889	8.065794932	7.957751058	8.065996204
AGPAT9	8.983879162	7.407903722	9.538849875	9.004887885	9.754213682	9.168785797	9.160447736	8.870534329	9.207060209	9.054602662	9.450077019	8.560497272	9.016400083	8.501220546	8.613589964	9.076332191	8.490590543	8.479653109	9.469014241	10.34916053	9.457526294	9.335400033	9.63655548	5.822010787	9.673796343	7.776185814	7.071192935	8.580572449	8.151258612	8.182932738	6.732842305	9.432355329	8.575887386	8.386640998	8.37006184	9.37478572	8.591273625	8.889420408	8.796413473	9.264242279	9.459483025	9.233214742	8.926247034	8.69257581	8.975236174	7.649260016	7.389674398	9.607051671	9.676144434
AGPS	8.334365635	8.678804387	8.238691327	8.270852355	8.261730819	8.080747602	8.321979001	8.918303324	8.579701372	8.207471658	8.639749403	8.12976268	8.364966195	8.46263332	8.464778925	8.16226193	8.686308054	8.178933778	8.179068222	8.230459984	8.274555319	8.369228839	8.415335214	7.640896375	8.189634715	8.308256112	8.299119122	7.97911071	8.457196365	8.529871239	8.076235947	8.307467382	8.421013627	8.457842374	8.36251535	8.064527338	8.707802289	8.804878016	8.620017855	8.261517209	8.388935658	8.514256914	8.414428853	8.456408563	8.682333912	8.377192654	8.37222622	8.426018487	8.061477003
AGR2	11.06664698	11.35341999	11.06206409	10.93016505	11.4306617	11.03642166	11.56438711	12.07572216	11.90519472	11.53641418	11.86415393	11.70126309	11.24834528	11.89818674	11.65583094	11.30919585	11.20338609	11.46088117	10.85860218	11.15033626	10.92520725	11.58590294	11.46920309	4.557048901	10.74393556	11.50274526	11.354971	10.96780031	11.49869086	11.68619369	11.85791742	11.02787462	11.23565141	11.6738192	11.35988425	10.93448122	11.7097273	11.29556913	12.09785018	11.39958408	11.92291726	11.82482185	11.4076272	11.60604425	11.62490052	10.95081617	11.74808462	10.94589476	10.56871125
AGR3	7.518262107	6.878801946	7.819011955	7.305251578	7.46497406	7.612167485	7.752291925	7.591671856	7.58079577	7.898378857	7.711439283	7.26049563	7.228709351	7.902287057	7.451148214	7.302789648	7.445509234	7.648028476	7.503584719	7.13208124	7.424275745	7.684768842	7.68305575	2.868249942	7.773418742	6.921072838	6.617811573	7.129526406	7.367061688	7.600784166	6.563442084	7.756218314	7.050067508	7.046294724	7.004429143	8.310096839	7.772084072	7.80795762	8.002447987	7.513587737	7.805914364	7.78655032	7.221428554	7.180489681	7.939708601	6.132193132	6.719106244	7.239637567	7.677976473
AGRN	8.130413453	7.943191226	7.828090373	8.500427371	8.227201974	8.123329861	7.977248388	8.240179911	8.633335733	8.066551077	8.059759341	8.146252622	8.004134381	8.721550348	8.263926061	8.234710446	8.337127919	7.843525084	7.975484771	7.974802208	7.965960384	8.077132072	8.038213036	8.104166011	7.975082989	8.916027771	8.399577692	8.149166428	8.04902209	8.168219608	7.678234441	7.781099127	8.15795687	8.715344216	8.366721742	8.122815043	8.701746935	7.735320812	8.16233662	7.83402569	7.99973366	7.994670659	7.980518775	8.143820698	8.361818377	7.972758448	7.699538459	7.732262156	8.015509996
AGRP	6.526782301	6.705465548	6.577189538	6.813973823	6.763323825	6.978394334	6.836606517	6.660823634	6.72301541	6.614891783	6.672949045	6.635622258	7.015835103	7.030169699	6.687310215	6.783699081	6.781808625	6.81465942	6.756241529	6.894290724	6.78379738	6.674419124	6.909114291	6.897453678	6.708657256	6.76003402	6.804641828	6.790653948	6.456852702	6.728770123	6.810518095	6.659765124	6.669334817	6.804523079	6.804952143	6.688250309	6.869147616	6.511423555	6.773807667	6.645934114	6.620746829	6.66648018	6.686297794	6.730799205	6.609294862	6.695105391	6.632952278	6.458025804	6.68505555
AGT	6.313327454	7.518768997	6.811228173	6.609545344	6.572177814	6.437550427	7.215438795	7.054738775	6.700710949	6.361211178	6.691056164	7.257041768	7.456055937	7.264520201	7.143422297	6.558467543	6.893346715	6.630277014	7.696641898	6.835148134	7.922231867	6.168679156	6.987084768	6.020219702	7.044075385	7.245703277	8.053663266	6.7160803	7.546164878	7.341674226	6.871003354	7.787790594	6.629088872	8.742965511	8.024057651	7.273200571	7.543849108	6.779989305	7.206882157	8.022792955	6.811665535	6.837463651	6.29649925	7.781592741	8.482614604	8.737068436	6.823011671	6.780035978	7.088354286
AGTPBP1	6.827916959	7.394999168	6.668119004	6.486050228	6.331687155	6.473297493	7.059210598	6.915038964	6.993415086	6.92642504	6.749168396	6.995764305	6.796696455	6.521805528	7.109976954	7.028961428	6.741572525	6.96119266	6.496051247	6.505711625	6.627295415	6.746213426	6.509538239	7.54236665	6.366317411	8.020720072	7.158037794	6.705614354	7.018440803	7.000975843	6.625172499	6.778114738	7.023560805	7.245165183	7.475393909	6.544776876	6.58878302	7.340382855	6.948293791	6.96022992	6.628948529	6.749335782	6.873687886	7.014543256	7.347194072	7.650696799	7.188371521	7.144714404	6.407968015
AGTR1	5.780330202	5.702402371	5.77028995	5.86529189	5.734734838	5.511495341	5.621096753	5.879491266	5.678128465	5.420242055	5.516581804	5.506472119	5.729139005	5.629625208	5.376316991	5.710268966	5.826570501	5.508048744	5.381177483	5.734627764	5.647832557	5.895633337	5.667563444	5.971711586	5.932840646	5.573719178	5.747748922	5.589076074	6.182057401	5.69932198	6.221816607	6.054972389	5.866388864	5.693017892	5.573953614	5.891935613	5.778141615	5.631105877	5.661055974	5.487028914	5.879374501	5.815306184	5.668837602	5.693868054	5.61821095	5.753512821	5.873742981	5.653934913	5.849422473
AGTR2	3.937238386	4.236599939	4.285538105	4.236458342	4.238182106	4.248251456	3.94265544	4.21251954	3.975215791	4.222367901	4.160598532	4.025145478	4.417505016	4.134552443	4.155029889	4.231247993	4.097066689	4.258178539	4.34261321	4.372221171	4.158262819	4.232619129	4.060669548	4.128723601	4.053349391	4.023137751	3.92510436	4.117866432	3.868216589	4.088228426	4.540002426	4.137839195	4.043259964	4.006514248	4.042447255	4.143072847	4.101012272	4.00150183	4.65321596	4.788962517	4.224475003	4.171584558	4.165644008	3.993558218	3.901724814	4.187521226	4.054018655	3.921836761	4.171093093
AGTRAP	8.106910487	8.762301636	7.677500616	8.071430937	8.0622705	8.170346412	8.47116428	8.571852729	8.356112606	8.321633631	8.359445959	8.306811563	8.355711472	8.458723877	8.632305785	8.453857632	8.307527973	8.468802504	7.950082751	7.971920019	7.975930774	7.954055699	8.235288687	9.126713767	8.138004719	9.626504909	8.867473975	8.021834642	8.206587838	8.296832069	8.540671761	7.949124859	8.189386478	8.66338611	8.905215292	8.057750336	8.630946517	7.934088829	8.303229044	8.185083513	8.178890175	8.327465614	8.073061035	8.603809687	8.543834598	9.030178794	8.622621272	8.180444609	8.137555618
AGXT	6.425893672	6.31071054	6.412624888	6.825885594	6.977788073	6.843048476	6.726774764	6.749852757	6.621328536	6.476426698	6.708692193	6.457720534	6.864128416	6.913151925	6.577960288	6.626619425	6.69308023	6.562548022	6.647818727	6.761146102	6.755223886	6.552292205	6.758530561	6.513484852	6.605674492	6.681765145	6.589949052	6.615330589	6.431222892	6.690098816	6.837375871	6.547108225	6.551980086	6.74761034	6.477906211	6.802161439	6.796938204	6.325827377	6.74605993	6.764330102	6.645704823	6.632229891	6.377561781	6.519145028	6.173503303	6.643464511	6.484918136	6.397622021	6.736053695
AGXT2	5.589061897	5.090889357	6.393495465	6.073406121	6.624873304	5.962817389	5.671946355	5.356994438	5.639088612	5.616550414	6.053898214	5.613141296	5.764229253	5.511675815	5.356178443	5.993750133	5.334373682	5.39193947	6.453763834	5.667488949	6.433688582	6.128810587	6.242870554	5.23473617	6.693248402	5.25969313	5.48691884	5.483458962	5.4098771	5.190434483	5.532935867	5.880276494	5.484370442	5.648196056	5.258040914	6.028686473	5.589580632	5.772379317	5.408262742	6.427347631	5.512085898	5.361046216	5.718769273	5.426072249	5.381575031	5.515618277	5.399363076	6.188192656	6.312425024
AHCTF1	7.803830283	8.231477997	7.858827139	7.74430541	7.444681032	7.685717757	7.74029649	7.950641324	7.824471491	7.740520289	7.700861728	7.633368108	7.696434217	7.291214972	7.673606157	7.823205019	7.718465357	7.705494762	7.68547802	7.714870783	7.668590824	7.652566014	7.63185602	7.95927556	7.924453263	7.857348245	7.899552936	7.604871708	7.909711836	7.787679815	7.840601707	7.802295865	8.01321276	7.999391053	7.878547903	7.917562838	7.679167685	8.182379046	7.871820281	7.828619205	7.842581302	7.792784636	7.91952259	7.858012213	8.044283879	7.944804804	8.081269684	8.020926037	7.954523906
AHCY	9.390792163	9.463956851	9.33198217	9.141578474	9.343713949	9.221877069	9.509024952	9.271958645	9.386425764	9.644597203	9.50778327	9.210100693	9.456597063	9.328908809	9.262333033	9.322787477	9.633814742	9.358577026	9.287251038	9.04738822	9.476657466	9.56766102	9.587952815	8.741926322	9.161399023	9.023001163	9.434658894	9.28844622	9.464285737	9.543850996	9.483649988	9.255340836	9.185423843	9.442615529	8.927102202	8.434452107	8.882007495	9.331243219	9.086794989	9.029379914	9.113713556	9.674963433	9.420921779	9.360996536	8.83452612	8.957702268	9.35679985	9.256922457	9.045347901
AHCYL1	9.593398532	9.641847355	9.887605794	9.698440371	9.843658778	9.770818825	9.828854599	9.529170893	9.797968895	9.662352625	9.830242747	9.370562501	9.639076685	9.439801595	9.753053894	9.624335868	9.449360516	9.420662391	9.869631682	9.498727494	9.502120877	9.655402429	9.847122645	8.916225724	9.758000009	9.221930746	9.386322346	9.463444049	9.591320656	9.615005315	9.299702719	9.878820277	9.555467964	9.207093136	9.363731336	9.837550654	9.466388682	9.683376748	9.695092857	9.780086355	9.591160265	9.619337102	9.673659097	9.611370896	9.768038905	9.386526281	9.402716352	10.11773567	9.653946609
AHCYL2	10.24448245	10.14807419	10.16449436	10.47565378	10.00418497	9.852487029	10.48871823	10.80700502	10.90215519	10.14555858	10.2722244	10.12249406	10.61829207	10.86318762	10.41889129	9.848537843	11.17075089	9.709965567	9.995453189	9.985470043	9.738541951	9.895956111	9.872139406	7.839246565	9.900235547	10.42528635	9.916580277	9.525589746	10.07246843	10.33089582	9.524034218	9.852578179	10.15822737	10.37062356	10.37855602	10.3210744	11.29072438	11.68982889	11.03640623	10.26841436	10.2781735	10.19610755	10.16448669	10.54984317	10.76967585	10.03981282	9.178015726	10.24640341	9.358985409
AHDC1	7.118697475	7.032505693	6.570292805	7.181862136	6.976900398	6.869847397	6.943816131	6.971820585	7.110840424	6.935045419	6.816307725	6.971521803	6.974860923	7.295828617	6.830010676	7.111150797	7.197711637	7.069274548	6.916457455	6.874881567	6.78417403	6.989688564	6.921070022	7.381653445	7.107661993	7.32358643	7.368276381	7.221534907	6.927235064	6.970288135	7.370525919	6.912144421	7.179920628	7.279841504	7.129643998	7.105706016	7.308708703	6.967509221	6.616250211	6.656717369	7.008369291	6.927075158	6.969817554	7.016225442	7.124987085	7.114333635	7.013556446	6.737179559	7.014472427
AHI1	7.021117905	7.387070974	6.869678366	6.511258013	6.247100311	6.603414227	6.634859452	7.202737687	6.564600978	6.841021615	6.691957945	7.018592085	6.692980339	7.069720832	6.803017689	6.944238961	7.292069804	6.72040898	6.47753348	6.579069938	6.694274984	6.752527449	6.420121882	7.118876772	6.835023194	6.952881897	6.957581216	7.257896084	7.101042257	7.418147547	7.311141432	6.445572	7.017090105	7.218712512	7.183148308	6.544092931	7.070520127	7.308470829	6.956084797	6.842349096	6.838449739	6.78837762	7.348999182	7.114124853	7.104396557	7.246070644	7.221997839	7.100456381	6.732870142
AHNAK	10.1973037	9.458711363	9.752090674	9.844841264	10.04878734	9.687985799	9.678817171	9.88762643	9.863971754	10.0191918	9.594168648	9.832578022	9.841771826	10.30459377	9.509565541	9.736827485	10.22447309	9.733669947	10.00819727	10.06007661	9.793193385	9.771974195	9.87593679	9.617286972	10.16800088	9.833724558	9.38941038	9.543437572	9.507582591	9.59715474	9.809174726	9.910624982	10.29468342	10.01536724	9.866117057	10.11323552	10.25259282	10.03698081	9.69201277	9.699628896	9.80751923	9.521585225	9.772269866	9.794243117	9.96602668	9.473533097	9.6281162	9.800539836	10.4093684
AHNAK2	6.275812486	6.547055022	5.637338951	5.846583052	5.906314912	5.48381258	5.995502789	5.850890725	6.638511372	6.375698898	5.37134142	6.267826817	5.755894281	6.179006091	5.810885187	6.564799114	5.921076834	5.749746186	5.51927175	5.519944173	5.413051195	5.916573717	5.742702932	6.323106451	5.805701172	6.949687632	6.634024875	5.901153235	5.87283924	5.73870501	6.796137467	5.790732388	7.63531559	7.649055271	6.846384108	5.359414054	7.491595267	5.671169795	6.207401502	6.056399409	5.985846279	6.245445063	6.003540558	6.570153575	7.168661714	6.488077812	6.451307592	5.554362022	5.707883365
AHR	9.715126115	10.44049523	9.475185703	9.509342274	8.940061912	9.260582919	9.94062626	9.98551521	9.88090618	9.642297874	9.280606825	9.358656834	9.715386428	9.619943774	9.665464849	9.829844846	9.281762677	9.597947398	8.742703035	9.566157191	8.965816689	9.287064148	9.105535145	10.41518651	9.353519867	10.74669503	10.42104625	9.384098905	9.714367637	9.514738851	9.979530038	9.510398141	9.833062349	10.91076138	10.68764287	9.914022464	10.16699557	9.704644778	10.13516207	9.964865401	9.601221388	9.469045055	9.749667429	10.07532311	10.64091126	10.81745165	9.908269375	9.911917845	8.957232524
AHRR	7.194843855	7.237008011	7.429468168	7.335473909	7.450590064	7.407578064	7.419402688	7.435278315	7.255292279	7.248626716	7.442868217	7.310448865	7.426993457	7.690716199	7.410543738	7.272523432	7.518946283	7.452342554	7.489023019	7.585620127	7.502051052	7.349702644	7.435320796	7.249142539	7.422239069	7.358437653	7.167140937	7.366699735	7.024948397	7.344255267	7.47028861	7.448389584	7.310575895	7.398400954	7.092408749	7.256857112	7.470855077	7.230900718	7.335797995	7.196574663	7.458455803	7.401605318	7.226474962	7.459918841	6.922462545	7.180428673	7.050500176	7.108314194	7.399724488
AHSA1	8.116808437	8.176520153	7.926392282	7.987070625	7.819530092	7.897570281	8.02703024	8.275062098	7.971790859	8.032672489	8.299736252	7.948846019	7.789001535	7.885570335	8.201538714	8.095372876	8.391584099	8.080245666	8.131440797	8.078895296	8.097371197	8.059353869	8.171541955	8.241682378	8.062174961	8.068610357	8.15805737	7.837682786	7.890207397	7.967295663	8.074828097	8.169807743	7.816156723	7.931180342	7.856142053	7.782740717	7.643404947	8.256644794	7.906454198	7.950262558	7.924109885	8.46362153	8.072609242	8.233410494	7.966666679	7.763861539	8.18166366	7.90020569	8.226759079
AHSA2	7.642753208	7.841133941	7.929653383	7.91296177	7.691459947	7.860284056	7.022701199	7.769200842	7.616859976	7.765893478	7.493852518	7.763395862	7.596920065	7.950796238	7.426269618	7.679720298	7.735449218	7.821610609	7.644321266	7.797178032	7.952321614	7.776568272	7.679254253	8.348260657	7.735386618	7.171401767	7.72898503	8.014818707	8.001202517	7.981101499	7.399881176	7.788829828	7.957548272	7.528132617	7.733732622	7.870733074	7.620827133	7.875753569	7.24820237	7.644109546	7.770052872	7.559957356	7.968803703	7.449122695	7.487076033	7.661377119	8.219985754	8.021084008	8.171858472
AHSG	4.831256014	4.653234769	4.866910162	4.869305129	4.894377606	5.014004801	4.765545713	4.895477194	4.727429318	4.726506831	4.800568076	4.800302245	4.800012956	4.891201495	4.731123121	4.671697841	4.822224015	4.835458029	4.962135955	4.810345302	4.754428299	4.787372837	4.894756345	4.861984221	4.669066167	4.929600654	4.689560721	4.876759546	4.898757286	4.827502426	4.894204022	4.808865318	4.892433589	4.883660734	4.821279816	4.866481309	4.930084535	4.704258812	4.770854809	4.829062655	4.794988805	4.906000414	4.802622067	4.728741895	4.855609149	4.767128994	4.58414799	4.501019073	4.886734417
AHSP	5.023316634	5.161089278	4.992424258	5.086382629	5.202402015	5.251051534	4.97136638	5.091996538	5.205427264	5.254976255	5.029143804	5.06628648	5.202206046	5.472166751	4.925004908	5.287853683	5.093935888	5.128106058	5.090946359	5.116477228	5.089860188	5.151825459	5.229182459	5.161642897	5.00114031	5.189730319	5.1053812	5.25888501	4.930528372	5.070527169	5.414257347	5.135270901	4.941783928	5.040607621	5.099160932	5.180654178	5.174211162	4.82087184	5.032273626	5.334833974	5.144527088	5.166189905	5.011613554	4.828185209	4.901906147	5.114468676	5.030532269	4.767533863	5.109773756
AICDA	5.596825001	5.200879303	5.307326736	5.425415182	5.490254132	5.42972202	5.15301386	5.435035743	5.27721616	5.388361842	5.162617365	6.099115493	5.559070353	5.514593914	5.411431594	5.589853756	5.234679313	5.831377029	5.355284415	5.574065562	5.570385695	5.838631605	5.602166585	7.041929975	5.650306425	5.52630652	5.932418878	5.799717878	5.215719614	5.301845164	5.695209491	5.651181906	5.129287734	5.499102579	5.363289533	5.369155605	5.225858324	4.852292994	4.823156612	5.772487552	5.217815442	5.518132534	5.776771357	5.133896639	5.38186134	5.108532592	5.431389588	5.021332794	5.4895921
AIDA	9.466947474	9.85850553	9.40742558	9.527639147	9.168126548	9.468787094	9.792966195	9.730274527	9.431362168	9.427205409	9.715853619	9.329666063	9.416199118	9.408755245	9.811818576	9.487216155	9.590576771	9.668377334	9.41846478	9.580659735	9.372401069	9.604317491	9.35107591	9.855245469	9.540412578	9.837349691	9.730707177	9.295929344	9.530512785	9.588740251	9.697617821	9.449668064	9.737238264	9.796951667	9.956512111	9.70226338	9.76866996	9.653404151	9.652841254	9.408973391	9.500716446	9.420807443	9.438017039	9.603922623	10.02146886	10.03636045	9.594006864	9.524121285	9.229124063
AIF1	7.178441619	8.260420971	6.900878782	7.11894424	6.539297397	7.203804861	7.866120076	6.983066749	7.057138178	7.296764587	6.985272766	7.533517951	7.373086443	6.44564638	7.796659526	7.443737418	6.598035798	7.506552504	6.65181343	7.633852315	6.502677532	6.758941814	6.747560557	8.410891237	7.144747229	9.059629642	7.781970367	7.318405032	7.681711537	7.35760677	7.288124841	7.301245963	7.480135031	7.60535879	8.662329044	7.816695219	7.040186025	6.953704023	7.103451902	7.284713277	7.277052236	7.066394558	6.914578019	7.484975769	7.93764932	8.419878933	8.062550822	7.361213052	6.438352525
AIF1L	6.332960251	6.238309829	5.697822044	6.162022464	6.179117591	6.305936209	6.210545163	6.051226037	6.15470904	6.177187747	6.076957946	6.217441696	6.533188314	6.276716241	6.046806446	6.068645615	6.347464442	6.351604363	6.225425903	6.077767746	6.103034027	6.248156033	6.387754279	6.374680138	6.192602103	6.075983726	6.150327422	6.305069233	6.500672201	6.469850079	6.51802637	6.102933623	6.592326089	6.403546368	6.080733942	6.131650071	6.310473412	6.222881555	6.092435043	6.07226511	6.120007001	6.345974075	6.293631753	6.154827532	6.209245261	6.25783625	6.435933321	6.168673495	6.20978755
AIFM1	8.32079807	8.263697447	8.811466911	8.564389906	8.591140172	8.38233932	8.577240834	8.255155819	8.411901429	8.483033153	8.608332778	8.207724248	8.42547473	8.148609551	8.28729825	8.2785446	8.494461205	7.886061114	8.703658603	8.028916421	8.315717454	8.477628463	8.62882519	7.282207533	8.313941028	7.86899065	7.916892477	7.923517005	8.053295524	8.44239216	8.047978909	8.558023476	8.121341586	8.017073109	7.813426775	8.229212683	7.812308648	8.624697861	8.445802958	8.126222846	8.323834192	8.359812417	8.483339389	8.236970945	8.285505087	7.831474742	8.004389364	8.725729251	8.246799736
AIFM2	6.756435891	6.892118089	7.003689466	6.862186229	7.107796861	6.752707205	6.902705214	7.121073724	6.971262083	6.793956875	7.026186041	6.941934603	6.813153613	7.365483312	7.073779068	6.93075051	7.362300366	6.870959345	6.983193425	7.096938853	6.880948953	6.689497698	6.819406228	6.704917224	6.931228955	7.011272818	6.67006924	6.507369542	6.766619084	6.886966935	6.497242386	7.052206664	6.628753339	7.018840114	6.871521202	6.397766536	7.01539038	7.616143958	6.94519769	6.906600627	7.069998727	7.300920861	6.639440961	7.184078542	7.133705875	6.777597059	6.601824844	6.710578712	7.001836809
AIFM3	6.638520431	6.524814881	6.660994194	6.724551843	6.898415025	6.864087126	6.659844155	6.82626519	6.517478609	6.666821245	6.752730987	6.618028084	6.767409898	7.286125529	6.683609018	6.61877688	8.259819251	6.66784753	6.675378423	6.730568503	6.937151173	6.580838085	6.790321449	6.707054277	6.767700445	6.654670223	6.769902597	6.99902995	6.565430315	6.736798693	6.617057118	6.602053965	7.14715088	6.567802696	6.759099737	6.685603668	7.084963246	7.998213112	6.513618095	6.772707622	6.588316732	6.630767813	6.642133905	6.659584946	6.364036174	6.496628656	6.714374555	6.535184708	6.856159629
AIG1	7.908316017	7.519176469	8.66416242	8.165225516	8.31898612	8.351004985	7.933739274	7.415103324	7.768374358	7.973968468	8.31028701	7.952865017	7.837373561	7.472692822	7.843752309	8.281094499	6.888815419	8.086996106	8.765574545	7.87847765	8.576067019	8.236747944	8.407438936	6.463672787	8.573961702	6.869060143	7.016874073	8.102572303	7.970616748	7.769318094	7.178309092	8.448475919	7.879196858	7.067989174	6.982579343	8.211343676	6.898115319	7.593516503	7.596291687	8.122583157	8.230360445	7.816404999	8.151213856	7.626293455	7.870488236	7.093314716	7.321209717	8.144962048	8.530727325
AIM1	9.158362527	8.990191064	9.314467492	8.926632972	8.897638964	8.977809031	9.068168322	9.292813506	9.274703888	8.954782663	9.032596324	8.565993165	8.572323905	8.862652018	9.038002992	8.815023799	9.138732863	8.790797801	8.934668834	8.634262789	8.889059952	9.083644553	8.953316379	8.099239764	8.89708525	8.642170491	8.807711914	8.872536709	8.904384077	9.045035545	8.706767483	9.141725643	8.642887368	8.610328746	8.834934977	9.088625057	9.255281328	9.379958542	9.07582072	8.822042306	8.905008015	8.861192852	9.341419737	8.832085128	9.014161147	8.672631437	8.955872644	9.311680973	8.989249394
AIM1L	7.289176873	6.698486791	7.037500538	7.249637781	7.533781702	7.349479263	7.232397504	7.137644574	7.499661495	7.407210702	7.245801618	7.437267847	7.440405632	7.61398242	7.182114096	7.11907505	7.413682026	7.157889043	7.4667032	7.649606711	7.304491145	7.120343571	7.476343257	6.607956949	7.71610909	6.89386577	6.683040324	7.10018365	6.793627915	7.146936697	6.810244087	7.373295709	6.839124286	7.29892258	7.229674626	7.398135005	7.360209062	6.937237488	7.142558483	7.294611354	7.592997129	7.561836452	6.900629426	7.21658291	6.989924379	6.819406325	6.599165769	7.177792241	7.693768324
AIM2	5.581462654	6.741123366	5.551425589	4.970804105	4.277211618	5.327827816	5.936710088	6.00946952	5.096754879	5.593355786	5.0877621	6.286517435	5.434433144	4.872826092	6.285221723	5.542121473	4.526701006	6.869051292	4.683099775	5.313610473	4.778469313	4.900174543	4.52117256	8.541613861	5.18004147	7.037022885	7.090313236	5.796500314	5.363396219	5.263383116	5.373285087	5.542088874	5.908811303	6.496635238	7.847505774	5.591207642	5.313925118	5.857907076	6.853528487	5.264223663	5.866045158	5.026646529	5.780714766	6.29274738	7.318189719	8.173524499	7.111849329	5.600751959	5.046829588
AIMP1	6.70188957	6.93704087	7.116036291	6.77627338	6.833811692	6.692990233	7.056373608	7.236188393	7.039870374	6.792267825	6.976265448	6.725512298	6.786244996	6.758958989	6.823764502	6.881233572	6.955684579	6.828618237	6.587458675	6.897641641	6.697991997	6.800505276	6.968687708	6.377073211	7.006272996	6.84833487	6.953779853	6.80393579	6.843430676	6.768582739	6.782748615	6.725410571	6.619283027	6.526913486	6.754857844	6.839043819	6.779793484	7.197854389	6.826422121	6.972114045	6.881952808	6.91777551	6.981396736	6.884210679	6.88616915	6.708754489	7.098354541	7.024833788	7.045545048
AIMP2	8.552607774	8.713629	8.777976033	8.455449639	8.450572823	8.605505064	8.81935126	8.428737776	8.596788043	8.823956778	8.666023819	8.226249892	8.392826009	8.433423966	8.492547586	8.587805209	8.506642448	7.96247658	8.807295366	8.357304328	8.591976532	8.655558783	8.662151903	7.768854781	8.390312252	8.056736598	8.23784656	8.304514401	8.629495033	8.385928079	8.564136811	8.746244082	8.444476434	8.614523838	8.170861659	8.359006194	8.064178312	8.86045457	8.550504085	8.352068084	8.580168842	9.00113189	8.801932105	8.680587987	8.30331267	8.06460233	8.524449652	9.085554798	8.726850001
AIP	7.172736355	6.844471602	6.993919571	7.175996419	7.042636617	6.963739694	7.208016251	6.717603216	6.911419602	7.040448262	7.078871849	7.164024418	6.860256866	7.025175899	7.19419701	7.018786301	7.137736338	7.337544597	7.445358182	6.996222361	7.091214384	7.017786931	7.004371361	7.626293121	7.112042687	7.151662596	7.413841724	7.026414361	7.005452369	6.822198238	6.807126708	7.141609811	7.082508365	6.922614616	7.092350675	7.24842187	6.911843897	7.085358506	7.098298795	7.052619125	7.183647798	7.039723816	6.885000142	6.980382101	6.957435886	7.271729448	7.249685806	7.005743607	7.229397977
AIPL1	6.45182372	6.049946071	6.154454257	6.529281603	6.416775755	6.340394266	6.346033881	6.360694804	6.304875866	6.165750107	6.202898172	6.291631352	6.412972273	6.473740302	5.999188358	6.187884384	6.083979491	6.341618989	6.256305884	6.457040643	6.333350424	6.336735226	6.137213657	6.453097779	6.256875536	6.201469616	6.367092758	6.143599326	6.154098195	6.187302381	6.549000006	6.267503954	6.194061412	6.223663697	6.245183611	6.387559326	6.481835885	5.854259001	6.586341257	6.488830743	6.412238391	6.317929534	6.239114546	6.291266692	5.921124699	6.038681589	6.299734157	6.150785114	6.476725071
AIRE	7.232963502	6.966247908	7.163716618	7.491272794	7.485215986	7.372813661	7.322701534	7.326949358	7.32321024	7.296031325	7.343584925	7.167766802	7.435601214	7.532650324	7.174178544	7.058001635	7.325421439	7.31033292	7.147786717	7.396153199	7.387040594	7.248416513	7.422545395	7.304032073	7.31425491	7.157015958	7.229350152	7.278900582	7.107698065	7.29108974	7.400553361	7.186677833	7.122628653	7.259986293	7.273310148	7.43252457	7.44257263	6.877106233	7.337234652	7.383799463	7.328034708	7.409525861	7.184670774	7.225281145	6.994316833	7.188035207	7.291917393	6.770091194	7.350982736
AJAP1	6.119518542	5.873296815	5.619663528	5.77259447	6.00011574	5.594694206	5.889112792	5.871559554	5.474467702	5.656049898	5.74435705	5.767522144	5.810223491	5.900423425	5.566251277	6.062634315	5.628978	5.791603097	5.694211635	5.725315286	5.858784464	5.942275108	5.58106263	7.021438702	5.782874567	6.463167993	5.751919828	5.954880528	5.675331792	5.653469537	6.192835493	5.888354008	5.971181553	6.193732587	5.702005974	5.838118168	5.667539948	5.394007693	5.642836261	5.995298684	5.549737321	5.892380779	5.754833894	6.318649685	5.609117403	6.597981145	5.845740125	5.719332728	5.586329688
AJUBA	6.226615484	6.65865387	6.633826047	6.645940599	6.452344062	6.579738195	6.810552121	6.481745366	6.623352504	6.440695201	6.503380542	6.403976146	6.4149239	6.537807882	6.693064805	6.887448406	6.480977021	6.343277089	6.602900217	6.813154103	6.466776126	6.487677159	6.262670387	6.638939961	6.359459633	6.747822868	6.754419022	6.409847973	6.404433992	6.884845823	6.707789443	6.285139723	6.472511991	7.033677062	6.465050437	6.432468371	6.862401736	6.243757703	6.607632379	6.732626937	6.227217547	7.075053909	6.567934729	7.214405098	6.347908955	6.66063358	6.528981391	6.208724049	6.145782763
AK1	7.729267028	7.471904884	7.702558681	7.210192869	7.271517883	7.228463491	7.138236328	7.024457777	8.044584393	7.72778847	7.069004383	6.501669324	7.762593112	8.15638788	7.352721298	7.124106952	7.87198878	6.457372362	6.532609663	6.646102158	6.713482591	6.764455546	7.206221159	7.345356921	7.089331507	7.811143978	7.149798587	7.011804788	6.809140274	7.167030804	7.008557536	7.047044677	7.336101844	7.976090165	7.544734434	7.492399057	7.958679615	8.354936842	8.341999907	7.474275828	7.973244453	7.494794439	6.9673984	7.474930818	7.029898512	7.201234328	6.970666683	6.924797375	6.699365723
AK2	8.516877996	8.504343909	8.771787254	8.529432461	8.545379423	8.570441635	8.33989566	8.306111211	8.304000033	8.377543248	8.50734002	8.349421354	8.178268359	7.962073188	8.174750171	8.406417568	8.463952238	8.358283509	8.694984924	8.304345054	8.540579539	8.490768633	8.715407587	8.092958557	8.562462662	8.349713711	8.278168675	8.128301812	8.438446823	8.331481059	8.062735752	8.530558505	8.243098277	7.824888644	8.113175259	8.568973629	7.822666614	8.498051804	8.082165613	8.323276496	8.599458197	8.564023974	8.506832366	8.376767274	8.108920331	8.067808854	8.437872818	8.502413133	8.850692088
AK3	9.075894964	8.859456492	9.277324722	8.976197086	9.256393715	9.28579813	9.369594152	9.008069176	9.157816281	9.076004283	9.198256928	8.991101836	9.289294672	8.922394217	9.199048336	9.040839522	9.256839408	9.099198984	9.334433563	8.906829139	9.223992103	9.101951153	9.068498508	8.360186285	8.998096531	8.496804904	8.881921078	8.978564013	8.873516207	9.091839205	8.97784658	9.030439488	9.026252413	8.873913601	8.725289903	9.181841364	8.98099799	9.561939557	8.779787373	8.960074072	9.17725087	8.96110706	9.146268162	8.832412004	8.880473341	8.709940228	8.773588268	9.30293743	8.833641859
AK4	7.164184203	6.96553172	6.983871509	7.27280261	7.552383095	7.007962966	7.611070738	7.506239533	7.948713796	7.637418005	7.375896653	7.212862957	7.605208545	7.673062198	7.337058076	7.292329216	7.980705286	7.395409794	7.314091545	7.255581438	7.502718803	7.279097177	7.663723565	7.325191658	7.227695844	7.744761483	7.169018024	7.086283003	6.982497092	7.243762496	7.46527456	7.141588452	6.91677114	7.525761298	7.605672232	6.972425765	7.264811669	7.559986404	7.197244144	6.889878787	7.305764803	7.173407533	7.007206789	7.343822094	7.084306078	7.270261815	7.446882754	6.922340949	7.297009439
AK5	4.354036258	4.530685181	4.357544219	4.348469098	4.343088913	4.467116936	4.28979419	3.94822614	4.298520745	4.255508109	4.247731838	4.370207946	4.177372088	4.218946445	4.385685885	4.626643819	4.615380884	4.292444512	4.269799281	4.234747278	4.277530329	4.375074043	4.379087994	5.174389787	4.475095261	4.571145965	4.664757045	4.36996403	4.567780419	4.112340869	5.011953868	4.360662525	4.589842444	4.303655208	4.20086853	4.103119053	4.355858635	4.294021205	4.63573085	4.395131784	3.992933843	4.694678612	4.39632857	4.182590911	4.260678672	4.320065353	4.361855448	4.099366112	4.027025514
AK6	7.4558947	7.657174174	7.522481321	7.3285855	7.087902564	7.045072885	7.548237852	7.736793429	7.616310907	7.346267131	7.409767711	7.341364218	7.258957018	7.078864033	7.413026912	7.282147425	7.638282887	7.225859648	7.196955954	7.225639776	7.247193776	7.291618565	7.319878671	7.319590678	7.161440697	7.354463954	7.224726989	7.219316995	7.583124785	7.461836495	7.501705035	7.402669127	7.301488799	7.625184764	7.393636205	7.404953002	7.41021337	7.805784111	7.664126496	7.417427883	7.4076613	7.681301797	7.716273762	7.543225741	7.538392386	7.285974887	7.619231636	7.653312082	7.471314515
AK7	5.0784235	5.049979962	5.132009833	4.678393713	4.916600048	4.984753864	5.092337286	5.516735077	5.430013102	5.044097737	5.006416314	4.976876194	5.019432254	5.091041304	4.984733093	4.983542944	5.919787702	4.905794168	5.089928219	4.657026066	5.052335872	4.982360518	5.018268278	4.450867027	4.886332352	5.173886319	5.041405658	4.808887407	5.05694013	5.08962747	4.710722474	4.95211584	4.852700561	4.996384612	4.923609488	4.7581317	5.855559821	5.575821388	5.007238789	4.999841423	5.096956381	5.610835725	5.15050593	4.845449086	5.301663504	4.632827617	4.967684319	5.135721183	4.859894734
AK8	5.564798997	5.789892189	5.640601195	5.877627419	5.853271572	5.91881557	5.85333383	5.626547798	5.933339292	5.982760976	5.755273507	5.890834435	5.851340919	6.084832388	5.749393074	5.812973598	6.123068527	5.865983635	5.808939633	5.863927625	5.938776452	5.923950629	5.819007666	6.33541598	5.881354388	6.125649631	5.942115159	5.780323093	5.871287216	5.795808012	5.955995879	5.820572429	5.709575869	5.718589418	5.841127413	5.819070542	5.994299394	5.65221598	5.592157596	5.791703044	5.677138511	5.713937082	5.78240249	5.924768475	5.797517563	5.897706352	5.596304883	5.687763309	5.636809016
AK9	4.745113986	4.23110206	4.484007616	4.498383236	4.420934625	4.557920791	4.337737172	4.243305915	4.368849849	4.216553604	4.080651002	4.545325331	4.378905621	4.581386336	4.402102311	4.38248986	4.41218075	4.367317561	4.442424181	4.327642135	4.58887324	4.445864826	4.385641785	4.425124835	4.454212428	4.20583545	4.326290951	4.592668605	4.60443774	4.264191872	4.371523821	4.457482834	4.488333573	4.106215151	4.421240715	4.739848169	4.50535437	4.570549339	4.850277561	4.50124108	4.493621553	4.209668876	4.217036485	4.672339335	4.361243847	4.140176034	4.21450189	4.220282372	4.469706398
AKAP1	9.907131993	9.450406693	9.784480591	9.784597507	9.626031267	9.543523004	9.424405569	9.28814301	9.560723839	9.623022669	9.646643522	9.438440985	9.525036723	9.579441051	9.328298693	9.362939336	9.928770094	9.350009246	9.829535485	9.320637235	9.832708679	9.672507568	9.637957995	7.53959263	9.559353516	8.621720681	9.229197425	9.63215721	9.912318144	9.700498985	9.616031413	9.705179175	9.553505086	9.001187567	8.810418069	9.400158403	9.449924304	9.974190233	9.292458273	9.285021443	9.528873042	9.70488536	9.853365243	9.300778318	9.165589116	8.756718274	9.545418547	9.690530788	9.65798675
AKAP10	7.596578443	7.770142827	7.468947021	7.326809912	7.342157429	7.580070482	7.532146504	7.537800774	7.538903973	7.671142253	7.541105244	7.616721915	7.166288761	7.2159604	7.797867006	7.601443916	7.65894026	7.581881067	7.566574143	7.316449759	7.533688206	7.611652757	7.411710359	7.978175309	7.735408208	7.75472667	7.641395373	7.582759212	7.651875166	7.394844827	7.28854324	7.66050922	7.645835741	7.310115982	7.703581302	7.68695441	7.341948617	7.975216579	7.430186192	7.546683253	7.642784491	7.45905646	7.706048032	7.3839256	7.875890401	7.723428993	7.676792238	7.804892782	7.863554598
AKAP11	7.568701741	8.039631624	7.603702514	7.595999526	7.290160206	7.50482226	7.336799638	7.840435937	7.533456284	7.402372084	7.364395056	7.560094074	7.379990921	7.738131028	7.579933687	7.560759168	7.687847227	7.825890251	7.214269459	7.399077871	7.416005007	7.337380581	7.367573922	8.196341427	7.479842296	7.529891012	7.938743973	7.552800881	7.819980338	7.867901496	7.631426764	7.654274477	7.842338257	7.756249166	7.915235959	7.413039441	7.320642055	7.933515254	7.807013865	7.567745493	7.663789895	7.248026572	7.807610023	7.597340385	8.062074473	7.9296681	7.963120008	7.501659242	7.569427087
AKAP12	6.239870025	6.83949436	6.088615676	6.100779741	6.031125018	6.088830123	6.363892517	6.226163294	6.034066971	6.500140671	5.999250391	6.372091083	6.276774304	6.03318604	6.01028667	6.498420856	6.013561727	6.186278247	5.985604499	6.218723005	5.950594785	6.377472421	6.184080207	6.939696407	6.56011857	6.724999532	6.65607009	6.621739235	7.017930978	6.037585158	7.551115983	6.401955626	7.352913609	6.483934327	6.578612937	6.461570997	6.68253656	6.278884422	6.089503014	6.737253946	6.052166689	6.479713666	6.274734596	6.601651677	6.537527094	6.790786369	7.174354125	6.180963999	6.054441695
AKAP13	8.858969474	8.910331737	8.739938585	8.840438146	8.429958976	8.515087172	8.395758603	9.014708737	8.721435512	8.600270011	8.561141665	8.981177644	8.501293813	8.641210571	8.634514069	8.624133022	8.790445846	8.779743598	8.560147732	9.045405898	8.584361812	8.490932627	8.326070501	9.452471385	8.686699813	9.326320443	8.957954879	8.65129667	8.557266426	8.693265739	8.375220304	8.62665752	8.807326029	8.830349822	9.188045171	8.814759152	9.122820571	8.927879574	8.779583509	8.927538458	8.658920544	8.62540084	8.735755567	8.759782148	9.090919877	9.074426348	8.782001373	8.650931213	8.968909496
AKAP14	4.360194994	4.284294896	4.308002048	4.226352949	4.062981245	4.447266642	4.032574633	4.119802045	4.130789388	4.437045173	4.224985995	4.148105229	4.21172346	4.057829481	4.047365419	4.217155737	4.050744606	3.761914059	4.183402316	4.200458187	4.047756306	4.235383503	4.075001663	3.924527383	4.183592375	4.227416172	3.936864169	4.448962697	4.100366225	4.291630649	4.242506877	4.335396352	4.152925692	4.145858467	4.169865991	4.219130845	4.312977515	4.021171291	3.947315267	4.077000338	4.01394161	4.187933905	4.419577312	4.125747048	4.120488018	4.253302032	4.176824929	4.354441086	3.856008085
AKAP2	6.961498093	7.593810763	6.014195718	6.373166116	6.037275474	6.550096557	6.817619979	6.825580817	6.502418232	6.755139416	6.321711518	6.625687777	6.71995099	6.575024673	6.620009127	6.916467114	6.515758781	6.856379838	5.995055376	6.785804047	6.328312254	6.445306649	6.429422194	8.285888416	6.459725523	7.587575416	7.423036126	6.836266816	6.841521351	6.725258903	7.196485665	6.418211256	7.504013358	7.700114237	8.029627947	6.531109416	6.732001452	6.771299645	6.613308593	6.944711614	6.939313679	6.677831776	6.662475087	7.332861394	7.747755272	8.056974352	7.088489031	6.756484655	6.2068306
AKAP3	5.582477161	5.218777982	5.509184951	5.766325185	5.500102975	5.473611871	5.316281808	5.238131218	5.328484699	5.283269681	5.499560409	5.386301162	5.525862714	5.513726994	5.62401976	5.458131094	5.661177132	5.280355634	5.786439645	5.435709806	5.574946744	5.427751582	5.239140045	5.249521184	5.290197759	5.648852471	5.341192083	5.375220039	5.58317633	5.505378602	5.684525095	5.45120847	5.421770535	5.456958579	5.528884962	5.745857602	5.394464526	5.589490913	5.728864142	5.320113845	5.484736373	5.883284758	5.437013668	5.156160711	5.548333702	5.61359491	5.174485645	5.596357552	5.63044678
AKAP4	4.917711785	4.863812051	5.00733393	4.995748005	4.86102697	4.982315513	4.836407059	4.685189043	4.843827627	4.766923334	4.692796602	4.895940029	5.024312351	4.982247959	4.957172998	4.860328675	4.686585801	4.663776325	4.980129203	4.967830642	5.021707079	4.88369196	4.780260207	4.814962016	4.734159378	4.796901281	4.823240789	4.796889204	4.880325918	4.859298942	5.192001074	4.916059033	4.81919658	4.646794127	4.836021742	4.859901747	4.985838116	4.755291541	4.731297587	4.840980139	5.06790681	5.054962786	4.717942551	4.648997143	4.603843637	4.766441053	4.635942917	4.727861473	5.00409871
AKAP5	5.884138651	5.359437246	5.960833089	6.179466166	6.633579747	5.880931489	5.335785186	5.862543719	4.942534192	6.041037619	6.376829261	6.261444468	5.930643054	6.47093834	6.056550401	5.862309502	6.642535089	5.697269004	6.01974698	5.68098452	6.347770034	6.128250988	6.014098645	5.109490825	5.942810856	5.052185765	5.463013164	6.043690674	5.820939893	6.101798428	5.540489084	6.025325294	6.434541188	5.04495086	5.608051395	6.580199441	6.573744831	6.611239064	5.517447612	6.165529008	6.580580499	5.977784405	5.996827476	5.613483965	5.936183755	5.193150232	5.683198746	6.09100239	5.799568291
AKAP6	6.00755687	6.12598867	6.520216172	6.345372488	6.364892078	5.899650933	5.986418175	5.419981131	5.932887131	6.008205133	5.822257961	6.006624673	6.018084183	5.318791163	5.7425247	6.321208202	5.46552767	5.916627015	6.630570869	6.191046711	5.983896553	6.303905859	6.120588315	5.432056815	6.088698968	5.430661955	5.580583029	6.223700076	5.933707492	5.957986042	5.990732594	6.404094942	6.382186389	5.582645181	5.679409761	6.231209166	5.035457589	6.213626076	5.780046194	6.444199	6.04058371	5.857375679	6.082975256	5.859219118	5.968791928	5.555671219	6.088029423	6.647094961	6.078801666
AKAP7	6.28986636	5.626685033	6.189447863	6.236714374	5.771453501	5.412398895	6.045011207	5.685049453	5.531255679	6.00899497	5.958008884	5.705109024	5.802855628	5.765277802	5.695506026	5.460099507	5.869420358	5.676572104	5.655723962	5.489929767	5.759744058	6.218590432	5.830629128	5.460064501	6.131648501	5.401205177	5.337451089	5.982031609	6.057433877	5.525012342	5.63130408	5.79315726	5.965762007	5.415101389	5.547278061	6.030520314	5.641871714	6.088057576	5.924450454	5.741911617	5.792315394	5.756471522	6.140983723	5.70379482	6.073746059	5.292741343	5.768175035	6.555693333	5.944349162
AKAP8	8.778842545	8.91713412	8.979284754	8.928522261	8.904218218	8.916298263	8.625730021	8.684465918	8.946821072	8.846398551	8.757669866	8.902830592	8.758694731	8.831838087	8.644859669	8.841363463	8.866849997	8.808829386	9.009565197	8.860256677	8.804848384	8.745271584	8.776424096	8.999852001	8.901835089	8.700932827	8.786598675	8.888669496	8.982501531	8.900395968	8.810584872	8.711039372	8.756410642	8.714835995	8.831492235	8.661257392	8.748891899	8.816792467	8.847843796	8.91318946	8.766809829	9.05986395	8.865383179	8.808099464	8.711832783	8.782153992	8.857164736	8.732952306	8.918732513
AKAP8L	8.778751727	8.898753043	8.868008828	8.912841654	8.92029615	9.015787984	8.537028649	8.597526005	8.704299134	8.907718443	8.707015086	8.859674682	8.686091398	8.839853193	8.744573138	8.759239761	8.807690593	8.694462784	8.80691625	8.778938168	8.887979531	8.857964295	8.578850149	9.383445904	8.877163257	8.792027676	9.003915371	8.806385597	8.728162171	8.859664541	8.668321711	8.745503024	8.88177063	8.71564481	8.765641412	8.726063457	8.707974544	8.646394566	8.557471999	8.745509589	8.757443421	8.699858564	8.94952227	8.701521692	8.847856887	9.015801933	9.057826341	8.957124011	8.840063319
AKAP9	8.66971186	8.061159054	8.784648623	8.437695696	8.692511534	8.220677079	8.139033545	8.264613689	8.11902184	8.281909233	8.353975167	8.355224587	7.959619602	8.286968721	8.354161661	8.139223294	8.340164956	8.091518031	8.609755435	7.880084946	8.621896374	8.617533715	8.463952736	7.556628134	8.59119497	7.375145518	7.950586776	8.506649711	8.323810146	8.393316476	7.565562681	8.543961175	8.493082531	7.491810658	7.893026969	8.714956178	8.375395586	8.767285317	8.141196296	8.438359252	8.443412541	8.069168816	8.680369504	8.024705137	8.373078873	7.823784713	8.203762004	8.796591903	8.652433298
AKIP1	7.439094431	7.993855926	7.470488587	7.58700295	7.321586841	7.521421563	7.827637128	7.215248885	7.484527544	7.653119613	7.814475877	7.304842731	7.431832953	7.306061133	7.801385405	7.578150607	7.700254812	7.465590069	7.329309387	7.28421242	7.538540399	7.589458795	7.581395187	7.495708911	7.317256508	7.978252133	7.778416072	7.40968356	7.486814404	7.622363778	7.5999167	7.403402561	7.629103106	7.654095798	7.414868559	7.504613046	7.764423148	7.830915437	7.424933715	7.48769384	7.334997188	7.300659917	7.815642356	7.362235076	7.89749707	7.881706507	7.626871594	7.692202887	7.23265982
AKIRIN1	8.793110315	8.940958653	8.758563194	8.891517196	8.826904543	8.6019121	8.736345463	9.284529871	8.833654501	8.735903554	8.805704124	8.927389798	8.714032912	8.997262106	8.797696945	8.826902507	9.069700348	8.940458242	8.772367336	8.699464962	8.53470243	8.675882862	8.728053154	8.790997801	8.892475558	8.977797329	8.919743065	8.823205602	8.764931305	8.876022723	8.682419861	8.77244879	8.806900227	9.114028714	9.01232923	8.900965728	8.97464425	8.981905179	8.955093004	8.897653273	9.025745849	8.828533404	8.786237816	8.937424829	8.900970518	8.926475442	8.988358257	8.671467101	8.946452367
AKIRIN2	8.508094577	9.032707965	8.397731159	8.464611183	8.151474786	8.380536105	8.608287201	8.913004333	8.533493593	8.301551734	8.609967749	8.663870769	8.382499227	8.133629844	8.918636805	8.660864753	8.788838389	8.76673786	8.480913436	8.701223006	8.444381519	8.376097296	8.423454751	9.198597013	8.464214555	9.238538419	8.955701339	8.34821675	8.482498161	8.656097811	8.130566007	8.634864658	8.62017272	8.949344063	9.317637979	8.586145027	8.92629518	8.594842817	8.629430109	8.629778489	8.576599904	8.291020021	8.574718474	9.004770299	9.030317062	9.155021394	8.433034466	8.555481656	8.149730687
AKNA	7.65465329	7.940453224	7.466996249	7.674587007	7.682906097	7.957866784	7.728389002	7.558652511	7.814785844	7.750318224	7.678288716	7.943676651	7.730183709	7.552583737	7.979929712	7.952017877	7.682992441	8.277506209	7.619648417	8.010707534	7.819346387	7.861801017	7.696570587	9.129299999	7.916937931	8.416356476	8.298491379	7.795594114	7.62384187	7.750668759	7.966300724	7.817354051	7.953572067	7.759331511	8.070260515	7.843877167	7.681381052	7.687523057	7.445822529	7.664719834	7.922333417	7.628321601	7.585558813	7.676023127	7.864418829	8.295188088	8.315203058	7.688892702	7.985648012
AKNAD1	5.080645798	4.512007991	4.876209002	5.039452913	4.899607605	4.980191102	4.896874585	4.697439021	4.928206692	4.956574057	4.928594365	4.881191275	4.919239333	5.091360646	4.527514351	4.885778562	5.073799821	4.768961061	5.126766535	5.046001897	4.878976084	4.774718102	4.893522531	4.653321814	4.650741055	5.018438935	5.04285567	5.148390464	5.033797187	4.705770738	4.820128797	5.067964399	4.72273917	5.053822001	4.734766566	4.877643612	4.81058801	4.979774582	5.023759598	4.828379414	4.828472101	4.785291715	4.920017044	4.762800506	4.782678836	4.803896385	4.963462076	4.659445361	5.235381458
AKR1A1	9.673189902	9.647110666	10.0630601	9.935739767	10.12759152	10.10837051	10.18723139	9.509453791	9.872987524	10.13849587	10.04249752	9.780901154	9.76936814	9.735622335	9.997875052	10.03935317	9.437582682	9.837454796	10.18931604	9.721149162	10.03733815	10.14578851	10.15223578	9.18806389	10.097684	9.431610203	9.430589605	9.745254758	9.613003891	9.630678176	9.321125469	10.04383299	9.702739911	9.542148284	9.383582091	9.799139007	9.666993264	9.449026572	9.51521425	9.725261295	9.750491304	9.701364953	9.716234925	9.47478727	9.61972811	9.319800684	9.718500476	9.899344567	10.11907679
AKR1B1	8.36545728	9.631134082	7.412809249	7.769422523	7.248009628	7.714495405	9.202314871	8.247812226	8.334874336	8.422943253	7.88352529	8.575444149	8.256724687	7.282372993	8.710213358	9.985896558	7.636085901	8.854399694	7.120807236	8.342093527	7.71866895	7.826698406	7.160158257	10.51740183	7.859495166	10.14266894	10.006217	7.90688234	8.363649669	8.11242328	8.709404121	8.28824836	8.838585155	9.723838502	10.19561791	8.353320636	8.325725697	8.272927305	8.364743296	8.439470884	8.376663823	7.887351065	8.024163527	9.431720626	9.973556979	10.60254098	8.978568464	8.709144724	7.083652992
AKR1B10	10.71691384	8.368820681	10.50051709	10.39672954	11.17821683	10.05580885	11.33681094	9.622729394	11.28781466	10.79087603	10.43857474	9.327605271	10.58643243	9.631606718	9.599861551	10.56994505	9.725828564	9.532224045	10.6014336	10.72500796	10.33447448	10.69207909	10.75310002	3.630948294	10.57271214	9.885238246	6.413002241	9.477673296	9.053275303	8.498147638	8.590472836	10.536747	9.678786767	10.52081312	8.783049482	10.26704925	9.959115627	10.44158711	11.01106837	9.745729095	10.98959996	10.16114649	10.45224187	9.601280566	9.595443142	7.227708769	7.963164028	11.10821416	9.984988488
AKR1C1	6.831007961	7.320551164	7.164157957	7.322216034	6.707588099	6.607264158	6.996505211	7.065006988	6.825704735	7.238990245	6.955369842	6.872543473	7.539411829	6.69450168	7.238757354	6.764101561	6.495579493	6.746175284	6.649149038	6.863440507	6.853807433	7.420191288	6.559691114	6.751272718	7.353090679	6.715934663	6.797873733	6.950555096	7.126274372	6.807886398	7.354114569	6.981385847	6.874249995	7.015600339	6.606300379	7.007056362	7.006441483	6.901015555	7.528274174	6.811817792	6.799645655	7.083028837	7.436290137	6.765356622	6.860236592	6.985084846	6.949490834	7.565062671	7.054654658
AKR1C2	8.269956328	6.13215955	7.938108429	7.152128687	7.178250575	7.697478898	7.627315567	8.371356577	8.343505498	7.111963756	8.307909524	6.858917131	7.598305622	7.831985524	6.923324221	7.442375074	8.518902113	7.723314098	6.795894494	6.452524673	7.455741221	7.375829457	7.875942226	6.246745237	6.063341589	7.718300204	7.315085835	6.805356771	7.139056972	8.621224445	6.718600915	7.495904298	6.953490987	7.132604372	6.979120219	7.584280486	7.032706283	8.07324544	8.068543609	7.828561198	8.17538508	7.728593587	7.235815141	7.085069286	7.507084945	6.675276975	6.331969327	8.510475893	7.729689091
AKR1C3	9.744623331	8.936155083	9.47409371	9.469634614	9.846660996	9.379071331	9.898961589	10.00418909	9.808145236	9.406486858	9.838330086	8.847017573	9.288519725	9.636385325	9.811895972	9.647036425	8.732889804	9.469551151	9.851259986	9.145138888	10.01090367	9.684386083	9.939366593	4.89074938	9.523116108	8.480239336	9.040476523	9.420536342	9.572750873	9.466998489	8.129984457	9.616436219	8.906377492	9.053995628	7.825193567	9.446914171	9.550677279	9.744683069	9.413566599	9.331837881	9.563485609	9.069761799	9.638326421	9.029431141	9.392028987	8.199628466	8.567382733	9.870646073	9.858981706
AKR1C4	5.94767002	5.335276805	6.08543923	5.446633798	5.704145124	5.571607652	5.875012106	5.239134363	5.854169764	5.552422616	5.563403679	5.388955621	5.7181297	5.387644777	5.594593073	5.534500948	4.959287766	5.385998228	5.536940817	5.08532803	5.540007394	5.369327232	5.454232388	4.607805507	5.383707983	5.892269686	5.347828956	5.437409969	5.634632049	5.467362756	5.262306506	5.641237036	5.127919091	5.277446472	4.855646596	5.487331236	5.046873707	5.65088269	5.709768628	5.420132293	5.559597882	4.973491554	5.334000841	5.3592273	5.600193888	5.000677453	5.023772962	6.054201369	5.780880334
AKR1C6P	5.086671423	5.093458992	5.33195662	5.010937805	5.295557923	5.309283161	5.0225495	5.16167703	5.241882512	5.075084112	5.000483878	5.225550348	5.466160872	5.336623009	5.036010408	4.957884669	4.893919729	5.101289174	5.009787621	5.221502456	5.165860644	5.334477755	4.97732133	5.294775258	5.132930959	5.058992693	4.892537814	4.830554084	4.919036244	5.069378305	5.046059201	5.226018905	5.069704609	5.101040814	5.051629154	5.060502659	5.087729248	5.165971019	5.418516509	5.386848176	5.222164453	5.3435383	5.053205853	4.651343974	4.918023103	5.109316257	5.105570152	5.03225849	5.047670283
AKR1CL1	5.74766432	5.398516296	5.151719415	5.410283513	5.499666847	5.272858411	5.257407986	5.512912103	5.373444673	5.473418272	5.459620224	5.496520409	5.565850149	5.414109053	5.269253975	5.2098506	5.34225131	5.263378387	5.407853555	5.496555151	5.467928756	5.420341657	5.349614241	5.561145045	5.193454524	5.47597346	5.470285507	5.426996527	5.440512342	5.329015604	5.639010975	5.323985741	5.408336609	5.339942811	5.397471354	5.42683943	5.419573069	5.443718451	5.209721373	5.183729718	5.058704743	5.357020354	5.447653832	5.53914094	5.374384837	5.213607537	5.234336373	5.210816535	5.441107087
AKR1D1	4.605915771	4.723006762	4.525772885	4.712414592	4.424516032	4.4431158	4.383854558	4.426632415	4.376674288	4.52338069	4.474606826	4.374656394	4.777168813	4.902364257	4.5122751	4.575457768	4.543739275	4.458003018	4.412448774	4.265085903	4.622407125	4.451089465	4.650492038	4.492085568	4.45383704	4.655841312	4.646785779	4.690621258	4.464800857	4.660531416	4.50326091	4.574420178	4.444553525	4.793798555	4.243231814	4.530299405	4.442226985	4.743021617	4.999293494	5.003218845	4.666568162	4.775858702	4.342602359	4.660409333	4.823310771	4.473204207	4.393807955	4.58683578	4.420346283
AKR1E2	6.877381127	6.740915817	6.367278763	6.376463789	6.605549034	6.444324136	6.796129741	6.953696032	6.568594711	6.607082383	6.988464966	6.96110123	6.870483156	6.844271504	6.562766932	6.123557207	6.466422042	6.786545334	6.542949783	6.566490646	6.799710567	7.165169841	6.412069338	6.813899669	6.731032668	6.379399125	6.665669881	6.891053402	6.835532047	6.849887247	7.205967709	6.996469696	6.435513978	6.755140842	6.405484162	6.532760767	6.092513921	6.855783258	6.384868049	5.969290338	6.537769854	7.01092654	6.46835544	6.116358875	6.58281054	6.380253761	6.664443704	6.895442986	6.739796985
AKR7A2	9.784666793	8.868936504	9.505775459	9.588555785	9.817723214	9.499774249	9.943979646	9.289518281	9.472223656	9.822157871	9.606573067	9.431764997	9.982039445	9.488840057	9.303770577	9.622313614	9.637484671	9.433786114	9.547834154	9.048142428	9.598788794	9.749981716	9.61586084	8.602036063	9.546297492	8.93226315	9.034569615	9.675926999	9.315284749	9.249621145	9.225755967	9.528278348	9.436334876	9.192438964	8.900975952	9.627573626	9.346045788	9.853643269	9.204717696	9.029699552	9.421004635	9.272336618	9.618151342	9.272565718	9.104880406	8.865212302	9.149019396	9.922385233	9.467006327
AKR7A2P1	7.470905705	6.725786136	7.472374773	7.591586261	7.684205315	7.621249826	7.891520533	6.976492192	7.60626547	7.326406307	7.434836771	7.268976107	7.593726548	7.429211206	7.397374209	7.417586394	7.264760136	7.274041251	7.632949284	7.042749988	7.48790638	7.558717431	7.635170425	6.237792889	7.487269157	6.764468606	6.557007987	7.353094988	7.300547092	7.112025342	6.838046014	7.494671896	7.095761753	6.897280741	6.711941562	7.750767085	7.239525403	7.628058001	6.961444395	7.028846631	7.52497529	7.407915647	7.417842602	7.162245792	7.002719233	6.434988801	6.764706807	7.615200803	7.672410019
AKR7A3	10.4865569	9.266384805	10.21202431	10.20019878	10.50275764	10.47308886	10.62132719	9.633077483	10.31354695	10.55106762	10.19359589	9.752421994	10.34031657	9.97237554	9.815145303	10.1732056	9.801272309	10.12238915	10.27938968	9.716564116	10.21110019	10.44977019	10.3777254	8.536482603	10.37220948	9.028244176	8.955717477	10.00528068	9.811605961	9.740376584	9.173656247	10.34228373	9.920704851	9.461616832	9.28053943	10.51836765	9.628458334	10.12827553	9.870759502	9.548674594	10.13724509	10.15034416	10.12029785	9.730127827	9.599317894	8.726485523	9.604386271	10.55345763	10.39835568
AKR7L	8.892851556	7.742404942	8.837859552	8.618189101	8.997640706	8.98575909	8.480018018	7.465264595	8.641227994	8.612841282	8.387335946	8.4456508	8.314655982	7.851797547	7.757910412	8.553665968	7.82122599	7.973084309	8.813731586	8.102994475	8.894273051	8.834048941	8.817812587	5.72859421	8.905187834	7.069408792	6.746371417	8.387537897	8.475240386	7.885545201	7.2829422	8.822721066	8.113918901	7.093232657	7.026982978	8.902874651	7.431377599	8.101487479	7.786606053	8.023996083	8.438189552	8.195584575	8.745615448	7.70216444	7.719025378	6.403908814	7.766643345	9.211697323	8.875036111
AKT1	9.969665284	10.11185251	9.800795257	10.03010721	9.845773427	9.952055481	10.02855884	9.949847901	10.26466093	10.07003952	10.11287121	10.06201319	9.933485899	10.0622229	9.987955014	10.00405172	10.14791245	9.940942169	9.843622265	10.0594963	9.958911352	9.930349338	9.980510408	10.03240043	9.904575825	10.36165549	10.22308299	9.929815351	9.940277658	10.00474579	9.985109522	9.812907224	9.939633732	10.15840752	10.06748836	9.829221508	10.17721862	10.03909827	10.144699	9.961675864	9.985405938	10.11719047	9.88153914	10.06088308	10.03624707	9.996204773	10.05609076	9.769870624	9.803130549
AKT1S1	8.501767103	8.260693027	8.328773661	8.354657512	8.434345202	8.40062606	8.589491484	8.128735084	8.733265083	8.71826048	8.613323883	8.316403353	8.427908836	8.456051424	8.404155896	8.619611591	8.654570914	8.288276245	8.734711067	8.322232541	8.554442008	8.516587334	8.588189068	8.691983814	8.490142101	8.901251583	8.77380827	8.478868346	8.391961883	8.446536121	8.459354318	8.387260733	8.275920728	8.605530949	8.456558212	8.321310889	8.436411005	8.198281812	8.358425714	8.204085416	8.220628079	8.671466345	8.296976402	8.549153165	8.091100883	8.36332055	8.271212377	8.239797932	8.276660874
AKT2	9.230129382	9.476354012	9.319456721	9.222358614	9.103898461	9.275892461	9.270328124	8.939950487	9.342995629	9.411454352	9.136676081	9.305386303	9.119467249	9.267524528	9.253713773	9.398261852	9.403513863	9.246642901	9.301343242	9.169510961	9.09904099	9.258078881	9.159066301	9.653808554	9.253911524	9.50039637	9.462732408	9.214638989	9.282336226	9.238603141	9.339934115	9.207907259	9.317510189	9.257978928	9.196495121	9.061258451	9.336671492	9.305269254	9.124074601	9.110949835	9.143095118	9.340494781	9.209256716	9.198600759	9.340908586	9.367258763	9.305706087	9.385602424	8.944725017
AKT3	6.504274313	7.782336094	6.083076571	6.098165606	5.153881795	6.198849064	6.941231229	6.411604342	5.685335357	6.533280416	5.626683808	6.497280644	6.562067934	5.362259694	6.484881392	6.995936007	6.082141406	7.226035521	5.617155455	6.46138402	6.048202974	6.448833175	5.837369423	8.706963778	6.242835091	7.868698613	7.646169303	6.717306481	6.975686976	6.406390578	7.880481749	6.562363204	7.927734928	7.897150816	7.844405513	6.861797894	6.733081646	6.895175951	6.763181664	6.958567848	6.764739502	6.375718516	6.531651074	7.301078885	7.941038021	8.200081414	7.173937847	6.805765517	5.866224427
AKTIP	7.773879887	7.17507939	7.943831152	7.853442917	7.691389552	7.541604882	7.70199149	7.207662147	7.166678753	7.759262928	7.719384016	7.579206469	7.264858619	7.323832405	7.508377525	7.379616863	7.888035105	7.642005185	7.997262881	7.462483051	7.90401815	7.516863934	7.539618305	7.326096979	8.121574936	6.766727752	7.064424054	7.618417542	7.494554225	7.297365372	6.8823936	7.960021293	7.851900366	7.259157356	6.95028294	8.472993207	7.440822162	8.153960166	7.451628307	7.509139031	7.957464493	7.427851306	7.78354073	7.292153799	7.799392996	7.178379764	7.23678954	8.095707356	7.974580099
ALAD	8.059209112	7.334159648	7.771701028	8.031070147	7.895150059	8.119847471	7.763829533	7.560418204	7.797827733	7.944241463	7.771516369	7.42996421	7.709618567	7.782888861	7.878775384	8.01263204	8.133940525	7.464238117	8.202587048	7.33366325	7.920630988	8.062823844	7.885511502	7.389568587	8.081805066	7.489433099	7.482352164	7.77855694	7.689006851	7.58756523	7.477583381	7.896578254	7.71499484	7.347777872	7.428016218	8.151525728	7.836010951	8.422614428	7.48421111	7.72388182	7.935360125	7.506652496	8.049889752	7.313015447	7.739728806	7.351381951	7.586073654	8.264228961	8.12271648
ALAS1	9.147699471	9.482589618	9.611790628	9.361712242	9.171708391	9.419707045	9.301620667	9.468741486	9.692786813	9.399635838	9.38528881	9.525362492	9.093093517	9.302674619	9.841631911	9.59272631	9.448853334	9.229757933	9.333228523	9.521513101	9.092574891	9.033976433	9.162412075	8.848761702	9.436052185	9.791536627	9.433215091	9.315932031	9.338075172	9.428404008	8.493521876	9.393362175	9.159501673	9.396818371	9.795919952	9.31617006	9.696793421	9.54164139	9.979589433	9.57281574	9.524643097	9.934584525	8.826751349	9.895247523	9.66212908	9.43912754	9.246555635	9.38956793	9.424978807
ALAS2	6.069367815	6.884682546	5.824052857	5.928397198	6.171204138	6.546114114	6.20542786	6.021175528	6.519087664	6.050819819	5.984788625	6.203205793	6.205288391	6.017486051	5.762729452	5.947493278	5.969200562	5.909239387	5.934699065	6.156207012	5.920107116	5.909398353	6.210729006	6.249544186	6.036872182	5.90609935	5.982400212	5.654856805	5.804159191	6.307329515	6.420475819	6.077388983	6.130509763	5.996023704	6.207885222	6.183834344	6.395422346	5.878357623	6.021785516	6.577608039	6.025838088	6.218020244	6.105979462	6.125864003	6.105261134	7.103825485	6.583354943	6.259988878	6.036550439
ALB	4.727542017	4.525133052	4.998021187	4.732686345	4.622249148	4.673685081	4.523346229	4.593205312	4.642277379	4.546147093	4.550534968	4.520740838	4.981708372	4.640941926	4.472482739	4.437373646	4.673719689	4.535997082	4.720341862	4.471784101	4.619845739	4.937738119	4.530408719	4.33344679	4.671961791	4.552795136	4.453582624	4.593038859	4.59329708	4.555623128	4.785082539	4.605208997	4.445311954	4.716315215	4.597076406	4.618105177	4.704010946	4.434909035	4.697248108	4.770126692	4.641421614	4.514866683	4.544384473	4.574645378	4.503471412	4.486987683	4.596106363	4.674656935	4.693164372
ALCAM	9.105434275	9.292478354	9.053796154	8.920815593	8.689799247	8.898173825	9.22235198	8.886861284	9.356653455	9.182374499	8.662150273	8.550168323	8.845045974	8.325850841	8.928584969	8.845698401	8.158045039	8.370531905	8.666722119	8.873390603	8.504811594	8.897639795	8.79424877	8.286195344	8.904067871	9.369073979	8.260766667	8.613620425	8.569139056	8.863164362	8.817898247	9.021848702	8.884272268	8.778602757	9.627539896	9.048935644	8.347844091	8.542574829	9.313732935	9.004533555	8.495866979	8.787974376	9.057187934	8.854786126	8.966054324	8.917988698	9.257435035	9.321641887	8.536617415
ALDH16A1	8.175082132	8.064028939	8.202362704	8.125336844	8.470338514	8.49802404	8.37861264	8.030882965	8.386891581	8.43235826	8.461505052	8.10239225	8.376597987	8.199128637	8.33428529	8.428006247	7.971574338	8.526486583	8.399034049	8.408183947	8.36978223	8.379343462	8.488899372	8.315679178	8.260129189	8.089339105	8.318849487	8.077052185	7.952975627	7.940681007	8.093351794	8.121073566	7.942813361	8.099323729	7.89716042	8.157214615	7.952165442	7.81144398	8.08701246	8.087591519	8.233977119	8.264284808	7.970092546	8.038195283	7.821875753	7.894242793	8.286225243	8.05467072	8.118249928
ALDH18A1	9.595655638	8.979564664	9.57184058	9.578356912	9.489260848	9.417808744	9.30454072	8.97015321	9.469071395	9.492400035	9.48834522	9.253179814	9.150184848	9.275413256	9.345672568	9.474338963	9.445919622	8.968205441	9.739891524	9.046416135	9.680025723	9.624343789	9.681561959	7.872353713	9.549471066	8.533674782	8.863115292	9.156242817	9.457789532	9.318043216	8.888901424	9.517195278	9.008172128	8.589916716	8.365199475	9.858872373	8.9868681	9.733776782	9.113301664	9.473777084	9.287402392	9.520050077	9.647585124	9.029535108	9.333065108	8.526681785	9.081754526	9.773040984	9.933481396
ALDH1A1	10.60419882	9.944133936	10.59840241	10.51855771	10.6219917	10.38022297	10.72827284	10.08458053	10.92190448	10.51201101	10.33783542	9.584807937	10.3215717	9.871207018	9.995786642	9.966639223	8.791451474	9.702954399	10.33487747	9.994057127	10.46090654	10.54512627	10.60038697	6.82821979	10.15000661	10.58552042	9.369466755	9.89458105	9.934586504	10.14037031	9.829500838	10.33940028	9.685096626	10.35490537	9.216367394	10.0651939	9.260765088	9.806678528	10.04665143	9.966526926	10.31878772	9.884512822	10.55654628	9.791993011	10.33787407	9.183427305	10.06463275	10.73773195	10.08909369
ALDH1A2	5.880798216	6.763401739	6.170663191	7.90191351	6.653876654	6.2808659	6.200040243	6.728913951	5.883750309	5.912019119	7.299582553	7.618796032	5.897996914	6.112427893	7.318203375	5.89332366	5.800796046	7.685921534	6.323425218	6.408993468	6.34542704	6.055019405	6.711211241	5.619102088	5.966552625	5.90666879	6.966561514	6.24530883	6.522136817	7.129355032	5.710016769	6.728920074	6.049412195	7.785550648	7.23389347	5.996355129	6.806695046	5.541820849	7.752370948	7.42227847	7.042945319	7.299947911	6.328852944	7.857849476	8.778614487	6.123493585	6.280353227	5.655809219	5.774936725
ALDH1A3	6.232427515	5.949049676	5.647759122	6.36553791	6.204274114	6.304720068	6.113113882	5.959172154	6.382946002	5.890021896	6.286121298	6.088258841	6.29440985	6.303397964	6.015487537	6.05476179	6.064644594	6.017366259	6.180285552	6.360908956	6.129195116	6.264351965	6.188171674	6.296775648	6.153841603	6.378280963	6.03261835	6.103519455	6.170626214	5.890811247	6.550173726	6.005349051	5.987151488	5.831953932	6.034233251	6.260789921	6.234418241	5.70448996	5.777109101	6.22228682	5.885842225	6.144303645	6.139135685	6.093840812	5.770947537	6.226576239	5.978210317	6.068915519	6.170415336
ALDH1B1	8.256881725	9.233075592	8.241561209	8.520810723	8.555224535	8.631975549	8.767653271	8.818033947	8.80246006	8.834601535	8.931278288	8.66947399	8.978505448	8.682955698	8.576414109	9.067098186	9.417343791	8.574758888	8.552590655	8.613268682	9.095819529	8.938233011	9.298769633	8.078171335	8.854566149	8.114864512	9.108889712	9.019902196	9.63965701	9.313159001	9.655009067	8.993477627	9.25191287	8.514909893	8.428727683	7.235520824	8.06335739	9.585183883	8.405718901	8.201655366	8.658935032	9.470500254	9.10911488	8.942962855	8.228556409	8.612887278	9.688445511	8.546645106	8.75276569
ALDH1L1	6.799972555	6.478341437	6.379936338	6.882266994	7.192335261	6.742120668	6.528177697	7.924217375	6.802170808	6.784918251	7.396779574	7.676136254	6.873016635	8.335296844	7.544405581	6.396953824	7.688870297	6.734683472	7.176859922	6.70471358	6.791629128	6.596631216	6.718634881	6.208363718	6.537387983	7.440210061	7.374776701	6.940976569	7.148613895	6.98421617	6.430705209	7.167403291	6.935060711	7.520912128	6.830095712	7.014651195	7.846653823	7.337470417	8.306185768	6.763888986	7.284901177	7.384803508	6.605145119	6.615006101	7.395986172	6.244316504	6.433009371	6.295809144	6.819667392
ALDH1L2	5.858611856	6.231067919	5.913091831	5.934067856	5.720153747	5.856212547	6.305980309	6.702258941	6.478431922	6.681025069	5.972346526	6.186740391	6.00538212	5.894707043	5.804402253	5.709515607	5.697524818	5.630766147	5.267980937	5.516067169	5.587950755	5.794763781	5.978953746	7.78467408	5.905159274	6.327073435	6.568050276	5.985185369	6.202578081	5.817177878	6.553496414	5.787692168	6.659167675	6.949575434	7.324001815	6.002575376	6.459826437	6.201425194	6.216166798	6.291532291	5.87555542	5.755805877	6.501537038	5.920350038	7.522408164	7.442266856	6.980049427	6.47944194	5.522974044
ALDH2	10.93448923	10.86769755	10.97320424	10.87910625	10.97934634	10.84100116	11.00837408	11.0540942	11.24566194	11.00427345	11.05915497	10.85242664	10.83380301	10.99590358	10.90069732	10.85519309	11.12295956	10.67220864	10.83270472	10.50097253	10.80247781	10.88050258	10.87146593	9.311564849	10.83941574	10.74962068	10.75375182	10.64057792	10.77850841	10.88298627	10.53648225	10.97118997	10.81654289	10.71363582	10.73937097	10.94246582	10.96127428	11.18317769	10.7990375	10.67549279	10.70871829	10.70016748	10.88128063	10.66262253	10.94142898	10.48121544	10.83324962	11.01136223	10.77740352
ALDH3A1	7.379790158	7.070969955	7.18788378	7.065563228	7.580681584	7.23666212	8.661018667	7.116403774	9.664199646	7.797300455	7.151085773	7.671126376	7.372490478	7.684975107	7.325990654	7.204646362	7.615523114	6.928405874	6.990822945	7.047613875	6.952035834	7.113671593	7.119275517	6.864562408	6.922406195	9.859669375	6.813345938	6.794611597	6.628455441	6.93544232	7.053772626	6.975427656	6.839302799	8.589472854	7.238034831	6.896099081	7.385090494	7.077624988	8.669090612	7.239164962	7.596739256	7.036007724	7.152801319	7.272975842	7.484104879	6.835718906	6.675570206	7.503395101	6.960849346
ALDH3A2	9.360417526	8.924762224	9.59739563	9.124671157	9.362128972	9.083101574	9.46891782	9.043003746	9.526431898	9.311292795	9.28806498	8.723928678	9.283120013	9.021015872	9.079724027	9.287670253	9.144218678	8.524901184	9.228126118	9.247078285	9.181847429	9.402885853	9.44720786	7.391961489	9.219421583	8.821640482	8.727934888	8.787541428	8.946637445	8.710338131	8.691036456	9.052891712	8.949988922	9.004915823	8.523693435	9.291938465	9.047465938	9.405199906	9.211523852	9.116640304	9.148443687	9.319666884	9.320298981	9.165911847	9.165212173	8.563291017	8.69002217	9.701977323	9.240567757
ALDH3B1	9.021949491	8.37752895	8.789867917	9.002063004	9.105176075	8.983306867	9.079487063	8.67035856	9.100010199	8.965010337	8.829567324	8.633763756	8.991760215	9.143032975	8.812989848	9.061191033	8.437476263	8.670343214	8.822982895	8.505242657	8.815822136	9.132510712	8.890161836	8.211818502	8.980754786	9.318767171	8.794875207	8.62150573	8.628698169	8.611822253	8.311103727	8.622139425	8.754395166	9.13199508	8.776645775	8.941413486	9.215036429	8.493095728	8.58271615	8.514628223	8.961296539	8.589243555	8.710179614	8.785637447	8.772340754	8.440147062	8.531218073	9.025979475	9.008281058
ALDH3B2	6.202484969	5.952684557	6.209724645	6.196665156	6.013532082	6.087507839	6.386116409	6.140699203	6.435227565	6.216183972	5.93522621	5.877865901	5.870001164	6.313176858	5.968669781	5.980343223	6.355478939	5.885441401	6.165446969	6.022545606	6.020726175	6.183097259	5.945838869	6.11866532	6.044513022	6.513348945	6.053726398	6.176252602	6.162674061	5.934192608	6.052182281	5.969853819	5.972708235	6.36736649	5.998281903	6.217992742	6.353191391	5.84410903	6.148248474	5.979820888	6.205025377	6.134952831	5.938216766	5.984105581	6.034541238	6.211852805	6.011799159	5.822341023	5.970546362
ALDH4A1	6.324669506	6.670948908	5.782268296	6.52121702	6.251160349	6.455860344	6.604425184	7.042650642	6.735896842	6.743220028	6.573352138	6.761640299	6.582917095	6.711567206	6.433189234	6.394959931	6.967662334	6.553219132	6.545682605	6.47615905	6.418392073	6.099571583	6.650813682	6.31984574	6.296592929	6.977517513	6.814456905	6.548189395	6.423540411	7.014475492	6.548827316	6.414024381	6.278675038	6.85820918	6.674963757	6.17426649	6.807400325	6.71453911	6.67549257	6.330505394	6.574660505	6.702632549	6.297051993	6.802115772	6.731586279	6.71672277	6.523274791	6.063251882	6.280153261
ALDH5A1	6.731106751	6.660784255	6.772399354	7.013313472	6.304950905	6.540446871	7.129826969	6.599931906	6.662201135	7.027737805	6.400208316	6.259750015	6.718342435	6.45082022	6.399249105	6.59921436	7.002631341	6.6799757	6.85617198	6.102347714	6.87858214	6.981032058	6.506549841	6.576526557	6.694550565	5.715377316	6.893580762	6.551715536	6.977190381	6.378963946	6.834092836	6.796252154	6.996520296	6.42168875	6.364537327	6.549250482	6.403862669	7.565711768	6.247488909	6.531398833	6.458157259	6.6052835	7.055672176	6.039483871	6.525731672	6.506925923	7.10063026	7.368138608	7.107301855
ALDH6A1	6.398610364	5.609003858	7.185650685	6.128132496	6.628595499	6.820026027	6.767464456	6.11122436	6.148145736	6.109202099	6.25485562	5.509834914	6.560247692	5.670446198	6.241136816	6.560786801	5.546177951	5.757140524	7.199349889	5.556832745	6.081313413	6.312349265	6.600208182	4.954923913	6.463104866	4.978342396	5.212385357	6.318310138	5.864457937	6.199932443	5.595924201	6.41008045	6.277270087	5.399339865	5.463932288	7.015025856	5.820893746	6.172742916	6.20922369	5.882698736	6.668582168	5.666324463	6.870883455	5.819834493	5.408923132	5.495327941	5.503743624	6.722020448	6.321876774
ALDH7A1	8.269089858	8.296927686	7.870960944	8.13295323	7.787049149	7.567540219	8.211844044	8.427933637	7.91804604	7.980554946	8.145835772	7.248014118	8.458434525	8.417513514	8.213801074	7.805834089	8.536573665	7.840379364	7.910783978	7.643541248	8.111533535	8.210138159	8.070805728	6.766689643	7.649262757	8.109563835	8.2728614	7.762271421	8.325985028	8.548209507	8.274360379	8.12223036	8.144362621	8.39563768	7.849475639	7.419639159	8.305762716	8.733354361	7.625037016	7.782363993	7.811616151	8.218971269	8.524436619	8.149661697	7.97315571	8.068877316	8.062161124	8.353365735	7.824888547
ALDH8A1	5.116153083	5.172740017	5.461016116	5.440599022	5.211981395	5.381137603	5.302020942	5.460543386	5.382325994	5.442643369	5.252583293	5.445894876	5.208796372	5.313626248	5.290283691	5.324995204	5.551541411	5.210952053	5.412481078	5.225783469	5.148108799	5.247612479	5.476776977	5.404062709	5.441006122	5.345688809	5.430324037	5.450924149	5.292024434	5.477255783	5.641559647	5.395041413	5.366870453	5.28101368	5.449621974	5.159011312	5.530666966	5.026165437	5.229639718	4.947426304	5.243578602	5.610305426	5.017382911	5.376969252	5.374576139	5.486037703	5.258385168	5.102029192	5.352956835
ALDH9A1	8.717458047	8.756559478	9.026994119	8.906328401	8.786914091	8.80647243	9.149551928	8.981151334	8.986881898	9.094949756	9.121114997	8.650192679	8.672221808	8.7040726	8.681411723	8.72450001	8.93771657	8.793972746	9.149657666	8.637276369	9.00858489	9.035530919	9.102159461	8.310941807	8.725674756	8.410478266	8.807280231	8.805422804	8.767463951	8.833357345	8.884181607	8.769804356	8.719892204	8.62332102	8.53288832	8.750548141	8.625307189	9.179232121	8.544850558	8.647991819	9.017571344	8.79379915	9.014892583	8.703013457	8.899314877	8.690069288	9.031960613	9.101748264	9.169180621
ALDOA	9.495983689	9.594983785	9.18085522	9.240398597	9.239497725	9.48679624	9.709339644	9.593100882	9.71104473	9.51368158	9.538227185	9.282160013	9.308442776	9.781806124	9.827174144	9.51496273	9.912645611	9.34023003	9.39727993	9.204633229	9.462751876	9.434057029	9.377639222	9.328918804	9.431078756	9.824420892	9.741682376	9.400575901	9.360157746	9.687934557	9.313692254	9.491877923	9.370780912	9.601056425	9.777793279	9.410810903	9.783856716	9.575745463	9.577545923	9.460334526	9.402046216	9.699461573	9.324176013	9.655763807	9.487205112	9.509483511	9.696009848	9.480908384	9.383542805
ALDOAP2	6.810894794	6.83942785	6.654036998	6.788124473	6.981291768	6.936609186	7.132408416	7.069768189	7.290581671	7.012061661	7.050816499	6.800640548	7.007123106	7.30099485	7.157090921	6.799279151	7.277131858	6.873762503	6.879432651	6.870606475	6.957491416	6.840837554	6.925801788	6.803343136	6.951710608	7.146073742	7.002346514	6.678613893	6.9301627	7.066029883	6.723304514	6.910396613	6.808663657	7.119940374	7.120900235	6.923614203	7.30855443	6.952390495	7.094161952	6.65847399	6.826068371	6.9669699	6.767491734	6.911403418	6.722798152	7.0066976	6.76459252	6.719363438	6.727985871
ALDOB	13.32700763	12.44432477	13.38184405	13.38706085	13.30048746	13.34703805	13.13254805	12.63290026	13.06783806	13.14686835	13.28695448	13.06613437	13.01805803	12.63584796	13.13174222	13.2666859	9.437386981	13.03553998	13.37746183	13.17490908	13.37346552	13.36766536	13.25253435	5.805538625	13.34870114	10.88339971	12.22399976	13.22791364	13.11321088	13.01605894	12.11434984	13.30391993	13.15977204	11.51052769	12.16354158	13.40090601	12.48703002	12.7401472	12.75162864	13.26576626	13.28830385	13.10467889	13.3101379	12.92533069	12.85106645	11.63492746	12.56135356	13.35645533	13.44264425
ALDOC	8.378173254	7.062590675	8.410948153	7.925637558	9.424993667	8.929315756	8.171840915	7.389026018	7.360984484	8.862640195	8.967723715	8.019220306	7.757503342	7.329842452	7.759928808	8.794493507	7.249942683	8.539653681	10.45641734	8.30042169	9.635236089	8.956240368	9.99155558	7.679553119	9.562632912	7.787791689	7.543164841	8.948686084	7.54270376	7.655955487	7.048412537	9.831171337	8.071965891	6.755158369	7.425495091	8.167129909	7.410430389	7.65305279	7.280095476	8.113478135	8.804164411	8.832309622	8.006817425	7.950786095	7.573782846	7.201823598	8.105383119	8.767519618	9.93292884
ALG1	8.599675891	8.729911535	8.454448534	8.524896164	8.605214537	8.379419089	8.773988613	8.848026201	8.824966604	8.786452807	8.706404219	8.623486583	8.584325336	8.748041203	8.632247311	8.649763036	8.840481655	8.492182287	8.436926899	8.200745978	8.588896567	8.629405761	8.599540943	8.423755178	8.389561104	8.669036531	8.812380337	8.362676666	8.618227644	8.591778443	8.712118468	8.463690247	8.50337848	8.802677873	8.524495684	8.370465922	8.535204646	8.792231577	8.687372373	8.278057198	8.543967191	8.682811713	8.633398486	8.606668281	8.611910369	8.620366054	8.705233922	8.627548134	8.437093572
ALG10B	7.001315583	7.262514982	7.103148835	7.225773174	6.945986175	7.106480194	7.19465422	7.145810744	7.187995049	6.994090542	7.079090679	7.115938851	6.877190505	6.800450966	7.121819787	7.040096706	7.144516041	7.248222931	7.093506705	7.097004943	7.225877295	7.223628349	7.129801348	7.447274084	7.101758682	6.878063358	7.176047111	7.151004922	7.256313372	7.106322196	7.274599963	7.116023595	7.136084626	7.054895405	6.993679312	6.837335638	6.90484186	7.30869579	6.965006636	7.176751138	6.9967556	7.088836753	7.348939228	6.999528519	7.248206714	7.211197498	7.282674307	7.292409966	6.787090012
ALG11	8.059971686	8.071554834	8.137593609	8.053377566	7.9354175	7.944392418	7.979620482	8.311320239	8.160571759	7.977877317	8.020880439	8.091641183	7.887945052	7.879371416	8.040144711	7.924817849	8.12172732	7.708728497	8.121248931	7.633083693	7.788987699	7.960470511	7.962111766	7.627178837	8.121094123	7.866817461	7.868652556	7.735551066	8.108826237	8.090988988	7.567559599	8.142155214	7.949311643	7.806266205	7.960698337	8.246770312	8.230110468	8.501444588	8.255750989	7.902530422	8.204822154	8.009058549	8.048719341	7.96520274	8.291356777	7.856386013	7.917240127	8.255114461	8.000340657
ALG12	8.44939402	8.481377198	8.647623987	8.538025959	8.476072873	8.699896256	8.476579353	8.455361589	8.543942183	8.670719453	8.692456196	8.54452751	8.387636627	8.454564	8.503693407	8.564724235	8.551868172	8.487563333	8.73720494	8.469051516	8.764569641	8.614252424	8.66368535	8.478816269	8.61887062	8.522579975	8.536267376	8.369055602	8.48865842	8.486176452	8.505005509	8.57213351	8.347723274	8.37501503	8.207671976	8.502287592	8.527551099	8.581859121	8.459956227	8.517647644	8.543600643	8.711854728	8.546861498	8.45743812	8.488863465	8.416543453	8.549416187	8.546465775	8.636444849
ALG13	7.566172176	7.544800573	7.933406474	7.600981363	7.433202481	7.4879791	7.630692282	7.441670437	7.748827117	7.552770281	7.617552659	7.468698487	7.41455647	7.361875657	7.827053067	7.28771407	7.645735492	7.507300213	7.592479621	7.44526964	7.73169389	7.568921458	7.733767267	7.137695225	7.459448504	7.596970096	7.51466181	7.078521553	7.989492903	7.643863785	7.249791397	7.832970633	7.644005766	7.511396047	7.402322506	7.650142926	8.156756799	8.038792258	7.643649466	7.62642169	7.796691208	8.122648557	7.681822182	7.477995983	7.908877072	7.671750527	7.165865856	8.311611411	7.493604086
ALG14	7.46347336	7.458715993	7.866305751	7.457472564	7.507470203	7.568108859	7.780237175	7.366827642	7.796547446	7.715913721	7.76681094	7.583421746	7.41785097	7.557196765	7.639250387	7.598472718	7.805416309	7.246718132	7.642600638	7.230397828	7.680645393	7.697276111	7.792377855	6.779193834	7.609817532	7.325769471	7.301768708	7.233737566	7.429469956	7.66860067	7.309255124	7.700851571	7.15250829	7.429592801	7.159796365	7.330480091	7.620117557	7.829591033	7.48298984	7.540712313	7.390596833	7.825983971	7.578597851	7.554338482	7.429925911	7.121124327	7.102489328	7.619254141	7.258383587
ALG1L	5.938560392	6.055561801	5.686279731	6.257535025	6.133513831	5.977758294	6.294709923	6.236591619	6.594008232	6.034973216	6.61390387	5.845480288	6.133627336	6.380011802	6.469686155	5.943217343	6.309471358	6.020613434	6.175173221	6.240383164	6.016619416	6.151704862	5.887267292	5.705595056	5.777303281	6.461675403	6.009262084	5.646286224	5.417888303	5.871956172	5.677175511	6.202177344	6.065569637	6.347419699	5.889647481	6.066644192	6.235627019	6.229441399	6.44345415	6.269913823	5.983821334	6.018863709	5.946959356	5.892049234	5.910747295	5.912092144	5.638143325	5.843495852	5.751611989
ALG2	8.05529518	8.409408677	8.095066658	8.227369456	7.915977731	7.877090409	8.12428037	8.302814605	8.232430589	7.983777418	8.322798477	8.227488151	8.024140526	8.10986221	8.199740631	7.990018157	8.057134542	8.111491509	8.025337968	8.087135511	7.968375268	7.972184004	8.077567457	8.39402052	8.08259266	8.328899224	8.303316991	7.981496383	8.338690688	8.260893411	8.177843175	8.141974735	8.162726299	8.35611489	8.216129341	8.080669217	8.158894087	8.305633035	8.155816185	7.97071609	8.059518085	8.293060011	8.127520681	8.227028006	8.380985997	8.474985139	8.174791004	8.125715207	7.891294034
ALG3	9.571179188	9.939757824	9.60293215	9.590915135	9.700979696	9.845497612	9.994200196	9.588332632	10.13207904	10.27069341	9.979250732	9.724283497	9.894526468	9.770382916	9.883144429	10.11805122	9.868784978	9.671191719	9.618139689	9.627819395	9.683749175	9.837723107	9.891777864	9.845822803	9.534324377	9.919346823	10.19655425	9.235555736	9.794943406	9.728510033	10.20711906	9.425502774	9.359528668	9.750082033	9.521375073	9.106523964	9.618874764	9.697628637	10.01368558	9.739844976	9.85159913	10.21672381	9.833258794	9.859209069	9.602615508	9.98960178	9.842922013	9.844721757	9.2516692
ALG5	7.607006618	7.832969184	7.533736202	7.618433898	7.336312458	7.290784695	7.839913342	7.802257699	7.752586349	7.661450735	7.963170732	7.76574631	7.520676104	7.538155415	7.682826284	7.592954486	7.664621974	7.729526359	7.428300488	7.508894184	7.692120073	7.662957228	8.031282212	7.673170273	7.427681516	7.398615974	7.740181797	7.682798321	7.624447655	7.671975716	7.509445696	7.436899965	7.385966115	7.55228423	7.570696174	7.283545517	7.488624345	7.747818567	7.692835437	7.607761606	7.579113454	7.719053901	7.611867831	7.771370278	7.609989046	7.464626138	7.892292109	7.598358218	7.56835801
ALG6	6.284206347	6.613558828	6.654796944	6.299360639	6.060795691	6.217034413	6.483036353	6.523706713	6.373896915	6.381634436	6.415717401	6.235499204	6.203773503	5.900729561	6.46308141	6.356572999	6.290994157	5.88781447	6.312608657	6.21413277	6.444071577	6.473264911	6.431510867	6.180672842	6.357231964	5.983584954	6.125700705	6.110407639	6.341813871	6.40978946	6.16970607	6.487339455	6.211009109	6.109315938	6.043496946	6.11359291	6.223674449	6.813331159	6.679699147	6.500619324	6.53389776	6.614965563	6.685512561	6.419187914	6.553806682	6.364130112	6.314302492	6.748909911	6.319700508
ALG8	7.701917588	8.599160774	7.784933523	7.740025496	7.89033767	8.241918725	8.609273217	8.348301186	8.581100108	8.541888776	8.38074786	7.956375448	8.12784244	8.02301775	8.412691943	8.478537585	8.203759018	8.00897993	7.799330837	7.851092863	8.071447141	8.227508276	8.207540022	8.234755316	7.831486243	8.121210507	8.62964944	7.422979171	8.362877418	8.296705363	8.591843372	7.931271704	7.763832672	8.025912246	8.150110921	7.80588918	7.897424779	8.466857634	8.325442027	8.136466127	8.180081091	8.341415664	8.61182833	8.292377667	8.340183296	8.668626096	8.260020618	8.329472954	7.493410831
ALG9	8.351504215	8.507302875	8.309845736	8.349075066	8.321395401	8.554633113	8.589464282	8.564678887	8.624316343	8.667821007	8.561664359	8.288959405	8.212662615	8.363278302	8.530979088	8.410910381	8.368714928	8.188505391	8.38166823	8.39848146	8.376486973	8.597915128	8.364657413	8.301757825	8.399303744	8.209675123	8.467198549	8.216292932	8.415442891	8.469421849	8.566476362	8.39282221	8.331349569	8.229935677	8.33350084	8.516050813	8.560857454	8.618766912	8.409438459	8.447553576	8.511935869	8.419345461	8.621604211	8.455427314	8.487695557	8.595522818	8.386300635	8.769456322	8.285322628
ALK	5.585219076	5.40726945	5.521458586	5.614836867	5.72738756	5.704563203	5.503837503	5.631547439	5.505738274	5.699622119	5.692488654	5.655809656	5.716087314	5.689382627	5.453655965	5.4012755	5.578040013	5.691484974	5.583029612	5.717924044	5.544329636	5.633725071	5.741283046	5.690104572	5.565810182	5.461723233	5.387476499	5.520157172	5.646930328	5.730329056	6.083095729	5.61502564	5.530533383	5.537816293	5.662617312	5.520113999	5.619368785	5.492045337	5.481218767	5.904004548	5.489823711	5.395048607	5.490510243	5.535899341	5.562510292	5.643615009	5.553653197	5.483416276	5.626114063
ALKBH1	7.300460513	7.047500552	7.121941011	6.902971135	6.780856711	6.916649063	6.897354885	6.796059419	6.849039853	6.873634385	6.957976127	6.960074779	6.637068368	6.568729686	6.951185094	6.980879487	6.942628507	6.796810306	7.198251682	6.80957778	6.928664208	6.889109077	6.950244667	6.813080787	6.927132683	6.90512052	6.751816882	6.676390354	6.899429209	6.548313239	6.616727972	6.91051986	6.837207517	6.568102478	6.781418049	7.131838439	6.728603862	7.391186021	6.712399268	6.709957051	7.016459255	6.979920644	7.228816049	6.748822409	7.313946147	6.851241301	6.890232451	7.441102273	6.989100809
ALKBH2	6.43619608	6.837161502	6.452227664	6.413567245	6.599667266	6.55115859	6.64467553	6.709486685	6.529166841	6.535980001	6.524096289	6.284773843	6.564416655	6.660689935	6.503642218	6.391344426	6.432445559	6.599043263	6.540237793	6.683858165	6.682400464	6.444257651	6.533242982	6.938141191	6.469560466	6.429309297	6.697058549	6.386168126	6.519634573	6.490130713	6.67839468	6.461873705	6.28766025	6.867617816	6.530058242	6.356163798	6.232707096	6.502501393	6.694367134	6.660936002	6.305361948	6.280284828	6.619139263	6.570540769	6.395864223	6.734810177	6.518687249	6.438103996	6.50303448
ALKBH3	7.665771789	7.811312461	7.645675801	7.616681874	7.671382116	7.545232463	8.013432067	7.670492879	7.795982555	7.796333063	7.710588066	7.850299597	7.632446245	7.82814249	7.916777517	7.74855772	8.047152875	7.733388395	7.505292335	7.888483519	7.847829462	7.852842835	7.905092234	7.633108533	7.662940392	7.388407041	7.596862641	7.755092949	7.834121391	7.816467012	7.455563896	7.778744609	7.720453655	7.841855692	7.716302234	7.553720803	7.732619795	7.714443418	7.779385128	7.614881452	7.680308224	7.742065863	7.910824959	7.880320406	7.641146612	7.663754505	7.812164474	7.821340647	7.747700681
ALKBH4	6.753155222	6.574837174	6.672492892	6.763317644	6.727350684	6.49613063	6.822542532	6.71634735	6.746654649	6.827764842	6.724816186	6.801811949	6.642149884	6.812214525	6.699705562	6.536407781	6.856126851	6.710510715	6.807628791	6.761917203	6.793623847	6.83131343	6.665712054	6.668436959	6.571465539	6.690837129	6.739392909	6.763617526	6.703093852	6.770160475	6.540520537	6.713764279	6.656401404	6.649120086	6.586189018	6.788994468	6.860365905	6.694300281	6.527992359	6.817984391	6.433075485	6.733484907	6.515281035	6.514289786	6.197481284	6.416938074	6.735098891	6.50736676	6.818229816
ALKBH5	9.179993499	9.2518148	9.158862661	9.352926267	9.274070834	9.180756448	9.367983631	9.200703329	9.21609129	9.388734165	9.347192585	9.237638865	9.156180929	9.266111103	9.388063284	9.317972442	9.300370297	9.260572151	9.373352137	9.157033388	9.312296079	9.280615179	9.391242803	9.458451798	9.377291433	9.480830377	9.536493512	9.243105107	9.175182817	9.183578292	9.129854947	9.242798901	9.263152123	9.168322456	9.183337644	9.248133878	9.196679862	9.280305362	9.04759374	9.102268571	9.093325194	9.136675299	9.186414578	9.23079095	9.189051457	9.218513425	9.259083921	9.196628839	9.215942335
ALKBH6	7.579397199	7.717961267	7.851430617	7.760529309	7.680709233	7.963875396	7.835201539	7.634154863	7.669037071	7.862563677	7.838110183	7.631296197	7.538877812	7.881170733	7.857531825	7.750844658	8.025779637	7.789703576	7.820214515	7.471423801	7.753941925	7.858211173	7.675858856	8.045562211	7.779740192	7.616646879	7.921016887	7.910622603	7.830633769	7.836196207	7.540014609	7.80144412	7.768697316	7.731459705	7.832028613	7.692983743	7.87709584	7.76294686	7.954022586	7.592844907	7.949870782	7.573851364	7.833667335	7.613463393	7.749773699	7.752934292	7.688503779	7.733839245	7.622404332
ALKBH7	7.934825201	7.349159857	7.892430624	7.727311936	7.884710769	7.55683637	7.638971879	7.342630706	7.616962587	7.759601646	8.000779902	7.64752002	7.770813987	7.696115474	7.58066238	7.751114241	7.805126764	7.852999949	7.998485758	7.42011327	7.940475269	7.78194156	8.119982629	7.122144241	7.696004646	7.00715836	7.486867666	7.944556851	7.674555113	7.700602696	7.160506979	7.916522876	7.344402518	7.451455759	7.323370102	7.698129916	7.311916379	7.671405009	7.368306758	7.448957406	7.61803985	7.698370103	7.677520939	7.407026014	7.380666622	7.08268702	7.397465609	7.690125038	7.962657231
ALKBH8	5.503371685	5.925324165	5.965926663	5.506598264	5.492882485	5.413967198	5.800365449	5.683963935	5.768691764	5.715569301	5.600425196	5.620815948	5.650281113	5.586540896	5.522103404	5.57105706	5.693010339	5.410900162	5.609784061	5.629043612	5.576672785	5.698960544	5.552665932	6.07162046	5.372681102	5.471435709	5.808395877	5.639837375	5.89952159	5.564807485	5.840044585	5.629035383	5.545705226	5.684925683	5.57041106	5.369214725	5.506461465	6.13776135	6.008806611	5.434903692	5.55193504	6.281226122	5.80531593	5.599528117	5.661718523	5.625041365	5.936850154	5.934978764	5.79337023
ALLC	4.676814401	4.712099991	4.767653372	4.636390415	5.0017961	4.774211269	4.671186751	4.522227112	4.717612733	4.908547648	4.743946343	4.830920078	4.758790784	4.803240937	4.602710643	4.47255748	4.616789882	4.530778752	4.901502673	4.832179412	4.85081711	4.727356293	4.971734474	4.688313921	4.535881785	4.757349008	4.668056444	4.64467553	4.325991065	4.56306008	4.881656663	4.763559479	4.559354099	4.687907013	4.638816258	4.761278621	4.715600196	4.417879549	4.513561595	5.037556673	4.714008273	4.648158416	4.574561654	4.674324938	4.5103653	4.597848198	4.726111075	4.704580615	4.900591103
ALMS1	7.154268046	7.368871957	7.187497515	6.994360257	6.66030476	6.961140541	6.923284591	7.05304589	6.752760892	7.25079442	6.92170095	6.98985415	6.641881193	6.740393982	6.832068029	6.868325217	7.111375772	7.139881053	6.848103398	6.806291481	7.0298254	7.109352129	7.038481326	7.17892451	7.070221037	6.840287439	7.280030323	7.236446663	7.230306495	7.179600712	7.388407566	6.959420616	7.360474057	6.8584766	7.143494077	6.869844668	7.048734471	7.500310777	6.952059392	6.918572208	6.794531682	7.017097583	7.479055415	7.012721541	7.341653326	7.348945575	7.516167225	7.475091302	7.085207581
ALMS1P	5.335905372	5.375677027	5.352276244	5.291070343	5.154711358	5.246736395	5.211319908	4.937074015	5.209099763	5.36829077	5.077868124	5.154577405	5.179304268	5.162027844	4.839674172	4.978759504	5.379382862	5.277177841	5.044626913	5.188831034	5.211613115	5.399013181	5.068500804	4.94998643	5.34033341	5.092068986	5.319562289	5.26993151	5.637255802	5.379466552	4.994953037	5.267974652	5.300850918	5.171636474	5.168768356	5.308144851	5.1559988	5.410789169	5.265202251	5.731953303	4.978940571	5.081899151	5.432115324	5.396271074	5.470756296	5.033384351	5.309719335	5.078176222	5.216850781
ALOX12	5.407749717	5.33053521	5.388241086	5.407995883	5.435161041	5.441879357	5.52740279	5.389738196	5.40573435	5.607272512	5.511802953	5.201677051	5.391455352	5.657583845	5.346459357	5.354992916	5.420730358	5.401435145	5.475604311	5.64427219	5.342710587	5.586685884	5.378475057	5.445667468	5.222294044	5.618002647	5.299374056	5.228604994	5.35116355	5.477049452	5.507320419	5.25914859	5.270822705	5.088958355	5.328755722	5.429654347	5.277997485	5.144930317	5.414577759	5.758578137	5.494644188	5.787720461	5.313733489	5.355794799	5.191523444	5.553820741	5.426811412	5.434515991	5.612521521
ALOX12B	5.872319986	5.960926656	5.978247943	6.045339735	6.036260826	5.99449544	6.006519213	5.978575796	6.079968436	5.916498549	5.944764509	6.059717595	5.945199744	6.165003876	5.916789541	5.944282399	6.093357919	5.767323612	6.122601166	5.986965808	6.014512099	5.941196835	6.121748185	5.838789408	5.887694194	6.058057639	6.130842636	6.068482763	6.090883544	6.010858606	5.988244777	5.945342382	6.005267316	5.959149508	5.800125162	5.975830829	6.152714376	5.68631607	5.827979643	5.919686972	5.786464572	6.078995759	6.068835013	5.933035945	5.675361731	5.831702423	5.975550456	5.738936991	6.041770093
ALOX12P2	5.857061817	5.872477342	5.309889162	5.712705514	5.8084329	6.172867107	5.439786507	6.102106906	5.77902727	5.591817241	5.50753783	6.004177253	5.566468349	6.170208707	5.617499077	5.425681912	5.309556427	5.921232139	5.48979787	5.747963991	5.690189633	5.88486119	5.648657542	5.568095866	5.74645753	5.789776	5.919691245	5.795833373	5.459910089	5.637416457	5.638546393	5.708346781	5.244760283	5.917044499	5.708053084	5.458318493	5.628247611	5.258406879	6.234702991	5.84917275	5.649991793	5.858230906	5.491521873	5.500438435	5.512679468	6.012394196	5.569743913	5.21728933	5.432350868
ALOX15	6.18753663	6.151110399	5.9611007	6.456390138	6.38810744	6.373731008	6.130270783	6.239423428	6.175275118	6.213393652	6.188212582	5.984324403	6.029221669	6.417644206	6.048075226	6.149232184	5.983704888	6.253164806	6.186766531	6.355624646	6.041994791	6.283876252	6.403532196	6.250752069	6.244371675	6.329555484	6.085538428	6.329198096	6.355135043	6.389602852	6.374650292	6.163350703	6.12637474	6.252969407	6.216124011	6.355644808	6.207868396	5.985576705	6.225224503	6.236890826	6.290325882	6.205342987	6.055679622	6.15891781	5.902117091	5.997493757	6.076152585	5.977483799	6.095720231
ALOX15B	6.822276441	7.392317554	6.841480273	6.876570153	6.854165102	6.73007412	7.092646826	6.935936023	6.593747289	6.851037468	6.866969571	6.512176101	7.0943556	7.055054831	6.779210068	7.10669887	6.864745545	7.476789829	6.740586578	7.069478613	6.867056888	6.804874866	6.827942343	7.722391267	6.720154165	8.716318145	7.456667494	6.761491682	6.734557169	7.018534529	6.682124911	6.698748641	6.591676078	7.166463925	8.074447254	6.940694536	6.969278831	6.527121162	6.610478572	6.832030738	6.884507232	6.816939693	6.686670216	7.219134391	6.691678248	7.372462713	7.517734977	6.951786453	6.84228761
ALOX5	8.813526885	9.598727583	8.787354601	9.16100637	8.793854505	9.223869438	8.447673882	8.322298017	9.042332691	8.520597101	9.319102751	9.731376835	7.929321717	8.163996941	9.668554686	9.164993905	7.349499241	8.762873989	8.570867076	8.484336266	9.165251742	8.244568242	8.88590756	9.726077493	8.767638825	9.895109278	9.29560024	9.029587342	8.814467564	8.727298951	8.390066593	8.612224978	8.808426713	9.502322803	9.552303581	9.848956594	8.987995595	8.164939755	8.84676007	9.601755263	8.443394455	8.176579804	8.84307906	9.510331251	9.451764998	9.399061438	8.826405342	8.587366419	8.93274704
ALOX5AP	8.733966024	8.491537653	8.078550707	7.79865581	7.385076272	7.764415049	8.335916954	7.209666199	8.220783634	8.112598904	7.715365479	8.473546845	7.756061908	6.932514487	8.87486825	8.625396604	6.857209263	8.115336608	7.632860003	8.122978194	7.676115696	7.798491182	7.57117259	9.209959445	7.800231039	10.53767472	8.547833801	7.912976567	7.732352531	7.329008485	7.911495675	7.940598661	8.125159925	8.327064661	9.167679531	8.999446282	7.526856191	7.773961659	8.210351189	8.183768026	7.849329978	7.32400525	7.666683225	8.505865694	8.427324355	9.192497359	8.265843214	8.76245463	7.138680374
ALOXE3	5.492928802	5.464187877	5.600100288	5.728168504	5.746830116	5.796769321	5.654058857	5.581813619	5.81373139	5.778323723	5.726734338	5.551307411	5.870409217	5.916956603	5.465965151	5.408940619	5.660056409	5.682078391	5.754327163	5.679457549	5.709486054	5.706569474	5.70650192	5.641899269	5.771728025	5.683506969	5.701941905	5.716687817	5.472094841	5.581681012	5.787257242	5.547654147	5.585660581	5.602883797	5.64288109	5.699192861	5.789542102	5.389297197	5.587131062	5.844789556	5.648340355	5.878386157	5.527777293	5.655756057	5.500363908	5.569349203	5.467535278	5.48576299	5.577971233
ALPI	10.57850756	8.84752164	11.17145736	10.70719628	11.46845103	11.09007009	10.97107435	8.313891083	10.53539476	11.12724404	11.14912021	10.96447766	10.78354832	9.793752921	11.11193638	10.85484413	8.070834383	10.95925159	11.26232328	11.19450093	11.03578763	10.90037432	11.13987793	7.387526985	11.36064846	8.286588077	7.636889647	10.91578603	10.32443439	10.18532327	7.98687322	11.43193086	10.23580609	7.924031301	8.578971388	11.25959372	8.22129918	9.790727218	10.58382421	10.48415345	10.97654962	10.4568398	10.3568345	9.914202805	10.0227762	8.022126149	8.662267862	11.0934706	11.30815166
ALPK1	7.367187163	8.206771589	7.926730413	7.079123403	7.44905706	7.713681226	7.340772656	7.399671429	7.261047556	7.313237763	7.701617186	8.005400111	7.330233879	7.149917329	8.09267118	7.395618462	7.25919285	7.584908726	7.587719498	7.173482716	7.302292937	7.447042604	7.372529934	7.749288822	7.363520143	8.604757828	7.780001324	7.884814156	7.960670147	8.262004636	7.219612569	7.789600904	7.561476398	7.367672561	8.102087839	7.67774136	7.479427877	7.628125881	7.845672658	7.720879452	7.568642835	7.328636309	7.505160259	8.041643111	7.848444623	7.82115396	7.644244351	7.68439839	7.763503456
ALPK2	5.029817988	5.358318793	5.327237667	4.992507847	5.075529419	5.090057	5.236434254	5.353722704	5.110150008	5.111052549	4.81295069	5.805447307	5.245612327	5.182449974	5.447407909	5.925431837	4.780147947	6.683724549	4.66811132	4.974865561	4.876713746	5.132548365	4.931161311	7.030583288	4.788629727	5.492978418	6.267895237	4.658559084	5.114280728	4.89049066	4.998237736	4.979861959	5.223919359	5.745039798	5.560247226	5.178234768	5.588789538	5.070604143	5.10760884	5.371633224	4.97708432	5.051503866	5.122602114	4.926839336	5.540405128	5.714069816	5.792752074	4.794802345	4.906657781
ALPK3	5.794480419	6.11035841	5.863502516	5.979717985	6.086316212	6.062085017	6.066921531	6.05724992	6.219376085	6.266240953	6.035503064	6.124834098	6.167751645	6.128357512	5.950067173	6.065684014	6.022353081	5.882959696	5.84668959	6.120385499	6.011575338	6.015838165	6.011463074	6.578735693	6.030757377	6.386070348	6.201643851	6.176400689	6.13649163	6.134297052	6.276943937	6.045948089	6.235765192	6.356125505	6.168013888	6.14139075	6.243889145	5.653831946	6.287476091	5.746197226	5.827665811	6.016314551	6.040708278	5.963252329	6.09047122	6.245328997	6.00813536	5.957145537	6.140061326
ALPL	8.205862141	8.226932491	7.008812594	6.740933208	6.976229869	6.791565143	7.610242674	7.638331835	7.78149119	7.48108262	7.344469298	8.211587124	7.346964489	7.166834873	8.222749069	8.402671859	6.621735211	7.262373038	6.613289481	7.778132288	6.789143463	7.033915623	6.791535733	9.747141539	6.846731955	9.680091631	8.913487329	7.539624458	7.635997368	7.505487397	7.929704215	6.877064002	7.710268651	8.287636439	8.642230327	7.410963675	7.671677219	6.670085561	7.573447027	7.939960796	7.291201339	7.230631193	6.823166527	8.109333316	8.024021285	9.651565802	7.976898563	8.175955164	6.595709241
ALPP	5.530550886	5.465433506	5.703367119	6.255035055	6.067105573	5.752345016	5.629786714	5.714208303	5.290034038	5.767953061	5.87006421	6.377714277	5.842893823	6.032820438	5.812191508	5.64586399	5.743178314	5.935401583	5.96132136	6.006171107	5.977843698	5.550885788	6.118572968	5.676900464	5.610342265	5.623140923	5.531063594	5.937368342	5.548883746	5.86072735	5.928709021	5.889584172	5.823998844	5.559401715	5.498256736	5.846851296	5.60899743	5.421743188	6.071477911	6.413918404	5.900502291	6.000545254	5.222958919	5.828482173	5.087936869	5.699428317	5.144167789	5.540539574	5.689962365
ALPPL2	8.047514697	7.458873662	8.509003561	8.082218249	8.754683555	8.325484437	8.175964298	7.640420153	8.056503104	8.229192876	8.39627813	7.943945318	8.107307283	8.013818968	8.264570883	8.07220622	7.130914887	8.334301659	8.446011407	8.326306452	8.105969874	8.210226021	8.078666502	6.872005506	8.248787822	7.336252928	7.234950713	8.161751904	7.871753083	7.994280228	7.450809525	8.457232067	7.869675166	7.388236749	7.420625644	8.486308067	7.516829196	7.650751791	8.363064235	8.327431486	8.199542203	7.983059528	7.779322602	7.675211817	7.568469465	7.113792074	7.486008232	7.922331602	8.050200561
ALS2	6.878106964	6.903292914	6.931190083	6.83043832	6.589493999	6.777049788	6.398061005	6.202163441	6.793120438	6.752850606	6.588343956	6.618861661	6.415538828	6.241629723	6.511974584	6.591073841	5.993962575	6.153348694	6.93227009	6.533478266	6.810597227	6.917142408	6.800897827	6.260909343	6.722415867	6.24916902	6.446984319	6.931991758	7.12074286	6.60397377	6.539429106	6.830494124	6.668824405	6.403864489	6.149391134	6.957048091	6.324391808	6.635820949	6.440274071	6.798447377	6.849722542	6.769896647	7.124374566	6.596024103	6.643100369	6.313672743	6.572374102	6.925546019	6.847927691
ALS2CL	7.329031623	7.383649191	7.306406774	7.328336909	7.508750834	7.491921827	7.204492788	7.82629293	7.760328899	7.24896179	7.325117802	7.629606644	7.339594919	8.172976185	7.580353004	7.207416546	7.870461144	7.317081334	7.224318962	7.373496316	7.408611049	7.350194634	7.193562206	6.898110428	7.306641513	7.69907676	7.608030521	7.416351064	7.555549293	7.401193847	7.106981551	7.091746411	7.371032536	7.775831281	7.737635517	7.530051572	8.003068688	7.711767784	7.720777606	7.372880068	7.457395283	7.334470663	7.243118476	7.499436567	7.392208529	7.068469806	7.25569337	7.3164818	7.599569318
ALS2CR11	4.660774246	4.450341998	4.564138672	4.548464118	4.359204776	4.326159262	4.297186227	4.54232768	4.378597956	4.589818676	4.532418472	4.390886079	4.487115543	4.481444089	4.447003369	4.548155992	4.366674792	4.42423768	4.352850181	4.450891688	4.397982826	4.396664224	4.449767166	4.392576979	4.590012007	4.556657951	4.32445128	4.482286177	4.738799105	4.385701681	4.538784528	4.532617035	4.503085448	4.530784228	4.32939261	4.537701497	4.588564591	4.300795771	4.961364198	4.747227606	4.576551814	4.706043604	4.15891858	4.544073941	4.489303729	4.605239409	4.291546483	4.363295282	4.319650073
ALS2CR12	5.459678752	5.383856931	5.249592937	5.309433748	5.432256553	5.512763486	5.068815992	5.187592053	5.071153973	5.29177747	5.364260385	5.549103916	5.319636017	4.983737849	5.229760866	5.347281407	5.785355679	5.020035686	5.983657664	5.264109671	5.523414911	5.516663191	4.983448048	5.996591839	5.306543339	5.527591425	5.357050836	5.464213433	5.626798643	5.300440264	5.359384159	5.762216463	5.565183796	5.219680804	5.428855573	5.413938671	5.171626091	5.556263386	5.103728177	5.8064683	5.575384248	5.319973875	5.495866125	5.422500098	5.661671775	5.549912134	5.428349182	5.261369858	5.422627901
ALX1	4.889679413	4.503719122	5.13638054	4.969732113	4.840619281	4.750401853	4.650385648	4.567398749	4.665204045	4.526205493	4.732569079	5.002045143	4.810711653	5.174836101	4.506295957	4.923804772	4.880073078	4.573262444	4.864803438	4.61245684	4.755428471	4.719975944	4.685345196	4.720693911	4.726337502	4.828265025	4.571225142	4.798765255	4.793465788	4.872050047	4.910089226	4.889491895	4.860596649	4.728156357	4.788804145	4.628827748	4.803565545	4.781143162	5.098201113	5.134413786	4.758013942	4.828237904	4.603488031	4.834689869	4.891820501	4.502373432	4.538907406	4.579528405	4.772689804
ALX3	7.096693442	7.039288405	6.986139852	7.466815574	7.492260538	7.206317459	7.425136491	7.476994344	7.22730893	7.118690506	7.455886174	7.142915535	7.456493792	7.631762564	7.194449831	7.183834192	7.401905903	7.14996383	7.32852565	7.310397689	7.485646064	7.055919701	7.574646302	7.366212942	7.34414851	7.328748738	7.307412209	7.40948119	7.160667462	7.390875324	7.535080859	7.302940079	7.135391	7.39476608	7.314422821	7.381115154	7.336658282	6.838189644	7.049346216	6.81097322	7.046618797	7.126291074	7.166102999	7.254342701	6.96179728	7.330612208	7.375110378	6.88562172	7.596824091
ALX4	6.868861167	6.503122096	6.39575076	7.029026999	7.271347184	7.024781551	6.80019588	7.047167856	6.930088236	6.894838852	7.018030682	6.769925089	7.029090206	7.202699132	6.826432013	6.982218273	6.985516947	6.956444845	6.825697748	7.172752833	6.925859092	6.905026659	7.040463647	7.13092541	6.853526773	6.81360644	6.832353473	7.02310864	6.854595158	7.084942329	7.058402038	6.877135542	6.636996816	6.798283219	6.813824338	7.088309152	7.00383973	6.449292373	6.569000061	6.906794099	6.888823499	6.904559013	6.775494443	6.906078884	6.394097867	6.922426793	6.963674615	6.715303049	6.994343164
ALYREF	9.037189998	9.668301799	9.11253957	9.007708613	9.233111442	9.292476388	9.450511407	9.686695432	9.446970819	9.704793353	9.669950123	9.126896638	9.280378716	9.111513478	9.419215952	9.564298373	9.397178071	9.25467573	9.237681602	9.510801586	9.293151107	9.495805632	9.537227526	9.420821061	9.181624992	9.181191999	9.467135846	9.155966385	9.228187931	9.415371838	9.547840036	9.11462499	8.916289697	9.105947342	8.995340352	8.511265494	8.969556912	9.142045651	9.097987894	8.903009303	8.905371028	9.536825951	9.358464214	9.447566313	8.914008955	9.148401947	10.01468746	9.192556203	9.362282974
AMACR	8.173066339	7.730031505	8.099140059	8.016254862	8.061495626	7.891057297	8.196527238	7.535749277	7.951534894	8.040426689	7.927361584	7.563416015	8.169505456	8.593385879	7.798189265	7.907579462	9.057935056	7.710076484	8.015687615	7.553104735	8.159549561	8.116114206	8.25986148	7.067591259	7.830536193	7.543799914	7.705539584	7.942251837	7.862080734	8.018621457	7.426610023	7.688388416	8.069817511	7.45501774	7.412852009	8.276035637	8.318835562	9.497002824	7.62383841	7.935059272	7.483788721	7.739104229	8.212629816	7.574895251	7.864877854	7.293633858	7.49240028	8.287708294	7.702664251
AMBN	4.285775417	3.904784634	4.846113959	4.246443572	4.32159097	4.28231968	4.108330467	4.032321892	4.035200653	4.152681887	4.184133643	4.480773687	4.281173333	4.245349745	3.912293471	4.006488567	4.196189518	4.065103162	4.420748987	4.150679923	3.969413311	4.090071542	4.193524458	4.040479533	4.027080201	4.377583756	4.241640632	4.440890453	4.232261204	4.094450804	4.579283938	4.027102987	4.078683276	4.136982041	4.192670424	4.258469565	4.102019097	4.1165713	4.121628367	4.571693515	4.128892062	4.516458092	3.82584077	4.046103344	4.089972009	4.172517545	4.079343335	4.184107304	4.068070712
AMBP	5.934554201	5.599795279	6.524257376	6.013559683	6.112758761	6.325109565	6.105549691	6.242009908	6.071478239	6.03287188	6.205082818	6.002398539	6.070090309	5.867476426	6.009868929	5.711519945	5.7444246	6.182585304	6.206062385	6.18840382	5.912929618	6.102609304	5.837759577	5.868034929	6.096879032	5.982269375	5.928956642	5.842558764	5.679259408	6.013856443	6.073297586	5.847412678	5.563025041	5.933749177	6.109204809	6.116508797	5.969190371	5.548464118	6.32398629	6.517269781	6.595110848	6.316457631	5.725456859	5.998311002	5.488786867	6.050753738	5.730001851	5.898552493	6.099835764
AMBRA1	8.40828905	8.129281602	8.341320236	8.498004799	8.515473909	8.495949299	8.210941057	8.311974566	8.349692117	8.488320823	8.434799238	8.58911243	8.201990763	8.463528115	8.376412915	8.428985497	8.549298432	8.268890181	8.39299314	8.58442765	8.518386385	8.364615471	8.314397649	8.386412344	8.40796957	8.100620637	8.26640468	8.292770827	8.432549929	8.377108833	8.202429219	8.246725379	8.114851488	7.879522862	8.117931728	8.200636436	8.365611194	8.430315103	8.317252643	8.492118705	8.3502003	8.501914064	8.517176291	8.235606131	8.256978299	8.337580119	8.273104365	8.368140873	8.536703963
AMD1	8.236330601	8.853269763	7.970142587	8.043621763	7.905913862	8.164864433	8.394027194	9.066607735	8.472527113	8.29426568	8.420077923	8.156337418	8.299869678	8.123253124	8.457401296	8.297095246	8.715751208	8.343602951	8.067374781	8.462101819	8.095252779	8.080635877	8.105493263	8.062177432	8.174941526	8.532354023	8.372043643	7.931589128	8.360331652	8.482919575	8.636222122	8.061649876	8.168755504	8.19439392	8.48948063	8.012730235	8.575839157	8.416754627	8.515091023	8.354277097	8.396997971	8.514776167	8.30572501	8.741395697	8.522864884	8.456363189	8.909453473	8.185687733	8.342485172
AMDHD1	5.872061323	5.823062319	5.754437984	6.05323917	5.968099948	5.759991571	5.714706266	5.780518542	5.821720953	5.736112755	5.842176717	5.514489776	5.957293287	5.842835045	5.774027837	5.613819022	5.726294569	5.652969448	5.889002097	5.791675723	5.952098684	5.818892336	5.7101178	5.792125807	5.607002328	5.841346089	5.897231616	5.757864951	5.734076456	5.799006954	5.978645704	5.930521514	5.933315156	6.017550106	5.731458669	5.927256951	5.99506668	5.60292411	5.751033004	5.828843852	5.705935012	5.706951135	5.862943484	6.004745272	5.633067724	5.845372607	5.739907177	5.67906081	5.848161293
AMDHD2	7.887001995	7.769559228	8.076664591	8.0590059	8.403941311	8.340181802	8.207130828	7.728404676	7.889994241	8.078896925	8.121896916	8.09092569	8.035587969	8.003322831	7.932990005	8.210860966	7.887687873	8.185464375	8.282638396	8.073556979	8.310163006	8.15909495	8.360776371	8.338639553	8.270073282	8.206244415	8.040011397	8.037160331	7.967952333	7.930675535	7.800468444	8.384849741	8.072828043	7.932238996	7.974105926	8.258586879	7.752150817	7.797567235	7.76570504	7.931099437	7.887311085	7.806337704	7.992384926	8.027280028	7.698408894	7.964532038	7.855993642	8.082252039	8.109961018
AMELX	4.907422406	4.643313118	5.161450692	4.990596452	5.132832928	4.53844508	4.593375051	4.676063384	4.78706679	4.826775299	4.758054111	4.866866689	4.970042328	4.99045138	4.758120819	4.613635261	4.828613976	4.702379542	4.741272038	4.874538378	4.777616722	4.826541117	4.818208943	4.625648095	4.735892505	4.689549951	4.758136581	4.979476047	4.470692135	4.840436418	5.062152887	4.794442441	4.679966576	4.977614023	4.61505506	4.576104628	5.162016008	4.658058359	4.843785465	4.903285374	4.3749775	5.039236187	4.632759403	4.793977706	4.846581043	4.800565508	4.657806133	4.675829573	4.755325979
AMELY	4.998025148	4.959421766	4.968716532	5.08383329	4.937805993	5.055654139	4.97914456	5.120192939	4.90827918	5.047878259	4.844515756	5.041304047	5.040685538	4.989230854	4.848772111	4.631514246	4.687898579	4.929720737	5.045132726	5.061896214	4.872766643	4.883119159	4.958848356	4.918728965	4.899481947	5.032480639	4.86654366	5.103422286	5.176111654	5.022164087	4.927309313	4.940855986	4.947125102	5.168224046	4.753755693	4.952341167	5.06289201	5.056095723	5.041184044	4.924958077	4.940366653	4.927591172	4.847043387	4.911393542	4.98160482	4.974198462	4.4713067	4.843310189	4.799823587
AMER1	6.572332117	6.623844772	6.455429697	6.315221995	6.145093785	6.327383514	6.220095756	6.378456932	6.711335088	6.255738457	6.128222034	6.199138075	6.557305346	6.156255626	6.190546159	6.277738603	6.302139649	6.262603296	6.387446391	6.381144734	6.372775143	6.200113152	6.264199891	6.359645016	6.3556772	6.512202509	6.689488206	6.248294894	6.517931728	6.430368323	6.460349776	6.177038067	6.382395527	6.210047169	6.351232714	6.094227686	6.104503897	6.518666841	6.285165975	6.445522874	6.612964421	6.921837851	6.655085957	6.420161084	6.427977613	6.481703122	6.525917301	6.526384733	6.582558245
AMER2	6.176825994	6.056335237	6.503684916	6.348258901	6.536436359	6.30166476	6.306829915	6.355550585	6.473530867	6.265739363	6.287788739	6.074007985	6.505279976	6.533894078	6.404852073	6.048445631	6.342395918	6.265072451	6.575888424	6.410338771	6.151254586	6.409916452	6.346737573	6.409126876	6.188895761	6.20031674	6.119319375	6.230748888	6.003457692	6.106391532	6.383804735	6.196767197	6.056968897	6.225643748	6.199678934	6.303744941	6.4927038	6.089350421	6.404576527	6.530888149	6.390388487	6.643997181	6.237684665	6.29012631	5.828774137	6.206673532	6.066356617	6.167197915	6.338582431
AMER3	6.307214014	6.058917574	6.059420713	6.230930174	6.2435802	6.300161634	6.317662818	6.326786053	6.319310622	6.364015595	6.209973422	6.136697669	6.188201713	6.407876241	6.137996748	6.06804151	6.348033	6.207566831	6.246657252	6.289621137	6.354525831	6.2370782	6.302595	6.352035341	6.395852197	6.301292579	6.166367687	6.024398086	6.100510119	6.29788225	6.547281827	6.281100444	6.277588643	6.219115036	6.340933028	6.364724464	6.388415187	6.119752662	5.776073438	5.828241197	6.207135149	6.49560267	6.326369411	6.202694499	6.097745554	6.455706485	6.314713091	6.430692578	6.34953987
AMFR	9.604251197	9.064929716	9.669414408	9.390254515	9.501872771	9.534426024	9.595298008	9.207982155	9.367940187	9.697070218	9.365702226	9.448590981	9.317637289	9.321149285	9.36577083	9.455672751	9.309782606	9.157214153	9.495108317	9.500645945	9.417619871	9.451113619	9.587183609	9.002587565	9.364564578	9.021960839	8.93950936	9.220635753	9.024539108	9.166273588	8.877622458	9.574928502	9.505407316	9.265178639	9.10724342	10.13362984	9.419675031	9.459884831	9.109750167	9.232109077	9.352653282	8.851999462	9.329836021	9.115555534	9.572328069	9.10940745	8.745884677	9.662751702	9.238797435
AMH	7.897497624	7.71101006	7.733112686	8.006642135	8.149454555	7.737535982	7.859009109	7.841794568	7.768199573	7.794666921	7.885600124	7.948879073	8.032687117	8.239216105	7.860385324	7.76690696	8.045146728	7.88979841	8.046105842	8.017018891	8.063332536	8.115173067	8.05270933	7.984342484	7.978403674	7.987519479	8.09889438	8.024660165	7.928727361	7.931916848	8.059948919	7.89927034	7.814624317	7.976365625	7.945262535	7.869780389	8.012768079	7.561107744	7.85437306	7.936291607	7.727796466	7.962578513	7.708771536	7.749669372	7.536253382	7.838416941	7.863412904	7.769275715	7.961148491
AMHR2	5.729077687	5.724848341	6.065767655	6.020010923	6.159178583	5.989030192	5.937180275	5.799423432	5.909750468	5.988143428	5.947605015	5.946880134	5.799108466	5.966124578	5.801430404	5.817020914	5.858415512	5.897935908	5.903539236	6.070397288	5.82502262	5.9200554	5.970449554	6.000363869	5.943666189	5.909830657	5.840769761	5.904715371	5.836166922	5.873684226	6.092793911	5.665889626	5.675187583	5.987702052	5.738282586	5.914112911	6.004813495	5.622989168	5.802059945	5.561312887	5.853230256	6.039767986	5.790701171	5.795799096	5.429061759	5.650656813	5.857809619	5.684208633	5.884152628
AMICA1	7.751630375	9.235999735	7.847377407	7.700174258	7.426295215	8.157634358	8.361936547	7.655894034	7.422895788	8.015483963	7.489581199	8.708382147	7.994007477	6.921215792	8.635345927	8.574739258	6.906829231	8.232174235	7.673888947	8.384739491	7.990143705	7.830695561	7.630895874	9.461078585	8.200800297	9.476329659	8.359554003	8.407893222	8.425217568	8.303628455	8.196906442	8.33411108	8.185617266	8.762881083	9.126990033	8.516517845	7.456582776	8.062017637	7.66009189	8.454318624	8.390381401	7.716119036	7.807172314	8.675734617	8.472433405	9.233156948	9.108575662	8.402112593	7.908995045
AMIGO1	7.673459187	7.298012489	7.267123569	7.591822148	7.957743975	7.617192905	7.616280054	7.545843537	7.632125363	7.696810504	7.603020245	7.564724816	7.658369712	7.700410931	7.609385613	7.523756119	7.51762518	7.569338655	7.320314408	7.788004357	7.412569976	7.580331839	7.392885476	7.800351821	7.961787921	7.459299405	7.502914213	7.246308158	7.518938601	7.29707355	7.933455552	7.329709444	7.651351639	7.412101392	7.586552922	7.254890211	7.777957378	7.307431666	7.201980895	7.105083175	7.621096977	7.639080108	7.346789234	7.412535477	7.306362826	7.422478669	7.500555505	7.579441511	7.848050278
AMIGO2	5.49696858	5.7054222	5.646585846	5.772922625	5.67624948	5.537296854	5.685248618	5.635031005	5.541668447	5.777537465	5.592826092	5.766633034	5.834913958	5.477589062	5.564261154	5.659389937	5.403281627	6.022893339	5.390321306	5.635187921	5.597021489	5.940745697	5.595818148	6.244856511	5.611059366	5.50313059	5.899585479	5.818103402	5.68587845	5.500770048	6.004377362	5.573432349	6.355114336	5.870798439	5.900162379	5.396674283	5.824564817	5.645601047	5.858437709	5.965444968	5.696404394	6.05369359	5.663272847	5.619648193	5.713300398	5.796293847	6.080707272	5.705932798	5.498138505
AMIGO3	7.359232663	7.143074404	7.256000452	7.136879905	7.557277529	7.300592056	7.228830284	7.300033543	7.376445506	7.407168553	7.483498326	7.262455195	7.126676276	7.475062226	7.202532946	7.261204411	7.402389911	7.064176009	7.381832039	7.448447561	7.268857494	7.232806766	7.37561446	7.312313392	7.426960325	7.461966978	7.345033892	7.068865019	7.138705682	7.599022144	7.405180945	7.439069187	7.342527491	7.279418448	7.292297618	7.258631589	7.224742443	7.246177806	7.268876478	7.256289037	7.331802627	7.406247702	7.1426705	7.497084348	7.221084957	7.505192128	7.381599321	7.260164516	7.227090455
AMMECR1	8.205300623	8.323317458	8.464497889	8.363828634	8.58307255	8.420138462	8.250368542	8.456272562	8.401908246	8.331817384	8.432993192	8.248934148	8.363866991	8.476934784	8.39993527	8.317375763	8.362956988	8.415202765	8.273570252	8.33356758	8.235493215	8.383066015	8.532620007	8.019611088	8.253925802	8.208799646	8.428416788	8.352870651	8.228220819	8.524149867	8.152734643	8.253102466	8.112535593	8.290393947	8.04628673	7.919649697	8.264354113	8.160502363	8.428653447	8.534826012	8.23888386	8.380791845	8.297177409	8.383216743	8.318651202	8.323709973	8.312250093	8.167393184	8.227124249
AMMECR1L	7.068430935	7.069542532	7.366674525	7.179246399	6.939422016	7.039676132	6.6595856	6.937689365	7.16738277	7.015077256	6.899120492	7.377053479	6.831242288	6.981343948	6.928609545	7.175279078	7.200003562	6.761964059	7.134843347	7.219201467	6.994725638	6.990115133	6.77166436	7.082218736	7.249141381	6.957659587	7.171568372	7.122295301	7.000782137	7.168873613	6.643798953	7.119883556	6.964228481	6.977095939	6.960674831	6.957694033	6.889263312	7.45313597	7.265341198	7.332276306	7.322092501	7.344582533	7.156643711	7.092470369	7.332434483	6.872192868	7.079310942	7.194559994	7.10795406
AMN	9.56584771	8.519759453	9.625535955	10.2052599	9.818238985	9.745457888	9.639596846	8.861300684	9.380366071	9.821104024	10.00469556	9.92576467	9.486853062	9.835312295	9.580441568	9.871703928	9.447569466	9.719023393	10.34217615	9.807844842	10.35723008	9.92217215	10.15978159	8.314199305	10.2271266	8.635615063	8.9349444	9.776254301	9.053783727	9.272012484	8.779713445	9.85577594	9.501912242	8.613310954	8.664986365	9.869905462	9.384012716	9.408745011	9.129371384	9.51616975	9.489124968	9.005039052	9.630784585	9.005477897	8.394129669	8.326465285	8.850075023	9.586893147	10.33519283
AMN1	5.75519984	5.953582635	5.760149989	5.445178566	5.34859566	5.62767815	5.770011119	5.977940972	5.660016682	5.748065778	5.659106686	6.040746732	5.743098478	5.662061694	5.93063728	5.78179402	5.716795917	6.099899795	5.5578542	5.90607971	5.661195729	5.568591696	5.861168899	6.719358738	5.37620887	6.545212663	6.418001969	5.83012067	5.977971881	6.22918466	5.609196439	5.743879181	5.805313272	6.238441477	6.098768152	5.963423269	5.952367564	5.94975842	5.988860006	5.984820953	5.743576606	5.888937087	5.74637644	6.15728602	6.249332669	6.309250127	5.841231955	6.007743168	5.542783687
AMOT	7.171136473	7.175116558	7.215942039	7.464265791	7.34282301	7.283455933	7.034472895	7.036399519	7.297592351	7.265667406	7.354587571	6.857408523	7.086952549	7.05030653	7.388101001	7.037763096	7.390926215	6.71528388	7.314949247	6.733796431	7.344425275	7.518129532	7.256150512	5.985863386	7.460338276	6.51497296	7.253208674	7.276004106	7.442184327	7.421619031	7.338292707	7.245380503	7.02509545	6.629453122	6.647886781	7.215154069	7.401251278	7.461961234	7.011533197	6.98197658	7.058307894	7.147858435	7.383232171	7.254888914	7.26468942	6.883745835	6.896319283	7.431305796	7.076970664
AMOTL1	6.599444576	6.768867398	6.240505015	6.211476173	5.976392198	6.283004536	6.339487817	6.396119874	6.275741883	6.384053834	5.956944349	6.232383304	6.403577703	6.221072859	6.128970859	6.426424474	6.20034533	6.451396267	5.990809271	6.165519501	6.076963163	6.304159113	6.027858257	7.048755588	6.287175073	6.499912049	6.763073336	6.502567797	6.575302875	6.216471899	6.826263735	6.18958661	6.972753366	6.865687402	6.716026276	6.358710484	6.551031938	6.29706921	6.589321059	6.381141301	6.44573995	6.547683444	6.473193924	6.357669854	6.608826024	6.97448575	6.653725037	6.126239706	6.227452603
AMOTL2	6.684579455	6.600464216	6.541454228	6.678822113	6.741152587	6.540994491	6.826860719	6.612955875	6.773195662	6.75058351	6.727528203	6.500988813	6.715331646	6.849525366	6.792523225	6.652455509	6.401431629	6.388304684	6.499285582	6.755823396	6.778076127	6.79346162	6.688149442	6.802708634	6.588217896	6.856973798	6.739972259	6.547148361	6.735795328	6.454668413	6.811274042	6.668945021	6.721708351	6.961775294	6.719730869	6.921239768	6.962180888	6.654335452	6.274880304	6.452919501	6.726167633	6.529293639	6.638663823	6.867506779	6.729388608	6.854395889	6.463705087	6.604123805	6.540349786
AMPD1	4.69760764	5.545832463	5.70514679	5.022323954	4.716115791	5.150590528	6.414371558	4.75556987	5.139537457	5.85547979	4.748802349	5.146360311	5.308274168	5.080884523	5.235272323	4.823594746	4.654388339	5.527613139	4.936684751	5.020379276	5.412641685	5.207180289	5.153157392	5.914743695	4.986258358	5.02741115	5.132938017	4.991498491	5.546735293	5.203170687	6.438120625	5.271116038	6.050343567	5.633572874	5.226469523	6.100739165	5.189347565	7.058439363	5.683478056	5.776710023	5.230050642	5.26158349	6.190006387	5.297815936	5.756406265	6.40941282	6.294962273	6.005451512	5.078228353
AMPD2	7.938847777	8.048651667	7.493663572	7.755879514	7.630781364	7.797562287	7.939938115	7.627367672	8.008687293	8.164817795	7.660623026	7.738785604	7.737102383	7.588359627	7.753823824	8.061905276	7.417049754	7.741558948	7.685320598	7.584348621	7.686762959	7.872293774	7.651973566	8.263584989	7.658486302	8.250330661	8.06288493	7.751678076	8.019682174	7.800233015	7.97006296	7.666205904	7.916339817	8.034454256	7.79142534	7.776764431	7.644025246	7.610723329	7.638272058	7.78891444	7.74109188	7.904551847	8.078545332	7.822672643	7.802908369	8.149332209	8.090330844	7.852305092	7.510361074
AMPD3	7.074274274	7.484582489	6.434813233	6.972234937	6.767209027	6.846935727	7.075320005	7.097006391	6.92738374	7.03419966	6.81004566	7.289622404	6.817609733	7.109578022	7.245201313	7.672176694	6.978025841	7.474352828	6.711536644	7.146506682	6.904326557	6.656019666	6.820642054	8.632334189	6.956706094	8.288119207	7.569992782	6.937264612	7.16996964	7.036225438	7.057307275	6.792429491	7.23974346	7.711921298	7.824858935	7.039469982	7.56782126	7.146231176	6.635394311	6.693755245	7.199819096	6.725003694	6.732596094	7.317669441	7.53550143	8.068422406	7.195159508	7.202790885	7.027832447
AMPH	5.261784468	5.433576273	5.115469015	5.164169929	5.216186489	5.054882987	5.221713372	5.390858141	5.189472145	5.004111744	4.955718452	5.149891287	5.130619263	5.291967403	5.173828537	5.354156144	5.277683133	5.156782254	4.904981105	5.075296009	5.113601335	4.915653207	5.15703308	5.453966491	4.930314142	5.569930685	5.226140358	4.948255198	5.230904675	4.982900122	5.30992884	5.052288105	5.674123288	5.334513899	5.339476264	5.062757652	5.496691552	4.775307657	5.454795154	5.058890827	5.036575759	5.076297446	4.979211475	5.333760142	5.300147945	5.523922506	5.020828059	4.96267841	5.039844108
AMT	7.79288609	7.596674319	7.778826908	7.80366181	7.731719782	7.639515152	7.785582874	7.498869897	7.459059963	8.021000448	7.700793271	7.65715029	7.671924334	7.642576622	7.375303307	7.779464884	8.001277437	7.563382381	7.764435298	7.496174283	7.773931183	7.885665098	7.689587273	6.83657021	7.904030649	7.028404889	7.49958705	7.508385504	7.751051193	7.543077618	7.698048608	7.474535904	7.591593793	7.134111356	6.993878811	7.615757589	7.250259957	8.01755996	7.233017207	7.858997446	7.50761864	7.653736078	7.923757812	7.230849279	7.092713274	7.167936123	7.714813361	8.100294514	7.837670661
AMTN	4.709985964	4.478566591	4.655632149	4.589916145	4.680003074	4.575053881	4.434531898	4.503208492	4.507647068	4.565178565	4.599545143	4.427708111	4.782062782	4.74082896	4.689538967	4.605412712	4.638556557	4.627120155	4.752068106	4.756976992	4.699714881	4.632324758	4.573229501	4.60430154	4.572920261	4.774160084	4.568590768	4.751600344	4.687245277	4.557626948	4.820566489	4.648979046	4.580849008	4.712427607	4.659796476	4.664391727	4.612062731	4.770420826	4.635573661	4.779755218	4.561947363	5.146679605	4.641168226	4.614361288	4.619453755	4.602811435	4.720237577	4.505346858	4.743624369
AMY2A	6.648816822	6.508983137	6.797495102	6.500605345	6.443767638	6.408059135	6.004990207	6.350705608	6.090753383	6.343739021	6.127704552	6.453078432	6.454313352	6.41920785	6.209228004	6.399225892	6.388732195	6.695830637	6.69227931	6.647695563	6.739004074	6.50997236	6.135748578	6.553029363	6.415597108	6.276725327	6.356873042	6.854311703	6.48907571	6.628399704	6.614240964	6.417353192	6.849000038	6.03124586	6.136756488	6.488515496	6.221618833	6.844268535	6.007535655	6.317366929	6.222019957	6.236633511	6.472359154	6.072583893	6.632387112	6.156210562	6.648905121	6.460456896	6.676416181
AMY2B	6.605688507	6.688858135	7.157697417	6.898668453	6.818554678	6.725068306	6.015223105	5.913840091	6.686682717	6.354827376	6.606258917	6.867919967	6.183183451	6.406816914	6.40984176	6.760885999	6.965212077	7.251498447	6.249047319	6.564328613	6.908709804	6.963821963	5.96164999	6.894618886	6.335561548	5.8689285	6.355699779	6.995218621	6.815512587	6.895172253	6.352845737	6.638050387	6.955514138	5.88536301	5.977309886	6.759053907	6.201778888	7.04144493	6.462253001	6.721138417	6.345014259	6.20539773	6.633686719	6.480767155	6.682884993	6.346520496	6.281112191	6.88006663	6.821035882
AMZ1	6.956904834	6.902628216	7.024555001	7.182496651	7.308083453	7.116974488	7.155550634	7.189091736	7.090475097	7.094071402	7.000281508	7.202854242	7.24773039	7.407109282	7.106231128	7.047048672	7.07076823	7.228890894	7.10940442	7.164106999	7.1923613	7.109641303	7.228913347	7.081799378	7.057433712	7.096971014	7.011085268	7.083775519	6.99384919	7.102076142	7.187907786	7.035840139	6.968330879	7.059486563	7.174324863	7.234648765	7.295296007	6.728201103	7.177072294	7.030621845	7.088298961	7.306845626	7.108083316	7.001204408	6.81258804	7.074919699	6.98523793	6.677895311	7.101666844
AMZ2	8.726442178	9.043576543	8.682718716	9.166554794	8.54161906	8.924759959	9.087920202	8.835159027	8.826068565	8.755516287	8.991367266	8.709584914	8.632570163	8.891771746	9.08580908	8.795962546	9.020736178	9.085456736	8.754906255	8.808602878	9.05794629	8.838333934	8.863605544	9.234512239	8.927686288	8.963015907	9.058141392	8.877100522	8.899010285	9.228904688	8.88822114	9.011188347	9.297201063	9.074328506	9.163390017	9.111663745	8.924542968	9.081672295	9.115149566	8.790031145	8.915605434	8.7465339	9.103144672	8.839970894	9.139310274	9.300079361	8.962899446	9.041981427	8.726567842
AMZ2P1	6.162070576	7.349064669	6.040028459	6.598983312	6.394349645	6.756157831	6.652572797	6.373662515	5.892697611	6.150074809	6.160127628	6.369724864	5.985150791	6.464917117	6.746922761	6.775153909	7.123285651	6.585363394	6.14041728	6.21781352	6.576566229	7.115548708	6.079018391	6.88512176	6.470982513	7.423348183	6.486863984	6.382940067	6.970762511	6.407431286	6.831085784	6.615900231	7.217182072	6.671151002	6.416621149	6.540894488	6.092261141	7.229177617	6.482372846	6.554240805	6.904025319	6.727692926	6.632629068	6.541109971	6.64130077	6.816603726	7.230097858	7.259337406	6.202384378
ANAPC1	7.221983094	7.766543871	7.41955121	7.195085145	7.399890431	7.275405725	7.229889923	7.574949284	7.201391839	7.352984843	7.077895336	7.081960247	7.071033971	6.723523674	7.091725592	7.278695311	7.472467617	7.105348107	7.159111738	7.160311237	7.001630162	7.080379869	7.385859505	7.280356059	7.03663478	7.019591577	7.392309037	7.350089665	7.43465444	7.535798272	7.608469951	7.223328146	7.225236715	7.366209206	7.162057203	6.556750437	6.993701941	7.563979069	7.197036671	7.136438277	7.093865307	7.435209503	7.356764663	7.35480411	7.002247781	7.135130433	7.715489179	7.455453402	7.246197526
ANAPC10	5.498533951	5.818411615	5.608748997	5.817498488	5.736454887	5.825047667	5.774601388	5.791014897	5.637090928	5.61445026	5.880608419	5.859571373	5.646944497	5.591731313	6.040488061	5.931968862	5.686243819	5.549851046	5.638502092	5.788608123	5.553070273	5.69174501	5.582479114	5.82364071	5.670829432	5.554839881	5.635645283	5.491574228	5.827664455	5.709799333	5.545216081	5.681009729	5.822096393	5.788242587	5.859013091	5.67613141	5.364164185	6.035826046	5.580769783	5.652331646	5.702827612	5.494441794	5.67405064	5.830405533	6.03421528	5.870694983	5.836300144	5.979872685	5.819899672
ANAPC11	6.957663217	7.071239916	7.176406777	7.120401953	7.106510865	6.986694361	7.246462709	7.327320598	6.975202582	7.149721695	7.172976642	6.87746585	6.940924611	7.221414246	7.109221391	7.073314096	7.251985227	7.147833132	7.115099229	6.955273252	7.180681036	7.151828864	7.175846768	7.225396776	7.093375974	6.932334347	7.147926889	7.005949666	6.889267212	6.9904126	6.877733655	6.974158017	6.850860784	6.965085927	7.004412169	6.939197532	6.986688546	7.130758443	7.00373338	7.199202791	7.090136816	7.15649281	7.01942903	6.976398229	6.875765378	6.851045001	7.319431224	6.894448291	7.036246906
ANAPC13	7.803299971	8.134789776	7.944999206	8.189197633	8.104759979	7.991200816	8.319326198	8.022015211	8.152809209	8.137677872	8.110993947	8.168347555	7.958759785	7.910645384	8.403996682	8.125547636	7.819863722	7.933442945	8.261235407	7.952877899	8.258674427	8.137927039	8.270877157	7.613557817	8.131662002	8.080256565	8.322501852	7.795354122	7.868560532	8.096790904	8.057704896	7.960956519	7.71271244	8.206073269	8.123861226	8.084456611	8.071987652	8.217017989	8.020517809	7.947824361	8.107828622	8.18966397	8.178934082	7.925996323	8.163601157	8.217334745	8.011546335	8.387394588	7.846756149
ANAPC15	9.000298015	9.498354626	9.133846638	9.117903835	9.041998466	9.311887284	9.57306882	8.832546153	9.387907278	9.457602816	9.445203956	9.168518951	9.104559884	9.091404232	9.27206504	9.299769785	9.438569794	8.974380278	9.060285939	9.057095198	9.238709255	9.277963443	9.36063145	8.902427928	8.95623044	9.050400367	9.34122005	8.692858205	9.141968033	9.300724564	9.456647443	9.234745085	9.18912236	9.017800012	8.815335016	8.837643716	9.244539354	9.492645864	8.953159426	8.92073892	9.192496004	9.432165036	9.445040239	9.179983328	9.078709495	9.271761216	9.168429736	9.392544094	8.782390391
ANAPC16	8.387470188	8.246676241	8.407374749	8.578497311	8.355799234	8.153966968	8.754961899	8.405509741	8.331137683	8.569020465	8.208096947	8.335897332	8.467371215	8.330413071	8.497810184	8.340432163	8.325104761	8.602972914	8.483055179	7.893243197	8.57864069	8.490282292	8.48973112	8.504443811	8.447380539	8.346363856	8.523181929	8.262649027	8.306600353	8.102735197	7.740073067	8.372145432	8.608448068	8.357914649	8.257269424	8.701033227	8.577372121	8.842016213	8.254595003	8.344124664	8.436709128	8.246954234	8.60373375	8.181772832	8.567130627	8.318676162	8.688890141	8.698263052	8.53688297
ANAPC1P1	6.883948174	7.692686157	6.840068411	6.813126402	6.854530482	7.170838284	7.043225415	7.356791389	7.080212967	6.862810809	6.883065727	6.805987061	6.784835901	6.676277032	6.875330431	6.704345048	7.173742242	6.84025209	6.710169522	6.882446684	6.8610888	7.010844097	6.968915382	7.076562498	6.955946054	6.530957068	7.054892921	6.406530844	7.207762222	6.981568588	7.334178338	6.578871795	6.837448251	6.647899513	6.684079974	6.331640143	6.555586504	7.112135617	6.779780061	6.502271929	6.846998068	7.323761091	7.250887067	7.139938649	6.578671898	6.728329105	7.404118856	7.211875821	7.362269594
ANAPC2	7.738323824	7.648134492	7.752454049	7.837467212	7.734881173	7.669784294	7.645890589	7.462097449	7.72857833	7.758231349	7.673570144	7.685530847	7.585092514	7.787936426	7.597927513	7.759405577	7.818156856	7.680631337	7.778715839	7.727355566	7.729645946	7.814364879	7.755206259	8.044332746	7.670350023	7.645639744	7.776183705	7.79132289	7.70678666	7.666930872	7.565310141	7.60117071	7.610967819	7.651218263	7.707459928	7.695096043	7.82087885	7.572251613	7.403029322	7.699922513	7.642937923	7.595817123	7.644593023	7.635820728	7.565004314	7.815172574	7.663749837	7.606200734	7.79943865
ANAPC4	7.363094321	8.033768795	7.751628128	7.638192278	7.201906286	7.566334324	7.500889401	7.523603351	7.577147693	7.412904456	7.545499855	7.298082011	7.265026223	7.228910705	7.516671726	7.553161348	7.909113741	7.555867309	7.515626217	7.389484694	7.84083573	7.611321587	7.535602995	7.741108755	7.588158752	7.504385495	7.407112265	7.705117252	7.672967383	7.70332149	7.6445049	7.521854879	7.612109652	7.571290193	7.670514382	7.670218824	7.63047011	8.075924334	7.64295907	7.604596775	7.767196901	7.283130896	7.969836433	7.742634067	7.82896352	7.665775367	7.487642448	7.815593987	7.453475621
ANAPC5	8.549136592	9.221584614	8.551936096	8.617688959	8.530938261	8.577645953	8.957629213	8.6014268	8.834972482	8.859762347	8.782617753	8.638167967	8.730950706	8.53869846	8.712196782	8.700087349	8.949067759	8.812413047	8.413342303	8.322023164	8.734339473	8.721471393	8.702864487	8.939397533	8.70321132	8.454221341	8.847685451	8.523911622	8.704877025	8.791969272	8.71514361	8.561090026	8.790186001	8.693699423	8.697006779	8.663548115	8.488171368	9.077358338	8.549415365	8.488399897	8.729367135	8.543161064	9.020573591	8.737867361	8.934005116	9.029894637	8.829933084	8.963998038	8.583962132
ANAPC7	7.740458115	8.371037058	7.839090542	7.66704114	7.563847372	7.87818051	8.267551102	8.109507085	8.05117259	8.183884155	8.065641453	7.866461123	7.745686119	7.687646925	8.158496591	7.778528567	8.08576646	8.019042613	7.545698392	7.739936114	7.790224091	7.964525516	7.904116671	8.182638796	7.846033498	8.151039308	8.242841777	7.667529229	8.319490625	7.85555697	8.395446797	7.848177248	7.974701659	8.161393333	8.130478813	7.440392831	7.99532629	8.0715149	8.068458981	7.772942151	7.687771957	8.087264056	8.112607335	8.071968018	8.240114386	8.320686672	8.37024081	8.084730547	7.588628636
ANG	8.806380975	7.753450592	8.423034972	8.731520715	8.846782733	8.475647847	8.638701933	8.664485371	8.845484308	8.688157235	8.834555341	8.999175021	8.663010995	8.891887975	8.822713676	8.407341812	8.616769694	8.393081151	8.625383783	8.484935463	8.785301295	8.769927409	8.74776746	6.208398848	8.758128242	8.193380525	8.41409834	8.391043468	8.674244648	8.758438354	8.093930087	8.460796702	8.532196692	7.639364779	7.897719183	8.818449357	8.80230129	8.749137699	8.448567163	8.632128026	8.725673508	8.58362133	8.601481435	8.175613354	8.163132461	7.44851524	8.379650307	8.400141982	8.845473971
ANGEL1	7.811313833	8.264681689	7.952591875	7.804259848	7.629814723	7.621762818	7.795288518	7.686466117	7.938016152	8.060419208	7.865209564	7.966794099	8.000095275	7.875843074	7.844863001	7.845674476	8.200731313	8.040419665	7.655222798	7.671208352	7.620923983	7.834887925	7.710803807	8.367145828	7.747704675	7.998474998	8.359467408	7.749934368	8.355158976	8.214678708	8.173921993	7.760141967	8.140872043	8.247268977	8.153855361	7.554680885	7.752432611	8.351953414	7.860880482	7.786991539	7.931076797	7.985993724	8.147714064	7.827544776	7.821280497	8.372582273	8.333542877	7.967087352	7.728414642
ANGEL2	6.655844368	7.059051959	6.790472793	6.689042374	6.518177207	6.727970296	6.670484018	6.767508	6.853038035	6.966305477	6.612991522	6.740066683	6.531330887	6.55797009	6.737041196	6.720682119	7.113496099	7.06939109	6.744374913	6.500392844	6.712835108	6.780251294	6.673395672	7.196176158	6.803338997	6.776112303	7.062012036	6.787453847	6.861767894	6.657587442	6.507446853	6.781009852	7.011923167	6.661184745	6.761361617	6.832293974	6.592082526	7.310567575	6.64337709	6.5779263	6.729925119	6.71336239	6.882063859	6.830563175	7.071634534	6.981971965	7.036402202	7.034755984	6.959757284
ANGPT1	5.292459256	5.694767017	4.925375693	5.114672326	4.897084696	4.805085227	5.304069964	5.402097756	4.718163363	5.228194685	4.775647552	4.891732816	5.327175157	4.790557109	4.976080897	5.135650895	4.908522269	4.967426986	4.616359597	4.908896765	4.951888611	4.79202122	4.896173286	6.157617552	5.145828466	5.564951883	5.561582675	5.507184173	5.36523873	5.117279739	6.027598952	4.867668995	6.193469714	5.850653178	5.940124389	5.003432471	5.351872291	5.095672269	5.279807363	5.370602808	5.177976505	5.250455289	5.204501295	5.006087364	5.735626466	6.747710104	5.958528024	5.231465253	4.831027393
ANGPT2	6.420676524	6.97860163	5.497411494	5.42783443	5.314307194	5.486236491	5.87518942	6.238780237	5.423487836	5.514109519	5.290254438	5.491428168	5.677061605	5.498602972	5.725665604	6.215021464	5.382871615	5.537670101	5.394938873	5.249894956	5.122816623	5.675093555	5.514201642	7.902005825	5.481414154	6.116539573	6.463837521	6.046927647	6.254148327	5.772705709	6.629406651	6.288761615	6.404567172	7.80729684	6.50436355	6.171265079	6.253941379	5.319596053	6.281102991	7.053883966	5.864629942	6.295532981	5.546357318	7.199549691	6.180131792	6.924802267	5.900902545	5.442748901	4.952426667
ANGPT4	6.050604961	5.775935742	5.6636049	5.873064994	5.987135177	6.055742996	5.764941932	5.790325725	5.890866897	5.600499719	5.719862862	5.845579635	5.858288871	6.055077842	5.81689127	5.831997408	5.805520126	5.548311004	5.782964126	5.932085322	5.8246728	5.663612825	5.924756064	5.761069994	5.692317733	5.920709575	5.794923383	5.457427474	5.90792808	5.95544452	5.942765136	5.823216003	5.718951195	5.811308148	5.830896487	5.832886731	5.966260848	5.644756273	5.868837905	6.036418133	5.853325453	5.928328518	5.745251987	5.75551649	5.504137778	5.87971084	5.621767847	5.592528666	6.068346465
ANGPTL1	4.994640278	6.209806733	4.793434333	4.946954807	5.024290874	5.348621728	6.663137094	4.458697973	4.949213845	5.637527345	4.992168016	4.806235225	6.270474991	4.694587864	4.918507971	5.306973808	4.331852365	5.230317784	5.058719109	5.553925944	5.206403169	5.701990221	5.168889371	5.040851559	5.801440469	4.753037261	5.339625907	5.566688987	5.502397957	5.083817711	7.34762299	4.945281381	6.343965189	4.818006047	4.858303195	5.651033401	4.375886315	5.513473045	4.386700984	4.29981114	5.422983405	4.964325443	6.449663531	4.688542302	5.721566932	5.010155349	7.17398724	5.26009501	5.151498787
ANGPTL2	8.771258835	9.540120351	7.173338599	6.926135713	6.719260023	6.749153968	8.57570323	8.294857413	7.093236204	8.293443583	7.144778497	7.56884088	8.222851051	7.438235247	7.931358552	8.672396961	7.348380078	8.233504264	6.599070513	8.045950754	7.254396193	7.391304171	7.039823363	10.45735771	7.588302891	10.02552367	9.556425481	7.916337812	7.84193063	7.926627724	9.010299819	7.452519018	9.856772768	9.79040458	9.628756898	8.095855094	8.788394449	7.60221111	7.96971736	8.604865601	8.200689113	8.365462353	7.663194546	9.302214551	9.684983665	10.23544661	8.044413631	7.867713764	6.553253356
ANGPTL3	3.870004834	3.776952936	4.053100263	3.846319923	3.884602903	3.9287663	3.60348588	3.751927589	3.946968991	3.537460858	3.525451749	3.954421579	3.865582163	3.506255274	3.696112608	3.718105236	3.601286914	3.628018385	3.806716185	3.713304384	3.942488196	3.740923432	3.802033115	3.501499257	3.691245981	3.724105369	3.838033892	3.943706158	3.71098621	3.637998003	4.188678935	3.905442096	3.855385686	4.089292709	3.73777764	3.890514781	3.69031178	3.972330573	4.474250944	4.176319875	3.953547823	4.002165699	3.607488466	3.675456388	3.8400442	3.37442769	3.636112903	3.59125342	3.63961484
ANGPTL4	7.659902827	7.842872345	7.729593673	8.017019061	8.508730043	7.840761695	7.804398904	8.121807458	7.814692861	8.284844005	8.256332234	7.945993317	7.629506929	7.444901646	8.044953028	7.815579232	7.021377361	6.92723823	8.313865764	8.521113479	8.104719354	7.526174563	8.133573563	8.017521222	7.798491578	8.085035562	7.902396645	7.637291959	6.905614149	8.420429043	7.301328587	7.899301599	7.223104647	7.364613868	8.688270161	8.868769438	8.350244282	7.744473362	7.753201036	7.844384248	7.755221645	7.900301339	7.935202826	8.035054627	8.333168456	7.418085379	7.122068073	8.041327278	8.543756853
ANGPTL5	3.781715893	3.824360191	3.986385449	3.745392848	4.022908912	3.8227234	3.729869641	3.832064841	3.628456331	3.885237502	3.650562705	3.664509025	3.854293819	3.393207527	3.801051126	3.740305446	3.873522966	3.817725848	3.651475586	3.80161887	3.559843958	3.829012797	3.658942003	3.566670641	3.924959345	3.980756878	3.634044268	3.745555955	3.953343646	3.772081352	3.839156299	4.054233834	3.620908773	3.672516955	3.632493173	3.851711208	3.639292457	3.767422629	4.177404786	4.371397791	3.686616255	4.169359718	3.989802969	3.817630322	3.91392982	3.616333121	3.606819955	3.858769954	3.688970687
ANGPTL6	7.696985455	7.362800785	7.429877016	7.787959535	7.780028366	7.561235496	7.638994409	7.523186477	7.673099518	7.449376513	7.762224778	7.503610072	7.632483078	7.617942582	7.609380766	7.472125341	7.626399854	7.767595791	7.652263583	7.671720081	7.692724569	7.589016965	7.661369616	7.936435128	7.537432775	7.743214891	7.72348524	7.745058679	7.4194738	7.474657694	7.516191155	7.620176189	7.298699026	7.651091885	7.703986664	7.955537728	7.482212924	7.391124517	7.479525326	7.549475414	7.53102277	7.399761641	7.475537891	7.727877465	7.474011	7.555373172	7.573434776	7.550736688	7.644133207
ANGPTL7	4.745902418	4.6813714	4.63019179	4.73675287	4.476080415	4.420170723	4.686711673	4.34555387	4.692848949	4.824749412	4.745088231	4.582362074	4.803027842	4.883626711	4.556616207	4.55221468	4.677111191	4.604242939	4.867169751	4.57653636	4.791153049	4.659467465	4.650795608	4.684027629	4.691469	4.887490799	4.896591557	4.836676047	4.880462691	4.76110957	4.941098486	4.620076715	4.811264339	4.608037629	4.618769712	4.750450822	4.682462298	4.813374319	4.719669045	4.924700981	4.463584364	4.853297656	4.581829591	4.662246345	4.938530152	4.475627192	4.802554229	4.599689623	4.709010694
ANK1	6.224085751	6.255368789	5.786995326	6.460451772	6.13033882	6.19742819	6.416007327	6.220257717	6.271140551	6.263916321	6.136411678	6.232835451	6.230767354	6.340907092	6.565135789	6.270010242	5.816976399	6.325250411	6.07450295	6.123161539	6.093552482	6.096982914	6.004965356	6.968248075	6.103179416	6.885817933	7.150379335	6.046433954	6.356655336	6.435919591	6.235026994	5.976022494	6.069712311	6.885931943	6.59458157	6.165613802	6.34061539	5.886750695	6.518617141	6.267994506	6.125612113	6.444472896	6.144456915	6.293348577	6.861623185	6.898664856	6.069195537	5.998282591	6.045708344
ANK2	5.513044073	6.323262063	5.601873912	5.510485068	5.18142436	5.475127925	5.845232275	5.4381337	5.30600215	5.893091054	5.219749774	5.493596268	5.809949035	5.20447637	5.50640771	5.636671413	5.235845373	6.257877243	5.350215276	5.564792951	5.465650472	5.822734776	5.349384097	6.207205317	5.7777999	5.246719436	6.096203299	5.861102339	6.180821993	5.501489902	6.681702316	5.927281278	6.804965629	5.758627134	5.662286771	6.016021187	5.367104092	5.888517985	5.566542092	5.910800352	5.358479909	5.583451817	6.10453653	5.57715069	6.145723379	6.284751396	6.430731749	5.903391669	5.533005758
ANK3	7.864672444	7.438328156	7.879671489	7.903328592	7.747489568	7.756525885	7.670274699	7.0983743	7.378367495	7.714982477	7.718881919	7.651101961	7.277861454	7.34397359	7.558370962	7.496856581	7.418090399	7.431344185	7.896292118	7.286682401	7.992390113	7.825428065	7.77852576	6.769840466	7.929120314	6.70115044	6.981022126	7.621771424	7.770704618	7.533694859	7.252598018	7.736892293	7.637454047	6.665224	6.703088041	7.97685295	7.455555619	8.107537487	7.328281707	7.437297822	7.71552856	7.389208035	8.002254821	7.312873817	7.619371024	6.924344975	7.438569287	8.026372652	7.864432054
ANKAR	5.638282113	5.481666173	5.521453913	5.564905961	5.455359958	5.573634129	5.265763824	5.409400778	5.426918493	5.468776158	5.247315343	5.800879762	5.478424022	5.473028644	5.353503041	5.316774832	5.658263683	5.674778465	5.444412357	5.425632488	5.761200998	5.571299106	5.374892091	5.395741609	5.581504145	5.154680767	5.38275053	5.583384213	5.786794871	5.75951357	5.450424691	5.476662781	5.741601017	5.348881297	5.36211907	5.459863449	5.247120019	5.959349505	5.271778595	5.76399624	5.389769569	5.153274156	5.863967029	5.324946601	5.654990718	5.355461867	5.421509245	5.492710401	5.740109414
ANKDD1A	6.301616202	6.640595018	6.324858865	6.634936537	6.730998578	6.587873636	6.613735518	6.641608484	6.641447524	6.351209794	6.47912081	6.727160571	6.636243145	6.690047861	6.471607993	6.528141681	6.529620593	6.604992363	6.293459581	6.636096304	6.410875325	6.383180744	6.505937151	6.798031211	6.309585014	6.857318437	6.56615057	6.445715074	6.529341543	6.480704423	6.708440983	6.195927693	6.578617774	6.668424731	6.600750711	6.741955733	6.77068476	6.218246011	6.578950779	6.669198768	6.458263415	6.599507573	6.248838191	6.686571376	6.510152903	6.706473042	6.58988278	6.486130654	6.462087337
ANKDD1B	5.302532947	4.956668079	4.822157773	5.150934135	5.203667924	5.099689876	5.084978164	5.174722136	5.07302147	5.15316497	5.280855	5.377065133	5.275248985	5.463239975	4.735487024	4.708582642	6.317419515	5.112305071	4.952732006	4.943438251	5.195797363	5.195868385	5.358972804	5.031184094	5.169274837	4.93653146	4.877793462	5.131479106	5.272528272	5.146682246	5.36443834	5.25869714	5.25815021	5.114834335	5.013511125	5.447583086	5.256610245	6.094531666	5.322310534	5.263457908	4.81791854	5.348689663	5.321186177	4.974357607	5.136678741	4.823622538	5.043422851	4.820544579	5.018268278
ANKEF1	6.649206721	6.958423946	6.81618036	6.529738774	6.733564966	6.724334609	6.821949692	6.700065541	6.886107084	6.769819083	6.918662006	6.706551875	6.589971675	6.660572652	7.066746497	6.683759775	6.841096692	6.457861282	6.994356027	6.923150185	6.894349386	6.733663949	6.674796779	6.068619048	6.905208313	6.76890878	6.792894229	6.707009819	6.862952941	6.877805442	6.443516499	7.131089217	6.7042092	6.844550044	6.458534779	7.263373229	6.599343435	7.483594147	7.024146276	6.936484104	6.865848597	6.875723295	6.993975441	7.068658079	7.37193055	6.716918134	6.556605449	7.102172119	6.931720766
ANKFN1	5.253217764	4.685836007	5.014216495	5.342603716	5.287950743	4.844417964	4.87443641	4.861220403	5.200044584	4.951080484	5.104164411	5.063992416	4.919429844	5.018503118	5.087570316	4.97067581	4.549370238	4.627016927	5.187793943	4.86369212	5.010933879	4.974387018	4.81078352	4.478652496	4.978265228	5.621370908	4.855430552	5.205701836	5.031072167	5.054139418	5.013745719	5.233599637	5.282807058	4.954352085	4.738816419	5.208043349	4.837837229	5.516280861	5.17897434	4.876511045	5.481349973	4.775873669	5.005240242	4.721890216	5.10982922	4.727787327	4.916658174	4.756154878	5.37865206
ANKFY1	8.348290243	8.795177719	8.38470432	8.251248493	8.192842114	8.288321733	8.211135398	8.413719855	8.428296143	8.370982534	8.172368601	8.424302915	8.056650283	8.066872438	8.362612329	8.161989723	8.290360337	8.251344145	8.155303721	8.115826168	8.137676778	8.130190643	8.212069294	8.342408398	8.380989695	8.690137936	8.487854383	8.370483349	8.467942807	8.438908705	8.34178293	8.393138644	8.38942548	8.409349498	8.568059441	8.498298133	8.526946072	8.555954231	8.422263069	8.212987599	8.29815083	8.426269362	8.437091285	8.524214924	8.598504749	8.636831911	8.611989028	8.399285227	8.260782887
ANKH	9.101543583	8.293822283	8.771860684	9.142359044	8.974418003	8.846851296	8.956092864	8.479803203	8.456250625	9.071416043	8.789945903	8.728238166	8.661538916	8.42648398	8.541581487	8.783922342	9.272825671	8.626849987	8.924493223	8.765663465	9.282585235	8.891127404	8.880017571	7.838185412	8.896162197	7.379708338	8.353281056	8.68353888	8.764701948	8.511616705	8.500732612	8.886382221	8.893149394	8.21219742	7.894682067	9.093105771	8.274538684	9.277791092	8.325089247	8.705033172	8.682368528	8.743129303	8.981402311	8.35411255	8.44010523	8.270595039	8.561310206	9.054330067	9.039751757
ANKHD1	8.925838724	9.173436203	9.142771136	8.911384947	8.868574001	8.983984724	8.732816848	9.017298457	8.856105379	8.986912269	8.837408885	8.925778612	8.792975029	8.862469088	8.853903353	8.840811148	9.042734126	8.878045485	8.899087753	8.883921521	8.932762627	8.960058689	8.892913518	8.972052938	8.962706824	8.882687729	9.002781201	8.986327808	9.095638792	9.144415526	8.924296582	9.112191468	9.006795173	8.697858835	8.939759169	8.892181657	8.844155878	9.188112651	8.941022972	8.877249211	8.998523375	9.017331084	9.185960947	8.896119781	8.949127264	8.9562011	9.10425865	9.107445378	9.067131511
ANKIB1	9.534679873	9.675679385	9.579442662	9.848042252	9.220269528	9.404744641	9.46911165	9.239773172	9.376586727	9.464130778	9.300759749	9.281731836	9.177941235	9.024536233	9.250569787	9.436899457	9.395532174	9.146111198	9.348207968	9.230101523	9.38665389	9.552910848	9.250260535	9.287217073	9.555666773	9.438677529	9.405707866	9.293296931	9.537001387	9.404647335	9.419103025	9.464472338	9.652817626	9.341926364	9.442235086	9.714093719	9.528233628	9.84544296	9.490109285	9.452593669	9.409502296	9.400186683	9.840462927	9.443718451	9.753451816	9.647900281	9.365909363	9.801299942	9.283212445
ANKK1	6.647012043	6.540504101	6.724685373	6.617177319	6.72595137	6.779111557	6.535622571	6.516179972	6.58963309	6.57916779	6.653097959	6.569735686	6.845855529	6.7981681	6.506824014	6.519490847	6.727863654	6.724525302	6.841489103	6.789096686	7.00570318	6.772947385	6.645664808	6.647224875	6.660888249	6.753807098	6.483073882	6.793604996	6.473814731	6.556176717	6.692457047	6.789189144	6.673313281	6.720717496	6.623292885	6.77799529	6.912560462	6.487307067	6.588614798	6.64028146	6.596315121	6.786107469	6.499894049	6.49247424	6.630870662	6.619206332	6.403750743	6.49342378	6.658939497
ANKLE1	6.183229347	6.480359905	6.39345671	6.804579205	6.722799195	6.513688567	6.633335511	6.420797423	6.377401723	6.385590049	6.407784979	6.751982123	6.59942562	6.643545762	6.141344283	6.467003341	6.422553992	6.532507531	6.674742265	6.391066682	6.551895271	6.683955585	6.506907769	7.039644508	6.228459087	6.442974492	6.743506653	6.425819291	6.417803466	6.442849365	6.600852434	6.647923111	6.261095203	6.603179662	6.601550124	6.567852703	6.728453567	6.246024384	6.321707803	6.241699106	6.537774119	6.560030149	6.591825914	6.336364493	6.097529374	6.758604465	6.295102588	6.328942491	6.638612566
ANKLE2	8.658463203	8.976267371	8.654128366	8.847256293	8.681023567	8.594520863	8.898120025	8.854700156	8.879500894	8.864788705	8.710485491	8.800834252	8.613226746	8.471522908	8.812109818	9.072171703	8.719363647	8.843190076	8.521667528	9.199777768	8.605506646	8.7322077	8.634487702	9.191479618	8.754536768	9.066585565	8.891581718	8.773059502	8.753472117	8.961406859	8.709116636	8.608343156	8.794240836	8.743472343	8.860100541	8.649762159	8.951166681	8.700534226	8.770013237	9.097157212	8.652702656	8.957877675	8.811954359	8.843841617	8.784636044	8.823712324	8.958564486	8.73841712	9.134216665
ANKMY1	7.329585045	7.140785002	7.405768362	7.304039317	7.372092279	7.230829348	7.015892768	7.192811569	7.094424869	7.0998149	7.043927585	7.29385946	7.180674663	7.294141133	6.94046353	7.048531608	7.081700898	7.184723432	7.243856322	7.297137098	7.315767475	7.20871259	7.335034001	7.435848776	7.255058834	6.958840658	7.003399528	7.211100632	7.001623462	7.231638393	7.224830156	7.176591521	7.14081542	7.113501027	7.132995734	7.295645778	7.333443651	7.027887609	7.030998105	6.867458987	7.263201277	7.30984199	7.303592086	6.918075347	7.097148369	7.11612706	7.26451791	7.220435308	7.433817307
[truncated: 22,635 more rows]
[truncated: 13 more columns]
