# Supplementary material for: Regulation mechanisms of disulfidptosis-related genes in ankylosing spondylitis and inflammatory bowel disease
Source: Front Immunol. 2024 Feb 16;15:1326354. doi: 10.3389/fimmu.2024.1326354 (PMC10904683; doi:10.3389/fimmu.2024.1326354)
Supplement: Supplementary Data 2 — 3 datasets related to the diseases from the GEO database (https://www.ncbi.nlm.nih.gov/geo/). [file DataSheet_2.zip]

Archive with 4 entries (3 files):
- Supplementary data 2/
- Supplementary data 2/04.exp_GSE73754.txt
- Supplementary data 2/05.exp_GSE102133.txt
- Supplementary data 2/06.exp_GSE16879.txt
