# Supplementary material for: Regulation mechanisms of disulfidptosis-related genes in ankylosing spondylitis and inflammatory bowel disease
Source: Front Immunol. 2024 Feb 16;15:1326354. doi: 10.3389/fimmu.2024.1326354 (PMC10904683; doi:10.3389/fimmu.2024.1326354)
Supplement: Supplementary Data 2 — 3 datasets related to the diseases from the GEO database (https://www.ncbi.nlm.nih.gov/geo/). [file DataSheet_2.zip › Supplementary data 2/04.exp_GSE73754.txt]

	GSM1902130	GSM1902131	GSM1902132	GSM1902133	GSM1902134	GSM1902135	GSM1902136	GSM1902137	GSM1902138	GSM1902139	GSM1902140	GSM1902141	GSM1902142	GSM1902143	GSM1902144	GSM1902145	GSM1902146	GSM1902147	GSM1902148	GSM1902149	GSM1902150	GSM1902151	GSM1902152	GSM1902153	GSM1902154	GSM1902155	GSM1902156	GSM1902157	GSM1902158	GSM1902159	GSM1902160	GSM1902161	GSM1902162	GSM1902163	GSM1902164	GSM1902165	GSM1902166	GSM1902167	GSM1902168	GSM1902169	GSM1902170	GSM1902171	GSM1902172	GSM1902173	GSM1902174	GSM1902175	GSM1902176	GSM1902177	GSM1902178
7A5	6.76925	6.6623354	6.7001386	6.732387	6.5710516	6.6873693	6.5417933	6.7574463	6.777941	6.7580647	6.6766825	6.7738113	6.7210264	6.609406	6.5966845	6.688422	6.7335033	6.749081	6.7400875	6.70795	6.734947	6.8025026	6.7151814	6.7472987	6.650126	6.7178736	6.694442	6.7359996	6.66845	6.6488934	6.6005955	6.7020206	6.623501	6.848324	6.724308	6.594844	6.668006	6.7419524	6.6521273	6.7541776	6.7102976	6.668827	6.684659	6.730398	6.756717	6.7159266	6.73345	6.78674	6.8180003
A1BG	6.6755743	6.695155	6.6364794	6.591165	6.677314	6.682816	6.5801916	6.7054853	6.624083	6.6849008	6.647665	6.675022	6.6949167	6.6655445	6.6399307	6.7578583	6.7176533	6.6964264	6.688689	6.680587	6.7816377	6.8202133	6.6897492	6.6685624	6.7864013	6.727951	6.7082734	6.686457	6.620747	6.761786	6.7306123	6.724243	6.8214426	6.7077627	6.633995	6.641389	6.6667747	6.6532445	6.736761	6.7466235	6.646025	6.69366	6.6816	6.711064	6.7420197	6.726746	6.6921277	6.5987625	6.5651693
A1CF	6.6161666	6.634187	6.6177487	6.592765	6.62584	6.6485095	6.698075	6.527892	6.675343	6.622317	6.6766825	6.7774763	6.676271	6.476074	6.5305457	6.5960326	6.680585	6.6547594	6.61597	6.643616	6.528171	6.552912	6.638593	6.603177	6.578891	6.563026	6.6469526	6.654825	6.542173	6.697606	6.6005955	6.733917	6.55012	6.743993	6.5650234	6.6540666	6.550006	6.6953135	6.5954094	6.625351	6.7581587	6.6811013	6.561356	6.616283	6.570369	6.5020127	6.7148647	6.622194	6.6819816
A26C3	6.6394286	6.6735344	6.794297	6.881079	6.6872	6.7274036	6.8029594	6.7564783	6.652634	6.5808387	6.6298213	6.633009	6.739275	6.926013	6.7875676	6.7306437	6.7145596	6.6272426	6.5838895	6.744033	6.6838894	6.679151	6.7242794	6.6445804	6.661364	6.707743	6.795748	6.6878176	6.797748	6.786075	6.7607617	6.712932	6.6768117	6.806264	6.762141	6.8002515	6.6334453	6.7081647	6.666569	6.8183627	6.5965524	6.727384	6.8882785	6.6702538	6.6719627	6.6990595	6.6753182	6.7153416	6.630142
A2BP1	6.5677795	6.6861043	6.5825763	6.530213	6.515693	6.6563277	6.635621	6.589998	6.6002436	6.6598163	6.574367	6.6177106	6.652383	6.5555983	6.6887693	6.4995146	6.6315947	6.554225	6.618542	6.5295663	6.5267196	6.5021358	6.5337305	6.608556	6.639148	6.5417633	6.580098	6.583345	6.523855	6.6936617	6.6931415	6.582198	6.633327	6.628315	6.5889893	6.6737657	6.5721793	6.603332	6.551739	6.5612807	6.545082	6.6032114	6.588418	6.570737	6.502433	6.5036583	6.5445247	6.629204	6.5220766
A2LD1	6.995487	7.1531467	6.832952	6.789997	6.8094845	6.8927436	6.862267	6.836178	6.6727567	6.9339843	6.88971	6.911144	6.814014	6.8181324	6.85948	6.863175	6.953622	6.769957	6.879425	6.793619	6.741671	6.857256	6.8384504	6.7272944	6.8655457	7.0174975	6.797116	6.886589	6.7892313	6.7824373	6.6975455	6.8486943	7.042368	6.937864	6.7762065	7.2903814	6.904749	7.011837	6.61074	6.7958736	6.954133	6.6525397	6.77304	6.8652606	6.935026	6.827182	6.8234515	6.792397	6.948614
A2M	6.6198316	6.5428033	6.5226994	6.6339483	6.5625706	6.568287	6.528718	6.529343	6.533412	6.462207	6.5613647	6.633009	6.564007	6.577018	6.5580354	6.472797	6.55599	6.6504683	6.469794	6.5165434	6.5979357	6.6257896	6.665232	6.6651244	6.5002575	6.570304	6.531674	6.6743217	6.6650195	6.5554953	6.488292	6.4899735	6.5759754	6.6324306	6.585908	6.600087	6.5359726	6.5665774	6.627985	6.6039815	6.5225964	6.5041876	6.549442	6.5942774	6.614515	6.442509	6.5912204	6.4962797	6.5377097
A2ML1	6.5677795	6.488923	6.513175	6.5990863	6.622063	6.6120257	6.4838533	6.690247	6.527108	6.49272	6.5729213	6.443422	6.5732565	6.5879884	6.702708	6.5009375	6.641676	6.6330156	6.588037	6.6014214	6.4956675	6.480729	6.616589	6.6137	6.5737367	6.5149136	6.6092377	6.5367002	6.567854	6.733294	6.5210295	6.5280213	6.5759754	6.5191574	6.4367805	6.6623726	6.690788	6.5704794	6.6607428	6.4565916	6.460975	6.5574007	6.5530596	6.539064	6.6991253	6.5692654	6.5069203	6.641541	6.5736685
A3GALT2	6.6359625	6.716431	6.6579423	6.6562243	6.726585	6.7230773	6.6269693	6.802841	6.6959205	6.672981	6.6461964	6.5559244	6.7493224	6.5879884	6.730395	6.641314	6.6968913	6.608204	6.756806	6.744033	6.7196903	6.582309	6.6499543	6.595017	6.715228	6.6270075	6.630687	6.737306	6.591505	6.724067	6.596878	6.621575	6.5919843	6.6949363	6.618633	6.727179	6.621143	6.6972694	6.6736517	6.700904	6.607759	6.547875	6.67512	6.6048465	6.640003	6.608611	6.6766686	6.767134	6.7741623
A4GALT	6.689058	6.6598983	6.638833	6.6203995	6.5868287	6.6058497	6.6053576	6.6301847	6.6903605	6.5685954	6.666374	6.529431	6.59437	6.6218147	6.6095924	6.690006	6.587953	6.75382	6.686179	6.547313	6.6661777	6.6222935	6.589404	6.7239385	6.459804	6.6101203	6.6200967	6.742967	6.632628	6.660655	6.616067	6.5594373	6.6687074	6.611294	6.6325507	6.6833797	6.6610427	6.719583	6.5725965	6.5899887	6.663885	6.727384	6.689631	6.575361	6.644996	6.517673	6.6165957	6.5809145	6.590461
A4GNT	6.6816225	6.79275	6.765411	7.0515532	6.8027763	6.794199	6.7708397	6.7372	6.7414103	6.8525376	6.8243575	6.714772	6.8621874	6.7678747	6.7929745	6.833346	6.711435	6.701036	6.6801043	6.6989503	6.7285175	6.7053256	6.6950397	6.7322326	6.702073	6.710366	6.9697437	6.747074	6.6901984	6.7750726	6.9081883	6.732455	6.6872864	6.786448	6.7529707	6.639736	6.777068	6.8445015	6.814049	6.854822	6.9046917	6.7317433	6.797073	6.7618184	6.7751765	6.738791	6.7258377	6.87879	6.6877832
AAA1	6.6935034	6.7232656	6.832952	6.654802	6.6404605	6.784508	6.619062	6.9398737	6.7820315	6.7745576	6.742294	6.816417	6.7222238	6.7705483	6.7102995	6.703977	6.5745206	6.6949515	6.6775637	6.905755	6.621777	6.8229575	6.8339043	6.703854	6.718539	6.7214556	6.807247	6.749885	6.715844	6.691601	6.7663674	6.728301	6.90464	6.8495064	6.7445664	6.7751975	6.6376767	6.7833204	6.650584	6.750315	6.7662563	6.6545496	6.7275195	6.6364	6.6553097	6.793743	6.681796	6.6504164	6.7237263
AAAS	6.6768327	6.8379703	6.795414	6.7368927	6.8567944	6.917216	6.8016477	6.6805506	6.9156914	6.7175145	6.8047814	6.714772	6.7438455	6.649187	6.8095007	6.71604	6.762356	6.716006	6.767808	6.793619	6.6632147	6.7455554	6.860954	6.807951	6.7658854	6.8064117	6.956595	6.768833	6.7341204	6.685626	6.607718	6.800931	6.6664405	6.8922296	6.646299	6.783288	6.7658725	6.799984	6.6709266	6.687831	6.8709617	6.6116505	6.6831255	6.750991	6.8293476	6.6777935	6.865693	6.737597	6.6633663
AACS	6.863245	6.7717185	6.765411	6.9166026	6.784845	6.843574	6.8232665	6.8779335	7.0494037	6.7238636	6.8788247	6.8961635	6.7222238	6.7962227	6.8222604	6.795674	6.766893	6.9521194	6.7817135	6.818447	6.8681602	6.7292495	6.898082	6.6990285	6.829768	6.892444	6.769131	6.8604727	6.7681317	6.9024563	6.8015895	6.806531	6.6374583	6.8035464	6.790877	6.9137545	7.0989985	6.9795337	6.750275	6.6987314	6.8979774	6.7254558	6.7714677	6.77139	6.8051805	6.813044	6.822433	6.803186	6.7012796
AACSL	6.814615	6.567108	6.859508	6.766055	6.73905	6.7995543	6.8659782	6.7461658	7.069719	6.8614655	6.8921633	6.8125305	6.9261174	6.839648	6.9523377	6.918028	6.9949355	6.8877506	6.7966146	6.869216	6.9251423	6.936902	6.867005	6.7993617	6.915144	6.7435255	6.866384	6.6441145	6.7927036	6.744986	6.9352875	6.85611	6.7400985	6.8538513	6.9195395	6.882988	6.943518	6.6719346	6.885333	6.854822	6.943438	6.6832905	6.7337513	6.8928213	6.8582287	6.7911935	6.8935556	7.1221623	7.10411
AADAC	6.6495605	6.6141706	6.6726356	6.678447	6.6154838	6.7244606	6.6745067	6.7583146	6.6253967	6.669176	6.699859	6.79075	6.662297	6.704543	6.6521974	6.6337204	6.7192545	6.6547594	6.692512	6.6989503	6.6314106	6.6859474	6.7896924	6.6941204	6.6592507	6.7128444	6.8083715	6.6318297	6.7030334	6.6876183	6.736097	6.820792	6.7487955	6.633834	6.7501435	6.8073006	6.706215	6.8082833	6.700823	6.6560264	6.619846	6.6032114	6.5768886	6.752429	6.617107	6.696141	6.7371225	6.7807837	6.672242
AADACL1	7.108241	7.0416584	7.1308637	7.0368533	7.057021	7.0687313	7.0059624	7.0332737	7.0586443	6.907105	6.9586196	7.055478	7.12442	7.010743	7.229732	7.0333247	7.237265	6.9467664	7.095171	6.9457564	6.9735093	6.8863873	7.004967	7.0666614	7.0601783	7.0166354	6.944766	7.092841	7.116736	6.848831	6.931653	7.0791864	6.956044	6.9919333	6.9867415	6.815839	6.9854436	6.924393	6.8727813	7.0755343	6.9743934	6.9019175	7.0069118	7.0948105	6.963475	6.867638	7.0445547	6.844312	7.078549
AADACL2	6.6522803	6.636697	6.6799326	6.6506047	6.639147	6.6873693	6.619062	6.740406	6.6998715	6.63992	6.821601	6.6871204	6.68059	6.6626205	6.6547766	6.68383	6.6773505	6.7234173	6.686179	6.7553697	6.81146	6.8009205	6.7631865	6.58997	6.782149	6.8572063	6.7238445	6.59847	6.7319493	6.6035843	6.676747	6.788184	6.6933355	6.720634	6.6684422	6.866688	6.63482	6.6839566	6.8024483	6.6627884	6.6745625	6.7144938	6.676702	6.6034474	6.753419	6.6543226	6.7148647	6.751665	6.589209
AADACL3	6.695844	6.764004	6.62792	6.7368927	6.5625706	6.7173834	6.68179	6.5475607	6.6998715	6.6532397	6.539142	6.705647	6.565424	6.7145286	6.6849146	6.50591	6.479816	6.6435394	6.592003	6.599649	6.6825366	6.594473	6.60778	6.624071	6.6147885	6.6477103	6.60621	6.6727557	6.5861564	6.6094804	6.686278	6.660814	6.7723846	6.620463	6.766249	6.601763	6.703421	6.5939126	6.697811	6.55034	6.6128535	6.851706	6.6608167	6.611993	6.674631	6.691862	6.636417	6.687451	6.6183476
AADACL4	6.600918	6.54536	6.4415665	6.592765	6.677314	6.5635996	6.5909433	6.7555323	6.542536	6.512384	6.555512	6.637074	6.4478636	6.5458374	6.5910563	6.6353483	6.587953	6.54543	6.539476	6.6054597	6.4956675	6.567091	6.531985	6.6495256	6.5816684	6.6898484	6.4697247	6.7123957	6.6074777	6.557518	6.541693	6.614213	6.6664405	6.588306	6.530926	6.5625234	6.6693583	6.6839566	6.5984683	6.6051946	6.5537157	6.5750055	6.643308	6.737164	6.602216	6.541324	6.5788217	6.6612787	6.60784
AADAT	6.7492867	6.7064853	6.826943	6.878345	6.6970763	6.7706184	6.7272	6.7647934	6.713597	6.741538	6.6676373	6.6651726	6.8386955	6.737849	6.6937795	6.881049	6.8678255	6.657671	6.74837	6.7516227	6.7948685	6.6532087	6.84257	6.7922115	6.8003306	6.669637	6.7815504	6.7224016	6.836179	6.789916	6.7395315	6.5609856	6.761874	6.7294016	6.700797	7.0686526	6.844789	6.643612	6.750275	6.7140303	6.7460365	6.698008	6.6956015	6.6518073	6.81701	6.7225504	6.6272902	6.762784	6.713045
AAGAB	7.4436626	7.326342	7.1382957	7.3666153	7.3463225	7.381329	7.2723074	7.200245	7.429966	7.3247733	7.408348	7.279065	7.229983	7.266379	7.21441	7.29134	7.4221773	7.243454	7.3329325	7.3089952	7.3428617	7.2646294	7.1589923	7.2338743	7.3465934	7.3839197	7.0414243	7.4075875	7.2425823	7.2919827	7.510726	7.2783093	6.887455	7.283072	7.167757	7.296023	7.2200704	7.4123178	7.1080937	7.4704933	7.383174	7.276208	7.2475047	7.488149	7.3713965	7.3378434	7.451781	7.104521	7.303607
AAK1	7.202962	7.32893	6.986311	6.962423	6.982149	7.3360934	6.9265285	7.0189943	7.122563	7.274482	7.251161	7.1020126	7.2263217	7.2122316	7.011516	6.982879	7.2078342	6.991033	7.2378526	6.9148555	6.880326	6.919558	6.9714527	7.076176	7.020703	6.971705	6.8498845	7.1507077	7.2068195	7.1085386	7.0292044	7.130276	6.819202	7.087177	6.8679185	6.877334	6.959571	7.003288	6.9738126	6.999158	6.921365	6.7627296	6.9662766	6.8941545	7.124029	7.0740933	6.9430466	6.9760222	7.002532
AAMP	7.2940784	7.3385267	7.3839607	7.31915	7.3564506	7.3545303	7.911504	7.4412208	7.399126	7.3559513	7.31002	7.360888	7.3928003	7.3769174	7.3605356	7.2872586	7.3664107	7.195574	7.4281287	7.2807245	7.180666	7.231982	7.1638656	7.2454624	7.4079065	7.4437013	7.4881554	7.324913	7.3578925	7.548184	7.162926	7.574463	7.435761	7.325917	7.271174	7.2914023	7.3756757	7.367727	7.152558	7.3913865	7.209839	7.140202	7.3140707	7.3570046	7.1830926	7.141904	7.174189	7.564961	7.2494216
AANAT	6.456237	6.567108	6.5188017	6.591165	6.5977135	6.5824294	6.5655236	6.508786	6.5486436	6.523394	6.620235	6.5559244	6.5784082	6.5271435	6.542584	6.6353483	6.432564	6.597608	6.495562	6.6453815	6.562032	6.5856967	6.570324	6.576095	6.5975714	6.588796	6.530096	6.555278	6.4935036	6.5499206	6.5686073	6.5056977	6.496626	6.516358	6.618633	6.5913677	6.665386	6.5606174	6.494712	6.525283	6.556348	6.5062733	6.6021123	6.585594	6.54316	6.465125	6.550956	6.5569887	6.5247793
AARS	9.298061	9.044709	8.723733	8.883083	8.998145	9.148377	8.860689	9.139781	8.69348	8.783555	8.713398	8.724622	8.887318	8.543325	8.754862	8.669633	8.877868	8.37661	8.84427	8.565945	8.690884	8.88625	9.0987625	8.876418	8.7337475	9.786743	8.624668	8.919385	9.193277	8.953668	8.393823	8.72057	8.626907	8.804912	8.328617	8.880867	9.267484	9.132543	8.849848	8.980028	8.801865	8.410917	9.405674	9.254212	8.999335	9.116923	8.72987	8.606054	8.889076
AARS2	7.155569	7.201753	7.034885	7.1317415	7.189349	7.0751605	7.067421	7.183211	6.9926567	7.125356	7.2455573	7.1282306	7.11483	7.1635146	7.1808424	7.09367	7.1308265	7.0129876	7.0857434	6.8531404	6.9894137	7.1861324	7.2880177	7.2454624	7.1386733	7.278833	6.9744515	7.050723	7.1452637	7.1118393	7.058814	7.0154476	6.7465544	7.0944023	7.0194716	7.0820265	7.213093	7.252327	6.967498	7.0885134	7.153862	6.727384	7.2530127	7.21342	7.262632	7.2620764	7.1509943	7.0913754	7.2419896
AARSD1	7.190395	7.3500147	7.3329177	7.123094	7.146455	7.157596	7.3487535	7.2736306	7.2316346	7.3026886	7.3003893	7.1858625	7.034945	7.075201	7.240403	7.1160903	7.2851977	7.0950513	7.0619698	7.2334323	7.1344013	7.3627295	7.1375375	7.076176	7.2320476	7.3530416	7.188767	7.3261256	7.2030573	7.2266507	7.284034	7.2249355	6.8000526	7.1555476	7.0979176	7.119846	7.240053	7.185302	7.3196435	7.227102	7.076921	6.7951045	7.1181455	7.25431	7.3494186	7.5388126	7.152808	7.134262	7.1693234
AASDH	7.246237	7.213326	7.271857	7.1625123	7.2803187	7.2875104	7.3572907	7.2407475	7.1978455	7.4503107	7.254194	7.2944593	7.2581954	7.2594438	7.258474	7.4322224	7.160894	7.2508307	7.3908167	7.094684	7.1723833	7.2980814	7.384505	7.2191963	7.363477	7.3011084	7.154947	7.183277	7.3261304	7.2843614	7.0492597	7.270973	7.13387	7.1271963	7.1297584	7.4205503	7.278624	7.2782393	7.189087	7.3661814	7.378409	6.892374	7.4183416	7.3264136	7.602015	7.225663	7.268683	7.3691583	7.332993
AASDHPPT	7.3927097	7.3232927	7.2431793	7.1462393	7.3078523	7.1876307	7.346253	7.2849426	7.268563	7.499038	7.2662377	7.374087	7.305462	7.453802	7.518877	7.4028754	7.370555	7.0681868	7.2513714	7.482127	7.2818317	7.454803	7.3234715	7.2399497	7.496858	7.469464	7.4081254	7.436422	7.3881936	7.4510617	7.239698	7.3591824	7.533551	7.429071	7.2586036	7.3110294	7.519907	7.56729	7.161221	7.1920342	7.438599	6.9573493	7.2204714	7.295725	7.440946	7.2610383	7.263965	7.5330377	7.3560276
AASS	6.6913605	6.6781664	6.733364	6.818573	6.7228413	6.6873693	6.647575	6.722465	6.7943993	6.6913147	6.6516495	6.7701364	6.832129	6.7190127	6.707808	6.734917	6.701813	6.6906605	6.890183	6.686124	6.870954	6.6379094	6.676044	6.897146	6.742204	6.660735	6.754031	6.6049213	6.6136246	6.691601	6.7631574	6.766	6.735661	6.7391977	6.6726007	6.7029986	6.7833037	6.723285	6.8441625	6.7602696	6.6732426	6.7041087	6.6831255	6.795232	6.7523017	6.6849613	6.7441025	6.6902723	6.686539
AATF	8.148551	8.473003	8.271722	8.019757	7.9647202	8.409595	8.065616	8.16433	8.145922	8.247948	8.046144	8.358605	8.476744	8.218297	8.294097	8.168213	8.252043	8.16534	8.06946	8.314636	8.258569	8.252058	8.040541	8.177737	8.268822	8.43798	8.308911	8.27367	8.303722	8.303722	8.255725	8.293779	8.148867	8.51236	8.34039	8.093093	8.200378	7.8840733	8.109045	8.462673	8.291856	8.006461	8.047374	8.366456	8.236816	8.194806	8.279453	8.206062	8.098482
AATK	6.833439	7.072699	6.931677	6.9244742	7.0177026	6.9818697	6.9758053	6.861529	7.214686	6.83122	6.911389	7.1147194	6.9192243	6.9806156	6.9735913	7.1160903	6.9983563	7.363137	6.9861865	7.012277	6.9657617	6.899074	6.868173	6.9181623	7.028828	6.935873	6.948371	7.0598288	6.721585	7.122998	7.038852	6.840999	7.1024	7.0125985	7.0232854	7.1124597	6.835911	6.898629	6.982343	6.962203	6.8409615	7.2385197	6.9164896	7.131599	7.051366	6.8566475	6.9453144	7.064843	6.999734
ABAT	6.7142396	6.7542076	6.6775446	6.662063	6.624504	6.6516547	6.786381	6.6951604	6.6399345	6.847334	6.618695	6.8004	6.7284937	6.7159896	6.6887693	6.756354	6.7145596	6.737025	6.6518703	6.5695267	6.8244224	6.6875777	6.70994	6.7472987	6.683497	6.669637	6.697143	6.682103	6.8178806	6.727856	6.676747	6.708875	6.710214	6.6708736	6.6684422	6.6429815	6.636236	6.721374	6.6826816	6.708004	6.7003913	6.6365814	6.673494	6.66614	6.724005	6.7699404	6.632359	6.6846485	6.4873614
ABCA1	8.620818	9.203853	9.084679	8.155037	8.633184	8.282608	8.307764	8.613621	9.227737	8.650109	8.897536	9.037321	8.528667	9.442373	8.578774	8.818233	8.772156	8.286739	8.459888	9.053741	9.221656	8.066939	9.190959	8.1251335	8.942747	8.101849	9.167136	9.25827	9.3921995	9.276356	8.882803	8.741753	8.450642	8.95045	8.924032	7.669137	8.276858	7.7661834	8.07443	9.146315	8.784996	9.531531	8.56638	8.618391	7.9220614	8.361184	8.30492	9.18959	9.172974
ABCA10	6.658454	6.5548153	6.6063666	6.647332	6.806582	6.682816	6.632956	6.671245	6.745145	6.6520286	6.739866	6.71888	6.630088	6.761015	6.726788	6.701011	6.69072	6.720453	6.8549247	6.639666	6.7209187	6.7118154	6.676044	6.6616893	6.837122	6.675968	6.8486056	6.6410294	6.7546835	6.89459	6.721674	6.678569	6.7249103	6.7166924	6.807723	6.7397017	6.5801787	6.7759156	6.7440166	6.7127457	6.8030357	6.678999	6.652925	6.749408	6.7048492	6.7714157	6.7010493	6.6764755	6.7431726
ABCA11	6.788643	6.5718164	6.675083	6.73536	6.6747212	6.7443833	6.7144012	6.697581	6.7175593	6.77207	6.7410965	6.6302123	6.662297	6.6973825	6.7291656	6.7783866	6.7350273	6.7886643	6.774397	6.89694	6.7974267	6.7533417	6.7070355	6.708853	6.656913	6.597416	6.5922966	6.659255	6.720471	6.643152	6.705973	6.6953154	6.7038097	6.655483	6.7338085	6.7472315	6.760798	6.790379	6.751724	6.6547666	6.7362494	6.7209716	6.5683336	6.7805114	6.640003	6.763768	6.7246046	6.6832795	6.6633663
ABCA12	6.4929943	6.484747	6.4914756	6.517374	6.5543017	6.590572	6.5607104	6.570415	6.5989456	6.5808387	6.7048025	6.512067	6.624775	6.44588	6.633209	6.5257893	6.550772	6.647683	6.5440674	6.5062013	6.5528092	6.554679	6.6556377	6.5028863	6.651295	6.654221	6.4829025	6.64861	6.4910517	6.585711	6.543048	6.614213	6.5215406	6.5773673	6.54605	6.639736	6.6610427	6.5105405	6.5466437	6.547903	6.499178	6.587179	6.598751	6.6104803	6.5603094	6.5535316	6.523652	6.6059203	6.600014
ABCA13	6.603356	6.6095924	6.552699	6.5646563	6.620787	6.577457	6.5895123	6.6690216	6.6057405	6.529279	6.539142	6.551088	6.520912	6.7031794	6.6521974	6.6058726	6.597917	6.551599	6.460346	6.5868325	6.5818076	6.578613	6.418454	6.3934355	6.677709	6.5324016	6.60621	6.457504	6.748861	6.699516	6.6896844	6.5158143	6.57798	6.687185	6.5043597	6.6540666	6.714338	6.6188984	6.73065	6.533338	6.564595	6.674676	6.688079	6.4852576	6.4589944	6.60561	6.6641946	6.600252	6.626217
ABCA2	6.7095823	6.7594643	6.5783234	6.6884727	6.7480497	6.6380343	6.5252585	6.578177	6.621255	6.6743035	6.727007	6.6883564	6.586725	6.70019	6.7102995	6.7204065	6.7001805	6.5811224	6.61597	6.6787434	6.670397	6.698981	6.622474	6.7239385	6.7175107	6.60743	6.6335254	6.553928	6.5874286	6.585711	6.6849785	6.667623	6.6577444	6.689693	6.5949636	6.554316	6.594903	6.719583	6.7102633	6.757935	6.697986	6.525204	6.75551	6.606282	6.7336273	6.6283627	6.7049313	6.6679063	6.579665
ABCA3	6.909193	6.881495	6.8369174	6.931567	6.7606516	6.9065437	6.9147763	6.8223476	7.0678997	6.951111	6.77484	6.862394	6.9767056	6.9005723	6.804404	6.8462195	6.9435954	6.989495	6.9408765	6.990915	6.911695	6.7807703	6.814619	6.993714	6.7628303	6.9522295	6.87417	6.821101	6.7499943	6.866804	6.844085	6.982857	6.827905	6.958969	6.8003	7.040775	6.930982	6.967796	6.990411	7.028075	6.822149	6.792629	7.078657	7.039991	7.129849	6.7925515	6.9046683	6.908219	7.004471
ABCA4	6.6522803	6.5718164	6.6529837	6.6520762	6.6077256	6.665854	6.520169	6.715597	6.6863	6.72136	6.7099795	6.6108656	6.607498	6.617138	6.657216	6.647743	6.602848	6.7522683	6.6119256	6.5908713	6.7623796	6.7275867	6.618031	6.5546083	6.7566566	6.6670675	6.6633363	6.595098	6.78143	6.746919	6.584763	6.5926127	6.6620674	6.676959	6.7325377	6.586115	6.611825	6.620843	6.6935725	6.638111	6.606496	6.6896267	6.7321587	6.647774	6.731192	6.7159266	6.775464	6.619267	6.6877832
ABCA5	6.5869093	6.625437	6.56238	6.527142	6.4548388	6.633249	6.4794393	6.566645	6.5707273	6.6545506	6.6434355	6.626046	6.564007	6.642987	6.5552235	6.553793	6.6431007	6.6491246	6.693843	6.6970525	6.5661845	6.587388	6.596682	6.6379166	6.5211716	6.66443	6.414256	6.6173453	6.6399183	6.605602	6.6987433	6.487235	6.621608	6.5631366	6.5635448	6.5844016	6.5705256	6.5704794	6.666569	6.5775447	6.566055	6.607694	6.644981	6.607722	6.561729	6.566044	6.708581	6.5081944	6.600014
ABCA6	6.8317723	6.6303444	6.62419	6.692998	6.775823	6.664156	6.786381	6.675914	6.6539755	6.620952	6.7048025	6.621782	6.612587	6.630931	6.553813	6.583492	6.644612	6.6891837	6.6362753	6.7387304	6.6717143	6.641191	6.599262	6.6616893	6.7597904	6.795894	6.7184935	6.609367	6.6807632	6.643152	6.596878	6.660814	6.8509073	6.6045203	6.7311487	6.832584	6.6880727	6.716047	6.7456656	6.6735754	6.5410843	6.7144938	6.7448597	6.660404	6.6577992	6.4787583	6.7246046	6.6846485	6.5638885
ABCA7	6.531654	6.65865	6.5585675	6.53188	6.5837917	6.6843686	6.665531	6.5308604	6.7215652	6.641365	6.586073	6.5756383	6.6185	6.51671	6.7192774	6.7578583	6.6968913	6.574768	6.699194	6.720681	6.667558	6.782129	6.806613	6.70219	6.674042	6.650333	6.73223	6.6501412	6.78589	6.650899	6.7083106	6.708875	6.607053	6.684839	6.5739474	6.649384	6.662511	6.719583	6.6780663	6.704371	6.654314	6.5517597	6.623487	6.671721	6.6856565	6.6210856	6.6830564	6.533314	6.7012796
ABCA8	6.805057	6.7886634	7.011267	6.7749643	6.843425	6.72593	6.9745574	6.78375	6.875325	6.7325945	6.863583	6.863621	6.7134633	6.8615665	6.804404	6.7321277	6.8791695	6.950664	6.8644977	6.9605446	6.8553834	6.8054276	6.858616	6.8474984	6.774641	6.8481555	6.9023957	6.954544	6.8105807	6.6351523	6.799704	6.9152813	7.0686603	6.734359	6.9909496	6.868473	6.7157493	7.0159473	6.7562637	6.755547	6.765313	6.8729186	6.874078	6.866589	6.7975354	6.888288	6.820154	6.803186	6.830368
ABCA9	6.6791506	6.516378	6.6037364	6.550762	6.5528936	6.5343637	6.6803675	6.6477256	6.538379	6.6927013	6.5976086	6.6978126	6.674095	6.630931	6.5121794	6.547112	6.548974	6.5529456	6.609205	6.55764	6.705159	6.6644807	6.5419664	6.523012	6.607212	6.688795	6.671966	6.5467596	6.5835485	6.725983	6.6102467	6.5896516	6.5919843	6.679615	6.5587497	6.647703	6.672141	6.6605334	6.618814	6.533338	6.5291305	6.6896267	6.6592975	6.8267303	6.564633	6.608611	6.600928	6.6959333	6.6444893
ABCB1	7.4094276	7.170542	6.963969	6.8959804	6.88009	6.880377	7.1740904	6.921155	7.152298	7.3069854	7.117511	6.814949	6.974047	7.1037936	7.09853	7.076011	7.0108137	6.936681	6.996608	7.188982	6.980072	7.5535116	6.9301043	7.179907	7.1619463	7.3149776	7.005081	7.473728	7.09509	7.491069	6.9745502	6.9651246	7.0819187	7.024496	7.2139835	7.096815	7.208627	7.166894	6.881636	7.1598625	7.121458	6.9270325	6.981776	7.28959	7.293151	7.1678977	7.1231728	7.0808697	7.1122303
ABCB10	7.8079615	7.540623	7.7731686	8.111249	7.692976	7.602941	7.782846	7.733262	7.699346	7.6615143	7.7914886	7.5027127	7.5585985	7.5399165	7.669137	8.090331	7.960196	7.868652	7.898731	7.685397	7.5723686	7.7047625	7.83625	7.623121	7.7502813	7.7878156	7.5594597	7.6697526	7.882462	7.791485	7.5381336	7.708513	7.5027127	7.562272	7.6700406	8.091693	7.4618845	7.878171	7.754284	7.7052045	7.9822235	7.942093	7.4372883	7.5925317	7.785741	7.86887	7.888898	7.394944	7.6323757
ABCB11	6.7200947	6.6769457	6.671456	6.938994	6.679641	6.6029177	6.583321	6.6477256	6.7308483	6.6677923	6.6971774	6.8385954	6.657323	6.726173	6.7747355	6.749194	6.6611304	6.717658	6.6518703	6.6034374	6.7297077	6.8068223	6.596682	6.888139	6.7511597	6.8132725	6.822086	6.8012605	6.7606254	6.593553	6.6370354	6.6275	6.7122793	6.838117	6.801457	6.742535	6.7734776	6.6514125	6.6311755	6.6865606	6.619846	6.79753	6.644981	6.763208	6.767752	6.7583876	6.6311607	6.7249207	6.707142
ABCB4	6.7659597	6.832405	6.744669	6.7885413	6.8253345	6.6579823	6.756112	6.7360787	6.7631593	6.816817	6.6701756	6.795609	6.677281	6.8383136	6.7466526	6.6916704	6.7242117	6.5811224	6.7019286	6.7387304	6.7496343	6.766149	6.7957916	6.703854	6.7534256	6.708972	6.7336144	6.8522806	6.736351	6.742928	6.6261024	6.90206	6.7909074	6.820106	6.8171606	6.6967134	6.8055196	6.6644893	6.7337255	6.7308683	6.8427734	6.555456	6.6911726	7.024272	6.6463146	6.8144994	6.8623457	6.7530084	6.777843
ABCB5	6.572967	6.5732193	6.569253	6.6649785	6.6141863	6.5805817	6.5148926	6.739408	6.615608	6.5685954	6.6130295	6.566532	6.551964	6.594103	6.5828514	6.5211725	6.5928993	6.6375117	6.6296487	6.5810876	6.716992	6.6892805	6.6239357	6.6379166	6.6271462	6.5134583	6.6168494	6.555278	6.556669	6.4717546	6.6089983	6.6840167	6.6026125	6.51504	6.5383253	6.628438	6.4977984	6.6188984	6.551739	6.538452	6.6284966	6.6525397	6.5351787	6.575361	6.544516	6.5826716	6.587305	6.6518226	6.578434
ABCB6	6.979655	6.943537	6.934448	6.945673	7.1439347	7.1264896	6.9243255	6.9461145	7.0373235	7.1157155	7.2128787	7.1687336	6.9822035	6.913238	7.1233106	7.015822	7.1143136	7.2602377	7.03331	7.0266476	6.980072	7.053136	6.910235	7.131696	7.0862894	7.0856667	7.0460424	7.0907125	6.947261	6.970796	7.038852	6.956084	7.013292	7.0091267	6.9647307	7.312595	6.9182596	6.9736824	6.948462	7.007568	7.0057325	7.233475	6.9994965	6.8253465	7.055141	7.053212	7.0182834	7.025909	6.881194
ABCB7	7.6169987	7.5013847	7.5757666	7.2532797	7.772753	7.677859	7.8665676	7.5026484	7.63914	7.8137264	7.7653146	7.476931	7.421615	7.6738257	7.602677	7.6152573	7.7176423	7.2971187	7.811123	7.4405427	7.358332	7.5023875	7.614779	7.4217467	7.4693675	7.7108893	7.6417685	7.5075774	7.624609	7.523041	7.2983627	7.5280375	7.620399	7.4501443	7.624976	7.518657	7.583254	7.373652	7.4689116	7.3036532	7.605162	7.3167815	7.486208	7.3247733	7.536992	7.4379015	7.55314	7.428606	7.3342886
ABCB8	6.6482973	6.7687716	6.6703315	6.6489096	6.6835127	6.7288747	6.6098595	6.7461658	6.749201	6.6783433	6.749393	6.628765	6.616038	6.606327	6.6887693	6.717509	6.7161117	6.5629387	6.7341766	6.5848713	6.7103257	6.7777214	6.687085	6.6512184	6.7175107	6.7694006	6.8624735	6.4862742	6.646161	6.6817055	6.577503	6.5641875	6.6620674	6.6744685	6.727191	6.7014647	6.7746325	6.6700625	6.696438	6.6240177	6.5773153	6.7165623	6.5154166	6.626339	6.640003	6.713142	6.7512493	6.7762275	6.665971
ABCB9	6.6161666	6.7064853	6.6328096	6.689925	6.569534	6.7059784	6.7851377	6.77322	6.6715183	6.7629886	6.694645	6.716203	6.7134633	6.594103	6.756982	6.7737875	6.6611304	6.6037316	6.5334954	6.726319	6.6863976	6.677527	6.618031	6.79401	6.7348285	6.708972	6.695771	6.7787123	6.591505	6.691601	6.792078	6.7592626	6.73345	6.765543	6.824992	6.7093906	6.7005825	6.753043	6.7684455	6.6240177	6.665204	6.7719474	6.7464824	6.8058543	6.624745	6.6616096	6.6192846	6.842948	6.6784525
ABCC1	6.7492867	6.7649603	6.68709	6.7575073	6.694698	6.748643	6.6053576	6.6453886	6.6496773	6.7200537	6.7600217	6.6722927	6.663513	6.688711	6.8158927	6.64606	6.8292723	6.65186	6.753271	6.6638474	6.5733795	6.620576	6.8227553	6.6529655	6.8212833	6.8204775	6.5999417	6.771671	6.667338	6.876101	6.7631574	6.6826034	6.6153803	6.6178427	6.7363586	6.6706085	6.762112	6.6188984	6.62327	6.772207	6.701505	6.6424103	6.703536	6.708218	6.818029	6.599605	6.7477565	6.6665397	6.627578
ABCC10	6.8525844	6.968363	6.868788	6.9211254	6.9469852	7.0350094	6.8182516	6.8299775	6.9425697	6.957035	6.9039373	6.887768	6.8893337	6.9403267	6.9094524	6.8203206	6.942342	7.022797	6.947285	6.827224	6.8670454	6.920898	6.909218	6.936464	6.8839355	6.9376326	7.0011578	6.7910132	6.935038	6.972412	6.799704	6.882931	6.8329277	6.8510075	6.84718	6.979536	6.855186	6.9169574	6.73525	6.749032	6.9547853	6.6198125	6.7290797	6.8058543	6.9494905	6.8687553	6.967129	6.6805816	6.8146315
ABCC11	6.623481	6.632871	6.5756736	6.485777	6.542926	6.5889745	6.5895123	6.712391	6.7123227	6.541921	6.6739755	6.471832	6.6341157	6.710201	6.7205157	6.65228	6.5829253	6.6215796	6.692512	6.6638474	6.7209187	6.5840044	6.6285944	6.6870546	6.621143	6.629809	6.596942	6.792418	6.6934447	6.691601	6.6837	6.712932	6.639534	6.651616	6.582881	6.802029	6.575348	6.6320453	6.5602	6.697503	6.754192	6.666771	6.533615	6.6675086	6.6313567	6.5785174	6.5965495	6.7082534	6.5093884
ABCC12	6.6148562	6.6153765	6.4941854	6.527142	6.5653663	6.590572	6.655094	6.6055245	6.580653	6.6195755	6.6381745	6.5952964	6.631493	6.5972595	6.5828514	6.6058726	6.586216	6.5827208	6.753271	6.609267	6.7000203	6.6514506	6.517082	6.642928	6.6123495	6.6746387	6.6200967	6.5236664	6.5538883	6.6488934	6.492013	6.6317596	6.5940704	6.6448407	6.6684422	6.698327	6.584919	6.58035	6.580659	6.5738263	6.6104426	6.5851226	6.689631	6.61493	6.533523	6.6384606	6.603696	6.5393333	6.576094
ABCC13	6.622149	6.7532797	6.782614	6.7705793	6.698262	6.6691804	6.758789	6.789757	6.862313	6.731371	6.5222025	6.923288	6.7795978	6.681481	6.6193976	6.694865	6.8335648	6.8444	6.721179	6.686124	6.7297077	6.8229575	6.812388	7.0853486	6.825047	6.715307	6.7828884	6.7882524	6.578627	6.6412487	6.7306123	6.981605	6.8214426	6.840452	6.728453	6.9533095	6.7671885	7.148697	7.006636	6.7189684	6.708255	6.6424103	6.785473	6.7139053	6.78931	6.7543645	6.7871637	6.7912292	6.7884502
ABCC2	6.692375	6.6610975	6.6763306	6.6576486	6.5415196	6.627164	6.6160655	6.69272	6.560745	6.4944935	6.5643163	6.7107325	6.7176046	6.7159896	6.8605347	6.6320167	6.7001805	6.6404543	6.6228037	6.5848713	6.7223	6.7259974	6.665232	6.6292615	6.619785	6.7980824	6.650108	6.6836476	6.6260056	6.8139696	6.756737	6.7060823	6.6026125	6.6935744	6.622707	6.6250887	6.738819	6.6340384	6.6461697	6.690154	6.6039615	6.609713	6.5530596	6.671721	6.602216	6.60561	6.671399	6.699825	6.655634
ABCC3	7.904653	8.072501	8.069334	8.359364	7.7410283	8.261213	7.8442082	8.263027	7.858297	8.219942	8.1132145	7.9084816	8.201046	8.028476	8.484228	7.8824725	7.827955	8.127665	8.097021	8.083619	7.962483	9.181714	7.6963525	7.7250824	7.9255857	7.335717	7.42604	8.001778	7.6180234	7.399198	7.9673605	7.7757998	8.956973	8.0971575	8.717875	8.45722	7.876217	9.192306	8.313302	7.837656	7.290314	8.869322	8.324824	7.49945	8.163571	7.2346444	7.633864	8.167134	7.824051
ABCC4	7.3693676	7.1101418	7.325494	7.604801	7.4061403	7.3525834	7.3819747	7.2849426	7.2396665	7.2354836	7.858934	7.325302	7.673988	7.8319497	6.834263	7.288814	7.4358416	7.5913815	7.6762424	7.3355145	7.549968	7.317037	7.1603026	7.82752	7.2715116	7.145231	7.1230006	7.4245925	7.3964562	7.5429554	7.1226563	7.380832	7.5699887	7.2497973	7.274803	7.600952	7.4269176	8.1559	7.3513927	7.0932584	7.324969	8.371755	7.321083	7.1582294	7.7663016	7.090798	7.24368	7.585399	7.328244
ABCC5	7.50461	7.531958	7.3015275	7.186998	7.4349537	7.3061504	7.481556	7.585924	7.589859	7.3985333	7.539495	7.852207	7.43898	7.537455	7.530086	7.4405375	7.4162636	7.2957315	7.4779253	7.44155	7.564958	7.4864693	7.5291767	7.715216	7.7422996	7.2565184	7.6715274	7.414789	7.628462	7.4610157	8.294492	7.541247	7.509948	7.510529	7.336782	7.533293	7.322198	7.53389	7.7734475	7.4626064	7.456018	7.747034	7.3120947	7.2939625	7.642039	7.558967	7.3782487	7.490746	7.419433
ABCC6	6.6573133	6.604189	6.6654997	6.632384	6.669499	6.574514	6.6729054	6.761498	6.666299	6.6385903	6.5031676	6.5693674	6.5533133	6.6140075	6.5966845	6.6726866	6.659473	6.5144124	6.7019286	6.6416965	6.6466274	6.540674	6.561857	6.5672827	6.664791	6.574442	6.671966	6.580056	6.604967	6.670129	6.7306123	6.5554504	6.625351	6.6605735	6.671164	6.641389	6.6595497	6.626541	6.5681076	6.6240177	6.6732426	6.6811013	6.593489	6.607722	6.6514854	6.642962	6.5472417	6.699825	6.5572176
ABCC6P1	6.6046143	6.6473813	6.831884	6.676942	6.5793705	6.7026296	6.653515	6.7534647	6.7360077	6.7389474	6.6044903	6.691123	6.6488385	6.6626205	6.747855	6.7321277	6.703391	6.683336	6.7912	6.616794	6.6838894	6.534335	6.7776923	6.802829	6.7981143	6.638152	6.728126	6.6410294	6.663866	6.6094804	6.787641	6.700679	6.838026	6.766775	6.635431	6.633327	6.7281356	6.7081647	6.704079	6.6495233	6.733131	6.626046	6.6703095	6.661911	6.6376657	6.660216	6.661383	6.626507	6.705897
ABCC6P2	6.851531	6.855943	6.7564135	6.8120074	6.7638164	6.773685	6.8041563	7.0310082	6.8466525	6.7987103	6.6805077	6.793387	6.7907004	6.7516065	6.7907352	6.7737875	6.8752227	6.837864	6.7604322	6.7316036	6.6863976	6.7275867	6.8265033	6.7611804	6.705397	6.7881603	6.754031	6.782909	6.740048	6.670129	6.9109983	6.736929	6.757529	6.915119	6.8545146	6.815839	6.8765597	6.6644893	6.8441625	6.752882	6.7418895	6.8174286	6.717851	6.983538	6.818029	6.7699404	6.6959143	6.726441	6.746715
ABCC8	6.496901	6.5534544	6.6553564	6.607685	6.5350227	6.4759655	6.4960103	6.5529013	6.586203	6.7893047	6.631153	6.48675	6.5732565	6.62023	6.526404	6.607535	6.563137	6.4870763	6.517711	6.632039	6.5904827	6.5891795	6.4885993	6.499332	6.524156	6.629809	6.6230946	6.5205216	6.5730767	6.5178704	6.4759655	6.6454268	6.5858274	6.5787697	6.6544967	6.5591764	6.627372	6.5606174	6.577406	6.556914	6.5902677	6.7254558	6.6036854	6.5942774	6.4130325	6.5826716	6.6311607	6.531739	6.5377097
ABCC9	6.6865172	6.7319913	6.7630305	6.935621	6.5445642	6.699516	6.769479	6.73162	6.8413334	6.7043796	6.739866	6.79075	6.8272514	6.647617	6.683554	6.5960326	6.947086	7.0590386	6.7520595	6.779754	6.831915	6.811279	6.665232	6.771621	6.9410686	6.7833037	6.815774	6.7910132	6.6719985	6.9094872	6.9634933	6.732455	6.6872864	6.7783813	6.754237	6.7695007	6.778281	6.8288693	6.696438	6.774532	6.7971377	6.864266	6.7775064	6.660404	6.5983562	6.6849613	6.7905965	6.7530084	6.7884502
ABCD1	6.910005	6.989149	6.8576913	6.6339483	6.977675	6.9354215	6.9289875	6.7647934	6.927784	6.912939	6.88971	6.9595475	6.970201	7.0709357	6.9735913	6.9505234	6.992662	6.7902665	6.8853827	6.9780507	6.8768497	6.7728367	6.737025	6.813347	6.836071	6.772857	6.847271	6.8559275	6.865803	6.718468	6.70242	6.905701	7.091908	6.9325805	7.007663	6.766128	6.8498163	6.7402596	6.6218095	6.7466235	6.8702636	6.6627245	6.909198	6.749408	6.837249	6.7225504	6.8018203	6.798449	6.861272
ABCD2	6.7377954	6.7120914	6.8492084	6.7125664	6.7721953	6.681246	6.698075	6.670191	6.7041936	6.857679	6.8430405	6.747663	6.6087885	6.7233057	6.7291656	6.6444974	6.736413	6.6964264	6.7667284	6.6638474	6.7223	6.7166653	6.8395796	6.735714	6.750126	6.7435255	6.6633363	6.8390293	6.678307	6.6372414	6.8523693	6.653684	6.6557264	6.5897202	6.6530266	6.738135	6.748184	6.7455254	6.6709266	6.741758	6.7003913	6.596813	6.785473	6.821653	6.7454143	6.7925515	6.5844	6.6764755	6.7107644
ABCD3	7.162919	7.3204727	7.11916	7.1491833	7.136193	6.9321156	7.1119995	7.2345896	6.8291206	7.122479	7.0163794	7.0887194	7.140036	7.0161676	7.142085	6.9115815	7.0648904	7.114985	7.0933366	7.106706	7.058922	7.1089	7.087427	7.0969005	7.1187263	6.9496927	7.0805726	7.043648	7.243408	7.1073174	6.9598417	7.120523	7.1003094	7.1280537	6.939127	7.2083454	7.0121193	7.1429005	7.0511255	7.220503	7.0699577	6.967541	7.207019	7.126236	7.0942817	7.1375284	6.9414086	7.1920285	7.1465373
ABCD4	6.813743	6.7706676	7.083434	6.7293673	6.785958	6.825058	7.057385	6.751631	6.902571	6.854645	6.7678614	6.7612114	6.8734145	6.9706497	6.881669	6.8644295	6.667617	6.671916	6.9457498	6.9074507	6.829557	7.0430026	6.928102	6.695806	6.844803	6.7227335	6.769131	6.749885	6.809538	6.852693	6.6919494	6.903371	6.959156	6.648963	6.877724	6.84789	6.794053	6.815838	6.8024483	6.7890143	6.695763	6.822457	6.866741	6.841841	6.8112817	6.8488812	6.746544	6.7390594	6.7897215
ABCE1	7.927116	7.9321404	7.7293763	7.7234173	7.741751	7.9512935	8.046416	7.691648	7.7590656	8.147886	7.9713826	7.8085046	7.7427015	7.849707	7.892432	7.914504	7.996139	7.4797416	7.962372	7.7801676	7.638704	7.7076273	7.811786	7.7039337	7.837656	8.194146	7.7863827	7.9019914	7.906441	7.955307	7.3632083	7.921483	7.586643	7.6232057	7.566485	7.6404376	7.85623	7.642134	7.667465	7.760427	7.936588	7.397138	7.835065	7.8864684	7.825285	7.981188	7.958326	7.5184064	7.74209
ABCF1	9.031551	8.991026	8.868832	9.205498	8.540115	9.2035885	8.881737	8.80495	8.689165	8.898084	8.937009	8.7437	9.028255	8.616995	8.962652	8.604605	8.780599	8.568457	8.728728	8.911171	8.457783	8.938022	9.080433	8.8545	8.816502	9.266707	8.785965	9.071105	8.9143	8.769527	8.239739	9.035829	8.533438	8.656168	8.666515	8.834326	9.083126	8.878385	8.894234	9.113865	8.829798	8.594375	9.111339	9.141922	9.0547695	9.209646	8.715359	8.700003	8.940311
ABCF2	7.0404844	6.8426585	6.862252	6.807191	6.8858743	6.7159395	6.742095	6.9112134	6.793025	6.978542	6.852381	6.845976	6.9546146	6.816826	6.8963633	6.76798	6.9024615	6.7475343	6.9008603	6.984392	6.9141784	6.7678604	6.769445	6.6582947	6.9958196	7.0473895	6.882308	6.8445854	6.9935465	6.810086	6.658878	6.9046416	6.621608	6.840452	6.782933	6.7397017	6.7711477	6.796151	6.817448	6.768949	6.919539	6.6811013	6.922627	6.7248383	6.850956	6.7925515	6.78122	6.7010775	6.7872586
ABCF3	6.8641005	6.9782386	6.966626	6.818573	6.928193	6.7661304	6.7876124	6.7828326	6.752098	6.909986	6.8243575	6.890186	6.9473276	6.8518877	6.8605347	6.7999015	6.9522343	6.834759	7.06359	6.8745623	6.8194203	6.8894043	6.7382526	6.807951	6.9544086	6.888513	6.745176	6.8734603	6.9450836	6.8296432	6.8223634	6.8263345	6.7818856	6.8960114	6.785348	6.7287064	6.8735933	6.7622395	6.7274437	6.9498453	6.8342156	6.530377	6.9243345	6.873659	6.8412223	6.7911935	6.8556504	6.6805816	6.945188
ABCG1	7.095278	7.072114	6.966626	7.4237003	7.1965117	7.0687313	7.046346	6.977174	6.8843102	7.0438886	6.9656096	7.0866947	7.2943807	7.0558076	7.0136285	7.0555396	7.2562866	7.2716365	7.086742	6.898992	7.171295	7.0877576	7.0890694	7.2234855	7.3216624	7.0346956	6.9697437	7.113464	7.020757	7.0252056	7.156295	7.2071104	6.8816934	7.1889296	7.06359	7.4265227	7.016224	7.048122	7.3343444	7.2924337	7.0819397	7.025558	6.9951577	6.9708223	7.141398	7.060413	7.2007856	7.296626	7.032891
ABCG2	6.6622434	6.5600915	6.4496727	6.51893	6.4885187	6.665854	6.497627	6.5101533	6.5847445	6.5307755	6.542168	6.4105697	6.5832124	6.5015135	6.578662	6.522837	6.5928993	6.5827208	6.63904	6.6130667	6.524968	6.5510516	6.6033273	6.5492253	6.547195	6.6396313	6.6559734	6.473394	6.648529	6.5916843	6.544239	6.48853	6.6195726	6.582882	6.6684422	6.6445475	6.548471	6.5251555	6.558528	6.6676426	6.589017	6.650445	6.6608167	6.661911	6.659048	6.5980425	6.5844	6.4746532	6.5529037
ABCG4	6.9325356	6.7992415	7.053453	6.80406	7.0057654	6.8927436	7.0355935	6.9167147	7.249869	6.8595686	6.852381	6.918578	6.9182773	6.941635	6.9824314	6.7737875	6.9288206	6.886117	6.897724	6.8676934	6.922916	6.957635	6.890785	6.9129305	6.9585915	6.8213935	7.0794406	6.90768	6.80113	7.0682244	6.9419823	7.184947	7.0844774	6.829171	7.1930294	6.8907275	6.778281	7.061021	6.976284	6.915538	6.7861643	7.0153117	6.8929253	6.91068	6.885176	6.990975	6.9372997	7.0987897	6.982829
ABCG5	6.752511	6.6536093	6.796532	6.71977	6.572376	6.675332	6.6207175	6.728252	6.6715183	6.672981	6.712581	6.793387	6.759816	6.729105	6.7951703	6.6916704	6.7455096	6.677699	6.7775826	6.611168	6.6172976	6.631049	6.733461	6.688873	6.6918454	6.697293	6.6619453	6.610907	6.682061	6.6777196	6.5672965	6.700679	6.793262	6.731873	6.6684422	6.909042	6.7157493	6.6682506	6.6476874	6.7140303	6.81785	6.666771	6.638229	6.6898003	6.667948	6.7185864	6.6691685	6.7082534	6.708382
ABCG8	6.758978	6.693981	6.6654997	6.8120074	6.6062517	6.6563277	6.70568	6.5768414	6.6781087	6.7686286	6.7567797	6.806263	6.676271	6.5635877	6.606905	6.688422	6.748311	6.7190795	6.598708	6.6584263	6.733595	6.667629	6.6691747	6.7154436	6.684619	6.7128444	6.6759963	6.7744737	6.620747	6.58769	6.616067	6.6317596	6.884557	6.7193704	6.648961	6.7565627	6.6087313	6.7010517	6.7562637	6.774532	6.6887717	6.7085056	6.636567	6.6955647	6.7026653	6.676196	6.6804028	6.774638	6.6314707
ABHD1	6.622149	6.6996846	6.735672	6.744411	6.7331586	6.704269	6.6625624	6.6241083	6.724526	6.77694	6.639539	6.7774763	6.670592	6.7131414	6.674045	6.72482	6.6348395	6.701036	6.79016	6.669469	6.6369834	6.724445	6.7084217	6.7220645	6.67289	6.561533	6.6320624	6.659255	6.719337	6.8019066	6.6732287	6.8486943	6.647847	6.7903666	6.754237	6.639736	6.703421	6.71421	6.626389	6.5814223	6.6567	6.733921	6.7019353	6.629097	6.6666803	6.7185864	6.6165957	6.7067385	6.6183476
ABHD10	7.3884244	7.1924853	7.3383946	7.2477207	7.2733626	7.4364696	7.203242	7.254919	7.2260437	7.281032	7.1960692	7.235982	7.3079677	7.2188463	7.176303	7.1496596	7.271744	7.0404916	7.3028703	7.3089952	7.2285957	7.2164187	7.517758	7.1648874	7.2820573	7.397096	7.183156	7.238816	7.390739	7.1899805	6.9951797	7.3075957	6.7723846	7.3786135	7.1382675	7.2397213	7.3273654	7.243568	7.2816696	7.318666	7.2977867	6.824994	7.287122	7.2685003	7.313986	7.3260603	7.2500873	7.1327257	7.1918564
ABHD11	6.726069	6.561599	6.5756736	6.539415	6.481868	6.621199	6.7144012	6.5768414	6.756144	6.5520616	6.644743	6.559005	6.5758247	6.6507945	6.6822743	6.708469	6.6431007	6.523939	6.6362753	6.686124	6.624628	6.608298	6.612416	6.6067424	6.6159253	6.629809	6.5922966	6.564962	6.6062303	6.553752	6.519626	6.621575	6.6598787	6.6324306	6.5889893	6.582807	6.5721793	6.530561	6.7383204	6.5738263	6.6297345	6.6365814	6.5563617	6.5437274	6.589207	6.5785174	6.653423	6.511937	6.6492724
ABHD12	6.9057426	6.8824673	6.9400826	6.7749643	6.8538885	6.8582845	6.721456	6.8148875	6.7110004	6.7930603	6.799044	6.8125305	6.805447	6.771907	6.7316375	6.8068886	6.7834425	6.749081	6.829262	6.742196	6.8255596	6.8863873	6.723026	6.877321	6.8271084	6.771701	6.843638	6.724984	6.713532	6.8446803	6.789706	6.804948	6.7841105	6.8048286	6.9086475	6.8755713	6.8055196	6.8229856	6.721203	6.8371425	6.8058023	6.8791666	6.6592975	6.851134	6.8263907	6.7375164	6.6921277	6.875149	6.703498
ABHD12B	6.7756076	6.785587	6.767651	6.615882	6.7555056	6.7115464	6.647575	6.7635984	6.7123227	6.700652	6.7316904	6.684367	6.726141	6.695848	6.6782823	6.727669	6.703391	6.744739	6.700557	6.769555	6.6987863	6.8797197	6.9069724	6.8396974	6.7864013	6.8122654	6.8035784	6.744382	6.773423	6.9459944	6.8146653	6.6317596	6.7080913	6.734359	6.665548	6.780081	6.738819	6.5823264	6.7990203	6.692512	6.788069	6.7001095	6.7956424	6.7726126	6.739596	6.7198315	6.7765017	6.6860414	6.6492724
ABHD13	6.767052	6.7606525	6.616277	6.692998	6.718472	6.6380343	6.7520576	6.7461658	6.694725	6.7930603	6.73756	6.5967693	6.760774	6.672805	6.804404	6.7204065	6.6510663	6.779664	6.602551	6.669469	6.761115	6.7357473	6.749407	6.7406774	6.700972	6.7178736	6.769131	6.6934867	6.8331776	6.7920237	6.787641	6.7527966	6.7208405	6.648963	6.6254945	6.6136847	6.7646	6.6972694	6.8059597	6.710508	6.639628	6.6853805	6.7464824	6.8030953	6.806256	6.7529206	6.8365655	6.771609	6.766153
ABHD14A	7.499117	7.4197836	7.3522944	7.119502	7.1452994	7.499699	7.526051	7.2474504	7.3425856	7.499038	7.2317514	7.3210287	7.301786	7.2090244	7.351106	7.382659	7.31426	7.091855	7.2392716	7.282135	7.145231	7.395824	7.578723	7.226935	7.375159	7.6483946	7.384159	7.275611	7.4319067	7.2654657	7.070642	7.319074	7.0844774	7.306572	6.9895215	7.0259757	7.422689	7.324257	7.347351	7.2593126	7.317457	7.2551517	7.388112	7.489478	7.42544	7.479487	7.3432856	7.20817	7.364891
ABHD14B	7.0383115	7.2075315	7.0542393	6.994822	6.892446	7.0473895	7.1991115	7.018278	6.93254	6.942319	6.918027	6.927925	7.1413307	6.788799	6.956845	6.916628	7.163134	6.7716804	6.8991833	6.854966	6.757217	6.9680595	6.943453	6.9871182	7.0976467	7.1635146	6.965547	7.1214223	7.1113644	6.8335586	6.7384286	6.9651246	7.0307326	6.97377	6.716222	6.7785044	7.0446568	6.996933	6.789699	7.0467	7.0345693	6.702075	7.096011	7.257343	7.072623	7.072861	6.9559293	6.824712	7.109813
ABHD15	7.7288265	7.6657596	7.475901	7.3310456	7.230422	7.431531	7.57472	7.3310013	7.382458	7.665876	7.501087	7.2486343	7.256941	7.468652	7.283712	7.371461	7.393487	7.0486493	7.512848	7.4108396	7.3478885	7.326485	7.2834516	7.354195	7.456704	7.634881	7.522961	7.38614	7.3122697	7.4369287	7.2221923	7.4489703	7.3208675	7.4697213	7.4126186	7.3939795	7.5558753	7.4123178	7.5351014	7.488149	7.4984436	7.1169915	7.2348633	7.437159	7.502498	7.3560934	7.5665636	7.22704	7.436159
ABHD2	7.230917	7.2332907	7.350973	7.235377	7.126109	7.215296	7.0619273	7.291574	7.2742004	7.1416698	7.2781596	7.3311133	7.2891045	7.1427584	7.253452	7.285009	7.304471	7.4714985	7.0585785	7.559256	7.4502287	7.2033525	7.1151576	7.3923807	7.1285	6.9985795	7.6036153	7.2120786	7.265221	7.2414036	7.7767205	7.24152	7.3174796	7.525847	7.4328375	7.194335	7.1212106	7.1099005	7.2483697	7.293209	7.2196784	7.4276834	7.2204714	7.0903263	7.0970993	7.0865684	7.1376257	7.422534	7.2779465
ABHD3	7.8312325	7.789435	8.14581	8.446936	8.619762	7.559548	8.544583	8.493532	7.9412146	8.185492	8.134712	8.10084	7.807617	7.974759	8.115194	8.247594	7.835816	8.576445	7.988333	8.1307955	8.505278	8.417954	8.229779	8.136493	8.0574255	8.055179	8.299484	8.602782	8.060817	8.405513	8.880545	7.919431	8.513628	8.369795	8.312954	8.322629	7.835326	8.186806	8.638094	8.161301	8.005045	8.210941	7.9467554	7.947229	8.173172	7.8950644	8.357044	8.482138	8.299889
ABHD4	6.946294	6.90676	6.949275	6.8474884	6.942471	6.9391956	6.8829303	6.9157443	6.876895	6.8514266	6.9665046	6.976071	6.912168	7.146997	6.97604	6.844782	6.942342	6.9521194	6.842438	6.909241	6.897285	6.8082185	6.819258	6.811758	7.0173697	6.758045	7.0357213	7.0869327	6.894046	6.837379	7.0133314	6.956084	7.0157566	6.801163	7.025714	7.0077305	6.8632317	6.7942147	7.0511255	7.045362	6.940768	7.164593	6.865093	6.870709	7.0869327	6.7787943	6.995897	6.7656674	6.958438
ABHD5	8.786414	8.694896	9.165856	8.602719	8.7094	8.169437	8.875943	8.900108	9.287307	8.710802	9.261273	9.185008	9.019613	9.266367	8.915107	9.411778	8.811447	9.435704	8.5687	9.27716	9.6807575	8.9465275	8.602532	8.646813	8.701181	8.328629	9.463341	8.876887	8.803336	8.898994	9.998095	8.806946	9.300623	8.973765	9.071105	8.890178	8.708695	8.568057	9.032278	9.3018055	9.278291	9.697643	8.456162	8.323697	8.601826	8.351268	8.771026	9.553029	9.04053
ABHD6	7.3141303	7.232569	7.333472	7.12861	7.1713877	7.044936	7.223486	7.1270595	7.179635	7.1373987	6.9823747	7.137259	7.1112957	7.2275977	7.231251	6.9647717	7.1677485	7.1527524	7.076311	7.193872	6.9630585	7.0518775	6.9726853	7.161849	6.9410686	7.134395	7.1848927	7.1784234	7.1205544	7.2001815	7.010903	7.065788	6.9850445	6.9778533	7.361309	7.0454535	7.1977067	7.0543885	6.812502	7.213572	7.165436	6.988912	7.0602756	7.215241	7.1032867	7.1336565	7.0912642	7.3013206	7.2871714
ABHD7	6.810969	6.7448225	6.732127	6.8942285	6.8523383	6.7458706	6.742095	6.6889853	6.727145	6.977564	6.81833	6.840027	6.705616	6.8252296	6.8023205	6.7204065	6.784919	6.7325735	6.7775826	6.5848713	6.6933837	6.938337	6.7164445	7.006953	6.732562	6.928599	6.684455	6.8997903	6.751166	6.6817055	6.8125334	6.7020206	6.5983906	6.708969	6.7445664	6.8276153	6.636236	6.7081647	6.708628	6.5668755	6.697986	6.9391627	6.855144	6.6911497	6.9015684	6.734653	6.7672405	6.943782	6.713045
ABHD8	7.5744743	7.3337994	7.4459124	7.1446967	7.3179216	7.637039	7.363551	7.4305973	7.276572	7.2216296	7.3673005	7.3168535	7.492626	7.2197733	7.550574	7.4107075	7.5635843	7.4102945	7.376242	7.561954	7.125183	7.3943872	7.473728	7.4146447	7.4556503	7.3078523	7.4605365	7.320395	7.5253806	7.350308	7.3275166	7.341633	7.0661364	7.6463	7.322678	7.191324	7.4897175	7.442724	7.291476	7.484443	7.414303	7.1203437	7.765626	7.365422	7.4472013	7.414397	7.331412	7.5199056	7.705164
ABHD9	6.77465	6.6202683	6.847322	6.7013383	6.8780823	6.748643	6.8917556	6.859436	7.0799656	6.8379254	6.9297414	6.899626	7.050476	6.843308	6.856362	6.798605	6.7001805	6.9548635	6.835194	6.8531404	6.916855	6.8068223	6.9557323	6.6771336	6.8822093	6.8664427	6.947197	6.6977143	6.7681317	6.88199	6.707149	6.828946	7.049157	6.701185	7.274803	6.8529377	6.722786	6.8696504	7.037966	6.684273	6.7827983	7.029064	6.9064198	7.131599	6.6908503	6.9455967	6.938242	6.9860635	6.8125224
ABI1	6.7377954	6.7746553	6.7630305	6.6190386	6.624504	6.794199	6.6847696	6.604288	6.795797	6.6016526	6.6298213	6.6777034	6.7741823	6.6929207	6.7725897	6.76798	6.736413	6.7918873	6.754451	6.7244735	6.594979	6.858881	6.787493	6.7773557	6.7658854	6.8143706	6.841396	6.6501412	6.822428	6.668082	6.849021	6.916495	6.7553806	6.822639	6.843492	6.7257204	6.738819	6.6761155	6.627985	6.6547666	6.8085265	6.9106855	6.845464	6.6562853	6.732393	6.7699404	6.856605	6.8230286	6.7431726
ABI2	6.735798	6.808657	6.61495	6.6293406	6.7433977	6.592118	6.7547965	6.6314554	6.7875056	6.6545506	6.701037	6.6475663	6.6959486	6.6756835	6.756982	6.680681	6.597917	6.638937	6.747156	6.6916757	6.745874	6.6496696	6.6936145	6.639576	6.839857	6.7116237	6.6830425	6.6078897	6.818988	6.605602	6.6624136	6.667623	6.6557264	6.735594	6.6311736	6.714185	6.6334453	6.725291	6.601487	6.7092643	6.675818	6.774152	6.5218644	6.6349583	6.7170353	6.8837795	6.617891	6.6679063	6.769651
ABI3	8.460322	7.652981	7.7398906	7.7327003	8.494696	8.391649	8.074142	7.77674	8.133287	8.327585	7.8457756	7.7756963	8.154715	8.209917	8.212143	7.9220614	8.376615	8.008542	8.314449	8.239587	7.828321	7.979866	7.9047966	7.9251204	8.0968895	8.131976	7.9806857	7.878565	8.007321	7.8385134	7.6172028	8.071632	7.801665	8.133011	8.186499	8.067886	7.677166	7.7765	7.366212	7.8620744	7.989297	7.6405373	7.8685327	7.9585824	8.401754	7.579386	7.8139668	7.7483635	7.73577
ABI3BP	6.5571976	6.6082273	6.6050496	6.5772543	6.5080347	6.6767797	6.5607104	6.527892	6.545509	6.5111775	6.7316904	6.6384754	6.612587	6.6077576	6.552441	6.607535	6.6012597	6.5843315	6.514631	6.6130667	6.6466274	6.7036424	6.6595454	6.4915466	6.684619	6.6256723	6.6275535	6.7196226	6.5225434	6.595453	6.5497446	6.639184	6.639534	6.600161	6.622707	6.7060523	6.729535	6.5495644	6.5210257	6.658261	6.6626253	6.553656	6.6831255	6.5869203	6.6260743	6.6876454	6.595131	6.5973525	6.6797175
ABL1	6.611027	6.601578	6.6920104	6.675381	6.7021194	6.598274	6.6238756	6.536648	6.580653	6.4337006	6.556977	6.655617	6.6341157	6.740716	6.5828514	6.7362905	6.68791	6.567322	6.5705876	6.632039	6.583228	6.53076	6.677445	6.5270014	6.621143	6.63121	6.6984677	6.6410294	6.566547	6.553752	6.599375	6.5609856	6.674835	6.620463	6.575377	6.676897	6.6763854	6.5476623	6.753251	6.629222	6.701505	6.5574007	6.4304543	6.62216	6.6654553	6.6849613	6.6856394	6.7010775	6.6784525
ABL2	6.77465	6.8186803	6.5840354	6.645905	6.801941	6.690549	6.791545	6.59415	6.8248816	6.7126355	6.787655	6.730795	6.7741823	6.6626205	6.751496	6.694865	6.7685676	6.8364315	6.648096	6.695263	6.657475	6.695771	6.723026	6.735714	6.5708723	6.6171	6.6759963	6.745703	6.851541	6.705457	6.6908274	6.822041	6.678766	6.6683755	6.6697545	6.621707	6.690788	6.7799134	6.5936813	6.7177896	6.644755	6.577169	6.5396667	6.671721	6.6991253	6.6792707	6.706108	6.7067385	6.7012796
ABLIM1	6.62476	6.736504	6.622909	6.609386	6.6326423	6.894164	6.6519732	6.733786	6.6227317	6.6520286	6.6075034	6.612256	6.6037054	6.5664725	6.6009846	6.639842	6.6863394	6.65186	6.749586	6.6619987	6.758524	6.480729	6.8252487	6.6941204	6.716401	6.8213935	6.6168494	6.585166	6.566547	6.660655	6.7986984	6.7832966	6.6664405	6.747884	6.6766157	6.8174477	6.7795424	6.6682506	6.6296268	6.7165275	6.6745625	6.583153	6.6926575	6.855925	6.708198	6.6703176	6.699704	6.576443	6.697527
ABLIM2	6.735798	6.7783566	6.6907682	6.678447	6.718472	6.749973	6.698075	6.7711663	6.617064	6.8191586	6.7048025	6.7005053	6.6927943	6.701686	6.7229424	6.6337204	6.725838	6.611188	6.7319374	6.680587	6.703856	6.613476	6.780098	6.622355	6.634394	6.7190123	6.6469526	6.6727557	6.695699	6.6249533	6.6210194	6.8183265	6.5522494	6.635152	6.6981063	6.655631	6.7819986	6.614709	6.575944	6.5320635	6.6409373	6.617764	6.6187425	6.730398	6.6758685	6.6117387	6.7135797	6.7822905	6.685435
ABLIM3	6.96069	7.0614176	6.981951	7.2688646	6.9174542	7.215296	7.052645	7.0342097	6.922613	7.1076956	6.9334435	7.009298	7.1935425	7.325561	7.1658897	7.270657	7.0979643	7.116384	7.3954597	6.9301395	6.960859	7.3890576	6.8522754	7.3358374	7.363477	6.770503	6.8354483	7.099315	6.895731	6.924622	7.2157135	6.800931	7.5699887	7.0395417	7.229464	7.1736407	6.893427	7.172333	7.162896	6.854822	6.985814	7.6182117	7.132458	6.7604127	7.3319063	6.869924	6.8623457	7.238407	6.9538555
ABO	6.468492	6.584515	6.6703315	6.6308527	6.5779686	6.645678	6.586294	6.616695	6.573819	6.6154504	6.6557007	6.546931	6.640198	6.5680757	6.648352	6.609274	6.7440214	6.674766	6.7067847	6.5945396	6.610401	6.644515	6.676044	6.544018	6.605979	6.503876	6.50423	6.6563196	6.6182795	6.5067225	6.5672965	6.6245966	6.5607815	6.5517836	6.575377	6.58785	6.628976	6.6495466	6.6203284	6.575152	6.62722	6.7317433	6.526648	6.644742	6.5362287	6.5904474	6.5374594	6.5554943	6.6092887
ABP1	6.770323	6.726466	6.960833	6.687082	6.876558	6.7722273	6.8326154	6.834087	6.869383	6.6783433	6.9596205	6.619081	6.754502	6.8228664	6.8105803	6.65875	6.766893	7.21858	6.684894	6.9473963	6.911695	6.9835243	6.84605	6.7611804	6.631989	6.7833037	6.846046	6.805004	6.8840303	6.664417	6.9906163	6.8842235	6.779501	6.6922846	6.968687	6.7366004	6.6934137	7.0217204	6.7472043	6.7273393	6.581363	6.7187047	7.072529	6.7978277	6.76553	6.829394	6.7049313	6.734905	6.7729454
ABR	6.603356	6.638012	6.867772	6.7210784	6.784845	6.645678	6.6712427	6.9595313	6.683399	6.997755	6.9368663	6.747663	6.702506	6.7145286	6.7992415	6.7999015	6.774807	6.8364315	6.749586	6.6970525	6.874609	6.7597218	6.881653	6.6974773	6.866467	6.792365	6.7477674	6.896311	6.735188	6.810086	6.9343786	6.7212367	6.742251	6.8538513	6.7584095	6.7815742	6.7309704	6.601395	6.817448	6.7296634	6.8324847	6.8825245	6.780627	6.78583	6.7665873	6.7159266	6.7210007	6.7570047	6.7618165
ABRA	6.5869093	6.5206766	6.5188017	6.525305	6.5779686	6.5431924	6.575392	6.592887	6.6293564	6.523394	6.5058117	6.685788	6.7045765	6.604717	6.5290833	6.5072794	6.64622	6.5422716	6.574325	6.520404	6.6023316	6.606596	6.685692	6.5985045	6.640444	6.530748	6.5922966	6.495369	6.619505	6.597427	6.62226	6.623131	6.5983906	6.615219	6.6515718	6.6184735	6.5785275	6.5168204	6.5697203	6.6457553	6.5371737	6.733921	6.595237	6.567677	6.4425397	6.607078	6.6921277	6.5862036	6.5599303
ABT1	7.0946884	7.079074	7.011267	6.61105	6.8141007	6.911	6.8999925	7.0840306	6.83318	7.109813	6.940301	6.8790693	6.9531527	6.9298	6.9725227	7.05181	6.933754	6.679097	6.9341807	7.050073	6.864576	6.962482	7.121642	6.9614143	6.948044	6.964373	6.9877434	6.9174066	6.9962854	7.1203294	7.051054	7.0280085	6.895614	7.054823	6.9120708	6.9019027	6.8683987	6.9489164	6.684277	6.9312844	7.017128	6.723286	6.9538293	6.945784	6.976931	7.000936	6.973205	6.947797	6.922085
ABTB1	10.541519	10.682588	10.726916	10.907937	10.514668	10.071606	9.777288	10.793076	10.511367	9.907987	10.769242	11.209975	10.8428755	10.2584505	10.713831	10.820076	10.4258795	11.008435	10.492711	11.0445175	10.940002	10.925075	10.457918	10.809941	10.585025	10.075934	10.960413	10.8330345	10.639489	10.743903	11.775458	10.447932	10.745598	10.776996	10.925075	10.641286	10.392724	10.756822	11.075888	10.841046	10.620642	11.543452	10.680664	10.327631	10.4426	10.445297	10.404069	11.092725	10.49033
ABTB2	6.806094	6.652337	6.75768	6.7749643	6.8283095	6.794199	6.6519732	6.7450376	6.995186	6.7451954	6.8090506	6.793387	6.795737	6.7529883	6.7116165	6.7783866	6.836274	6.7825603	6.6607633	6.7280746	6.7534337	6.8302774	6.851033	6.6257434	6.7903767	6.651568	6.7678246	6.8338675	6.6543975	6.761786	6.8326817	6.7060823	6.80511	6.7268558	6.809043	6.5931296	6.7671885	6.7102675	6.705617	6.7843633	6.6421432	6.7951045	6.7714677	6.701222	6.679564	6.6777935	6.769935	6.855132	6.7119317
ACAA1	8.288258	8.145495	8.140363	8.376267	8.625114	7.9631224	8.2332	8.544997	8.113583	8.078976	8.229298	8.231185	8.302901	8.105769	8.398874	8.436732	8.1796875	8.272049	8.329323	8.485015	8.331366	8.290635	8.3071	8.205728	8.278088	8.037695	8.153892	8.342488	8.13302	8.36715	8.476309	8.332167	8.312429	8.334202	8.311209	8.04271	7.9565783	8.514468	8.328061	8.218131	8.173437	8.45091	8.397454	7.960523	7.9371104	8.16683	8.229146	8.256409	8.266642
ACAA2	7.9468727	8.001628	7.5667305	7.880147	7.7086143	7.6551113	7.7095017	7.7551622	7.5253963	7.69864	7.92254	7.59459	7.7947016	7.729767	7.791042	7.5659466	7.9802146	7.63826	7.711969	8.025792	7.6489043	7.622589	7.9600677	7.657062	7.7206163	8.471028	7.91551	7.769911	7.822728	7.712304	7.5016046	7.6668887	7.5414762	7.6180525	7.5337257	7.464509	7.9471016	7.856345	7.5899262	7.5646853	7.746723	7.498083	7.5932555	7.7461867	7.908671	7.621201	7.6897407	7.6789794	7.981032
ACACA	6.6198316	6.473655	6.6400576	6.767527	6.619544	6.634819	6.5736628	6.535147	6.5227613	6.560482	6.390346	6.535177	6.4553137	6.5344605	6.565872	6.5960326	6.6115317	6.557182	6.5718236	6.5888686	6.4941125	6.4467525	6.6152587	6.574171	6.6123495	6.577096	6.526836	6.518875	6.5745363	6.6229253	6.4062295	6.509187	6.4821596	6.5675793	6.480405	6.471747	6.524685	6.62268	6.423346	6.5112257	6.573668	6.579233	6.5351787	6.611993	6.438185	6.59359	6.582982	6.5835385	6.507918
ACACB	7.1939974	7.1803384	7.0946107	7.1243463	7.0398808	7.084878	6.9947	7.2891183	6.9580526	6.9059873	7.165059	7.064966	7.2158275	7.0869837	6.9824314	7.2260413	7.3827367	7.0983067	7.165948	7.016806	7.167805	7.1489215	7.357525	7.130014	7.112851	7.180298	7.0667815	7.138516	7.0155826	6.9560113	7.033692	7.065788	6.7597218	7.107599	6.9003954	7.0833435	7.2286434	7.1547537	7.067899	6.917852	7.1444473	6.733921	7.1371627	7.2801948	7.328922	7.34555	7.19606	7.108011	7.3122125
ACAD10	7.2206407	7.3458514	7.2960906	7.4259653	7.4677606	7.200982	7.187401	7.3208885	7.3563037	7.3931923	7.1416698	7.2698708	7.3968906	7.4525557	7.3684006	7.492503	7.3578973	7.3500113	7.288822	7.2384152	7.2158866	7.317037	7.4457283	7.4483485	7.182706	7.193374	7.300019	7.3722205	7.278463	7.4085264	7.4962053	7.2302127	7.1024	7.339954	7.2304335	7.245614	7.2730775	7.341907	7.514337	7.3811126	7.39867	7.0944424	7.205008	7.437159	7.4795117	7.1029496	7.4956155	7.3662796	7.155962
ACAD11	7.2641587	7.1874185	7.092154	7.3325696	7.5458198	7.402952	7.11758	7.325989	7.303499	7.2909603	7.2559476	7.3202586	7.140036	7.160894	7.1671495	7.410199	7.243576	7.263573	7.452111	7.222218	7.254257	7.4515915	7.566318	7.3131194	7.219019	7.375016	7.1754103	7.2541995	7.1263003	7.3606014	7.4969397	7.277259	6.99903	7.2185225	7.107277	7.518657	7.3215256	7.312094	7.498451	7.37653	7.3062744	6.9302344	7.1371627	7.5847917	7.732037	7.2947664	7.5914807	7.1294947	7.246415
ACAD8	6.994731	7.0664186	6.9443126	7.2093763	7.081628	7.0596004	7.1703506	7.0366297	7.2260437	6.9210415	6.9732747	7.020052	7.0814037	6.979399	6.876157	7.1951656	7.1801505	6.950664	6.9457498	7.0912123	7.141286	6.7373943	6.9353914	7.046414	7.1256576	6.8298054	6.81339	7.017062	6.869445	6.9903407	7.1254005	7.285325	7.001581	7.1685834	7.024457	6.934904	7.065895	6.8820415	6.9040556	7.1589875	7.1708374	7.047815	7.1895576	7.0648894	7.241987	6.991964	7.248524	7.1997514	7.0539503
ACAD9	7.152098	7.118062	7.1298966	7.12861	7.081628	7.0834484	6.981895	7.237782	6.7999682	7.0023093	7.118434	7.04967	7.009731	6.8862233	7.287005	6.798605	6.9508333	6.979453	6.9457498	7.5110493	7.0241227	7.017904	7.11241	7.4745545	6.9652658	7.278833	7.0324597	6.9665995	7.036284	7.1450205	6.8925047	7.120523	6.8167543	7.059639	7.1314206	7.2427597	7.014035	7.1051197	7.1193724	7.020982	7.0226946	7.3820333	7.000975	7.2065535	7.2014337	7.0584397	7.0865355	7.169171	7.088295
ACADL	6.593301	6.713145	6.7038193	6.7499804	6.7378397	6.731775	6.7185907	6.633873	6.5915966	6.746438	6.7520156	6.6231394	6.610026	6.536068	6.675545	6.699476	6.633249	6.568799	6.6362753	6.667623	6.77285	6.639544	6.8134747	6.603177	6.644208	6.584053	6.6379647	6.7181745	6.716968	6.8079906	6.705973	6.732455	6.6664405	6.628315	6.582881	6.7366004	6.690788	6.6320453	6.7411695	6.632814	6.663885	6.6525397	6.7099	6.6589904	6.6654553	6.733343	6.746544	6.7249207	6.4997187
ACADM	7.6798334	7.5596404	7.6838427	7.488855	7.944949	7.5788193	8.044757	7.656969	7.580153	7.7286444	7.8301415	7.508648	7.512098	7.82041	7.7278147	7.6766086	7.7499633	7.3124633	7.8505087	7.684796	7.6466026	7.6174145	7.919549	7.5974655	7.6680775	8.265719	7.851226	7.763215	7.924652	7.6720037	7.3736477	7.8219447	7.5135765	7.7687306	7.554114	7.495369	7.7679195	7.592733	7.636557	7.6339607	8.103775	7.6286173	7.8498135	7.8205385	7.6804237	7.8856916	7.6985598	7.791595	7.7021885
ACADS	6.8953695	6.839016	6.888366	6.9061723	7.0035195	7.120018	7.0925517	6.9900255	7.1574473	7.040483	6.9886703	7.0789213	6.9261174	7.108895	7.099771	7.073551	6.86659	6.897163	6.9823465	7.0011516	6.843616	7.2287993	7.001539	6.8684845	6.9544086	6.9676437	7.0334983	7.0773163	6.866835	6.950219	6.8567386	7.0974717	7.144267	6.798997	7.3193245	6.8174477	6.8346725	7.091085	7.014503	6.7890143	6.7788486	7.0513835	7.0892277	6.9694104	6.8363056	6.9662056	6.9464726	6.978037	6.8431287
ACADSB	6.7681036	6.7511907	6.7933207	6.7154455	6.7930126	6.6767797	6.8207207	6.651384	6.6057405	6.7904196	6.7073746	6.7738113	6.8810472	6.8275414	6.675545	6.8605146	6.7498283	6.7825603	6.726062	6.783204	6.769065	6.812861	6.819258	6.685293	6.684619	6.8413143	6.684455	6.8758802	6.829137	6.8800015	6.792078	6.867491	6.7400985	6.894587	6.7700067	6.6818023	6.8055196	6.7010517	6.7636685	6.7992477	6.7230487	6.6525397	6.751082	6.723488	6.6856565	6.8592477	6.925421	6.798449	6.733049
ACADVL	10.203718	9.833353	9.98398	9.991999	10.196248	10.068751	10.025795	10.032699	9.944912	9.863579	9.901227	9.946035	9.8963375	9.770503	10.207375	9.773622	9.874921	9.855325	10.100673	9.844269	9.509052	10.008947	10.177008	10.151134	9.791164	10.104002	9.739337	10.029348	9.865699	9.810122	9.858613	9.832326	9.877189	9.761418	10.145953	9.844269	9.91778	10.457267	10.16121	9.933153	9.678233	9.361535	9.862134	9.770503	10.145953	9.618171	9.845498	9.911757	9.630256
ACAN	6.5557947	6.561599	6.404516	6.589689	6.643122	6.598274	6.4624667	6.5643497	6.5549793	6.5170455	6.4718885	6.5497084	6.610026	6.44588	6.506127	6.488791	6.584451	6.555657	6.4973288	6.720681	6.618784	6.6660385	6.3918347	6.6187215	6.513965	6.530748	6.3462825	6.495369	6.6098695	6.6895723	6.591939	6.512459	6.5919843	6.497198	6.6017447	6.6525393	6.5049205	6.6953135	6.4676375	6.6102967	6.564595	6.511621	6.5136538	6.5528564	6.6198516	6.496895	6.5069203	6.4464116	6.5529037
ACAP1	8.557132	8.8773775	8.39296	8.486283	9.094172	8.679905	8.767672	8.724221	8.6872425	8.985676	9.131323	8.73729	8.387882	8.5988865	8.534493	8.946892	8.761414	8.475127	8.949635	8.770484	8.294492	8.765641	8.751719	8.690105	8.910236	8.499254	8.29174	8.752766	8.264783	8.665464	8.781042	8.407333	8.678246	8.599097	8.472341	8.485446	8.521474	9.030965	8.653446	8.196059	8.774299	8.481282	8.845713	8.8251295	8.732234	8.492236	8.692247	8.430791	8.593439
ACAP2	7.9071026	7.94856	8.257568	8.018736	7.931076	7.6646576	7.8508906	8.168958	7.8465185	7.7352076	8.3045225	8.169908	7.891803	8.211438	8.231325	8.109861	7.9170747	8.249073	8.211267	8.162798	8.30102	7.8676777	7.9277325	7.9605336	8.0574255	7.715724	8.264277	8.147874	8.114586	8.196059	8.475908	7.923894	8.258913	8.12307	8.12938	7.9989448	7.9711347	8.063917	8.03756	8.140821	8.146341	8.12394	8.137884	7.901739	7.9019914	8.085379	7.9548	8.538296	8.214544
ACAP3	6.805057	6.5178094	6.5706325	6.525305	6.5680394	6.478853	6.5993423	6.5475607	6.5183144	6.512384	6.625828	6.603986	6.610026	6.5986967	6.606905	6.548712	6.618253	6.628577	6.5973663	6.5788984	6.5327644	6.7761464	6.4793887	6.5706873	6.526625	6.702521	6.6984677	6.5999575	6.4647923	6.5916843	6.5873075	6.526266	6.530654	6.655483	6.714887	6.603406	6.5101357	6.5514812	6.5374813	6.5369973	6.6899424	6.5497165	6.5249963	6.6364	6.574571	6.626886	6.647004	6.562465	6.5453887
ACAT1	8.121445	8.277554	8.053757	7.805758	8.149648	8.140205	8.061535	7.981063	7.72773	8.207057	8.021601	7.7593737	7.875389	8.0601425	8.430094	7.9173117	7.963748	7.679078	7.8137126	7.940036	7.89647	7.7736497	8.120514	7.717344	7.9399066	8.825347	8.254355	8.148934	8.238497	7.876831	7.601714	8.020156	7.6954813	8.010978	7.6564255	8.102272	8.058174	7.774955	7.755591	8.091839	8.17471	7.725296	8.099469	8.331989	8.142102	8.331658	7.9342604	7.7263713	8.028208
ACAT2	7.552077	7.6013756	7.7557607	7.5973835	7.799662	7.7220864	8.022061	7.655751	7.604341	7.8511224	7.867752	7.6144977	7.6845975	7.720525	7.9685235	7.8524094	7.768124	7.4874964	7.825634	7.764107	7.6332154	7.779966	7.8991714	7.6587076	7.726799	8.265719	7.7446723	7.748469	7.695958	7.8071713	7.44155	7.626699	7.653621	7.700401	7.6465783	7.904543	8.05451	7.930822	7.580087	7.8027296	7.820778	7.7347736	7.72498	7.477541	7.8960924	7.8832326	7.4946632	7.574745	7.779856
ACBD3	8.497669	8.601826	8.573479	8.241529	8.436732	8.341024	8.550776	8.119869	8.4389305	8.517982	8.595259	8.544106	8.417145	8.418919	8.469191	8.190213	8.486106	8.269415	8.502525	8.251724	8.249762	8.088388	8.308556	8.488927	8.2784195	8.63274	8.37884	8.341418	8.634275	8.362619	8.284403	8.45956	8.200265	8.382029	8.501569	8.305213	8.613141	8.205563	8.078898	8.434316	8.516693	8.084295	8.449163	8.407168	8.2649765	8.371164	8.491249	8.036026	8.30911
ACBD4	6.7107005	6.8214326	6.795414	6.6576486	6.7228413	6.7288747	6.8182516	6.6939206	6.90423	6.7521257	6.7567797	6.9806156	6.7067933	6.748872	6.8849816	6.7219324	6.7894506	6.922261	6.7400875	6.689901	6.955981	6.6842504	6.7282796	6.672039	6.6084247	6.6016817	6.6830425	6.785473	6.796558	6.6956353	6.84524	6.8511534	6.8791366	6.787783	6.7737327	6.7710047	6.8765597	6.815838	6.73065	6.7758346	6.8287263	6.626046	6.83758	6.8828316	6.673316	6.6745744	6.861285	6.8338094	6.824766
ACBD5	6.8082128	6.6645126	6.7913356	6.8399944	6.7254357	6.6563277	6.720081	6.796883	6.72587	6.82572	6.719898	6.714772	6.719901	6.833202	6.7864943	6.733574	6.6348395	6.7190795	6.773392	6.7729855	6.782895	6.710181	6.863587	6.5178485	6.827996	6.7448144	6.834221	6.792418	6.8381977	6.798225	6.7776804	6.5372252	6.722927	6.7218304	6.710691	6.7549415	6.8055196	6.6532445	6.6171784	6.6865606	6.7623186	6.605555	6.7775064	6.887571	6.739596	6.744465	6.798458	6.7642293	6.8192167
ACBD6	7.124556	7.105172	7.025159	6.8598843	6.9166245	6.9417634	6.955289	6.9526515	6.791593	7.0179048	7.012461	6.9359503	6.959931	6.9403267	6.9771996	6.933715	7.0465517	6.8637104	7.0066695	7.192773	6.927663	6.978109	6.947016	6.835665	6.9230156	7.172719	6.792891	6.967566	7.0661864	6.9829884	6.86149	7.1054964	6.7745934	6.8538513	6.8340325	6.7970057	6.984511	6.6895657	6.76521	6.780717	7.027904	6.888928	7.0340834	6.846019	6.9527016	6.958388	6.8386607	6.9459314	6.9426527
ACBD7	6.422161	6.5522094	6.485021	6.607685	6.5188537	6.5076437	6.538429	6.5614495	6.5847445	6.512384	6.5875273	6.601192	6.6260757	6.6249385	6.5714793	6.619298	6.5575576	6.588659	6.6632257	6.485078	6.5661845	6.636237	6.7084217	6.6529655	6.605979	6.5958824	6.570667	6.585166	6.505052	6.534705	6.611457	6.548263	6.5286593	6.5988145	6.5650234	6.5525823	6.5436068	6.6320453	6.5712013	6.533338	6.5371737	6.6239133	6.531811	6.643215	6.6617527	6.567678	6.5722713	6.630613	6.4388742
ACCN1	6.622149	6.798303	6.7062097	6.698586	6.716093	6.7443833	6.796445	6.6314554	6.6622286	6.5754004	6.7246985	6.655617	6.675208	6.720575	6.747855	6.7362905	6.7909284	6.65186	6.61055	6.616794	6.7183857	6.766149	6.700424	6.6067424	6.604762	6.6772785	6.5895433	6.752529	6.677013	6.744986	6.81355	6.659352	6.6620674	6.685945	6.648961	6.7060523	6.614731	6.717891	6.6402893	6.657112	6.81785	6.570965	6.716183	6.734349	6.693176	6.622539	6.673975	6.8616533	6.6195354
ACCN2	6.637119	6.752237	6.611504	6.570978	6.564046	6.7402897	6.477892	6.651384	6.618426	6.4829893	6.6571	6.562215	6.5919266	6.6414022	6.675545	6.5817866	6.6012597	6.5123234	6.5130424	6.616794	6.6314106	6.6327395	6.5433793	6.636237	6.6764874	6.6016817	6.6454325	6.6425643	6.594232	6.601556	6.591939	6.5953593	6.5101314	6.646249	6.5415955	6.7109666	6.554945	6.603332	6.5618196	6.461676	6.582824	6.448953	6.6576405	6.5618496	6.6666803	6.5492682	6.661383	6.571396	6.4503884
ACCN3	6.692375	6.756311	6.804846	6.7239385	6.6835127	6.878787	6.7128887	6.7054853	6.815838	6.669176	6.762051	6.784811	6.726141	6.7219386	6.626142	6.657141	6.7530665	6.746147	6.79016	6.846252	6.8700585	6.7901335	6.6897492	6.8396974	6.7960835	6.7845283	6.6662316	6.777273	6.855904	6.7014446	6.6931415	6.6454268	6.7661	6.791596	6.7529707	6.9051604	6.7374215	6.721374	6.739809	6.8135734	6.8944635	6.7560887	6.847071	6.8997283	6.6869583	6.7583876	6.7283363	6.679131	6.659513
ACCN4	6.5754023	6.632871	6.552699	6.591165	6.6417966	6.6611023	6.608312	6.5993533	6.527108	6.5822678	6.708635	6.57092	6.590576	6.486599	6.653522	6.790637	6.736413	6.6435394	6.618542	6.6149807	6.5706205	6.540674	6.6542296	6.5638866	6.634394	6.6463118	6.636401	6.6188965	6.5861564	6.6393046	6.6517243	6.648195	6.571768	6.5841575	6.575377	6.6949086	6.6243515	6.6108203	6.658024	6.6404777	6.633535	6.6585455	6.6816	6.502985	6.636363	6.5826716	6.6766686	6.584909	6.671045
ACCN5	6.6622434	6.6645126	6.6328096	6.7575073	6.704677	6.5714498	6.749331	6.6241083	6.659424	6.6469316	6.6867385	6.608213	6.6949167	6.729105	6.5593925	6.686866	6.6611304	6.7554264	6.61597	6.6565905	6.6327987	6.6116695	6.6897492	6.5475273	6.7481203	6.6811147	6.6200967	6.6410294	6.7098684	6.6777196	6.6885653	6.6523695	6.737833	6.534344	6.6684422	6.647703	6.7795424	6.7942147	6.708628	6.7453775	6.611609	6.6958785	6.5768886	6.6193438	6.6061068	6.7375164	6.6349926	6.7837048	6.766153
ACCS	7.360024	7.924334	7.1255755	7.427073	8.700263	7.224993	7.250846	7.687274	7.4619904	7.5782747	7.89111	7.2576838	7.4274616	8.049391	7.994951	7.503262	7.316403	7.252217	8.840257	7.2367997	7.2923775	7.4037294	8.360177	7.8714232	7.9135337	7.0307307	7.139039	7.5042715	7.943924	7.0710707	7.3074803	7.879057	7.8621864	7.1824365	8.614277	8.991744	7.3419046	7.827737	7.900251	7.3992805	7.2966747	7.104225	7.295673	7.3154697	7.5275726	7.2233896	8.417709	7.388255	7.3110943
ACCSL	6.6981893	6.6668463	6.6799326	6.4962454	6.6182065	6.681246	6.6920543	6.637774	6.8219876	6.565573	6.6571	6.626046	6.6511965	6.701686	6.572765	6.62898	6.6544695	6.683336	6.714972	6.833715	6.6838894	6.740869	6.6093297	6.5985045	6.596323	6.6353226	6.828277	6.662428	6.6171417	6.643152	6.4793887	6.7686257	6.6272354	6.786448	6.690122	6.641389	6.658147	6.7942147	6.705617	6.5655227	6.5915794	6.6627245	6.651349	6.633535	6.5823483	6.5036583	6.6600676	6.6932373	6.6671815
ACD	7.5946884	7.5762553	7.414627	7.403396	7.4932017	7.498536	7.484198	7.30906	7.4180055	7.435196	7.464664	7.5233817	7.496451	7.4975467	7.7157116	7.493714	7.4838624	7.26881	7.5605497	7.5021534	7.443229	7.6894655	7.4112153	7.582485	7.460364	7.639553	7.4329133	7.513659	7.551747	7.42077	7.389203	7.457622	7.4669585	7.473318	7.5115795	7.552697	7.5084724	7.3661222	7.4501247	7.558772	7.6711206	7.5780125	7.3987546	7.4835258	7.421015	7.4459696	7.6146817	7.4067397	7.3387246
ACE	6.6659265	6.752237	6.641393	6.61105	6.7433977	6.7473025	6.717188	6.616695	6.6141686	6.6346645	6.7887683	6.7107325	6.701413	6.6786375	6.667378	6.7219324	6.784919	6.766563	6.7817135	6.5926743	6.610401	6.6532087	6.6638274	6.685293	6.774641	6.714092	6.6873193	6.762175	6.7455974	6.709307	6.6908274	6.731093	6.6664405	6.696168	6.684613	6.7768154	6.745652	6.5841765	6.7195005	6.772207	6.6359525	6.7294755	6.757104	6.719288	6.72526	6.744465	6.7135797	6.894764	6.58526
ACE2	6.760086	6.6781664	6.68709	6.767527	6.6835127	6.604349	6.6505184	6.6665955	6.7162337	6.7187514	6.7545033	6.7501283	6.719901	6.740716	6.741192	6.669668	6.7301607	6.720453	6.7775826	6.6529713	6.6933837	6.7580457	6.743092	6.7072625	6.7252936	6.8101482	6.6516657	6.721098	6.7824655	6.699516	6.6919494	6.7382703	6.6933355	6.680929	6.6405344	6.5724053	6.7253966	6.6719346	6.804152	6.6560264	6.8077097	7.0060368	6.615318	6.7604127	6.7002687	6.761156	6.698422	6.7807837	6.716613
ACER1	6.5468264	6.5882025	6.4914756	6.592765	6.542926	6.692026	6.5269465	6.6129823	6.5989456	6.560482	6.6352916	6.60261	6.619745	6.584812	6.542584	6.5651307	6.564831	6.543848	6.507253	6.6584263	6.5635448	6.5654535	6.652889	6.569002	6.591203	6.525174	6.604677	6.6173453	6.614881	6.493286	6.5736947	6.509187	6.5477757	6.5988145	6.660054	6.6525393	6.5721793	6.5606174	6.5403357	6.528672	6.5591493	6.4673023	6.5249963	6.6091237	6.6705627	6.622539	6.595131	6.5809145	6.7012796
ACER2	6.76925	6.6473813	6.707377	6.61105	6.677314	6.6934834	6.7128887	6.682845	6.6253967	6.7300296	6.7737756	6.7107325	6.6730146	6.6973825	6.797276	6.566609	6.7176533	6.671916	6.7437997	6.869216	6.7816377	6.7807703	6.677445	6.63457	6.628365	6.6670675	6.6544666	6.6668334	6.716968	6.697606	6.752277	6.700679	6.7249103	6.6721563	6.7297153	6.735021	6.8246346	6.7010517	6.73065	6.742925	6.7429585	6.6239133	6.780627	6.779309	6.7014656	6.683617	6.7871637	6.681978	6.7046833
ACER3	7.123267	6.972359	7.1212974	6.833619	7.1350665	6.9879694	7.0655346	7.0646076	6.8722086	6.952413	7.0958047	6.868527	7.0538554	7.0980897	6.936881	7.0555396	7.06304	6.9065065	7.450531	7.095969	6.960859	6.9279513	6.909218	6.872692	7.039615	6.8510036	6.863778	6.843161	7.025339	7.0169992	6.9488688	7.030091	6.9721766	6.8510075	6.9120708	6.8703465	6.780687	6.859653	6.8727813	6.7710857	6.9398527	6.787934	7.010837	7.0129895	7.0951233	7.033862	7.130065	6.989675	7.2356086
ACHE	6.716654	6.8667364	6.8770585	6.7267723	6.892446	7.0016603	6.894215	6.8561587	7.112743	6.9541035	6.8206654	6.9748	6.8101764	6.911849	6.8406687	6.5927963	6.8375654	7.0177207	6.8000093	6.802851	7.0394354	6.931622	6.853525	6.855282	6.7810874	6.951379	7.1116767	6.835148	6.8402405	6.89459	6.986267	6.8700233	7.0661364	6.7037215	7.201387	6.868473	6.7833037	6.9887066	7.0046053	6.8294516	6.7395587	7.211988	6.8844304	6.833212	6.7772174	6.9560943	6.8365655	7.0974298	6.889455
ACIN1	7.862877	8.091997	7.704975	7.936724	7.7324667	8.196656	7.7289314	7.8296146	8.203165	7.9642525	7.7901063	7.9143806	8.016492	7.9763646	7.740825	7.9572115	8.222759	8.061535	7.8373146	7.9486923	7.697908	7.894415	7.728528	7.9796	8.088529	7.8403735	7.9171963	8.13342	7.8893385	7.8947954	8.015944	8.063917	8.030303	8.093571	8.0362835	7.902361	7.7899837	8.125811	7.802352	8.135048	7.8191066	7.776603	7.7687435	8.026905	7.9306946	7.5946827	7.798236	7.8513207	7.839106
ACLY	8.458985	8.397928	8.282121	8.065371	8.14473	8.427042	8.146341	7.8775034	8.503856	8.163418	8.081416	8.1434	8.369948	8.432011	8.1328745	8.172116	8.381007	8.180525	8.140363	8.023008	7.987431	7.8312683	7.8021164	8.05122	8.093876	8.245766	8.146341	8.174292	8.416826	8.409971	8.058029	8.183042	8.200265	8.048603	8.151176	8.072782	7.9049096	8.070417	7.9705186	8.227836	8.169598	7.7416553	8.286909	8.13257	8.142612	8.023428	7.9535556	8.025645	8.249899
ACMSD	6.4843626	6.657456	6.6216474	6.604808	6.7254357	6.6196694	6.6207175	6.67822	6.634587	6.755682	6.5714626	6.673769	6.74152	6.671315	6.6345453	6.6649613	6.6199536	6.646236	6.6978374	6.654826	6.654882	6.6293144	6.7282796	6.716966	6.713126	6.66443	6.671966	6.6516347	6.6662087	6.643152	6.52337	6.5852237	6.5477757	6.582882	6.6981063	6.693122	6.632073	6.641755	6.61074	6.4832563	6.470758	6.4313154	6.6576405	6.6647224	6.5588	6.5427823	6.641842	6.824712	6.5931635
ACN9	7.258479	7.136954	7.4199076	7.0311537	7.339052	7.106106	7.4032593	7.408778	6.869383	7.3646035	7.2571135	7.111106	7.1388927	7.0847526	7.414925	7.3447833	7.2507267	7.2322164	7.3667755	7.357324	7.3305397	7.2716827	7.303993	7.1139894	7.1210294	7.557186	7.268499	7.223279	7.4932017	7.235096	7.433365	7.1105905	7.3763256	7.1497755	6.996588	7.285313	7.5084724	7.4446445	7.4501247	7.1438427	7.4001775	7.4410477	7.515008	7.3333335	7.314583	7.398745	7.3026114	7.08523	7.3688912
ACO1	7.9772606	7.8052707	7.824169	7.7356696	7.4148583	7.8112373	7.8128138	7.760538	7.706553	7.65698	7.8188915	7.6952333	7.7331634	7.662016	7.7746086	7.595432	7.7477508	7.5278997	7.8942695	7.616094	7.5968666	7.6635094	7.5990973	7.6803503	7.7214956	7.7177367	7.740724	7.8091035	7.739872	7.7613153	7.372271	7.637814	7.5632215	7.69905	7.723527	7.600952	7.8693237	7.5805225	7.5488873	7.7611127	7.684595	7.3247294	7.9424796	7.684686	7.9276085	7.8106527	7.6897407	7.6270547	7.8729453
ACO2	7.9845614	7.521491	7.6241875	7.379522	7.5886016	7.6966467	7.770364	7.5480237	7.863476	7.6847825	7.6080146	7.6769767	7.724359	7.5967274	7.5947695	7.678249	7.6969185	7.6680164	7.7653146	7.6235647	7.5129914	7.678623	7.2759	7.614412	7.631985	7.7550607	7.637556	7.580705	7.7466054	7.633869	7.4678464	7.578921	7.8066273	7.719689	7.747244	7.4385185	7.6896424	7.526252	7.5315366	7.662317	7.6747446	7.2640495	7.8800216	7.705653	7.6346498	7.7203064	7.80736	7.4168487	7.5919847
ACOT1	6.753763	6.7099495	6.56238	6.6308527	6.7909966	6.71883	6.5769553	6.651384	6.6539755	6.6598163	6.715281	6.691123	6.654955	6.6155987	6.626142	6.5960326	6.776299	6.657671	6.8937845	6.6935225	6.57603	6.706914	6.7407765	6.5287	6.651295	6.8082356	6.6803684	6.6712384	6.711098	6.761786	6.6432424	6.6317596	6.7038097	6.7037215	6.5523467	6.620025	6.7671885	6.608803	6.566465	6.6417885	6.704946	6.5930533	6.630158	6.746501	6.6770883	6.6946282	6.697185	6.6504164	6.703498
ACOT11	6.6935034	6.7222433	6.667964	6.672251	6.6154838	6.6364264	6.6443186	6.742642	6.6715183	6.579432	6.712581	6.650152	6.822726	6.7116537	6.6547766	6.699476	6.597917	6.656188	6.5730777	6.665779	6.5676284	6.6379094	6.7814126	6.565571	6.658148	6.6746387	6.6677065	6.7910132	6.6350093	6.6311283	6.717087	6.660814	6.5607815	6.7542143	6.8520927	6.655631	6.710169	6.655025	6.62327	6.611534	6.6567	6.6280694	6.561356	6.745106	6.6908503	6.6688046	6.77893	6.5393333	6.578434
ACOT12	6.4843626	6.6804914	6.61495	6.61105	6.648448	6.6316695	6.70568	6.6489816	6.6045036	6.625004	6.574367	6.608213	6.653659	6.6626205	6.593806	6.6258035	6.586216	6.5827208	6.6965175	6.6584263	6.5706205	6.6859474	6.570324	6.588252	6.625903	6.6721516	6.5434213	6.6394234	6.578627	6.6936617	6.595758	6.603033	6.6598787	6.6884522	6.643373	6.560806	6.648518	6.558826	6.5871987	6.6267285	6.669665	6.589274	6.6672134	6.607722	6.664242	6.6904054	6.6405735	6.67237	6.7480116
ACOT2	7.06461	6.917114	6.8790326	6.9700317	6.879092	6.9065437	7.028227	6.996752	6.7971478	7.009317	6.9692583	6.9223213	7.083412	6.911849	7.0314894	6.8097568	6.8308063	6.973942	7.0422745	6.9264064	6.846206	7.084793	7.0626707	6.940336	6.9019613	6.96607	6.9408436	6.872398	6.946405	7.021695	6.9183125	7.0950565	7.13387	6.961051	6.8129735	6.8511124	6.9854436	7.092955	7.1364775	6.7890143	6.987359	6.9537215	6.785473	6.984981	6.912938	6.9179707	6.926426	6.9344754	6.9002
ACOT4	7.030065	6.96901	6.6315203	6.7514925	6.9225206	6.794199	6.847498	6.8267035	6.727145	7.0865035	6.7864647	6.806263	6.7659826	6.7987676	6.874474	6.827168	6.8517027	6.832908	6.925483	7.0266476	6.806946	6.7629137	6.7670445	6.849436	6.981335	7.198039	6.828277	6.8997903	6.8331776	6.7879844	6.8015895	6.7183332	6.860837	6.8367677	6.8751993	6.7257204	6.9114237	6.889808	6.7274437	6.820984	6.9183474	6.827551	6.9276657	6.7991605	6.912938	6.7714157	6.8027606	6.771609	6.680828
ACOT6	6.6791506	6.752237	6.667964	6.632384	6.666889	6.7443833	6.6160655	6.6690216	6.5581164	6.645498	6.6791778	6.714772	6.688347	6.5756316	6.695071	6.7520413	6.713012	6.9046264	6.644084	6.753511	6.5804605	6.6478605	6.645649	6.7239385	6.7175107	6.636679	6.7791333	6.6668334	6.6890855	6.7409754	6.677948	6.741981	6.8026137	6.6986747	6.61162	6.707752	6.640695	6.6605334	6.653591	6.657112	6.665204	6.824994	6.655986	6.661911	6.6908503	6.633905	6.688127	6.6531415	6.65815
ACOT7	6.531654	6.624208	6.5985484	6.5976872	6.5612164	6.4942913	6.4718885	6.5643497	6.4951625	6.564205	6.6030183	6.663779	6.7176046	6.6786375	6.6384883	6.68383	6.633249	6.568799	6.6762757	6.520404	6.5904827	6.5980835	6.5433793	6.6187215	6.6355824	6.59026	6.621636	6.5682774	6.6313014	6.5635324	6.6126122	6.601496	6.647847	6.530741	6.549269	6.712585	6.5578327	6.5211926	6.5435023	6.6417885	6.6519356	6.587179	6.590207	6.6505213	6.596999	6.60561	6.717618	6.6626625	6.581109
ACOT8	6.988078	7.007928	6.832952	6.7947164	6.879092	6.9268904	6.796445	6.9762406	6.83318	6.9496183	7.0233803	7.011061	7.0984497	6.860175	6.9386816	6.9712424	6.9811187	6.8877506	6.9277945	6.665779	7.1306996	6.9125085	6.8395796	6.877321	6.8987923	6.96607	6.952299	6.914261	6.9040513	6.848831	6.9343786	7.178664	6.969876	7.1555476	7.026782	6.75171	6.950872	6.7866387	7.0511255	6.972026	6.9090357	6.712503	7.0283318	6.840329	6.8112817	6.9385157	6.8464174	6.7968063	6.94008
ACOT9	7.445383	7.447876	7.7103643	7.356734	8.142477	7.3661366	7.4915743	7.6600003	7.152298	7.314008	7.574463	7.282786	7.4306784	7.4473424	7.6219106	7.4547143	7.424031	7.814202	7.6212845	7.5938787	7.449373	7.4953675	7.5581117	7.2835174	7.2197256	7.4275355	7.7156215	7.3297696	7.405362	7.657604	7.710274	7.4356775	6.7886543	7.5068574	7.637819	7.391447	7.3550406	7.372081	7.53322	7.3167934	7.4239697	7.337165	7.649102	7.510274	7.2504416	7.474211	7.41407	7.5598135	7.73844
ACOX1	6.680448	6.610849	6.608982	6.5379224	6.510325	6.6442323	6.5622783	6.6092873	6.561947	6.6332917	6.727007	6.655617	6.565424	6.6279087	6.5995455	6.5768933	6.5712104	6.6404543	6.6467514	6.630031	6.605066	6.5637026	6.570324	6.588252	6.694014	6.6002192	6.699862	6.5205216	6.5968947	6.5085254	6.631044	6.593991	6.722927	6.6593246	6.5321884	6.639736	6.6243515	6.508409	6.7195005	6.6202016	6.694676	6.48441	6.585072	6.5990434	6.6085114	6.5723524	6.6021643	6.5973525	6.62219
ACOX2	6.8155384	6.6679564	6.713063	6.596059	6.7433977	6.7473025	6.631547	6.721341	6.657998	6.595007	6.719898	6.6679225	6.788625	6.7597036	6.8406687	6.667973	6.6348395	6.7038894	6.6978374	6.5908713	6.6273494	6.7455554	6.801699	6.660022	6.6355824	6.7601852	6.69306	6.7082067	6.6901984	6.6114917	6.62226	6.5554504	6.9646277	6.697403	6.662773	6.606756	6.6179028	6.6682506	6.580659	6.7055554	6.6297345	6.6280694	6.634935	6.644742	6.6072893	6.751409	6.702413	6.6584787	6.6671815
ACOX3	7.2009835	7.079074	7.137078	6.899694	6.963623	7.0658603	7.067421	7.01494	6.9441123	6.9496183	7.1542664	7.1123366	7.0721354	7.072539	7.223064	7.1146955	7.0609074	6.932664	7.1384096	7.1248355	6.985129	7.161948	7.068818	6.950082	7.120237	6.970102	6.964325	7.063164	7.068562	7.072717	7.0969825	6.9965777	6.9162736	7.2747974	7.0551043	7.0864825	6.9573016	7.202387	7.042055	7.290703	7.097347	6.781242	7.182706	7.2597313	7.078788	7.0063705	6.990083	6.9573956	7.202354
ACOXL	6.722477	6.585717	6.6553564	6.591165	6.633873	6.692026	6.665531	6.606821	6.5791645	6.6126933	6.5598154	6.7295885	6.551964	6.5742874	6.615305	6.72482	6.8335648	6.622966	6.625666	6.6584263	6.6314106	6.572164	6.556183	6.5475273	6.5554333	6.6016817	6.6092377	6.581661	6.646161	6.645011	6.7183127	6.639184	6.635413	6.419784	6.5351267	6.7257204	6.6228304	6.5625873	6.530363	6.606459	6.6781783	6.6385455	6.628459	6.623588	6.632665	6.5628858	6.603696	6.5888877	6.525935
ACP1	8.179222	8.050848	8.04941	8.127241	8.197683	7.940183	8.284042	8.116852	8.313676	8.335484	8.107971	8.044498	8.028079	8.226867	8.038971	8.165641	8.001521	7.92303	8.170968	8.051966	8.167273	8.396413	8.27142	8.570954	8.3542385	8.369795	8.079266	8.366445	8.170706	8.213037	7.6940365	8.126209	8.237346	8.087351	8.075579	8.29587	8.322113	8.357828	8.118145	8.005709	8.435367	8.656168	8.178173	8.264264	8.260552	8.276317	8.231488	8.063376	8.255885
ACP2	7.39983	7.204862	7.246382	7.294207	7.339052	7.4474955	7.27857	7.292316	7.203153	7.2738605	7.3898325	7.2888236	7.4524817	7.482533	7.33033	7.361024	7.4397593	7.261832	7.5626616	7.244926	7.332138	7.326485	7.417056	7.244188	7.460364	7.4121118	7.290902	7.1058807	7.670682	7.262192	7.2557087	7.3139396	7.160236	7.4430695	7.445637	7.058058	7.2428803	7.2136383	7.2174463	7.299966	7.435759	7.038075	7.1313753	7.361309	7.1835747	7.205688	7.2066107	7.054745	7.277073
ACP5	7.107682	7.136954	7.188619	7.321663	7.2887754	6.975667	6.9277773	7.2252026	7.671322	6.8720584	6.98579	7.41959	6.9280777	7.146997	7.14899	7.0254354	6.8556776	6.9700627	7.175833	6.9655185	6.9475584	6.89072	7.131045	7.4582105	7.10836	7.379146	7.195422	7.105146	7.4114256	7.1948543	7.016935	7.0780582	7.160236	7.308937	7.0309467	7.040775	7.254972	7.0873513	6.833722	7.2672276	6.823712	7.461414	7.2698708	7.395092	7.031695	7.1002383	7.482778	6.8400235	7.1382437
ACP6	6.730545	6.808657	6.9384027	6.7308507	6.823317	6.5714498	6.6428137	6.848562	6.5961685	6.696914	6.815092	6.6777034	6.8752856	6.7233057	6.8406687	6.693323	6.7242117	6.701036	6.690032	6.702839	6.751964	6.764463	6.824042	6.695806	6.87772	6.727951	6.7868934	6.6638556	6.78143	6.650899	7.056835	6.7920637	6.629252	6.7516003	6.709277	6.5931296	6.738819	6.7569194	6.7424803	6.7992477	6.7934847	6.64843	6.8168335	6.711064	6.7588735	6.9385157	6.77893	6.8065896	6.697527
ACPL2	7.0361137	7.043101	6.9757175	6.8598843	7.0717244	6.837542	7.1013737	7.0310082	6.9964676	7.152808	7.1391006	7.068357	6.987739	7.0596004	7.021007	7.1331234	7.2042847	6.7825603	7.068071	7.0790367	7.074566	6.9532056	7.078919	6.8646874	7.152402	7.0424395	6.955595	7.030157	7.208926	6.870564	7.5981154	6.9893575	6.969876	7.290703	6.913311	6.8869247	7.104761	6.8935375	6.9804487	7.0173945	7.159504	7.542961	7.388112	6.861464	7.115158	7.149369	6.8955574	7.1515675	7.273128
ACPP	7.121487	7.2292266	7.387887	7.120983	7.238407	7.0778728	7.181028	7.3322816	7.4921722	7.057017	7.620951	7.526738	7.514852	7.468652	7.517523	7.5945253	7.1421857	7.3735247	7.0033593	7.357324	7.805167	7.295162	7.0463333	7.216788	7.3319063	7.024837	7.0745234	7.379073	7.1113644	7.237735	7.4036655	7.4741383	7.3174796	7.3100843	7.2541995	7.048687	6.947972	7.089128	7.0994997	7.2232323	7.4403133	7.459317	7.0877976	6.9270177	6.960236	7.0352187	7.161857	7.222163	7.3089333
ACPT	7.3552384	7.1516943	7.245663	7.404456	7.1713877	7.394321	7.624785	7.4474792	7.5540276	7.558493	7.535949	7.281032	7.562485	7.701997	7.319833	7.3486753	7.104377	7.9450746	7.6732025	7.4955254	7.7710085	7.587836	7.605436	7.2787395	7.2431793	7.540545	7.9080477	7.4550247	7.1918745	7.050134	7.144889	7.6772733	7.921477	7.2484818	7.6559267	7.2647524	7.096014	7.3293004	7.4434376	7.335005	6.9090357	7.9831696	7.528389	7.195092	7.0193377	7.374813	7.537705	7.7474494	7.582772
ACR	6.617558	6.597946	6.619164	6.615882	6.7150106	6.654713	6.8148494	6.712391	6.7660704	6.672981	6.7556324	6.705647	6.6477056	6.6929207	6.6937795	6.571696	6.774807	6.628577	6.6749983	6.8081446	6.639612	6.670954	6.573397	6.6257434	6.602508	6.729144	6.6984677	6.777273	6.566547	6.738977	6.656488	6.666217	6.6933355	6.7694006	6.7787976	6.667434	6.703421	6.798091	6.7163677	6.6560264	6.5915794	6.723286	6.7496176	6.6390224	6.649049	6.676196	6.6378064	6.5973525	6.6569347
ACRBP	7.8889093	8.247927	8.286569	8.944679	8.124842	9.032839	8.53278	8.415061	8.957558	8.38708	8.097948	8.311907	8.422832	8.780809	8.550776	8.546174	8.565696	8.441802	8.379527	8.7327585	8.396958	9.183751	8.006328	8.610193	8.96092	7.6047955	7.9419975	8.416309	7.95701	8.275933	8.446749	7.949345	8.816811	7.896462	8.743229	9.044103	8.399685	8.737299	8.9465275	8.224232	8.400058	9.094172	8.251882	8.090477	8.34993	7.7830596	7.812136	8.890178	8.573927
ACRC	6.9385037	6.9216824	6.9618816	7.045953	6.951716	6.912378	6.806737	6.9867153	6.948375	6.835594	6.854227	6.8864174	6.994017	6.806566	6.921201	6.9152837	6.892798	6.8393707	6.8481436	6.989216	6.9701543	6.9239635	6.921414	6.8436146	7.008316	6.975607	6.815774	6.9174066	7.023883	6.898646	7.011772	6.830088	6.697463	6.9037976	6.939127	7.0296392	7.048772	7.1607895	6.9804487	6.8961153	6.998077	6.8487787	7.021724	6.7805114	7.0200505	6.991964	7.003175	6.9459314	6.9314775
ACRV1	6.8166614	6.784651	6.824084	6.6203995	6.8758154	6.82205	6.9232516	6.828921	6.843972	6.8762527	6.9503756	6.834756	6.807406	6.9005723	6.8439803	6.790637	6.64622	6.763246	6.7775826	6.8531404	6.967113	6.706914	6.8339043	6.757882	6.7252936	6.900963	6.9254804	6.8364596	6.7938924	6.724067	6.7431293	6.766	6.8762975	6.655483	7.0895	6.660535	6.690788	6.8288693	6.9103174	6.7890143	6.6234994	6.8673844	6.7003446	6.723488	6.6943235	6.9117236	6.9105873	6.8662515	6.7143273
ACSBG1	6.8868427	6.8761406	6.9966397	6.780876	6.7659416	7.21874	6.837882	6.975274	6.843972	6.8226557	6.8693438	6.8336897	7.041362	7.0161676	6.8869915	7.09367	6.9264274	7.071841	7.076311	6.804678	7.0445533	7.02184	6.921414	6.7339993	7.0680237	6.828782	6.947197	7.0332327	6.744402	6.963676	7.0461764	6.7751904	6.969876	6.871709	7.027678	6.8869247	6.7558002	7.011837	7.1594434	6.9509053	6.922125	7.4177985	7.015028	6.764576	6.8769593	6.7950854	6.83368	7.577166	7.0273414
ACSBG2	6.574297	6.6095924	6.669154	6.5491304	6.573744	6.672369	6.6068897	6.519301	6.63603	6.627583	6.6016273	6.5693674	6.653659	6.6786375	6.626142	6.5453873	6.506004	6.6964264	6.6836634	6.647289	6.6661777	6.605004	6.661	6.642928	6.5877347	6.6060576	6.674684	6.622254	6.579885	6.601556	6.55518	6.6275	6.7166824	6.5815287	6.6805778	6.517988	6.665386	6.691403	6.789699	6.593731	6.5941873	6.6915765	6.6623883	6.629097	6.539198	6.577138	6.632359	6.6119123	6.5866213
ACSF2	6.8887453	6.8214326	6.917371	6.820038	7.126109	6.9561515	6.910033	6.9461145	6.8995247	6.9185586	6.9692583	6.8790693	6.8563075	6.865369	6.7887173	6.877956	6.836274	6.6964264	6.915518	7.0345616	6.780514	6.8940215	6.9381337	6.8279543	6.939443	7.001307	6.8598466	6.9793444	6.9772286	6.850776	6.839612	6.9515986	6.9646277	6.855204	6.8520927	6.9435015	6.9142356	6.9008226	6.62327	6.808539	7.0336304	6.607694	7.0485425	6.945784	7.0476613	6.8999763	6.9591603	6.798449	6.8602743
ACSF3	6.760086	7.142962	6.682215	6.672251	6.700783	6.859766	6.6223297	6.7079477	6.843972	6.698253	6.7556324	6.6978126	6.807406	6.7678747	6.8232903	6.8701906	6.7498283	6.5629387	6.6644735	6.777858	6.715727	6.7868505	6.75938	6.80993	6.7864013	6.7869997	6.6619453	6.721098	6.679536	6.856485	6.64573	6.7592626	6.6005073	6.696168	7.0925374	7.060723	6.719648	6.815838	6.659432	6.7758346	6.7761416	6.832866	6.9561687	6.7248383	6.8459554	6.736125	6.782297	6.587515	6.775354
ACSL1	10.752825	11.274675	11.4588175	10.854681	12.171651	10.487329	10.743903	11.852697	11.220198	10.317999	11.879865	11.220198	11.145817	10.898682	11.132798	11.754676	10.880043	12.250661	10.958362	12.048947	11.644405	11.222254	10.976458	11.165726	11.14828	10.55364	11.834263	11.531804	11.424482	11.261362	13.107791	11.274675	11.493489	11.409273	11.697451	10.295173	10.680664	11.243273	11.207813	11.247557	11.350675	12.557017	11.626903	10.447932	10.524398	11.569805	11.257049	11.700263	11.451477
ACSL3	6.664741	6.679282	6.858659	6.9028234	6.6970763	6.8505616	6.8391004	6.794133	6.756144	6.77207	6.9334435	6.8230634	6.7493224	6.806566	6.751496	6.686866	6.725838	6.943356	6.832138	6.8354583	6.758524	6.785278	6.735879	6.780961	6.8847632	6.7166295	6.81339	6.8758802	6.740048	6.769357	6.8956094	6.828946	6.9194055	6.771834	6.759708	6.7815742	6.7734776	6.6068974	6.7337255	6.8064117	6.836623	6.727384	6.851918	6.7805114	6.8072762	6.9758053	6.902791	6.9760222	6.869692
ACSL4	9.102784	9.248402	9.647745	8.745083	9.614665	9.146315	9.116929	9.366665	9.145295	8.887886	9.180345	9.140678	9.2331505	9.320957	9.3025055	9.328561	9.288555	9.576841	9.199839	9.818614	9.5153475	9.002051	8.820807	9.167175	9.314786	8.90732	9.506313	9.331332	9.320393	9.077385	9.959155	9.328905	9.596053	9.538854	9.640512	9.341032	8.788241	8.839524	9.085601	9.035541	9.186853	9.898932	9.216154	8.896508	8.905446	9.194898	9.173658	9.341808	9.217577
ACSL5	6.6123195	6.6746087	6.586622	6.5990863	6.6299562	6.5999165	6.5736628	6.708991	6.637379	6.6030526	6.689341	6.5896177	6.4861774	6.577018	6.726788	6.583492	6.564831	6.666329	6.47625	6.651111	6.5400686	6.603405	6.596682	6.5584207	6.5975714	6.6325593	6.728126	6.6302013	6.6098695	6.6956353	6.6185	6.5655293	6.744419	6.6218348	6.622707	6.5708127	6.6243515	6.6108203	6.538967	6.541173	6.619846	6.477933	6.5154166	6.488568	6.7689705	6.622539	6.6165957	6.481488	6.55146
ACSL6	6.6347475	6.5495496	6.5483365	6.7415257	6.666889	6.60733	6.593817	6.6841106	6.607116	6.5264964	6.675372	6.6488266	6.6851373	6.5573397	6.6246767	6.703977	6.594716	6.594737	6.50455	6.6565905	6.564882	6.6532087	6.596682	6.6412373	6.5569634	6.6670675	6.6379647	6.5504613	6.550183	6.716611	6.599375	6.667623	6.635413	6.6683755	6.566477	6.579389	6.6880727	6.6514125	6.5435023	6.5655227	6.5799656	6.7001095	6.526648	6.6034474	6.652652	6.5980425	6.581632	6.566867	6.5544333
ACSM1	6.599552	6.590752	6.68709	6.5476065	6.5390906	6.6089435	6.653515	6.5849023	6.607116	6.6289725	6.702155	6.559005	6.5982223	6.6264606	6.5982065	6.486836	6.458678	6.5499516	6.5664887	6.643616	6.593579	6.5174294	6.596682	6.6137	6.535787	6.6242394	6.587898	6.6727557	6.6878605	6.58769	6.6624136	6.5896516	6.6312933	6.6530023	6.5814066	6.4630327	6.5298038	6.5823264	6.5193253	6.538452	6.5305753	6.447212	6.6053205	6.6048465	6.623488	6.723951	6.523652	6.655771	6.70002
ACSM2A	6.637119	6.697365	6.6376586	6.647332	6.744567	6.604349	6.6774426	6.591487	6.607116	6.7733364	6.6367493	6.519722	6.74837	6.578543	6.536243	6.6353483	6.757721	6.693537	6.630914	6.673139	6.6602674	6.578613	6.6720724	6.5779166	6.698447	6.7214556	6.535053	6.7359996	6.7284565	6.6956353	6.588619	6.8878355	6.8329277	6.768	6.644853	6.67527	6.736042	6.5211926	6.653591	6.6627884	6.4956307	6.617764	6.803352	6.702576	6.6806626	6.5755577	6.6108513	6.6652694	6.6234493
ACSM2B	6.685222	6.584515	6.524012	6.6576486	6.633873	6.6167502	6.6207175	6.546243	6.560745	6.6743035	6.702155	6.5741696	6.60234	6.7174563	6.6547766	6.68383	6.6643124	6.602282	6.690032	6.706264	6.6117964	6.576874	6.5366745	6.5546083	6.598958	6.6410513	6.6410007	6.721098	6.525206	6.771172	6.6480803	6.4747324	6.682948	6.592363	6.486504	6.641389	6.785879	6.7063756	6.5888968	6.6202016	6.6626253	6.6198125	6.708269	6.632153	6.5903563	6.6528597	6.5608706	6.584909	6.5364814
ACSM3	6.669824	6.6679564	6.625482	6.6217933	6.5822906	6.6708403	6.587914	6.642849	6.580653	6.5754004	6.723507	6.76386	6.6464725	6.552363	6.631834	6.5072794	6.5355816	6.4462514	6.598708	6.6130667	6.5993943	6.610063	6.666574	6.5724044	6.602508	6.6283894	6.570667	6.5504613	6.6074777	6.6412487	6.6419983	6.5539117	6.6515565	6.5787697	6.608627	6.5162644	6.611825	6.58035	6.551739	6.5814223	6.5632005	6.4673023	6.588418	6.5422	6.6085114	6.666098	6.5472417	6.5779643	6.5558834
ACSM4	6.5468264	6.6216483	6.585323	6.7167926	6.619544	6.5730186	6.661003	6.604288	6.5975966	6.637241	6.549922	6.706889	6.731804	6.671315	6.5290833	6.67737	6.656205	6.606708	6.5348625	6.667623	6.707877	6.575375	6.5794253	6.7239385	6.5737367	6.5687666	6.657555	6.659255	6.548951	6.6351523	6.658878	6.6549873	6.75322	6.6434393	6.615774	6.6706085	6.5359726	6.6972694	6.669427	6.664038	6.5709186	6.634426	6.668763	6.5227475	6.72063	6.602818	6.5623207	6.562465	6.572412
ACSM5	6.658454	6.629154	6.599818	6.6004777	6.6747212	6.681246	6.6565776	6.6241083	6.5930843	6.573953	6.575826	6.714772	6.515446	6.5458374	6.5771213	6.8126707	6.7455096	6.577977	6.642817	6.5926743	6.694817	6.599841	6.5925207	6.6327634	6.6147885	6.622768	6.6469526	6.566667	6.45946	6.599491	6.719464	6.677145	6.6953697	6.6744685	6.772426	6.6102095	6.703421	6.616825	6.675069	6.647037	6.7460365	6.4015903	6.5969887	6.567677	6.6783943	6.6210856	6.6869063	6.713887	6.6784525
ACSS1	7.503424	7.680781	7.654548	7.321663	7.8144464	7.9631224	7.5728045	7.632084	7.6811748	7.5609	7.423067	7.5055137	7.886382	7.54881	7.4611096	7.67202	7.666433	7.4087505	7.415742	7.6379004	7.433664	7.60526	7.46813	7.5881743	7.4508333	7.75887	7.5896397	7.668267	7.567889	7.434364	7.354671	7.786391	7.566385	7.639308	7.5268364	7.7351003	7.6919684	7.89324	7.6254473	7.518737	7.4573555	7.4252024	7.5585713	7.700485	7.489386	7.64667	7.638185	7.569297	7.3688912
ACSS2	6.6709995	6.7552414	6.796532	6.8169804	6.669499	6.630079	6.665531	6.724722	6.777941	6.6927013	6.6583776	6.776359	6.670592	6.7678747	6.6139436	6.7783866	6.6707807	6.6272426	6.648096	6.735299	6.7741313	6.6257896	6.729637	6.7220645	6.693082	6.7635827	6.759618	6.8777223	6.721585	6.761786	6.868581	6.7382703	6.7145023	6.829171	6.6515718	6.7193117	6.7130103	6.691403	6.7795134	6.8064117	6.8909883	6.7317433	6.8183794	6.831859	6.7546835	6.6499815	6.722149	6.728074	6.6621885
ACSS3	6.7481413	6.728756	6.744669	6.6958594	6.712886	6.6196694	6.6238756	6.671245	6.621255	6.657147	6.6030183	6.716203	6.686183	6.6155987	6.592459	6.619298	6.701813	6.800783	6.723664	6.684257	6.6863976	6.606596	6.630129	6.737403	6.7097936	6.859824	6.7252407	6.6638556	6.540624	6.666282	6.696397	6.708875	6.573825	6.690995	6.7350674	6.6154194	6.7734776	6.719583	6.7148204	6.810934	6.7341285	6.733921	6.706676	6.787253	6.72063	6.7375164	6.766062	6.72205	6.7673445
ACTA1	6.5149236	6.5746455	6.595731	6.525305	6.5445642	6.4929466	6.5464873	6.5614495	6.467918	6.5264964	6.5729213	6.6569595	6.657323	6.5215597	6.5170236	6.6058726	6.550772	6.656188	6.5086646	6.671321	6.5733795	6.582309	6.5794253	6.6924114	6.646519	6.5569634	6.4843946	6.5236664	6.4695015	6.6114917	6.5931063	6.615687	6.607053	6.585492	6.6017447	6.6316833	6.584919	6.6781754	6.6340203	6.6153255	6.639628	6.528588	6.664068	6.643215	6.5505714	6.585631	6.5965495	6.7082534	6.6394186
ACTA2	8.039888	8.287251	8.195919	7.8719487	7.468972	8.116703	7.180106	8.058318	7.156131	7.466065	7.366568	7.81236	7.4124656	7.895629	8.004067	7.995073	7.962753	7.3310456	7.154771	7.9061837	7.6189246	7.997995	7.7420797	8.010972	7.723417	8.17082	8.0912285	7.760834	7.2183623	8.164326	7.322898	7.787581	7.30171	7.8550477	7.8302746	8.58537	7.810538	8.276317	7.2299924	7.6820936	7.583241	7.785192	7.886806	7.986826	7.586023	7.572979	7.19606	8.085538	7.8606687
ACTB	12.841562	12.214439	12.808101	12.549146	12.808101	12.82233	12.903319	13.012067	12.788064	12.753225	13.054904	12.699941	12.845844	13.439141	12.908541	12.743864	12.971802	13.017121	12.892153	12.748252	12.722678	12.569117	12.722678	12.260673	12.709286	12.962672	12.966947	12.976665	12.997215	12.761319	13.085346	12.756848	13.376772	12.976665	12.82233	12.447948	12.599041	12.583344	12.435083	12.506772	12.658246	13.0236845	12.946217	12.544673	12.501173	12.549146	12.3238535	13.123822	12.892153
ACTBL2	6.6406736	6.6279783	6.6177487	6.6445227	6.5868287	6.8386903	6.7802343	6.821422	6.615608	6.631858	6.666374	6.6136436	6.676271	6.609406	6.6246767	6.6042986	6.7145596	6.646236	6.688689	6.533658	6.6172976	6.7053256	6.6638274	6.601631	6.674042	6.608815	6.634973	6.668348	6.5636907	6.6936617	6.755696	6.660814	6.6312933	6.6922846	6.6558113	6.6690903	6.5359726	6.5606174	6.6417484	6.6771245	6.6434197	6.6525397	6.621798	6.633535	6.6338987	6.6673656	6.603696	6.664019	6.613111
ACTC1	6.685222	6.6216483	6.569253	6.5206184	6.521975	6.5281763	6.678897	6.6572843	6.5549793	6.5451646	6.5989823	6.498977	6.610026	6.727656	6.4793863	6.72482	6.5963206	6.543848	6.5973663	6.6073403	6.5979357	6.5704207	6.678759	6.5287	6.545893	6.5687666	6.544858	6.5886793	6.600861	6.6229253	6.686278	6.5926127	6.682948	6.573329	6.67919	6.5913677	6.4388742	6.6514125	6.6651607	6.647037	6.5410843	6.530377	6.67512	6.539064	6.517711	6.5207276	6.581632	6.5697403	6.6288686
ACTG1	11.739175	10.980427	11.278678	11.483114	11.3188715	11.156507	11.909078	11.872911	11.25019	11.709977	11.775458	11.409273	11.218182	11.719106	11.569805	11.58387	11.74853	11.722556	11.650144	11.595559	11.498924	11.692129	11.909078	11.300642	11.411821	12.37575	11.923762	11.733213	11.808782	11.611851	11.656066	11.63632	11.639322	11.653101	11.212158	11.424482	11.905354	11.441777	11.658934	11.504564	11.778324	11.379947	12.102357	11.733213	11.775458	11.614734	11.572739	11.866295	11.866295
ACTG2	6.5959263	6.600299	6.711903	6.6445227	6.6326423	6.4970984	6.7272	6.6216116	6.590199	6.616829	6.594871	6.670758	6.6274033	6.5475974	6.5910563	6.496801	6.62647	6.6504683	6.5277405	6.7133775	6.7322917	6.552912	6.585038	6.576095	6.5497274	6.523659	6.570667	6.566667	6.591505	6.650899	6.5981293	6.582198	6.6026125	6.43198	6.6199136	6.594844	6.5646415	6.5877385	6.580659	6.6051946	6.573668	6.5654287	6.570113	6.5185237	6.5362287	6.5611815	6.5374594	6.502472	6.613111
ACTL6A	8.153208	8.358225	8.27367	7.9806857	8.369948	8.189011	8.428135	8.264631	8.085088	8.314997	8.356404	8.098371	8.10633	8.293779	8.301032	8.264433	8.098482	7.9282393	8.35763	8.174152	8.142477	8.336151	8.443691	8.02387	8.274165	8.703033	8.332148	8.318258	8.369454	8.307609	8.02095	8.244701	7.972539	8.103762	8.021191	7.9724445	8.4192705	8.301426	8.315187	8.177249	8.347434	7.7808356	8.3861065	8.224833	8.232739	8.43135	8.396036	8.1049595	8.19964
ACTL6B	6.83786	6.7649603	6.792321	6.530213	6.9066877	6.8954473	6.861167	6.81292	7.1057425	6.9150434	6.907475	6.8927755	6.809296	6.895736	6.8429995	6.8054667	6.7834425	6.8806834	6.8737335	6.757186	7.0294285	6.8460774	6.7309523	6.985262	6.644208	6.81536	6.934387	6.865742	6.742186	6.810086	6.79546	6.9871497	6.8143997	6.858945	6.9353147	6.67527	6.8246346	6.8952975	6.9543242	6.8183627	6.8401318	7.0025206	6.741668	6.95058	6.78931	6.829394	6.792732	6.947797	6.8146315
ACTL7A	6.641955	6.605527	6.473534	6.6293406	6.528199	6.6089435	6.5337996	6.4792304	6.5833077	6.4964933	6.549922	6.533757	6.502378	6.612525	6.5170236	6.6042986	6.618253	6.5629387	6.519248	6.632039	6.6327987	6.576874	6.5450587	6.5638866	6.5034842	6.525174	6.572198	6.5205216	6.559617	6.6876183	6.544239	6.5641875	6.5631714	6.582882	6.575377	6.603406	6.559282	6.7419524	6.5954094	6.522608	6.5673857	6.6116505	6.5513024	6.588337	6.564633	6.6876454	6.6150985	6.595973	6.58526
ACTL7B	6.8155384	6.716431	6.6977625	6.678447	6.6551056	6.704269	6.6712427	6.6031165	6.7618427	6.7251906	6.7048025	6.7202973	6.6783547	6.499717	6.7116165	6.5572696	6.5575576	6.7263827	6.630914	6.5514703	6.6425214	6.6496696	6.6442213	6.5796266	6.6308618	6.618548	6.6136184	6.6049213	6.78589	6.748646	6.784397	6.653684	6.6195726	6.636494	6.67919	6.7257204	6.6305676	6.6108203	6.7102633	6.6759744	6.7026367	6.6239133	6.5768886	6.6462893	6.6979103	6.725335	6.7283363	6.7791758	6.7179265
ACTL8	6.607362	6.7064853	6.6703315	6.706767	6.658913	6.7443833	6.645931	6.659622	6.6227317	6.6558504	6.6636724	6.615067	6.613774	6.609406	6.5714793	6.5994062	6.614962	6.622966	6.6415854	6.654826	6.6905875	6.8460774	6.6285944	6.6067424	6.5937986	6.6436553	6.570667	6.68507	6.742186	6.6468997	6.7338104	6.623131	6.6598787	6.6218348	6.71883	6.58785	6.780687	6.6495466	6.672283	6.587363	6.6297345	6.579233	6.688079	6.626339	6.667948	6.7543645	6.59959	6.657096	6.740928
ACTN1	9.9895	10.771376	10.236031	10.193809	9.718075	10.60168	9.860658	10.412959	10.352258	9.495977	10.317999	10.607419	10.454306	10.261164	10.226349	10.566925	10.210093	10.780684	10.049818	10.462365	10.332127	10.571708	10.073483	10.412959	10.347484	9.266026	10.226349	10.364753	10.319361	9.987131	10.730178	10.255234	10.349064	10.330615	10.452167	10.33488	9.991999	10.663274	10.526095	10.326258	9.937415	10.7750025	10.350443	9.990072	10.230341	10.350443	9.784905	10.826599	10.2892065
ACTN2	6.599552	6.5548153	6.650388	6.7415257	6.5977135	6.621199	6.6115856	6.712391	6.723053	6.626334	6.5962577	6.6273837	6.6113276	6.5507255	6.7887173	6.6649613	6.623173	6.6375117	6.642817	6.55764	6.624628	6.6808734	6.6556377	6.6870546	6.591203	6.6242394	6.6633363	6.7051477	6.603547	6.530646	6.576362	6.4853597	6.6687074	6.636494	6.681971	6.72254	6.649876	6.6284184	6.6607428	6.588645	6.582824	6.6301184	6.628459	6.6898003	6.71954	6.5840845	6.517791	6.641541	6.436492
ACTN3	6.6709995	6.595361	6.6477985	6.61105	6.5680394	6.665854	6.5736628	6.6572843	6.490619	6.648207	6.689341	6.6722927	6.6949167	6.629405	6.5771213	6.589737	6.529608	6.6449013	6.699194	6.5395613	6.572086	6.6257896	6.756971	6.6685624	6.545893	6.7214556	6.6200967	6.6919627	6.608687	6.6351523	6.5645657	6.7060823	6.4714036	6.667029	6.6199136	6.7109666	6.6026244	6.7063756	6.6417484	6.621443	6.59291	6.5750055	6.763308	6.6377664	6.7443023	6.648494	6.522031	6.506488	6.6528926
ACTN4	8.296413	8.438567	8.073582	7.9347243	8.257739	8.275118	7.9921637	8.050848	8.321144	8.146521	8.175404	8.285728	8.407168	8.269209	8.1659355	8.178302	8.269718	8.18793	7.886794	8.385944	8.142477	8.051099	7.7207403	8.311563	8.136033	8.045048	8.214891	8.147874	8.169908	8.2936125	8.446217	8.074577	8.218932	8.173726	8.276656	8.033451	7.9064646	7.8614674	7.844107	8.188224	7.9667144	8.268645	7.72052	7.884932	7.8339386	7.838761	7.879526	8.128526	7.9061832
ACTR10	8.491863	8.517982	8.738395	8.647987	8.806706	8.360813	8.874383	8.538277	8.33816	8.778365	8.818233	8.613367	8.484821	8.511115	8.741959	8.749151	8.513795	8.634066	8.679174	8.811447	8.837646	8.819262	8.766939	8.768348	8.680592	8.806706	8.649347	8.657072	8.561729	8.651479	8.767858	8.599743	8.619757	8.626899	8.736781	8.634503	8.869819	8.748916	8.720384	8.582612	8.795666	8.9081745	8.631462	8.536838	8.524969	8.864831	8.884159	8.661724	8.469616
ACTR1A	8.4230175	8.4192505	8.354639	8.223076	8.302034	8.456889	8.121843	8.27188	8.340394	8.385367	8.405146	8.406422	8.547284	8.27433	8.4097805	8.3547735	8.450019	8.423807	8.203299	8.625469	8.274685	8.586876	8.397288	8.321612	8.305854	8.286053	8.479967	8.587304	8.318582	8.365894	8.398272	8.430456	8.321612	8.416662	8.358604	8.38668	8.284575	8.702788	8.455975	8.270521	8.0968895	8.345131	8.395674	8.328817	8.293034	8.323886	8.341745	8.531052	8.362808
ACTR1B	7.892542	7.9106183	7.821616	7.7988577	7.94096	7.87393	8.067186	7.787332	7.7014585	7.9667096	7.85365	7.857725	7.7282267	7.9632454	7.8790693	7.941346	7.8609033	7.7679176	8.037959	7.931175	7.845655	8.078281	7.9546633	7.6961446	7.8401885	7.821616	7.8339252	7.6998997	7.7584677	7.7529383	7.6421065	7.717344	7.95393	7.827632	7.746191	7.944186	7.880025	7.916004	8.090494	7.67766	7.872686	7.5349913	7.8078375	7.863593	7.898731	7.884688	7.950747	7.6819906	7.7142663
ACTR2	11.611851	11.257049	11.394177	10.965292	11.30759	11.216185	11.259235	11.432419	10.927157	11.401754	11.336209	11.626903	11.509363	11.5570345	11.501683	11.336209	11.375348	11.278678	11.448912	11.261362	11.203173	11.198972	11.057212	10.8041115	11.342992	11.399061	11.554502	11.463575	11.719106	11.1121645	11.329517	11.382349	11.411821	11.3188715	11.220198	10.945187	11.224003	11.074174	11.022589	11.495963	11.370027	11.36757	11.409273	11.485874	11.170589	11.375348	11.212158	11.143441	11.3528595
ACTR3	10.589037	10.828582	10.877581	10.273918	11.122993	10.257197	10.898682	10.740567	10.668747	10.856687	10.791474	10.626176	10.642995	10.777917	10.647131	10.734051	10.675248	10.646339	10.750749	10.778838	10.966987	10.6527605	10.691652	10.495431	10.819188	10.723028	10.919327	10.699796	10.820076	10.83919	11.145817	10.834828	10.731755	10.966987	10.470695	10.545005	10.888059	10.5569515	10.568562	10.76051	11.158919	10.688255	10.649507	10.668747	11.000728	10.659945	10.632571	10.919327	10.740567
ACTR3B	6.722477	6.7886634	6.6267233	6.7096305	6.6351843	6.584085	6.5559063	6.7668653	6.5946937	6.6955347	6.6984997	6.6424866	6.628706	6.7421947	6.623338	6.6711774	6.6012597	6.666329	6.6619887	6.7133775	6.681166	6.608298	6.83271	6.624071	6.7075253	6.692397	6.7336144	6.6563196	6.619505	6.656546	6.55518	6.6635566	6.7038097	6.6296577	6.8104477	6.783288	6.640695	6.641755	6.820646	6.611534	6.7037888	6.6365814	6.6084766	6.697152	6.6806626	6.666098	6.8039336	6.5973525	6.6609035
ACTR5	7.078776	6.999083	7.066178	7.055475	7.1844764	7.010398	7.0857425	7.039758	7.0861197	7.023003	6.937812	7.0229774	7.0602193	7.0480285	7.0518355	7.017097	6.9277143	6.768305	7.067483	7.0626216	6.865846	7.0592713	7.180615	7.0053086	6.989234	7.109086	6.9756413	7.1236677	6.875833	6.866804	6.8366437	6.9871497	6.8816934	7.044726	6.9219537	7.0049067	7.0064683	7.0180125	6.8076196	7.0003757	7.0003324	7.054949	7.0602756	7.1219883	7.2289658	7.039882	7.239507	6.8645897	7.0923986
ACTR6	8.1319685	8.126066	8.018843	8.00247	8.245948	7.962385	8.306911	7.95116	7.927362	8.403844	8.100639	7.980929	7.976476	8.250925	8.253132	7.9851074	8.117537	7.9870653	8.128808	8.059437	8.0624695	8.2388115	8.228983	7.9605336	8.1478405	8.388828	7.941722	8.271393	8.171973	8.088803	7.9467554	8.045188	7.9592237	8.178173	7.76502	8.093093	8.291449	8.197004	7.9986596	8.056133	8.163867	7.6759353	8.117537	8.215101	8.27367	8.236465	8.207865	8.077742	7.9503417
ACTR8	6.9996753	7.113031	7.104795	6.99667	6.9500365	6.909561	6.958571	7.0128555	6.9214196	6.973465	6.932649	6.871474	7.0163193	6.902775	7.074309	7.0221214	6.939825	6.943356	7.0539627	6.909241	6.935534	6.860468	6.967295	7.0160747	6.9990315	7.052159	6.933135	7.005935	7.041096	6.9167967	7.030388	6.8700233	6.8762975	6.9337626	6.954209	6.9435015	6.973281	6.945376	6.888824	6.918851	7.0210023	6.967541	6.9276657	7.1131988	7.0295296	6.9715886	6.9858055	6.9381895	6.950546
ACTRT1	7.424813	7.2280564	7.4659796	7.6635303	7.409579	7.7340045	7.7014537	7.2736306	8.316106	7.65698	7.3274307	7.5291767	7.4616656	7.720525	7.451506	7.886138	7.4807897	7.963748	7.6061597	7.5848083	7.548184	7.8628883	7.634881	7.8164043	7.0026994	7.287583	7.9386005	7.4377537	7.3431473	7.44664	7.2323213	7.676048	8.199176	7.279418	8.191347	7.854707	7.394811	8.035746	7.8603134	7.30143	6.9483523	8.059292	7.3591795	7.635314	7.176042	7.5046844	7.545908	7.7597985	7.2785163
ACTRT2	6.572967	6.610849	6.4995146	6.6217933	6.6062517	6.598274	6.710075	6.5568514	6.6057405	6.7175145	6.62715	6.6624136	6.619745	6.592448	6.5771213	6.5817866	6.506004	6.597608	6.6762757	6.643616	6.5026536	6.5174294	6.573397	6.535584	6.5484138	6.61436	6.7142377	6.583345	6.5464067	6.733294	6.5538964	6.6714735	6.6913486	6.6580634	6.5571933	6.6525393	6.584919	6.608803	6.6171784	6.6443453	6.4766083	6.5574007	6.6576405	6.616283	6.5287013	6.488537	6.6108513	6.5163	6.5711064
ACVR1	8.194654	8.172571	8.25156	8.142503	8.055736	8.294295	8.028853	8.095361	7.961401	8.228983	8.155611	8.063125	8.346579	8.106477	8.299686	8.170706	8.380181	8.323697	8.220128	8.189717	8.221793	8.217475	8.131354	7.888675	8.516223	8.04989	8.063376	7.9190483	8.243553	8.041416	7.964481	8.114732	8.337446	8.023571	8.160448	8.375334	8.209767	8.646813	8.121054	8.080538	8.206432	8.330209	8.276503	8.25157	8.292179	8.299169	8.29504	8.571843	8.257906
ACVR1B	6.7377954	6.6907043	6.7424645	6.7182856	6.7457156	6.6563277	6.7257586	6.715597	6.663596	6.666455	6.689341	6.619081	6.716521	6.6155987	6.626142	6.7362905	6.6968913	6.711471	6.630914	6.722603	6.678433	6.6808734	6.639988	6.5603213	6.681031	6.633954	6.570667	6.6501412	6.7065935	6.6817055	6.705973	6.696735	6.819202	6.664459	6.7584095	6.68809	6.690788	6.6188984	6.7795134	6.593731	6.6531663	6.6627245	6.481058	6.755096	6.6705627	6.63251	6.667882	6.7583914	6.675863
ACVR1C	6.695844	6.78049	6.7025175	6.79785	6.794107	6.784508	6.824616	6.6951604	6.83318	6.82677	6.854227	6.637074	6.7449393	6.688711	6.803317	6.7321277	6.843144	6.716006	6.756806	6.720681	6.7431455	6.8371778	6.6372995	6.7993617	6.7348285	6.9067874	6.81339	6.843161	6.716968	6.825523	6.7720323	6.615687	6.6872864	6.7743115	6.702204	6.5262446	6.8541484	6.971533	6.7622423	6.8676248	6.6781783	6.7998557	6.77304	6.776709	6.688267	6.9540014	6.6628265	6.7570047	6.738777
ACVR2A	6.918181	6.6623354	6.713063	6.64186	6.7480497	6.6980042	6.728578	6.837258	6.7660704	6.7089767	6.873563	6.8113194	6.8793464	6.7190127	6.765032	6.717509	6.766893	6.647683	6.7162204	6.6916757	6.817224	6.724445	6.7885847	6.7736096	6.7687182	6.7435255	6.769131	6.767604	6.647368	6.752194	6.696397	6.8930326	6.8214426	6.7403336	6.716222	6.8056083	6.8564186	6.7816696	6.7879786	6.747811	6.7481194	6.587179	6.760087	6.68152	6.7830057	6.7198315	6.788428	6.7010775	6.782632
ACVR2B	6.738982	6.62297	6.7913356	6.666392	6.5584326	6.531397	6.6115856	6.5156226	6.5532	6.7325945	6.727007	6.518103	6.6260757	6.60006	6.608233	6.607535	6.641676	6.557182	6.6037874	6.504402	6.747113	6.634492	6.745538	6.6001935	6.5877347	6.6811147	6.624623	6.5903273	6.5623655	6.5387154	6.482231	6.6882267	6.635413	6.595023	6.6058273	6.601763	6.586433	6.5704794	6.6402893	6.5988703	6.5512357	6.596813	6.593489	6.5692215	6.6338987	6.639943	6.629868	6.617828	6.5529037
ACVRL1	6.629652	6.567108	6.6063666	6.6649785	6.5793705	6.5999165	6.597839	6.5795355	6.543927	6.4130993	6.5714626	6.5036573	6.6009126	6.5972595	6.6822743	6.639842	6.5144415	6.5529456	6.47203	6.5695267	6.57603	6.644515	6.5047326	6.58997	6.526625	6.6002192	6.6887074	6.606404	6.5198035	6.595453	6.4229507	6.5953593	6.6153803	6.5432	6.5650234	6.6154194	6.6453667	6.585912	6.6203284	6.625351	6.573668	6.4752417	6.5969887	6.6091237	6.46994	6.506409	6.6600676	6.5987625	6.57719
ACY1	6.894692	6.9630923	6.794297	6.7589	6.985556	6.880377	6.917725	6.791823	6.757533	6.735122	6.8601837	6.717511	6.8951063	6.816826	6.927836	6.885929	6.9548717	6.7902665	6.9833546	6.764274	6.7547584	6.697437	6.7139773	6.7681093	6.892609	6.9386015	6.8775606	6.9174066	6.8262057	6.8446803	6.646951	6.846037	6.7510505	6.7890863	6.8520927	6.634866	6.7734776	6.8308935	6.6171784	6.6240177	6.8466887	6.572913	6.73849	6.9329386	6.8879757	6.793743	6.854783	6.6331983	6.826858
ACY3	6.5881386	6.591966	6.57437	6.5143576	6.6576567	6.664156	6.742095	6.5382075	6.8188276	6.611264	6.6381745	6.6231394	6.6426845	6.766466	6.626142	6.61599	6.62647	6.5811224	6.747156	6.6989503	6.6961827	6.594473	6.573397	6.591682	6.678854	6.650333	6.5097837	6.5749125	6.5745363	6.6094804	6.56331	6.6317596	6.5522494	6.6476307	6.5739474	6.5724053	6.5801787	6.704683	6.577406	6.611534	6.638363	6.5750055	6.5785203	6.570737	6.673316	6.7159266	6.5924826	6.5051904	6.568053
ACYP1	6.7095823	6.7099495	6.516424	6.589689	6.678567	6.6120257	6.749331	6.6816854	6.6608315	6.650735	6.5376296	6.5575156	6.613774	6.6264606	6.5625925	6.6538496	6.633249	6.5144124	6.6607633	6.7008724	6.5818076	6.613476	6.7031093	6.52091	6.721994	6.7435255	6.523719	6.5999575	6.726181	6.6393046	6.584763	6.532647	6.5797696	6.7824435	6.5476856	6.5208907	6.621143	6.624555	6.5245028	6.539939	6.60149	6.5594068	6.651349	6.633535	6.6654553	6.5611815	6.706108	6.767134	6.6877832
ACYP2	6.7756076	6.7341866	6.767651	6.756117	6.857639	6.7969856	6.736685	6.8552656	6.81015	6.77694	6.821601	6.767664	6.829262	6.771907	6.874474	6.6726866	6.771892	6.7219367	6.7400875	6.726319	6.6961827	6.7868505	6.7407765	6.78836	6.839857	6.8082356	6.7704134	6.847191	6.8051786	6.738977	6.6952353	6.7995324	6.735661	6.7243867	6.849748	6.825916	6.7518888	6.8062134	6.8797064	6.9532785	6.711374	6.936026	6.855144	6.838897	6.835393	6.7211547	6.812054	6.7950926	6.862279
ADA	8.169756	7.8446155	7.484196	7.8810787	8.565328	8.167438	8.214109	7.531887	7.667824	8.114145	7.860864	7.5935845	7.9109707	7.756472	7.7181435	7.6930714	7.9794793	7.656885	7.9260507	7.9888	7.7854104	8.030416	7.854717	7.9783516	7.7329345	8.4420395	8.019092	7.8169875	7.9304423	7.7882485	7.342378	7.858379	7.6820865	7.927611	7.774861	8.059841	7.9145036	7.991132	7.7129645	7.5479493	7.692973	7.542961	7.7304454	7.8413806	8.279454	7.974498	7.9199033	7.6561236	7.87131
ADAD1	6.62476	6.5548153	6.713063	6.591165	6.662843	6.5789237	6.659531	6.67822	6.5486436	6.756928	6.661087	6.6924806	6.6378303	6.6218147	6.7661257	6.6493006	6.6611304	6.679097	6.6518703	6.6529713	6.6561666	6.6153207	6.6285944	6.6478677	6.603645	6.669637	6.507715	6.716782	6.5835485	6.6468997	6.8767185	6.5852237	6.6620674	6.635152	6.7787976	6.560806	6.662511	6.693347	6.8091598	6.556914	6.597777	6.7294755	6.7839665	6.633535	6.571732	6.6976113	6.603696	6.751665	6.634084
ADAD2	6.5716496	6.585717	6.6063666	6.5476065	6.5050554	6.544965	6.511859	6.5515037	6.6002436	6.5577574	6.675372	6.494942	6.519537	6.506794	6.5497255	6.541714	6.481718	6.5614753	6.4777617	6.478014	6.4990163	6.5291467	6.7151814	6.574171	6.4913187	6.510603	6.569	6.5903273	6.5165224	6.4569263	6.56331	6.6200466	6.5817413	6.631076	6.5136313	6.6623726	6.5565	6.53635	6.580659	6.588645	6.6604548	6.664697	6.688079	6.5376463	6.547297	6.5904474	6.530644	6.6443725	6.5696077
ADAL	6.986078	7.057496	6.9257545	6.8103795	6.9195986	6.8304873	6.9669285	6.9330997	6.8722086	6.9968147	6.9845133	6.940012	6.9531527	6.941635	6.948092	6.733574	6.9129577	7.0449715	6.935535	6.8568497	6.8844686	6.9835243	7.0116706	6.885911	6.9182606	6.97093	6.988846	7.0610166	6.8903413	7.00279	6.9848485	7.087311	6.8791366	6.997498	6.9529576	6.866688	6.994764	6.8716245	6.9390635	6.9509053	6.9786825	6.6301184	6.7682624	6.885988	7.035627	6.8442574	7.0669928	6.8110986	6.8676934
ADAM10	7.983571	7.503324	7.835073	7.4986954	7.567888	7.559548	7.6938424	7.908258	7.5307374	7.7415414	7.8508906	7.6657596	7.6749296	7.753944	7.9322577	7.6228538	7.609108	7.975645	7.837922	7.7112074	8.131829	7.562301	7.621539	7.661718	7.737557	7.636284	8.016056	7.8096857	7.8352914	8.094933	8.024817	7.809226	7.6995673	7.6600733	7.93019	7.672098	7.769051	7.676793	7.735547	7.8220572	7.7222805	8.007611	7.7819185	7.556146	7.8368278	7.65244	7.7097206	7.899405	8.06933
ADAM11	6.551942	6.634187	6.6364794	6.684248	6.6616263	6.685885	6.6729054	6.6314554	6.612767	6.6332917	6.7798214	6.6384754	6.7617865	6.720575	6.759205	6.78918	6.623173	6.642032	6.5973663	6.599649	6.645257	6.613476	6.6720724	6.5303316	6.5854697	6.6283894	6.6484904	6.6394234	6.6543975	6.6527905	6.5686073	6.6927047	6.7553806	6.612639	6.635431	6.603406	6.6708097	6.8655715	6.750275	6.6001935	6.568521	6.69366	6.7226977	6.616283	6.63509	6.6777935	6.73345	6.5903516	6.650439
ADAM12	6.8581123	6.7405663	6.802955	6.7947164	6.8168597	6.7722273	6.736685	6.73832	6.8843102	6.6651764	6.695918	6.7463365	6.8466506	6.7392063	6.76722	6.8233066	6.8390336	6.624389	6.682516	6.769555	6.858754	6.7761464	6.794587	6.8571315	6.721994	6.804595	6.897822	6.869984	6.8031697	6.7203207	6.951085	6.899464	6.770253	6.7542143	6.691445	6.7109666	6.789612	6.7816696	6.7163677	6.871202	6.787024	6.7514634	6.7928624	6.641751	6.8112817	6.780293	6.7371225	6.9687624	6.8376527
ADAM15	6.851531	6.829322	6.747837	6.983211	6.706019	6.9294066	6.7272	6.852526	6.7013364	6.791727	6.668937	6.796775	6.675208	6.778454	6.82598	6.8233066	6.8265324	6.829842	6.783911	6.702839	6.7445655	6.7053256	6.7776923	6.6187215	6.833583	6.668394	6.792891	6.713843	6.720471	6.761786	6.717087	6.6840167	6.7313833	6.7466116	6.780132	6.7629023	6.8458657	6.7366004	6.7274437	6.6962414	6.795232	6.6606283	6.769818	6.5898447	6.5588	6.76614	6.782297	6.7124977	6.7046833
ADAM17	6.859124	6.7198386	6.9327574	6.7947164	6.764843	6.8049097	6.7708397	6.8159294	6.85247	6.8226557	6.817242	6.9359503	6.7514005	6.829649	6.747855	6.717509	6.7685676	6.938151	6.8528223	6.8588495	6.808112	6.739154	6.824042	6.663399	6.830701	6.849975	6.7718067	6.965561	6.796558	6.864774	6.8798795	6.7074127	6.8406043	6.735594	6.7787976	6.6509905	6.8833337	6.603332	6.967498	6.8797197	6.8067145	6.8302436	6.651349	6.784397	6.7610097	6.7763453	6.792732	6.918928	6.7765064
ADAM18	6.5906253	6.568387	6.552699	6.4781895	6.4609823	6.6380343	6.632956	6.6154313	6.684926	6.572518	6.6030183	6.6937733	6.6378303	6.671315	6.608233	6.701011	6.55599	6.518044	6.658378	6.5926743	6.594979	6.7183065	6.530196	6.6582947	6.5407267	6.6477103	6.552456	6.403665	6.6399183	6.4842134	6.548284	6.522924	6.4843087	6.685945	6.5476856	6.655631	6.5906315	6.601395	6.609186	6.5801578	6.548464	6.8047714	6.526648	6.585594	6.5419235	6.5840845	6.5937862	6.7598176	6.525935
ADAM19	6.6334805	6.584515	6.552699	6.6125793	6.4915404	6.6563277	6.5337996	6.536648	6.5791645	6.6626062	6.6104503	6.529431	6.472108	6.494533	6.612536	6.5104566	6.587953	6.5586886	6.6146398	6.616794	6.6172976	6.61694	6.550924	6.6137	6.578891	6.5341096	6.5434213	6.699092	6.6182795	6.58769	6.5081787	6.614213	6.6598787	6.620463	6.524175	6.7287064	6.5721793	6.5877385	6.5904937	6.6001935	6.6899424	6.5673857	6.5234456	6.5361176	6.501158	6.5443397	6.550956	6.5730343	6.6492724
ADAM2	6.6561546	6.789743	6.7598968	6.7224407	6.63776	6.864669	6.608312	6.8438168	6.7215652	6.8080406	6.6766825	6.6450195	6.73506	6.750252	6.669954	6.9568214	6.748311	6.7749586	6.723664	6.626188	6.8332624	6.7118154	6.697632	6.82063	6.7799525	6.7833037	6.6410007	6.8314953	6.66845	6.7770033	6.799704	6.6701665	6.664168	6.813826	6.5281825	6.972872	6.8107963	6.773966	6.6857624	6.724868	6.7418895	6.837989	6.717851	6.723488	6.695495	6.871061	6.81306	6.688871	6.6234493
ADAM20	6.5257783	6.484747	6.55424	6.714016	6.4954705	6.519698	6.6300354	6.488593	6.5690374	6.631858	6.552802	6.515414	6.6341157	6.4711127	6.658602	6.5590854	6.497974	6.554225	6.5705876	6.4565916	6.3592095	6.6153207	6.546647	6.52091	6.482103	6.703784	6.533436	6.5523663	6.547667	6.552059	6.611457	6.5715303	6.500402	6.651616	6.5814066	6.5094023	6.5565	6.5251555	6.5466437	6.6153255	6.543865	6.473394	6.595237	6.545348	6.4762373	6.5128074	6.477468	6.533314	6.634084
ADAM21	6.527494	6.6598983	6.5679092	6.6520762	6.5445642	6.622801	6.53678	6.559852	6.5060544	6.6030526	6.5613647	6.57092	6.584385	6.577018	6.6025076	6.642936	6.5022144	6.4519033	6.601258	6.5888686	6.57603	6.507174	6.5405555	6.5706873	6.591203	6.544723	6.590926	6.5682774	6.4582434	6.5616646	6.5347366	6.5554504	6.5759754	6.4813266	6.566477	6.5625234	6.6103034	6.519041	6.6476874	6.5899887	6.582824	6.6032114	6.6333623	6.5942774	6.534779	6.46637	6.600928	6.657096	6.60784
ADAM21P	6.654843	6.5833154	6.622909	6.580423	6.593654	6.5889745	6.696495	6.59415	6.752098	6.611264	6.6060195	6.582522	6.742691	6.680046	6.5714793	6.6109586	6.69072	6.600762	6.5838895	6.688133	6.6410117	6.657846	6.613861	6.7220645	6.656913	6.491557	6.569	6.5749125	6.6375046	6.656546	6.5824556	6.6098795	6.5940704	6.624461	6.592114	6.5775437	6.5705256	6.749245	6.566465	6.526936	6.60149	6.6565504	6.5683336	6.5243964	6.628759	6.725335	6.661383	6.5348206	6.6784525
ADAM22	6.485881	6.590752	6.5058017	6.558653	6.5923347	6.4586754	6.497627	6.5614495	6.502797	6.554594	6.617238	6.6094837	6.489127	6.629405	6.476486	6.6012096	6.564831	6.41736	6.627122	6.5376534	6.5979357	6.661189	6.6005774	6.593326	6.543478	6.659464	6.538475	6.6878176	6.6350093	6.565597	6.55255	6.6098795	6.5368786	6.5841575	6.658668	6.633327	6.4977984	6.568574	6.551739	6.5529737	6.6409373	6.526899	6.615318	6.632153	6.539198	6.610136	6.5335064	6.55399	6.6902943
ADAM23	6.6347475	6.548117	6.5943937	6.7167926	6.566672	6.6797566	6.6369963	6.722465	6.624083	6.7187514	6.6158576	6.615067	6.6260757	6.51671	6.588481	6.7594433	6.6080236	6.568799	6.593282	6.622392	6.6825366	6.515773	6.701819	6.660022	6.5407267	6.5987883	6.598471	6.601577	6.633819	6.733294	6.539242	6.6927047	6.5563784	6.648963	6.638064	6.6897874	6.640695	6.6108203	6.535706	6.5627027	6.6829424	6.5018954	6.613439	6.625038	6.624745	6.6904054	6.723404	6.53013	6.7226834
ADAM28	6.589443	6.6757746	6.547	6.7224407	6.8495355	6.7026296	6.6833105	6.729476	6.6934066	6.683749	6.5832405	6.727107	6.7067933	6.814394	6.6055336	6.6225734	6.6012597	6.5917673	6.7126436	6.8321257	6.741671	6.6379094	6.6910586	6.622355	6.604762	6.7980824	6.7156305	6.6471233	6.7466826	6.670129	6.704737	6.6867175	6.6933355	6.723062	6.7895274	6.6949086	6.8564186	6.5823264	6.6651607	6.666475	6.754192	6.6958785	6.6171007	6.654817	6.7106886	6.601245	6.6726584	6.6679063	6.664668
ADAM29	6.795483	6.651017	6.7038193	6.868762	6.585372	6.7750616	6.7242417	6.608018	6.795797	6.6071844	6.827017	6.684367	6.742691	6.8383136	6.658602	6.690006	6.6789155	6.6949515	6.7223897	6.5751376	6.8255596	6.766149	6.531985	7.06091	6.656913	6.7970304	6.7184935	6.6727557	6.7804303	6.8235574	6.6952353	6.794575	6.697463	6.7466116	6.7501435	6.6525393	6.740175	6.658671	6.8587065	6.682049	6.6841617	6.6896267	6.6971006	6.763208	6.63509	6.7583876	6.7297077	6.6359477	6.496497
ADAM30	6.650922	6.7907357	6.682215	6.645905	6.7331586	6.559845	6.653515	6.606821	6.6875725	6.670449	6.611737	6.601192	6.4478636	6.65504	6.7851725	6.697889	6.641676	6.72936	6.7689443	6.7387304	6.7103257	6.838523	6.739508	6.5492253	6.6235332	6.6016817	6.573687	6.6033177	6.686733	6.5737667	6.6577296	6.653684	6.6416035	6.64213	6.4822345	6.6897874	6.6610427	6.6495466	6.6355486	6.601438	6.665204	6.555456	6.764984	6.567677	6.6503105	6.6543226	6.648148	6.6147575	6.70002
ADAM32	6.7249575	6.7448225	6.735672	6.747288	6.704677	6.6196694	6.6342535	6.667766	6.6781087	6.7276254	6.62715	6.72446	6.654955	6.6279087	6.7341447	6.756354	6.5728955	6.602282	6.6619887	6.6935225	6.7000203	6.682512	6.8112288	6.7154436	6.572327	6.7178736	6.729507	6.7744737	6.7065935	6.703479	6.6662073	6.6689343	6.7487955	6.6296577	6.584389	6.7093906	6.763388	6.6625366	6.7487307	6.5668755	6.668615	6.6915765	6.698706	6.750991	6.624745	6.6876454	6.6260314	6.702451	6.799809
ADAM33	6.8166614	6.473655	6.744669	6.637171	6.6551056	6.6934834	6.6505184	6.7010255	6.723053	6.6071844	6.7351713	6.673769	6.7997117	6.6507945	6.6399307	6.6916704	6.740934	6.6504683	6.551511	6.720681	6.745874	6.613476	6.737025	6.6582947	6.591203	6.651568	6.604677	6.62386	6.7681317	6.569591	6.7116537	6.6714735	6.682948	6.4529037	6.6805778	6.698327	6.632073	6.6719346	6.5970373	6.7021503	6.7026367	6.7165623	6.6202674	6.6998725	6.6783943	6.723951	6.684337	6.64295	6.697527
ADAM3A	6.7237654	6.682704	6.666767	6.6175795	6.601883	6.695125	6.6890945	6.5643497	6.7765074	6.6809916	6.5832405	6.6924806	6.9394217	6.779856	6.7804604	6.7753286	6.586216	6.702454	6.6403737	6.647289	6.723618	6.6941924	6.6499543	6.771621	6.67998	6.7202306	6.533436	6.700552	6.5351744	6.553752	6.714899	6.605812	6.7208405	6.6015205	6.6530266	6.647703	6.619473	6.760518	6.6888437	6.7177896	6.749124	6.5654287	6.7003446	6.62216	6.6049175	6.6862645	6.681796	6.6832795	6.5736685
ADAM5	6.5704327	6.626732	6.4995146	6.6520762	6.66032	6.6136847	6.7722034	6.606821	6.507513	6.5822678	6.556977	6.6829696	6.5223465	6.669887	6.716915	6.669668	6.6366878	6.6272426	6.6376367	6.7747073	6.727344	6.73097	6.5590944	6.636237	6.658148	6.594225	6.6260924	6.6205444	6.6496496	6.6311283	6.5787454	6.653684	6.7166824	6.712928	6.657185	6.5422754	6.5168467	6.6781754	6.6029973	6.700904	6.6104426	6.617764	6.636567	6.6911497	6.6061068	6.683617	6.5788217	6.6917324	6.58526
ADAM5P	6.574297	6.636697	6.599818	6.4743295	6.520444	6.558104	6.645931	6.5677905	6.573819	6.565573	6.5962577	6.576994	6.638974	6.7462263	6.509392	6.5607443	6.559326	6.557182	6.5650697	6.616794	6.6314106	6.4379582	6.6442213	6.5475273	6.596323	6.482683	6.639507	6.593424	6.4847393	6.5201664	6.569794	6.574835	6.6111627	6.611294	6.5136313	6.5643225	6.548471	6.557159	6.5550365	6.454489	6.7003913	6.5459175	6.611781	6.496559	6.613217	6.5889053	6.697185	6.5638013	6.5106826
ADAM6	6.6321907	6.72756	6.744669	6.6445227	6.742244	6.6563277	6.6383886	6.730566	6.6781087	6.6532397	6.6984997	6.733357	6.663513	6.604717	6.6661725	6.756354	6.8468194	6.8052874	6.7870173	6.729872	6.667558	6.5193667	6.666574	6.9047146	6.6235332	6.7178736	6.70274	6.70667	6.5955386	6.5102735	6.639465	6.6882267	6.7487955	6.689693	6.762141	6.6864767	6.662511	6.624555	6.6888437	6.665296	6.6554346	6.7901874	6.753992	6.784397	6.713275	6.7416234	6.6753182	6.7010775	6.7191234
ADAM7	6.630931	6.585717	6.6726356	6.670695	6.6313114	6.5999165	6.535297	6.616695	6.6496773	6.571217	6.5847034	6.670758	6.5982223	6.617138	6.6441503	6.682266	6.624776	6.546912	6.63904	6.632039	6.6730485	6.599841	6.6285944	6.6049204	6.6429334	6.6555634	6.6230946	6.6775823	6.6650195	6.6836734	6.584763	6.534176	6.6707315	6.5012994	6.5693746	6.586115	6.5833626	6.62268	6.62327	6.657112	6.6039615	6.6832905	6.583511	6.682976	6.640003	6.5611815	6.5458655	6.6832795	6.5309434
ADAM8	9.0542555	9.721582	9.391392	9.259331	9.5699625	8.948909	9.303212	9.601918	9.7682705	9.183074	9.842345	9.613735	9.5953865	9.873589	9.326318	9.691683	9.448953	9.702667	9.490484	9.814697	9.728847	9.407826	9.187856	9.498765	9.575107	8.84788	9.495977	9.629253	9.331332	9.444538	9.795595	9.490484	10.002305	9.37274	9.949265	9.193277	9.000643	9.342197	9.361535	9.48255	9.310473	9.432983	9.094494	9.0435	8.959541	9.131323	9.139756	9.398929	9.279387
ADAM9	6.806094	6.65865	6.696639	6.780876	6.713985	6.7173834	6.8194747	6.7054853	6.670225	6.7498107	6.8298483	6.769018	6.7976584	6.744923	6.813785	6.787593	6.807	6.702454	6.767808	6.726319	6.6536465	6.761404	6.746802	6.849436	6.742204	6.731552	6.878743	6.7123957	6.7251005	6.705457	6.720579	6.6743083	6.61328	6.7024336	6.7297153	6.620025	6.748184	6.747389	6.750275	6.7284746	6.7429585	6.6424103	6.7464824	6.6688085	6.7276335	6.6849613	6.636417	6.687451	6.7143273
ADAMDEC1	6.738982	6.6781664	6.6642203	6.6293406	6.717257	6.7230773	6.7041063	6.712391	6.521317	6.626334	6.675372	6.727107	6.677281	6.5649447	6.7715096	6.76359	6.6098256	6.596191	6.6505356	6.6916757	6.6410117	6.7118154	6.635927	6.7647057	6.552344	6.6528544	6.6335254	6.7648134	6.6507874	6.585711	6.604139	6.6098795	6.8074307	6.592363	6.626842	6.7257204	6.665386	6.6644893	6.493268	6.5724792	6.6297345	6.674676	6.588418	6.7262115	6.7048492	6.700512	6.6587386	6.6652694	6.5309434
ADAMTS1	6.849067	6.7030263	6.7298536	6.675381	6.6970763	6.806376	6.6300354	6.7034163	6.6998715	6.7592897	6.6503906	6.776359	6.7763495	6.8518877	6.803317	6.9047937	6.8678255	6.7934794	6.76465	6.686124	6.6008434	6.835779	6.6209955	6.750694	6.8476605	6.5584106	6.7855673	6.7236714	6.7546835	6.6895723	6.8338485	6.67288	6.682948	6.619128	6.745928	6.7193117	6.7505827	6.6127443	6.5822086	6.7116027	6.7429585	6.702075	6.6545343	6.913679	6.7588735	6.706163	6.78122	6.551159	6.8719525
ADAMTS10	6.6321907	6.479598	6.5357375	6.6403503	6.501693	6.699516	6.5322676	6.728252	6.713597	6.7200537	6.668937	6.6424866	6.5094748	6.5475974	6.6180043	6.639842	6.5543547	6.74178	6.575603	6.695263	6.551277	6.710181	6.658242	6.6187215	6.6764874	6.6353226	6.657555	6.6254544	6.480456	6.817695	6.5565305	6.6362195	6.6577444	6.6568136	6.6143856	6.5913677	6.760798	6.6495466	6.5888968	6.6712418	6.499178	6.739963	6.570113	6.581204	6.6388497	6.6717663	6.5403175	6.5933433	6.7107644
ADAMTS12	6.5767384	6.561599	6.622909	6.5881286	6.6047454	6.5464797	6.678897	6.5435925	6.472788	6.565573	6.742294	6.5741696	6.671844	6.5590487	6.543937	6.5104566	6.579772	6.490056	6.5589952	6.616794	6.5450053	6.7486525	6.6542296	6.5249853	6.566952	6.6657386	6.55828	6.64861	6.499178	6.5085254	6.6005955	6.5715303	6.433983	6.5545564	6.61302	6.581196	6.621143	6.6320453	6.585561	6.5449963	6.4781895	6.7560887	6.492529	6.6276193	6.553466	6.5872397	6.558061	6.679131	6.60784
ADAMTS13	6.6561546	6.644033	6.608982	6.580423	6.6168385	6.577457	6.6053576	6.6301847	6.615608	6.567084	6.6490383	6.554239	6.628706	6.549134	6.7102995	6.647743	6.6643124	6.594737	6.547909	6.5395613	6.6891074	6.6327395	6.563082	6.624071	6.5877347	6.6030946	6.6454325	6.713843	6.614881	6.589716	6.614923	6.6454268	6.6458297	6.582882	6.5383253	6.5677233	6.683792	6.498238	6.556811	6.5899887	6.5673857	6.6832905	6.6036854	6.623588	6.7183504	6.5707693	6.6561546	6.6443725	6.60784
ADAMTS14	6.6709995	6.604189	6.5706325	6.575649	6.6313114	6.5165644	6.5895123	6.5795355	6.615608	6.7018423	6.518984	6.615067	6.550544	6.5590487	6.4793863	6.5785484	6.67237	6.5301685	6.469794	6.5810876	6.605066	6.5618534	6.5196643	6.565571	6.5655446	6.638152	6.5417933	6.5434093	6.5438385	6.5499206	6.517926	6.5807843	6.53483	6.6324306	6.628348	6.575674	6.5675764	6.500073	6.493268	6.509694	6.560522	6.579233	6.549442	6.5913725	6.522587	6.559547	6.4475546	6.480078	6.5284743
ADAMTS15	6.882358	6.5732193	6.649096	6.8847666	6.700783	6.798353	6.7159004	6.6889853	6.848082	6.7113996	6.6766825	6.5924015	6.705616	6.779856	6.6345453	6.6383653	6.844523	6.870671	6.6644735	6.7659864	6.654882	6.6808734	6.749407	6.7791696	6.674042	6.6463118	6.7623243	6.6334305	6.7836413	6.691601	6.776461	6.767364	6.6872864	6.66962	6.7338085	6.9000773	6.896313	6.6839566	6.5822086	6.722452	6.731992	6.8174286	6.775835	6.715256	6.6654553	6.6646724	6.6600676	6.8698835	6.721511
ADAMTS16	6.628356	6.6536093	6.642746	6.6944575	6.6897383	6.5714498	6.6625624	6.592887	6.5975966	6.5685954	6.5362525	6.6569595	6.6185	6.668505	6.5333076	6.4935117	6.587953	6.6995773	6.575603	6.4606814	6.5733795	6.7373943	6.5405555	6.5146213	6.6682816	6.662052	6.533436	6.6143365	6.6246586	6.58769	6.633525	6.6303086	6.5919843	6.6218348	6.702204	6.6525393	6.4902954	6.7678657	6.5403357	6.607716	6.60149	6.650445	6.638229	6.768695	6.623488	6.581284	6.5190334	6.673798	6.6394186
ADAMTS17	6.83786	6.7886634	6.6834235	6.678447	6.7241573	6.8411217	6.885235	6.742642	6.8722086	6.767547	6.738689	6.7625628	6.8827	6.847932	6.8232903	6.808272	6.8026605	6.7886643	6.692512	6.6377416	6.723618	6.847692	6.917562	6.6067424	6.7736554	6.8101482	6.921852	6.70667	6.797748	6.8275533	6.7708387	6.7395325	7.0332828	6.857603	6.844655	6.714185	6.7671885	6.924393	6.702537	6.7392883	6.792626	6.7652535	6.708269	6.987377	6.688267	6.819695	6.712347	6.6073604	6.7673445
ADAMTS18	6.7047486	6.793808	6.866536	6.6856737	6.7228413	6.6843686	6.7026386	6.789757	6.791593	6.710189	6.757951	6.76386	6.730668	6.70019	6.642731	6.8041086	6.644612	6.820552	6.6467514	6.779754	6.654882	6.692559	6.776436	6.72566	6.7842736	6.703784	6.7199707	6.6878176	6.7660213	6.8079906	6.6611047	6.623131	6.726937	6.7941017	6.724308	6.6949086	6.6866217	6.7010517	6.8108387	6.6700144	6.7102976	6.8147273	6.6004934	6.71797	6.5983562	6.7088833	6.608201	6.9046826	6.7791576
ADAMTS19	6.5468264	6.569637	6.5985484	6.6856737	6.6168385	6.544965	6.538429	6.616695	6.607116	6.60583	6.62846	6.512067	6.5094748	6.609406	6.612536	6.5785484	6.594716	6.5827208	6.63904	6.6149807	6.670397	6.4611807	6.6005774	6.53882	6.542144	6.7227335	6.684455	6.5434093	6.636272	6.5430055	6.6662073	6.6303086	6.6312933	6.611294	6.533577	6.5262446	6.5359726	6.46825	6.5533986	6.7055554	6.5876207	6.6198125	6.509991	6.548286	6.663	6.546034	6.5594645	6.7067385	6.4589944
ADAMTS2	6.689058	6.735343	6.641393	6.7239385	6.6958766	6.645678	6.720081	6.6007285	6.7175593	6.7987103	6.749393	6.7738113	6.6840477	6.7692666	6.716915	6.667973	6.7639575	6.7780643	6.761554	6.7712793	6.6987863	6.6859474	6.647115	6.755973	6.6366553	6.5717344	6.6984677	6.777273	6.632628	6.839169	6.747628	6.621575	6.761874	6.756621	6.720233	6.6136847	6.710169	6.832794	6.690465	6.8939805	6.8022118	6.7380743	6.615318	6.644742	6.799851	6.6646724	6.605219	6.7583914	6.826858
ADAMTS20	6.5585403	6.6885185	6.622909	6.7154455	6.5977135	6.633249	6.567193	6.665429	6.724526	6.6651764	6.549922	6.579553	6.663513	6.8358006	6.662402	6.6555076	6.6348395	6.740202	6.6336055	6.5127153	6.624628	6.7425656	6.673402	6.5475273	6.547195	6.706408	6.6121244	6.6143365	6.7881656	6.6249533	6.6732287	6.6649036	6.6707315	6.705063	6.6515718	6.735021	6.6852036	6.687847	6.774886	6.6140943	6.6554346	6.6445007	6.5969887	6.71797	6.6553097	6.5293636	6.5937862	6.7762275	6.6516175
ADAMTS3	6.7003646	6.7876472	6.705035	6.672251	6.7309237	6.682816	6.6669927	6.7593813	6.587481	6.689974	6.625828	6.7360973	6.569366	6.5215597	6.7661257	6.6555076	6.7685676	6.6330156	6.7056346	6.555442	6.701273	6.774507	6.6005774	6.6275387	6.7810874	6.5134583	6.8083715	6.759379	6.638681	6.650899	6.6210194	6.7169695	6.680866	6.7268558	6.6199136	6.623436	6.642194	6.6051564	6.6387997	6.692512	6.6852746	6.710575	6.564583	6.5784287	6.663	6.599605	6.817048	6.6652694	6.7398396
ADAMTS4	6.621003	6.6769457	6.643938	6.8796835	6.5910625	6.6014876	6.5847	6.6092873	6.5946937	6.564205	6.5933824	6.732046	6.5545263	6.6929207	6.6166205	6.734917	6.6863394	6.6299624	6.625666	6.744033	6.658828	6.6478605	6.7658095	6.695806	6.699755	6.6898484	6.578541	6.7359996	6.7005777	6.748646	6.616067	6.938294	6.625351	6.741493	6.6726007	6.738135	6.8602123	6.6839566	6.6371894	6.6700144	6.62478	6.758268	6.5413675	6.694019	6.6376657	6.6558213	6.7258377	6.734905	6.758106
ADAMTS5	6.5754023	6.604189	6.6302896	6.6489096	6.6272674	6.6410127	6.7159004	6.5529013	6.6413217	6.589194	6.586073	6.679115	6.691634	6.5879884	6.686336	6.7362905	6.68791	6.518044	6.6119256	6.635777	6.6730485	6.634492	6.590875	6.622355	6.742204	6.516424	6.754031	6.580056	6.6136246	6.6936617	6.530389	6.704722	6.4168363	6.7037215	6.671164	6.5965443	6.658147	6.6605334	6.5633173	6.668833	6.6347065	6.534007	6.6267943	6.557467	6.6388497	6.592029	6.6753182	6.600252	6.6457505
ADAMTS6	6.8119407	6.7835665	6.7412405	7.055475	6.711753	6.633249	6.729894	6.6852775	6.621255	6.8448787	6.6636724	6.7258263	6.788625	6.73499	6.762786	6.6757812	6.7561216	6.8185225	6.6214323	6.7114406	6.6961827	6.7229385	6.8622174	6.6309295	6.8064117	6.7694006	6.650108	6.8249846	6.775417	6.796313	6.80805	6.714354	6.674835	6.710319	6.700797	6.7487555	6.614731	6.810263	6.771752	6.7626853	6.648342	6.9075074	6.824923	6.6462893	6.792759	6.747262	6.7283363	6.734905	6.8719525
ADAMTS7	6.745778	6.7405663	6.5971384	6.6562243	6.682311	6.7274036	6.7599287	6.770041	6.6740503	6.683749	6.5976086	6.6316204	6.624775	6.569642	6.628906	6.63046	6.701813	6.820552	6.7817135	6.6491985	6.6863976	6.750188	6.8265033	6.5337296	6.658148	6.687528	6.55828	6.653227	6.547667	6.658537	6.576362	6.650979	6.907239	6.687185	6.578596	6.724172	6.6639166	6.666411	6.609186	6.652137	6.859128	6.569104	6.758672	6.741245	6.6818995	6.6528597	6.6260314	6.7309246	6.640706
ADAMTS8	6.7548804	6.642902	6.966626	6.7293673	6.7501645	6.971934	6.678897	6.6179876	6.7792935	6.740219	6.5669336	6.6177106	6.734084	6.5908813	6.5828514	6.690006	6.7176533	6.680567	6.69518	6.8081446	6.712931	6.8068223	6.725599	6.750694	6.7336926	6.7227335	6.6590395	6.7937446	6.748861	6.650899	6.797571	6.7458982	6.809887	6.6580634	6.582881	6.698327	6.683792	6.7833204	6.8076196	6.768949	6.7273507	6.5948915	6.7051277	6.793765	6.679564	6.8488812	6.703702	6.762784	6.705897
ADAMTS9	6.6198316	6.5178094	6.4716053	6.451155	6.5710516	6.5298595	6.491699	6.6092873	6.6413217	6.593529	6.654357	6.4970675	6.6037054	6.4960785	6.5454206	6.4935117	6.4903016	6.735572	6.448925	6.630031	6.6259284	6.568709	6.6285944	6.511273	6.5618367	6.612958	6.55828	6.512906	6.56513	6.530646	6.496388	6.601496	6.5940704	6.550237	6.6101475	6.7287064	6.471191	6.500073	6.5498004	6.5597734	6.545082	6.538076	6.585072	6.46909	6.602216	6.559547	6.5190334	6.5730343	6.572412
ADAMTSL1	6.7367463	6.6353993	6.6726356	6.675381	6.644446	6.6089435	6.5655236	6.591487	6.922613	6.5616727	6.7187104	6.767664	6.7134633	6.743602	6.6990895	6.7829494	6.6834574	6.831267	6.6518703	6.626188	6.734947	6.697437	6.612416	6.7827935	6.702073	6.5872054	6.660551	6.6456647	6.6555185	6.5716925	6.6885653	6.83402	6.7465544	6.607122	6.6393147	6.6949086	6.683792	6.7816696	6.5742726	6.722452	6.7889156	7.1492696	6.77304	6.702576	6.6424594	6.6587486	6.670284	6.7598176	6.600014
ADAMTSL2	6.5110116	6.575815	6.6703315	6.5379224	6.572376	6.704269	6.6565776	6.6390867	6.590199	6.5988955	6.586073	6.5247684	6.7381673	6.536068	6.6599593	6.586639	6.5229087	6.600762	6.682516	6.559475	6.491321	6.6842504	6.7126803	6.5270014	6.603645	6.6199484	6.564273	6.6425643	6.5121336	6.595453	6.6732287	6.429468	6.682948	6.442161	6.662773	6.603406	6.5617337	6.6127443	6.5888968	6.6735754	6.5749087	6.613572	6.570113	6.563368	6.674631	6.577138	6.60672	6.5379205	6.671045
ADAMTSL3	6.7659597	6.6996846	6.8444734	6.828839	6.773426	6.8139615	6.8016477	6.5835624	6.6566567	6.72136	6.749393	6.778707	6.8272514	6.653715	6.865323	6.679026	6.7498283	6.7918873	6.76465	6.680587	6.7794538	6.761404	6.630129	6.775474	6.807418	6.752573	6.8354483	6.777273	6.7824655	6.7770033	6.6743975	6.905701	6.8255525	6.733122	6.739205	6.7060523	6.6470766	6.6839566	6.8495703	6.790346	6.8575735	7.090826	6.810812	6.7330503	6.6758685	6.696141	6.7871637	6.7762275	6.8848376
ADAMTSL4	6.9165993	6.7511907	6.9374084	6.822824	7.0270205	6.8582845	6.8438344	6.8493495	6.7971478	6.631858	6.799044	6.871474	6.836771	6.804151	6.8673053	6.946369	6.8542576	6.938151	6.83786	6.830449	6.733595	6.9505105	6.8921375	6.841707	6.9138536	6.7303143	6.855814	6.781573	6.88943	7.0252056	6.8223634	6.8815002	6.770253	6.8264394	6.885283	6.868473	6.9629126	7.0500646	6.7701	6.920918	6.889946	6.727384	6.9211264	6.8957405	6.8676424	6.8502426	6.892429	7.0987897	7.039399
ADAMTSL5	6.8525844	6.7542076	6.6703315	6.8431416	6.8886747	6.842347	6.6580625	6.697581	6.791593	6.6520286	6.6676373	6.684367	6.7035747	6.85422	6.782697	6.699476	6.722527	6.763246	6.7400875	6.609267	6.8161016	6.7292495	6.805171	6.7697806	6.6489615	6.893306	6.7156305	6.8364596	6.78589	6.848831	6.926652	6.8022776	6.8255525	6.6296577	6.8211794	6.8582277	6.7253966	6.9132457	7.0046053	6.765265	6.814133	6.9331174	6.7226977	6.787253	6.772863	6.7033634	6.693378	6.771609	6.862279
ADAP1	7.3194456	7.1885777	7.2764482	7.0311537	7.5962086	7.358407	7.152498	7.325989	7.3252954	7.367574	7.4466457	7.440218	7.335717	7.3902054	7.2850223	7.234533	7.3958635	7.26881	7.3283615	7.614598	7.160628	7.206129	6.9801545	7.280327	7.3183084	7.075844	7.3084335	7.260674	7.246237	7.0828295	7.3950024	7.242216	7.5155926	7.266963	7.5892444	7.055343	7.037643	7.089128	6.8587065	7.220503	7.205897	7.257778	7.2083626	6.9471807	7.0350285	7.0420775	7.1842737	6.936392	7.2678695
ADAP2	8.200539	7.8844357	8.141252	7.82608	8.554659	8.162491	8.074142	8.030688	7.5008593	7.6004295	8.015671	7.778611	7.93543	7.74575	8.244031	7.86058	7.834962	7.9558234	7.9276085	8.061192	7.611871	7.68413	8.119597	7.6470394	7.7214956	7.291988	8.152418	7.739039	8.038377	7.8844376	7.4161873	8.059547	7.7185545	8.020934	7.878171	7.7668004	7.721792	7.6298494	7.4136777	7.7924385	7.533461	6.9784093	8.189724	7.898371	7.5913815	7.745649	7.913162	7.9751916	8.467396
ADAR	6.5179877	6.5746455	6.6654997	6.6914487	6.6326423	6.519698	6.491699	6.5728707	6.6903605	6.504894	6.548555	6.6804657	6.589256	6.5590487	6.585824	6.641314	6.5248523	6.638937	6.69518	6.5810876	6.5528092	6.5391674	6.5807476	6.5584207	6.5034842	6.574442	6.5097837	6.6318297	6.505052	6.748646	6.466623	6.579254	6.5124526	6.4692435	6.6017447	6.5724053	6.539054	6.5978436	6.5904937	6.5825305	6.5749087	6.712503	6.591962	6.539064	6.5044694	6.6688046	6.5163364	6.520502	6.650439
ADARB1	6.5792575	6.5600915	6.5664725	6.4576964	6.5485654	6.6532087	6.613186	6.6690216	6.7013364	6.534998	6.6791778	6.6398587	6.5706844	6.642987	6.7116165	6.6027546	6.5543547	6.5389996	6.560472	6.6584263	6.5075126	6.679151	6.556183	6.473664	6.536931	6.663286	6.519155	6.6157975	6.537954	6.5430055	6.519626	6.639184	6.61328	6.5446568	6.472169	6.606756	6.7374215	6.5841765	6.6607428	6.5449963	6.6039615	6.6198125	6.6021123	6.5259957	6.5603094	6.608611	6.5163364	6.5525494	6.5220766
ADARB2	6.758978	7.0348473	6.698976	6.6812387	6.648448	6.8264318	6.5923414	6.598009	6.618426	6.6743035	6.85141	6.6679225	6.7524285	6.7421947	6.736664	6.781377	6.7561216	6.889318	6.6241794	6.9640446	6.707877	6.7135334	6.7057047	6.624071	6.5763836	6.727951	6.7267275	6.703579	6.6182795	6.961834	6.6697865	6.6200466	6.6995587	6.676959	6.6044097	6.7487555	6.777068	6.620843	6.666569	6.742925	6.663885	7.025558	6.7496176	6.784397	6.649049	6.7047763	6.681796	6.625139	6.6784525
ADAT1	7.7215023	7.619667	7.548363	7.4986954	7.4590697	7.612239	7.751812	7.6102448	7.444107	7.8524094	7.7277317	7.7593737	7.5496273	7.5509267	7.4287643	7.625174	7.5839376	7.565138	7.8122454	7.750279	7.8860226	7.6027703	7.6375504	7.8714232	7.624785	7.6290956	7.729861	7.6967316	7.4932017	7.8606825	7.5562267	7.8389907	7.532048	7.6919603	7.757778	7.8249407	7.6665244	7.5625796	7.650827	7.6203012	7.700697	7.6341476	7.331247	7.7453003	7.9019914	7.620291	7.8511224	7.515329	7.83708
ADAT2	6.7559066	6.7756214	6.701259	6.6884727	6.791956	6.7331805	6.6238756	6.776605	6.7861376	6.7999454	6.7175407	6.6094837	6.664662	6.684414	6.755796	6.696426	6.656205	6.7475343	6.79016	6.7659864	6.7547584	6.708534	6.7545624	6.7322326	6.7933817	6.74227	6.695771	6.843161	6.7341204	6.7770033	6.923816	6.809218	6.744419	6.5897202	6.648961	6.766128	6.6991076	6.8716245	6.8458533	6.774532	6.7026367	6.7836246	6.6466727	6.6647224	6.844965	6.7685037	6.775464	6.6652694	6.6819816
ADAT3	6.870762	6.7907357	6.7976403	6.773469	6.9204335	6.951908	6.8182516	6.8863378	6.7590547	6.8438096	6.9213285	6.7489104	6.9261174	6.8181324	6.845694	6.7377305	6.8585305	6.761716	6.874577	6.722603	6.624628	6.839984	6.699011	6.7697806	6.8212833	6.934292	6.903581	6.8113456	6.859719	6.9132566	6.680368	6.8511534	6.860837	6.676959	6.863163	6.727179	6.672141	6.8062134	6.7879786	6.8525043	6.799062	6.9019175	6.881155	7.009592	6.711968	6.751409	6.783412	6.6917324	6.709614
ADC	6.617558	6.5718164	6.6553564	6.62331	6.6417966	6.5824294	6.729894	6.7066913	6.6016493	6.754513	6.6623645	6.643796	6.800699	6.73499	6.626142	6.8054667	6.6510663	6.576473	6.673751	6.55337	6.583228	6.6275296	6.6285944	6.6685624	6.695103	6.710366	6.530096	6.5418787	6.5995326	6.6311283	6.6137266	6.648195	6.538801	6.6530023	6.6044097	6.6267943	6.7505827	6.5665774	6.575944	6.70676	6.777838	6.5438604	6.586672	6.6911497	6.6412597	6.676196	6.5912204	6.5973525	6.6987524
ADCK1	6.8764267	6.958665	6.9649987	6.8942285	7.0049696	7.1455364	6.919747	7.0102673	7.339248	6.9039755	6.9573717	6.9074726	6.971103	6.8874245	6.955826	7.0479827	6.942342	6.7601323	6.9833546	6.962367	6.870954	6.946373	6.9545217	6.936464	6.87772	6.8798485	6.7893515	6.8546667	6.9442873	6.9402595	6.7137756	7.143986	7.061023	6.811356	6.878817	6.974484	6.8785095	7.0500646	7.0241337	6.9344735	6.8994713	6.8353157	7.0830173	6.9011383	6.892664	6.9385157	7.2088776	6.702451	6.8532495
ADCK2	7.5992656	7.494578	7.29958	7.370328	7.3272495	7.375236	7.3026733	7.3428483	7.2288666	7.4097595	7.4376807	7.178259	7.3568683	7.063803	7.410248	7.1819167	7.2940216	7.178413	7.2821836	7.3682637	7.257567	7.177964	7.4410443	7.2614822	7.325917	7.370555	7.277262	7.310005	7.4279823	7.2189717	7.1980386	7.2783093	6.944695	7.3421044	7.1424236	7.524515	7.3696313	7.2472687	7.338114	7.1913238	7.2940216	6.888928	7.317988	7.4089284	7.453502	7.4459696	7.2846923	7.2009835	7.3224106
ADCK4	7.128739	7.156729	7.160141	7.12861	7.3010077	7.1604195	7.1461496	7.138478	7.2288666	7.1981263	7.3089952	7.0855756	7.0658245	7.120198	7.170701	7.1429925	7.1851454	7.050278	7.067483	7.25015	7.2231827	7.0153494	7.0984855	7.121774	7.0198565	6.9587946	7.097387	7.063164	6.9369693	7.13587	7.3139396	7.1593294	7.293651	7.1307507	7.1867285	7.0820265	7.055513	6.981388	6.9784617	7.077387	7.1143923	7.146197	6.9629335	7.025588	7.0640264	6.8987775	7.003175	7.07907	7.036147
ADCK5	6.7625623	6.7341866	6.695448	6.914838	6.9477296	6.9080667	6.993603	6.8159294	6.814274	6.8278437	6.8243575	6.799189	6.7155156	6.710201	6.830939	6.701011	6.757721	7.0320964	6.90479	6.7316036	6.7183857	7.029481	6.8112288	6.7220645	6.855082	6.8894014	6.70274	6.8076577	6.7433257	6.6895723	6.80805	6.878067	6.680866	6.7628264	6.8050776	6.735021	6.8154745	6.9073634	6.917899	6.900878	6.8709617	6.5594068	6.896078	6.8267303	6.8656726	6.7831316	6.752414	6.808186	6.8480096
ADCY1	6.6634946	6.6746087	6.3788457	6.673844	6.6641603	6.565325	6.5480556	6.5421853	6.713597	6.6030526	6.5669336	6.576994	6.607498	6.65504	6.623338	6.5682845	6.659473	6.608204	6.503133	6.5888686	6.621777	6.690883	6.563082	6.6445804	6.5776367	6.612958	6.5598583	6.6471233	6.677013	6.601556	6.5454493	6.6701665	6.680866	6.593717	6.530926	6.698327	6.5661283	6.508409	6.531966	6.5696774	6.6899424	6.7627296	6.6333623	6.611993	6.564633	6.601245	6.661383	6.718061	6.6183476
ADCY10	6.58062	6.7243648	6.6615214	6.6431737	6.6286674	6.701097	6.7026386	6.636384	6.694725	6.6532397	6.695918	6.591058	6.534328	6.572776	6.7205157	6.6444974	6.618253	6.683336	6.630914	6.5395613	6.6758647	6.620576	6.6442213	6.6547475	6.624743	6.6811147	6.7828884	6.7082067	6.6313014	6.660655	6.6137266	6.708875	6.7745934	6.6296577	6.716222	6.531752	6.6512704	6.7328606	6.650584	6.6853557	6.65801	6.760416	6.725937	6.750991	6.664242	6.85144	6.7148647	6.6147575	6.6621885
ADCY2	6.6334805	6.65865	6.689558	6.744411	6.679641	6.6442323	6.6223297	6.6526585	6.7110004	6.77207	6.6791778	6.699166	6.7035747	6.5894732	6.8241634	6.828717	6.8054667	6.5827208	6.709185	6.726319	6.583228	6.719935	6.6624436	6.6651244	6.631989	6.608815	6.6662316	6.62386	6.720471	6.6836734	6.70242	6.7074127	6.5409336	6.8416824	6.5415955	6.601763	6.6162972	6.626541	6.696438	6.6747627	6.599061	6.646513	6.6608167	6.6364	6.6617527	6.6646724	6.699704	6.9459314	6.7203064
ADCY3	7.828325	8.1343775	8.045604	7.726072	7.848475	8.253841	7.973847	7.717949	7.7014585	7.9911337	8.061418	7.7175474	8.082956	7.8358254	7.957808	7.6775646	7.808396	7.7615438	7.9019914	7.812477	7.8044667	8.077712	7.6879635	7.761649	8.159079	8.060838	7.456246	7.8873467	7.8470573	7.6204906	7.5477867	7.55564	7.80505	7.6118546	7.700601	8.064646	7.906044	8.298359	7.9841747	7.7422895	7.931519	7.932264	7.931638	7.996839	7.922677	7.8676777	8.102409	7.8666697	8.04129
ADCY4	6.9598413	6.9578485	6.9629383	6.890068	7.11719	6.73034	6.845108	6.984492	6.90423	6.8092017	6.8743877	7.057833	6.990824	6.9005723	7.143993	7.05181	6.933754	7.1852984	6.8786454	6.962367	7.073173	7.129501	7.021707	6.9518847	6.9879904	6.9118333	6.9972653	7.0141373	7.2108994	7.0183687	7.6890726	6.9176025	6.8899364	7.00022	6.962143	7.03349	6.950017	6.819309	7.0187306	6.947242	7.011991	7.0153117	7.1055284	6.912223	7.0476613	6.7763453	6.8537292	6.9760222	7.266252
ADCY5	6.869848	6.6781664	6.7598968	6.7384777	6.6576567	6.6708403	6.74504	6.7593813	6.6740503	6.593529	6.668937	6.6871204	6.705616	6.698784	6.759205	6.68534	6.6578274	6.6315346	6.7019286	6.7244735	6.62023	6.73097	6.7190146	6.775474	6.7893534	6.7448144	6.657555	6.775922	6.8042097	6.798225	6.677948	6.6826034	6.7145023	6.7166924	6.7175064	6.655631	6.7347493	6.838625	6.7810636	6.7033496	6.7026367	6.8432403	6.751082	6.6911497	6.7299414	6.789701	6.7297077	6.774638	6.7272906
ADCY6	6.6732903	6.7394586	6.792321	6.6403503	6.7378397	6.829208	6.6428137	6.8077626	6.85247	6.700652	6.6597614	6.5678935	6.76278	6.6973825	6.6345453	6.756354	6.67408	6.666329	6.7425747	6.753511	6.6259284	6.6257896	6.6152587	6.6170626	6.737839	6.72666	6.795748	6.8459134	6.6313014	6.6777196	6.707149	6.7297955	6.6374583	6.8367677	6.850993	6.761502	6.6391926	6.624555	7.0343657	6.832081	6.63104	6.7041087	6.80001	6.623588	6.7106886	6.738791	6.8007936	6.694643	6.6633663
ADCY7	7.978204	7.770355	7.8631153	8.150503	8.123656	7.617413	7.606181	7.848603	7.7141604	7.962888	7.6601367	7.910361	7.87446	7.5757875	7.814201	7.717839	8.077864	7.576646	7.9173207	7.8044925	7.644712	7.699057	7.7513294	8.1559	7.6709013	7.6378145	7.71308	7.891803	7.734446	7.8985977	7.7767205	7.871327	8.007091	7.974775	8.061654	8.040017	7.697568	7.9031878	7.7220883	7.9016266	7.5716405	7.5589647	7.6811714	8.068208	7.8112416	7.7203064	7.7166224	7.802608	8.006207
ADCY8	6.719006	6.7697062	6.6465282	6.767527	6.717257	6.610476	6.7353077	6.663123	6.7985587	6.6783433	6.6597614	6.7029257	6.784649	6.668505	6.716915	6.781377	6.693837	6.7506733	6.7341766	6.764274	6.6466274	6.7440767	6.7031093	6.7791696	6.665958	6.6283894	6.7439117	6.871203	6.611095	6.658537	6.696397	6.648195	6.75322	6.766775	6.7431736	6.647703	6.6639166	6.7569194	6.725861	6.6747627	6.7384386	6.7360067	6.7448597	6.804508	6.6577992	6.6384606	6.7371225	6.826177	6.6877832
ADCY9	6.7815614	6.856728	6.9071493	6.704099	6.788937	6.86617	6.809587	6.725846	6.7605176	6.919747	6.8359013	6.756364	6.9464507	6.9206705	6.861477	6.8462195	7.033062	6.897163	6.853859	6.622392	6.8021474	6.8650436	6.7658095	6.7736096	6.893432	6.8413143	6.86846	7.020221	6.855904	6.8019066	6.5221267	6.882931	6.571768	6.6986747	6.7431736	6.715857	6.812027	6.8615646	6.6810603	6.710508	6.781796	6.6853805	6.7099	6.73571	6.8711743	6.6673656	6.782297	6.848904	6.830368
ADCYAP1	6.5442576	6.5402985	6.485021	6.5819383	6.6351843	6.592118	6.5847	6.6154313	6.542536	6.520581	6.600304	6.540846	6.515446	6.5271435	6.648352	6.6143475	6.703391	6.576473	6.557588	6.5926743	6.621777	6.5980835	6.5047326	6.5527525	6.543478	6.611458	6.5417933	6.5027027	6.638681	6.593553	6.5592895	6.5467596	6.57798	6.5718923	6.533577	6.6525393	6.444809	6.6532445	6.599916	6.606459	6.5291305	6.5399814	6.5234456	6.597424	6.53762	6.5002575	6.5348063	6.450855	6.4842196
ADCYAP1R1	6.6561546	6.605527	6.6177487	6.5646563	6.611725	6.630079	6.6948442	6.6889853	6.7605176	6.7846518	6.624427	6.6679225	6.702506	6.609406	6.6849146	6.566609	6.623173	6.551599	6.788163	6.802851	6.610401	6.7580457	6.546647	6.5404525	6.590075	6.7166295	6.6260924	6.812627	6.6350093	6.699516	6.538301	6.7603936	6.6727343	6.7153378	6.7762065	6.7175746	6.5436068	6.798091	6.627985	6.6001935	6.6495805	6.776571	6.636567	6.6872087	6.613217	6.63251	6.60672	6.6693454	6.506203
ADD1	11.27268	11.300642	11.055185	11.4588175	11.067945	11.295871	10.860641	11.145817	11.268684	11.327337	10.98434	11.446665	11.434575	11.165726	11.090632	11.034823	11.207813	11.350675	11.220198	11.233218	11.186291	11.359852	11.032938	11.508273	11.122993	11.161056	11.103634	11.234684	11.158919	11.192783	11.143441	11.336209	11.336209	11.294232	11.19105	11.719106	11.283263	11.436675	11.14828	11.196992	11.097341	11.2709675	10.798447	11.27268	11.304931	11.086906	11.401754	11.053066	11.0498705
ADD2	6.647065	6.5522094	6.622909	6.624947	6.5793705	6.577457	6.5219936	6.591487	6.515541	6.5629225	6.620235	6.633009	6.6669717	6.479001	6.593806	6.690006	6.6098256	6.5144124	6.6632257	6.6014214	6.654882	6.6257896	6.457826	6.4977684	6.619785	6.4986353	6.4927535	6.742967	6.4448376	6.6135225	6.5645657	6.621575	6.442889	6.5646257	6.585908	6.5262446	6.5617337	6.7102675	6.6402893	6.519247	6.4766083	6.5419097	6.5413675	6.5437274	6.6338987	6.5220714	6.4401665	6.5348206	6.5544333
ADD3	6.603356	6.6177506	6.5971384	6.6445227	6.716093	6.5530605	6.6009994	6.591487	6.6086135	6.564205	6.625828	6.5967693	6.5588775	6.6077576	6.553813	6.4477034	6.5780473	6.6733537	6.719988	6.508293	6.4664607	6.608298	6.58794	6.595017	6.644208	6.530748	6.6619453	6.68507	6.5703707	6.5596313	6.6975455	6.6798844	6.5409336	6.5646257	6.567893	6.620025	6.6693583	6.5211926	6.6045504	6.6404777	6.611609	6.534007	6.554762	6.6377664	6.6072893	6.5611815	6.7477565	6.5363207	6.6492724
ADH1A	6.667203	6.610849	6.524012	6.8120074	6.8195186	6.704269	6.653515	6.780759	6.691894	6.698253	6.693171	6.6978126	6.671844	6.698784	6.635892	6.77084	6.751524	6.7811284	6.7891226	6.6130667	6.741671	6.594473	6.6315722	6.807951	6.674042	6.705081	6.6873193	6.637926	6.770265	6.6796594	6.632254	6.6549873	6.8074307	6.771834	6.6143856	6.7902555	6.722786	6.685934	6.791183	6.6735754	6.648342	6.640447	6.703536	6.8030953	6.6991253	6.626886	6.712347	6.7249207	6.703498
ADH1B	6.7492867	6.6657004	6.5302606	6.6605105	6.6655364	6.63958	6.58188	6.614191	6.5989456	6.6769686	6.640757	6.7360973	6.7134633	6.65504	6.6661725	6.6538496	6.725838	6.6620893	6.6362753	6.565611	6.588925	6.674052	6.5575576	6.7072625	6.5763836	6.61436	6.5999417	6.610907	6.6136246	6.709307	6.5619516	6.598297	6.5477757	6.6721563	6.6515718	6.641389	6.611825	6.655025	6.6490846	6.5696774	6.717737	6.5654287	6.638229	6.6377664	6.636363	6.7751226	6.60672	6.6679063	6.489334
ADH1C	6.6573133	6.5522094	6.79878	6.70544	6.6032686	6.6136847	6.678897	6.7647934	6.723053	6.611264	6.6805077	6.6883564	6.74152	6.6929207	6.7039785	6.67737	6.67237	6.596191	6.7976913	6.742196	6.7431455	6.656392	6.7031093	6.7974887	6.652464	6.679866	6.699862	6.799972	6.736351	6.77312	6.707149	6.67288	6.6536055	6.6448407	6.660054	6.7532706	6.6934137	6.815838	6.711841	6.664038	6.6039615	6.7063456	6.6672134	6.6207128	6.5837855	6.701905	6.688127	6.771609	6.65815
ADH4	6.7249575	6.638012	6.6920104	6.647332	6.6062517	6.6364264	6.575392	6.5337715	6.6045036	6.611264	6.5598154	6.685788	6.6610084	6.5879884	6.661117	6.583492	6.740934	6.611188	6.634945	6.7747073	6.574696	6.532564	6.5241117	6.6547475	6.596323	6.6449876	6.6320624	6.606404	6.719337	6.599491	6.6197314	6.640836	6.7145023	6.6708736	6.621278	6.5913677	6.628976	6.641755	6.658024	6.5801578	6.7157393	6.589274	6.725937	6.702576	6.6072893	6.550653	6.8039336	6.6708546	6.6145163
ADH5	7.056881	6.9109435	6.8510537	6.850708	6.913722	6.9561515	6.9331384	6.9269476	6.7698593	6.944566	7.1610885	7.0169992	6.9651833	7.0281734	7.000014	6.9945855	6.991556	6.744739	6.822526	7.0361233	6.9030275	6.99711	7.080089	6.8926187	6.8655457	6.8826656	6.9408436	7.071872	6.901872	7.134173	6.8925047	6.92008	6.8074307	6.9315195	6.8751993	6.9674745	7.0849447	6.8288693	7.01221	6.9697666	7.065288	6.824994	6.803352	6.9329386	7.0823007	7.064176	6.8429503	7.0913754	7.171564
ADH6	6.7118573	6.7030263	6.7436247	6.789997	6.7319613	6.8049097	6.740698	6.859436	6.8653655	6.688671	6.729346	6.766254	6.7659826	6.743602	6.7354064	6.65875	6.8975987	6.687737	6.7352815	6.742196	6.758524	6.8009205	6.801699	6.63457	6.617198	6.751356	6.8521633	6.730387	6.773423	6.746919	6.792078	6.843657	6.6195726	6.7243867	6.7990785	6.628438	6.726812	6.6953135	6.773356	6.723629	6.7907653	6.845908	6.7226977	7.0081954	6.6085114	6.733343	6.7049313	6.8321548	6.783997
ADH7	6.668548	6.7438498	6.747837	6.745852	6.781522	6.6691804	6.613186	6.656123	6.8072248	6.7338734	6.716439	6.5421367	6.7826896	6.6595235	6.7291656	6.641314	6.7685676	6.7749586	6.634945	6.6280518	6.8103967	6.8823085	6.6315722	6.6771336	6.7810874	6.772857	6.6759963	6.682103	6.7284565	6.6876183	6.696397	6.650979	6.735661	6.7116756	6.6805778	6.693122	6.816564	6.589621	6.773356	6.7677684	6.63104	6.8121676	6.725937	6.6760497	6.7370076	6.772615	6.633583	6.7998805	6.601299
ADHFE1	7.2697043	7.0563254	7.081104	7.609278	7.2059608	7.014538	7.2889304	7.2566233	7.2132893	7.5300117	7.1945634	7.1947136	7.3381777	7.3072453	7.3121557	7.375236	7.323668	7.586473	7.324971	7.283454	7.285325	7.397265	7.3221245	7.518737	7.2749953	7.542734	7.146109	7.356516	7.243408	7.3276467	7.313383	7.369171	7.2178416	7.4565506	7.393692	7.5615497	7.206912	7.892652	7.7677183	7.335005	7.1991196	7.1297092	7.272815	7.31445	7.728743	7.0954194	7.692273	7.043644	7.2903666
ADI1	7.479387	8.093558	7.3701925	7.249353	7.551296	7.856118	7.8467503	7.7358785	7.658296	7.582037	7.540184	7.7892933	7.594284	7.773961	7.4582815	7.5113077	7.71682	7.727628	7.8279786	7.788785	7.897381	7.6397476	7.897956	7.406136	7.9536805	7.431741	7.616178	7.4805517	7.6137714	8.027295	7.663888	7.7287383	7.609464	7.9716377	7.802991	7.6319923	7.499037	7.5576773	7.6096416	7.830142	7.8498044	7.6782303	7.572623	7.653613	7.834962	7.6334844	7.5502286	7.8718557	8.09109
ADIG	6.572967	6.5587397	6.5649714	6.6190386	6.5390906	6.5698233	6.5965786	6.614191	6.5646734	6.5170455	6.703485	6.5783114	6.414256	6.623395	6.5333076	6.609274	6.5248523	6.577977	6.5466332	6.599649	6.4941125	6.667629	6.6062655	6.5706873	6.5509934	6.50769	6.578541	6.703579	6.558057	6.4124284	6.5981293	6.514162	6.571768	6.51504	6.464625	6.575674	6.511906	6.523142	6.599916	6.6354256	6.5096335	6.6010094	6.4969025	6.5528564	6.5631127	6.4562325	6.5772305	6.5222054	6.626217
ADIPOQ	6.7492867	6.6896763	6.936325	6.714016	6.785958	6.688924	6.6669927	6.741474	6.851053	6.81153	6.8406444	6.7576203	6.816892	6.740716	6.7639866	6.8644295	6.784919	6.8579984	6.756806	6.709626	6.8092713	6.8082185	6.446429	6.786481	6.7252936	6.768163	6.728126	6.8418	6.8569636	6.733294	6.776461	6.898122	6.8431873	7.022906	6.927599	6.78851	6.844789	6.71237	6.976284	6.8245897	6.7827983	6.7951045	6.863536	6.788715	6.7830057	6.730663	6.77893	6.8110986	6.685435
ADIPOR1	10.92911	10.913731	11.002487	12.519439	11.095161	11.245766	11.18874	10.558579	12.7834215	12.06235	10.457918	12.294009	11.879865	11.866295	11.004593	11.87595	11.641706	12.3238535	11.507183	11.168492	11.470787	11.993683	11.25019	12.218425	11.966872	10.83919	11.174204	11.325191	10.938102	11.75852	10.996967	11.611851	12.001562	11.733213	12.152135	13.028612	11.791795	12.109571	11.936378	11.430207	10.712085	12.236807	10.634306	11.302631	11.372707	10.880043	11.74853	12.040846	11.30759
ADIPOR2	8.1268	7.94856	7.880742	7.979866	7.8375444	8.017484	7.619012	8.074533	7.7118645	8.036846	7.881973	7.9908495	8.095225	7.775792	8.027815	7.671229	7.9670978	7.999079	7.8085046	8.066409	7.8273034	7.947706	7.7781286	7.801114	7.791268	7.9281273	7.94613	7.984709	7.805394	7.7715507	7.90858	7.9278755	7.772054	8.018121	7.9139433	7.8367124	7.779644	7.846623	7.8255095	7.862993	7.8991714	7.866122	8.041296	7.8645067	7.9886723	7.754641	7.859179	7.8086166	7.853939
ADK	6.5149236	6.683861	6.6315203	6.711156	6.6272674	6.6316695	6.800273	6.5677905	6.5348897	6.572518	6.681744	6.60261	6.537263	6.6077576	6.741192	6.5607443	6.641676	6.490056	6.7067847	6.611168	6.5690823	6.6808734	6.7151814	6.576095	6.718539	6.7327266	6.643926	6.627009	6.6496496	6.6817055	6.6029363	6.7169695	6.8026137	6.6178427	6.6044097	6.68809	6.7019873	6.6514125	6.5633173	6.5764093	6.6745625	6.5517597	6.6926575	6.5797334	6.540712	6.763768	6.671399	6.5455484	6.57719
ADM	9.881415	9.979222	10.310024	10.330615	10.660854	9.86788	9.737783	10.63799	9.974702	8.912169	10.74721	9.763932	10.231851	10.02101	9.074122	10.9099045	9.2517805	10.866207	10.322262	10.769242	10.001803	9.744892	10.1403	10.132565	10.144594	9.702667	10.726916	10.762003	10.446465	9.712384	11.024994	10.263954	10.455083	10.474257	11.080174	9.9971	9.706495	10.208153	9.968312	10.320967	10.295173	10.130535	10.708395	10.031462	8.827825	10.693525	9.864641	10.580184	10.467316
ADM2	6.8317723	6.9466786	6.8936615	6.692998	6.8523383	6.7115464	7.011058	6.863633	6.752098	6.7952795	6.778831	6.805136	6.9357877	6.8615665	6.839562	6.754886	6.8375654	6.763246	6.7162204	6.948824	6.7741313	6.8460774	6.9027734	6.8011	6.9052644	6.924935	6.847271	6.806245	6.9985137	6.724067	6.6636667	6.924164	6.959156	6.869328	6.9017434	6.7751975	6.837139	7.091085	6.8982863	6.872244	6.845092	7.0025206	6.9428577	6.757699	6.799851	6.9550242	6.9372997	6.813794	6.782632
ADNP	8.415573	8.505479	8.442251	8.16839	8.207411	8.04091	8.583038	8.346761	8.288776	8.386269	8.673521	8.415201	8.351873	8.330882	8.345704	8.228821	8.407168	8.185673	8.27328	8.333299	8.495895	8.417954	8.259726	8.318582	8.408819	8.295367	8.474174	8.402713	8.387887	8.3681755	8.240742	8.356832	8.332167	8.270521	8.27808	8.292032	8.494074	8.260883	8.20879	8.236832	8.48725	8.182341	8.198128	8.3206625	8.468323	8.573232	8.326048	8.401915	8.391261
ADNP2	7.6472096	7.3988976	7.5106483	7.5167413	7.3593087	7.5634875	7.5967994	7.531145	7.5516467	7.505207	7.8857913	7.486122	7.5699096	7.613504	7.516817	7.3496175	7.474898	7.512695	7.482938	7.4968696	7.6332154	7.467292	7.6670866	7.2107673	7.5920825	7.613079	7.469458	7.6648545	7.543762	7.594603	7.515948	7.5026336	7.0979614	7.5049205	7.4338083	7.472834	7.6319976	7.485732	7.3528495	7.512257	7.5690117	7.6759353	7.5479503	7.5082235	7.582187	7.6069374	7.3782487	7.418569	7.54461
ADO	8.053221	7.951721	8.108924	7.579828	7.9358788	8.079693	8.142775	8.001249	7.710681	8.119195	8.024273	7.997005	8.065491	7.6947083	7.9794903	7.6660404	7.9185004	7.623744	7.8742085	8.0076065	7.605529	8.062735	7.8113575	7.8440037	7.9052954	7.653653	7.895629	7.768215	7.9068437	8.032323	7.526555	8.004215	7.750498	7.8872423	7.8404045	7.786798	8.061426	7.8295155	7.8070645	7.924759	8.082188	7.5006857	7.9544187	8.042051	8.034924	7.9420924	7.960196	7.8870173	7.858379
ADORA1	6.9444876	6.897362	7.0058694	7.9041624	6.876558	6.9080667	6.921084	7.1070466	7.371316	7.1205134	6.8552117	7.154012	7.0016465	6.9755096	6.8465242	7.103673	7.102558	7.750498	7.0020566	7.0183125	7.3405633	7.135546	7.139984	7.110862	6.9363737	6.912866	6.9266744	6.934103	7.0013347	7.0696397	7.030388	7.089739	6.950448	6.937864	7.1649923	7.804266	7.1219425	7.397647	7.7981462	7.045362	6.841888	7.564046	7.301267	7.048227	7.1463604	7.028641	7.21694	7.228431	7.260091
ADORA2A	7.4592285	8.058318	7.7310777	7.251163	7.729965	7.700401	7.8651366	7.597372	7.8311453	7.64113	7.6899443	7.519984	7.6924744	7.925603	7.512098	7.715825	7.8244977	7.5203867	7.6787047	7.7242594	7.517063	7.69635	7.5735197	7.737677	7.745407	7.619093	7.3607426	7.774447	7.6718216	7.5895724	7.588356	7.796571	7.795986	7.5853024	7.527478	7.50832	7.7990685	7.406615	7.6320877	7.488149	7.7011642	7.376514	7.835065	7.7707877	7.5281277	7.839235	7.4053564	7.4386735	7.643378
ADORA2B	6.89146	6.89182	6.919294	6.801012	6.810351	6.678292	6.9402204	6.92454	6.733557	6.7187514	6.8450217	6.7409706	6.860373	6.866318	6.836443	6.7783866	6.933754	6.653327	6.7921567	6.871026	6.623301	6.8173943	6.871774	6.708853	6.718539	6.8224587	6.7439117	6.8559275	6.800062	6.748646	6.6896844	6.8486943	6.8534884	6.768	6.712133	6.795216	6.7335124	6.8062134	6.736761	6.6593833	6.825343	6.8121676	6.810812	6.7139053	6.6896133	6.730663	6.780082	6.7837048	6.8567786
ADORA3	6.8977	6.890848	7.0600967	6.904439	6.935127	6.8493767	6.845108	7.311081	6.927784	6.951111	6.9814963	6.810179	7.10433	6.9742208	7.176303	7.027026	7.0061116	6.8493676	6.9958644	7.0345616	6.7623796	7.1597667	7.192436	6.818854	6.9418	6.7635827	7.0011578	7.1152024	6.9369693	6.9188375	6.9025307	7.023836	6.8558545	6.9634166	7.018312	6.6897874	6.683792	7.1215997	6.998631	6.7055554	6.954133	6.9573493	6.954956	6.960315	6.873222	6.855248	7.1429157	6.523859	7.079333
ADPGK	8.214544	8.282284	8.433283	8.525171	8.485015	8.36137	8.413235	8.482367	8.451272	8.195111	8.363148	8.545736	8.526725	8.578147	8.397604	8.419991	8.464644	8.553673	8.471224	8.427429	8.631871	8.316126	8.337624	8.467219	8.328441	8.213025	8.647062	8.520094	8.362808	8.462311	8.580688	8.597787	8.601814	8.453987	8.396425	8.333828	8.348187	8.489146	8.676405	8.648453	8.461518	8.459187	8.458633	8.566155	8.517574	8.270038	8.457052	8.350729	8.68013
ADPRH	6.9325356	7.011088	6.913874	6.7338467	6.860245	6.9080667	6.762685	6.8159294	6.8609185	6.957035	6.8225923	6.840027	6.8428307	6.7875676	7.01597	6.7321277	6.969892	6.902692	6.8517604	6.7387304	6.7741313	6.881018	6.8483105	6.862777	6.76384	6.873118	6.736629	6.8813906	6.910405	6.77312	6.780189	6.880258	7.0795426	6.8538513	6.780132	6.7850666	6.8703933	6.799984	6.7956476	6.7794952	6.877902	6.7254558	6.740077	7.024272	6.734786	6.9129567	6.87952	6.808186	6.824766
ADPRHL1	6.58062	6.6202683	6.5770416	6.5881286	6.699499	6.6285467	6.6876163	6.6092873	6.6016493	6.6030526	6.6583776	6.679115	6.624775	6.62023	6.740073	6.585148	6.656205	6.54543	6.579911	6.70795	6.5818076	6.5926685	6.665232	6.608556	6.6331716	6.668394	6.598471	6.6425643	6.604967	6.607597	6.56331	6.60856	6.6933355	6.6434393	6.741765	6.6154194	6.5769033	6.666411	6.5936813	6.5724792	6.61523	6.626046	6.5628896	6.6104803	6.603582	6.7047763	6.5335064	6.5888877	6.581109
ADPRHL2	7.9393616	7.8967333	7.7858605	8.150503	7.8945312	7.8346133	7.7481785	7.9741	7.863476	7.8274093	7.8080025	7.8888206	7.9899855	7.7899837	8.021898	7.765316	7.8609033	7.8702345	7.6592245	8.048556	7.8503833	7.9299335	7.9439416	7.943124	7.6216297	7.7796626	8.071503	8.103314	8.011394	7.9417257	8.281429	8.02913	7.702989	7.796229	8.131231	7.9028416	7.9418597	7.835505	8.058878	8.023739	7.8410854	8.032899	7.9322486	7.907814	7.8519154	7.8633776	7.8228364	7.875746	7.9594636
ADRA1A	6.5084724	6.5495496	6.5636234	6.666392	6.510325	6.5951242	6.5655236	6.632685	6.515541	6.5451646	6.5222025	6.6108656	6.5832124	6.5815477	6.592459	6.5607443	6.5680094	6.4870763	6.5650697	6.4798164	6.510251	6.4898515	6.6624436	6.6990285	6.7075253	6.633954	6.5895433	6.4304543	6.478977	6.475728	6.5069757	6.442161	6.61328	6.609986	6.5571933	6.5660534	6.6057353	6.5939126	6.5274935	6.7332096	6.618617	6.6280694	6.5136538	6.510773	6.6666803	6.5443397	6.481421	6.6443725	6.507918
ADRA1B	6.644442	6.691794	6.776671	6.594444	6.6326423	6.621199	6.5434213	6.6549683	6.6332235	6.689974	6.6075034	6.666532	6.7067933	6.65504	6.6822743	6.667973	6.7242117	6.5843315	6.693843	6.609267	6.645257	6.747128	6.658242	6.7220645	6.5763836	6.622768	6.694442	6.6302013	6.6614437	6.6777196	6.5873075	6.6171756	6.6458297	6.6884522	6.660054	6.714185	6.760798	6.8780093	6.7472043	6.7937527	6.5512357	6.7560887	6.628459	6.6364	6.630037	6.825911	6.814179	6.657096	6.782632
ADRA1D	6.6495605	6.575815	6.6050496	6.7013383	6.573744	6.6843686	6.7612386	6.59415	6.5946937	6.5629225	6.5875273	6.521506	6.584385	6.680046	6.6095924	6.6555076	6.547242	6.659114	6.61597	6.5926743	6.57603	6.631049	6.5090823	6.7055817	6.640444	6.6045847	6.5097837	6.6334305	6.6555185	6.58769	6.616067	6.667623	6.770253	6.676959	6.690122	6.647703	6.722786	6.6895657	6.7322297	6.50618	6.61523	6.570965	6.6545343	6.6688085	6.65393	6.738791	6.5965495	6.6236677	6.602557
ADRA2A	7.056881	6.9900513	7.1121287	7.18456	7.0361586	7.1674733	7.0146046	6.941363	7.5253963	7.0374517	7.0307612	7.295976	7.353519	7.209994	6.991178	6.8347006	7.028747	7.294336	7.1651883	7.095969	7.183048	7.382985	7.037261	7.1282616	7.073333	7.012461	7.1062255	7.0951233	7.0739155	7.13066	6.8315125	7.424283	7.342318	7.1450815	7.2729354	7.0423856	6.8703933	7.2074175	7.2330303	7.1438427	6.81785	7.574227	7.1740375	7.0520997	6.9015684	6.972491	6.9925175	7.3013206	7.155962
ADRA2B	6.7973666	6.885634	6.8715644	7.0368533	6.773426	6.7706184	6.907998	6.800685	6.8358884	6.7802157	6.8206654	6.8203406	6.9357877	6.903994	6.878993	6.801253	6.9811187	6.979453	6.8947196	6.7990966	6.780514	6.766149	6.865809	6.9145975	6.9402204	6.874191	6.729507	6.7842083	7.041096	6.9402595	6.846395	6.824862	6.8406043	6.894587	7.1314206	6.972872	6.947972	6.76603	6.976284	6.9752445	6.8866863	7.0349956	6.829743	6.967129	6.874196	6.813044	6.7961855	6.9100466	6.9460316
ADRA2C	6.629652	6.6392307	6.642746	6.609386	6.6551056	6.6708403	6.6160655	6.7145286	6.6399345	6.6441565	6.706098	6.6316204	6.571968	6.6929207	6.6399307	6.5927963	6.5762324	6.624389	6.634945	6.616794	6.5635448	6.495388	6.6910586	6.672039	6.625903	6.615675	6.6275535	6.595098	6.5623655	6.6393046	6.5787454	6.545234	6.6850963	6.5388527	6.576999	6.6316833	6.601175	6.725291	6.5725965	6.61662	6.62722	6.6010094	6.6399555	6.5797334	6.669227	6.6180387	6.6804028	6.6693454	6.5585055
ADRB1	6.8234487	6.7835665	6.6810064	6.6827865	6.7309237	6.6767797	6.736685	6.728252	6.6959205	6.7126355	6.7246985	6.670758	6.675208	6.8970094	6.7580347	6.7932854	6.6773505	6.768305	6.6296487	6.7114406	6.694817	6.606596	6.7885847	6.6495256	6.6308618	6.765825	6.79158	6.713843	6.659055	6.6155586	6.6975455	6.6260552	6.571768	6.6744685	6.850993	6.7175746	6.738819	6.6839566	6.823638	6.752882	6.7026367	6.617764	6.6799674	6.6589904	6.7478175	6.919333	6.589945	6.713887	6.7558126
ADRB2	9.018832	8.633855	8.666311	8.381699	8.890178	8.990176	8.449679	8.812612	8.697641	9.207409	7.955707	8.272723	8.650785	8.682547	8.437987	8.329323	8.524777	8.462311	8.727313	9.117228	8.07587	8.879684	8.475908	8.70662	8.145163	9.003728	8.945401	9.127467	8.491461	8.667872	8.414329	8.835339	8.269707	8.9081745	8.484415	8.537233	8.73572	8.656607	8.205897	8.179671	8.13666	8.671639	8.505701	8.568281	8.80039	8.119195	8.545269	8.47082	8.327059
ADRB3	6.7433467	6.6485353	6.698976	6.673844	6.7254357	6.6485095	6.5923414	6.6549683	6.5975966	6.648207	6.5989823	6.76386	6.702506	6.748872	6.6822743	6.743452	6.7393627	6.5718365	6.69518	6.5945396	6.6008434	6.603405	6.6826944	6.70219	6.629634	6.651568	6.6379647	6.726369	6.6993613	6.699516	6.650557	6.689732	6.8026137	6.7954364	6.629827	6.7175746	6.648518	6.6284184	6.627985	6.825785	6.6495805	6.7209716	6.8437104	6.6675086	6.5823483	6.6932764	6.7624664	6.6832795	6.5945544
ADRBK1	6.6993046	6.683861	6.711903	6.673844	6.6077256	6.681246	6.817031	6.637774	6.586203	6.6809916	6.6158576	6.7119985	6.6464725	6.6523113	6.565872	6.7219324	6.7192545	6.5872	6.7712026	6.6014214	6.667558	6.7166653	6.756971	6.595017	6.536931	6.6045847	6.716996	6.7082067	6.566547	6.6155586	6.576362	6.6260552	6.6577444	6.6434393	6.686017	6.594844	6.6470766	6.6532445	6.6736517	6.67955	6.6104426	6.650445	6.6545343	6.6518073	6.502433	6.581284	6.6587386	6.6708546	6.6609035
ADRBK2	6.7118573	6.663423	6.62419	6.7027593	6.6897383	6.692026	6.523619	6.587503	6.6227317	6.867652	6.624427	6.699166	6.589256	6.687248	6.692569	6.575232	6.7455096	6.6215796	6.6467514	6.717064	6.7547584	6.7597218	6.6442213	6.7104735	6.7175107	6.6270075	6.722684	6.715344	6.748861	6.643152	6.8102865	6.681218	6.678766	6.6580634	6.745928	6.5660534	6.6538796	6.7622395	6.5742726	6.652137	6.585129	6.678999	6.801573	6.745106	6.6856565	6.691862	6.783412	6.6932373	6.5599303
ADRM1	9.098446	9.014256	8.929321	8.562869	9.164212	9.105106	9.183074	8.709169	9.281197	9.239644	9.277554	9.0055485	9.045616	9.167136	9.192967	9.173658	9.228671	8.700722	9.205498	9.124892	9.074458	9.095097	8.806219	8.784246	9.172667	9.4501705	9.159252	9.020512	9.1691885	9.225168	8.840261	9.255884	9.121868	9.01554	9.030965	9.121303	8.870918	8.818466	8.808277	8.934766	9.205873	8.797756	8.713921	8.721039	8.983957	8.730963	8.959622	8.724411	8.69613
ADSL	8.96674	9.306662	8.878855	8.991744	9.010268	9.167838	9.481346	8.987139	8.890664	8.995822	8.898332	8.771026	8.998145	8.614099	9.096555	8.969467	8.988831	8.563283	8.731699	8.97016	9.031551	9.09908	9.425586	8.936025	8.99296	9.445985	9.231866	8.921729	9.227381	8.936784	8.365513	8.986189	8.678246	9.013399	8.527613	8.996453	9.138614	9.124892	8.991744	8.93424	9.098446	8.64096	9.261273	9.352891	9.041035	9.410256	9.108008	8.802111	9.19023
ADSS	8.200539	7.539583	8.016492	8.089915	8.168213	7.8605747	8.656168	8.311884	7.5685925	8.276494	8.472341	8.127665	7.9587154	8.447855	7.97553	8.231956	7.825161	8.00313	8.103613	7.8087497	8.423412	8.105334	8.346761	8.081889	8.163107	8.370436	8.476309	8.097641	7.994032	7.990864	8.09836	8.083773	8.166976	7.654804	7.931291	7.8152733	8.359173	7.9220614	8.063774	7.8983736	8.310671	7.92303	7.950747	8.052811	8.234593	8.410917	8.119464	8.38648	8.109067
ADSSL1	6.687805	6.7222433	6.7642627	6.662063	6.624504	6.6380343	6.5736628	6.778725	6.7013364	6.608515	6.742294	6.7081585	6.7003784	6.6155987	6.6384883	6.7860937	6.667617	6.5422716	6.7019286	6.6130667	6.6632147	6.7135334	6.673402	6.5985045	6.67289	6.6910315	6.7097287	6.6934867	6.633819	6.597427	6.633525	6.7446074	6.587795	6.7116756	6.7675314	6.4384127	6.7671885	6.6781754	6.531966	6.636715	6.7221346	6.598929	6.698706	6.768695	6.6758685	6.6807446	6.712347	6.75028	6.620882
AEBP1	6.8852205	6.9959636	6.950309	6.8087997	7.126874	6.909561	7.027096	6.8698616	6.88258	6.944566	7.038244	6.810179	6.9027615	6.806566	6.911093	6.916628	6.9141784	6.8285275	7.0465174	6.9148555	6.780514	7.2908936	6.8522754	7.100088	6.9564524	6.8298054	6.97325	6.9228106	6.9312954	7.0076	6.8891277	6.9466734	7.054025	6.872849	6.9296927	7.0259757	7.1587367	6.723285	6.8495703	6.9312844	7.0201983	6.837989	6.9276657	6.8928213	6.872218	7.033862	6.9289002	6.801412	6.798805
AEBP2	7.1266766	7.1101418	7.103629	7.167382	7.0043516	7.0930524	7.192127	7.0366297	7.0197196	7.213756	7.0891895	7.074796	7.1340046	7.063803	7.1042004	7.0658216	7.08136	7.0031314	7.037921	7.003164	6.9863544	7.095549	7.059308	7.149906	6.933029	7.2715116	7.211043	7.2686863	7.0999074	7.023457	7.062975	7.275418	6.959156	7.1123805	6.881487	7.1318283	7.2077703	6.9224615	7.1995397	7.0909805	7.265771	7.0184164	7.1962104	7.18918	7.1525965	7.2887053	7.3250947	7.117665	7.153565
AEN	6.984594	6.985208	7.1329594	6.914838	6.9741006	6.8954473	6.9289875	7.1911073	6.90098	7.048582	6.917034	7.0157366	6.980647	7.0709357	7.1358695	6.8579264	6.979851	7.0549507	7.00422	6.9640446	6.8817244	7.093224	6.8339043	6.818854	7.0788474	7.052159	6.7791333	6.816316	6.9184985	6.7581344	7.086626	6.8486943	7.0635533	7.07413	6.9895215	6.915542	6.994764	7.0805154	6.8514876	6.7937527	7.1128135	7.1584587	7.0180483	6.8432665	7.115158	6.9106417	6.9911637	7.0808697	6.8236175
AES	6.653538	6.6645126	6.6102667	6.5990863	6.620787	6.630079	6.696495	6.686461	6.5930843	6.537983	6.633846	6.643796	6.5994782	6.850674	6.565872	6.694865	6.731744	6.577977	6.6505356	6.675066	6.5774813	6.5840044	6.688478	6.622355	6.662531	6.662052	6.6335254	6.7236714	6.7146096	6.6836734	6.6837	6.678569	6.7122793	6.712928	6.662773	6.5896053	6.6228304	6.6051564	6.6326313	6.593731	6.6359525	6.609713	6.7146645	6.66614	6.732393	6.6180387	6.768553	6.5862036	6.7154827
AFAP1	6.7179017	6.62297	6.587903	6.637171	6.580928	6.518181	6.421225	6.4845686	6.543927	6.523394	6.6420946	6.535177	6.631493	6.6445346	6.604046	6.617701	6.475777	6.555657	6.6415854	6.485078	6.634232	6.605004	6.676044	6.499332	6.6147885	6.530748	6.624623	6.578392	6.6614437	6.6895723	6.6517243	6.6303086	6.6195726	6.5704865	6.607182	6.5677233	6.719648	6.641755	6.6872964	6.556914	6.5773153	6.6832905	6.6317897	6.570737	6.49011	6.5950837	6.6691685	6.571396	6.624753
AFAP1L1	6.753763	6.585717	6.6400576	6.7514925	6.6682215	6.6691804	6.632956	6.7326636	6.683399	6.6154504	6.639539	6.684367	6.7867537	6.7174563	6.6822743	6.68383	6.7208457	6.570355	6.602551	6.849417	6.7623796	6.4971023	6.647115	6.737403	6.699755	6.670895	6.6900806	6.7359996	6.6531053	6.716611	6.6908274	6.766	6.742251	6.651616	6.748688	6.7987123	6.6087313	6.7063756	6.725861	6.7466235	6.791786	6.710575	6.741668	6.632153	6.746529	6.633905	6.688127	6.762784	6.6380467
AFAP1L2	6.814615	6.8964286	6.916517	6.9912205	6.8292413	7.0339575	6.7789426	6.9626455	6.7347646	6.832305	6.9368663	6.7945533	6.9464507	6.8013334	6.926974	6.802707	7.0378213	6.8637104	6.8341393	6.8239403	6.7547584	7.075368	6.8761234	6.739045	6.925065	6.8224587	6.886665	6.8546667	6.7904334	6.794227	6.819192	6.8853693	6.7038097	6.9652457	6.78416	6.8002515	6.952652	7.0855865	6.6029973	6.8973274	6.9483523	6.7063456	7.019275	6.976593	6.7511864	6.800302	6.771133	6.7968063	6.8420525
AFAR3	6.7142396	6.704222	6.688328	6.7765203	6.5350227	6.809349	6.7547965	6.780759	6.714826	6.645498	6.7099795	6.621782	6.7210264	6.6626205	6.6193976	6.6493006	6.69072	6.7585974	6.669925	6.740468	6.6905875	6.599841	6.735879	6.7239385	6.67998	6.752573	6.5999417	6.7744737	6.651883	6.6393046	6.7825	6.5926127	6.5522494	6.685945	6.716222	6.7768154	6.674921	6.564604	6.5970373	6.7116027	6.65801	6.6627245	6.6926575	6.6760497	6.5837855	6.5326138	6.711142	6.574721	6.640706
AFARP1	6.540058	6.625437	6.650388	6.5526314	6.514051	6.688924	6.6759787	6.610562	6.580653	6.572518	6.4451623	6.512067	6.638974	6.5271435	6.701522	6.4995146	6.461186	6.5529456	6.5303955	6.688133	6.6602674	6.5926685	6.554906	6.6275387	6.650126	6.7303143	6.5252595	6.653227	6.577222	6.565597	6.6286225	6.6798844	6.6933355	6.5910277	6.6325507	6.4822145	6.5769033	6.542044	6.3751345	6.55034	6.6347065	6.5321336	6.5664306	6.5243964	6.5866156	6.63251	6.653423	6.547054	6.597285
AFF1	6.7083592	6.7678504	6.8907833	6.6797748	6.7616854	6.859766	6.74504	6.582192	6.624083	6.666455	6.910492	6.6965566	6.818754	6.7516065	6.7205157	6.6649613	6.597917	6.803763	6.726062	6.709626	6.900962	6.6594334	6.6109266	6.670272	6.7369437	6.7501826	6.6677065	6.68507	6.6719985	6.746919	6.7686005	6.599883	6.6893783	6.820106	6.8366904	6.6833797	6.8107963	6.7010517	6.690465	6.761446	6.7731495	6.870171	6.8797503	6.752429	6.7264557	6.785773	6.746544	6.75028	6.8580995
AFF2	6.637119	6.6473813	6.6799326	6.7293673	6.573744	6.807793	6.6207175	6.591487	6.7123227	6.5467653	6.640757	6.603986	6.7763495	6.680046	6.7604394	6.7069397	6.633249	6.579506	6.673751	6.675066	6.648023	6.667629	6.6950397	6.6067424	6.603645	6.683513	6.5628176	6.668348	6.5691457	6.6468997	6.6837	6.6701665	6.5940704	6.6324306	6.648961	6.646124	6.627372	6.4821963	6.5725965	6.692512	6.6347065	6.5750055	6.688079	6.71797	6.570369	6.6876454	6.8464174	6.762784	6.737679
AFF3	6.6495605	6.6029077	6.549811	6.5206184	6.6047454	6.519698	6.530654	6.519301	6.6399345	6.625004	6.6130295	6.565062	6.584385	6.5972595	6.6782823	6.61599	6.604408	6.608204	6.5243483	6.632039	6.649565	6.554679	6.6093297	6.6445804	6.5034842	6.570304	6.546153	6.59847	6.667338	6.5757823	6.584763	6.579254	6.6437106	6.689693	6.657185	6.5693216	6.58779	6.5823264	6.601487	6.6443453	6.5953655	6.547875	6.641664	6.607722	6.589207	6.5798373	6.5886173	6.6105013	6.4388742
AFF4	7.8706856	7.7532363	7.8364687	8.109494	7.9536896	7.6716294	7.9016266	7.666079	7.899766	8.174426	7.784757	8.022878	7.51745	7.8617125	7.699887	8.231956	7.7963476	7.724256	7.488855	7.958716	7.7959857	8.035616	8.000232	7.8571334	7.7757998	8.09975	7.967998	8.099477	7.499037	7.994826	7.875161	7.807617	7.912637	7.9619102	7.85473	7.9295754	7.992177	7.7357464	7.8479137	7.7924385	7.8119135	7.8280935	8.175213	8.113583	8.065862	7.938858	7.810041	7.9469805	8.037432
AFG3L1	6.796457	6.556083	6.5971384	6.632384	6.7083097	6.654713	6.6053576	6.620455	6.5887785	6.7175145	6.632431	6.6316204	6.6585236	6.649187	6.633209	6.5572696	6.689358	6.657671	6.5866838	6.8081446	6.651037	6.6644807	6.5673575	6.4915466	6.6694765	6.693672	6.6704783	6.581661	6.6123376	6.6351523	6.6743975	6.5926127	6.514852	6.651616	6.584389	6.6136847	6.6103034	6.666411	6.6387997	6.609016	6.5512357	6.5594068	6.5513024	6.6207128	6.5866156	6.6296988	6.689397	6.630613	6.7420545
AFG3L2	8.223393	8.195584	8.0158	8.3478	7.9178114	8.339341	8.23719	7.9863267	7.899766	8.09733	8.084964	8.0093355	8.16107	7.8718557	8.140363	7.988918	8.1624975	7.645494	7.9541893	8.081104	7.793234	8.039745	7.994691	8.001511	8.109352	8.416662	8.115194	8.161904	8.120698	7.969293	7.730765	8.180521	7.9233847	8.155931	7.987087	8.040017	8.157195	7.978973	8.000842	8.079408	8.147436	7.7008243	8.301228	8.140219	8.123077	8.2835245	8.190052	7.8319316	8.150844
AFM	6.6258793	6.599117	6.5483365	6.5526314	6.62329	6.5500274	6.6580625	6.5488977	6.6253967	6.439097	6.5962577	6.666532	6.5627575	6.6279087	6.653522	6.5682845	6.5127754	6.508734	6.47625	6.6280518	6.5161986	6.606596	6.585038	6.5546083	6.590075	6.5341096	6.547765	6.6302013	6.542173	6.512128	6.6975455	6.4914403	6.571768	6.53753	6.5963607	6.603406	6.5359726	6.5665774	6.656618	6.5449963	6.5965524	6.6915765	6.694085	6.499811	6.548935	6.592029	6.595131	6.510225	6.6609035
AFMID	6.8755374	6.791796	6.8518677	6.8882785	6.868453	6.780405	7.0132675	6.797792	6.878373	6.885385	6.8259974	6.8191013	6.7976584	6.8053813	6.8917356	6.8347006	6.990262	6.8254743	6.920974	6.809846	6.846206	6.7901335	6.92911	7.008758	6.8100963	6.924935	6.9433303	6.820008	6.950644	7.006097	6.797571	6.867491	7.14927	6.687185	6.944566	7.1182637	6.8346725	6.954793	6.7577677	6.966678	6.8012543	6.6875105	6.760087	6.936435	6.767752	6.9106417	6.857767	6.7777314	6.881194
AFP	6.6161666	6.72985	6.6642203	6.7690864	6.8567944	6.7473025	6.6160655	6.8351874	6.6496773	6.87416	6.6089907	6.655617	6.8466506	6.586389	6.642731	6.647743	6.6544695	6.800783	6.53779	6.6529713	6.6523657	6.606596	6.6720724	6.562114	6.6489615	6.8112316	6.544858	6.482191	6.6136246	6.705457	6.6005955	6.6362195	6.7208405	6.6448407	6.7216353	6.735021	6.6595497	6.6455474	6.6445913	6.6616306	6.724138	6.822457	6.678317	6.730398	6.6719627	6.625453	6.7271004	6.574721	6.590461
AFTPH	7.006565	6.9614844	6.896236	6.822824	6.892446	7.0824785	7.0452166	6.92454	7.0994997	6.812496	6.9417367	6.96879	6.9969306	6.9237456	6.991872	6.8520317	7.0155826	6.8950357	6.9127316	6.8239403	6.9104414	6.9768286	6.951059	6.841707	6.9182606	6.892444	6.897822	6.896311	7.1452637	7.046524	6.9894094	7.0845857	6.987848	6.9337626	6.9909496	7.0296392	7.0197225	6.7942147	6.9410276	6.97417	6.983284	6.857991	6.983395	6.973196	6.917197	7.051051	6.9309053	6.808186	6.9911957
AGA	7.3102126	7.243576	7.06142	7.1712394	7.4985237	7.3084965	7.4669924	7.175425	6.8843102	7.4331355	7.2700963	7.238122	7.282299	7.3649673	7.240403	7.134309	7.0979643	7.0824676	7.2486854	7.269814	7.2509503	7.1861324	7.227328	7.2002206	7.2639666	7.6134257	7.2380657	7.397026	7.1848907	7.2043347	6.9411235	7.2440767	6.9646277	7.206248	7.0645275	7.0316453	7.2528296	7.1375966	7.3623476	7.166533	7.447721	6.9573493	7.342101	7.3280373	7.265096	7.5102763	7.220923	7.095975	7.1726165
AGAP1	6.7083592	6.72985	6.695448	6.7499804	6.5868287	6.708715	6.732491	6.6289983	6.7041936	6.735122	6.6420946	6.6871204	6.6488385	6.67424	6.6808805	6.647743	6.589629	6.602282	6.693843	6.686124	6.5904827	6.7053256	6.806613	6.757882	6.675265	6.629809	6.697143	6.678985	6.713532	6.709307	6.64573	6.637691	6.8167543	6.773078	6.7216353	6.766128	6.674921	6.6320453	6.820646	6.629222	6.617454	6.7187047	6.711511	6.709635	6.6577992	6.626886	6.774398	6.7390594	6.634084
AGAP11	6.6334805	6.601578	6.5585675	6.6445227	6.6299562	6.556403	6.528718	6.6998863	6.663596	6.567084	6.526496	6.473264	6.5417266	6.8264174	6.6455913	6.6058726	6.6166377	6.4884048	6.6376367	6.809846	6.5203524	6.568709	6.4934006	6.9068274	6.646519	6.561533	6.636401	6.7181745	6.4935036	6.7675815	6.6755724	6.6454268	6.757529	6.588306	6.544526	6.5262446	6.673489	6.473587	6.7562637	6.6267285	6.5618734	6.7858167	6.6084766	6.62216	6.5837855	6.663097	6.681796	6.6277914	6.578434
AGAP2	6.7805314	6.6610975	6.689558	6.6812387	6.8342943	6.836226	6.8182516	6.7326636	6.5707273	6.728817	6.6490383	6.666532	6.73506	6.7073283	6.5966845	6.714489	6.809856	6.7811284	6.7437997	6.688133	6.6891074	6.6478605	6.780098	6.716966	6.7893534	6.7991943	6.716996	6.762175	6.6993613	6.597427	6.707149	6.763098	6.6913486	6.683662	6.7216353	6.8599467	6.7443204	6.6700625	6.8390455	6.69374	6.795232	6.6853805	6.8328648	6.787253	6.748996	6.8283353	6.7500854	6.8662515	6.754757
AGAP3	6.9296293	6.7427087	6.8736773	6.7027593	6.856008	6.7764244	6.947081	6.9508257	6.7439284	6.689974	6.857613	6.8385954	6.91393	6.766466	6.7864943	6.847703	6.8530507	6.738635	6.8186474	6.8220243	6.804544	6.7533417	6.806613	6.742314	6.846762	6.8976398	7.1158023	6.6638556	6.809538	6.870564	6.6298056	6.872939	6.735661	6.7528872	6.7700067	6.7581987	6.8520064	6.76603	6.7337255	6.761446	6.8987775	6.9709783	6.941332	6.857558	6.8112817	6.644356	6.792732	6.918928	6.8957176
AGAP6	7.0862827	7.099546	6.9810276	7.2104993	6.914574	6.951908	6.9277773	7.1192455	7.116049	7.0510917	7.1048727	7.231531	7.0268846	7.228544	7.133458	7.100666	7.1256638	7.080905	6.961553	6.999161	7.099546	7.076842	7.0908036	7.1419497	7.1256576	6.9669523	7.094688	7.155496	7.119504	7.105828	7.165948	6.8524585	7.044837	7.320877	7.065501	7.195999	7.0275564	7.2004275	7.3268957	6.9903955	6.9578977	7.0413585	7.0972323	7.1197524	7.02401	7.048907	7.099498	7.2451406	7.096902
AGAP7	6.7846184	6.691794	6.62792	6.813583	6.736646	6.6691804	6.6269693	6.690247	6.6016493	6.661201	6.618695	6.82736	6.7176046	6.569642	6.8320208	6.6274676	6.641676	6.802212	6.802215	6.643616	6.667558	6.6842504	6.71135	6.622355	6.7522597	6.7128444	6.7731643	6.782909	6.677013	6.660655	6.7488427	6.6743083	6.7080913	6.7628264	6.68324	6.83105	6.6777925	6.647607	6.7810636	6.8347697	6.663885	6.6365814	6.812264	6.8627014	6.8293476	6.8488812	6.8292246	6.647333	6.6987524
AGAP8	7.9372034	8.303725	7.7103643	8.7293	8.092961	7.6803436	7.8402762	8.022615	8.472002	8.301032	8.25061	8.230475	7.892542	8.206744	8.098482	8.063917	8.101725	8.2361145	8.089078	7.9515715	8.467572	8.425203	7.926247	8.459695	8.534493	7.799672	8.035342	8.336337	7.814685	8.23336	8.123222	7.9018593	8.335494	7.922817	7.997856	8.408018	7.8845563	8.48523	8.72079	8.357431	7.911983	7.8719625	7.823606	8.212717	8.295509	8.025394	8.307936	8.372988	7.853939
AGBL1	6.7200947	6.6095924	6.608982	6.62331	6.692212	6.5412397	6.7086387	6.7534647	6.533412	6.616829	6.581616	6.5559244	6.643932	6.6929207	6.7254996	6.688422	6.550772	6.6995773	6.542784	6.6416965	6.658828	6.677527	6.5522537	6.636237	6.596323	6.5584106	6.60621	6.662428	6.6807632	6.633147	6.64573	6.526266	6.697463	6.7268558	6.681971	6.554316	6.5933614	6.5401497	6.679548	6.534535	6.7307253	6.596813	6.613439	6.715256	6.452629	6.7281575	6.582982	6.64295	6.630142
AGBL2	6.6457844	6.762938	6.641393	6.632384	6.91034	6.6532087	6.655094	6.690247	6.7426543	6.7276254	6.5643163	6.675022	6.7123485	6.6595235	6.628906	6.575232	6.6315947	6.6299624	6.767808	6.611168	6.679809	6.7020154	6.6842804	6.63457	6.547195	6.688795	6.6200967	6.6425643	6.7477465	6.626985	6.7586465	6.659352	6.6026125	6.6884522	6.592114	6.6818023	6.625797	6.6761155	6.7274437	6.765265	6.697986	6.674676	6.7368617	6.70671	6.7002687	6.706163	6.617891	6.6612787	6.617174
AGBL3	6.6148562	6.801095	6.586622	6.645905	6.4725904	6.6966567	6.6009994	6.5835624	6.666299	6.6809916	6.7363725	6.816417	6.724191	6.635166	6.6384883	6.639842	6.6348395	6.6051817	6.619979	6.647289	6.6425214	6.8054276	6.6556377	6.749042	6.7348285	6.491557	6.6559734	6.595098	6.600861	6.643152	6.601721	6.618599	6.7465544	6.734359	6.6502542	6.6084857	6.68945	6.589621	6.8476343	6.5788407	6.644755	6.8072467	6.7131844	6.6178546	6.7511864	6.5980425	6.681796	6.7613015	6.5390778
AGBL4	6.536114	6.5509443	6.5188017	6.607685	6.6458235	6.50591	6.567193	6.5993533	6.6566567	6.564205	6.6461964	6.60261	6.5994782	6.5956984	6.6384883	6.6916704	6.5712104	6.6299624	6.618542	6.688133	6.5706205	6.5600967	6.6842804	6.683604	6.689265	6.7012053	6.6454325	6.654825	6.4582434	6.769357	6.64931	6.722813	6.6437106	6.705063	6.5587497	6.6801496	6.640695	6.6700625	6.6296268	6.617883	6.61523	6.6627245	6.623487	6.5869203	6.6119323	6.567678	6.6150985	6.6932373	6.6145163
AGBL5	6.738982	6.8761406	6.55424	6.539415	6.860245	6.7580805	6.8416114	6.836178	6.7902093	6.7812157	6.7898693	6.776359	6.7176046	6.7529883	6.8211265	6.828717	6.731744	6.870671	6.90993	6.6529713	6.769065	6.7549314	6.7442794	6.7974887	6.738938	6.679866	6.7489853	6.726369	6.869445	6.7750726	6.7696753	6.820792	6.830285	6.6935744	6.8050776	6.628438	6.7711477	6.7885013	6.8423715	6.8025293	6.7429585	6.864266	6.591962	6.743864	6.7975354	6.762513	6.8706384	6.6751432	6.777843
AGC1	6.5626817	6.590752	6.6566486	6.637171	6.716093	6.713077	6.6847696	6.665429	6.7861376	6.7276254	6.77683	6.581039	6.714482	6.74752	6.9992185	6.6711774	6.5022144	6.6690755	6.619979	6.7479305	6.64395	6.6293144	6.586528	6.6309295	6.678854	6.708972	6.6107244	6.8364596	6.667338	6.750414	6.7249146	6.722813	6.7400985	6.7426515	6.747291	6.714185	6.714338	6.693347	6.7636685	6.601438	6.633535	6.7998557	6.7682624	6.616283	6.7106886	6.6862645	6.6753182	6.5683026	6.696325
AGER	6.672129	6.5548153	6.54408	6.706767	6.703389	6.7764244	6.7667923	6.6154313	6.775083	6.7871146	6.647665	6.78597	6.632797	6.7556925	6.730395	6.794461	6.7592716	6.7585974	6.686179	6.680587	6.716992	6.7425656	6.8100624	6.7186184	6.662531	6.8362103	6.678934	6.7236714	6.7307525	6.5243	6.809196	6.8105345	6.819202	6.7890863	6.9017434	6.649384	6.726812	6.6839566	7.002441	6.780717	6.780738	6.6116505	6.6267943	6.730398	6.649049	6.757089	6.8504286	6.7777314	6.8157115
AGFG1	6.713026	6.79275	6.9443126	6.7841654	6.8538885	6.859766	6.9647	6.9045157	6.842649	6.803224	6.8983207	6.7081585	6.8458343	6.978174	6.8673053	6.968008	6.801254	6.820552	6.8853827	7.1098995	6.8553834	6.6941924	6.9403524	6.6582947	6.8592477	6.910749	6.7514715	6.916443	6.8903413	6.9781885	6.9763465	6.741981	6.7553806	6.786448	6.8979645	6.8495173	6.9956617	6.6972694	6.817448	6.785624	6.976764	6.8174286	6.866741	6.784397	6.8145123	6.937102	6.9007273	6.8863277	6.950546
AGFG2	6.861465	6.670129	6.695448	6.591165	6.7480497	6.7101293	6.6996646	6.83205	6.753528	6.6016526	6.7629642	6.60261	6.691634	6.720575	6.7929745	6.688422	6.7242117	6.7733736	6.8094683	6.6970525	6.7103257	6.7945614	6.6826944	6.784555	6.741166	6.697293	6.769131	6.731735	6.674552	6.6625743	6.7384286	6.6701665	6.722927	6.665748	6.747291	6.7629023	6.842705	6.8403993	6.7071705	6.835994	6.6664042	6.6606283	6.7368617	6.6898003	6.847928	6.745819	6.780082	6.7598176	6.7295866
AGGF1	6.9455056	7.0277114	6.949275	7.1176643	6.942471	6.855514	7.0632124	6.981129	6.7347646	6.8795767	6.94558	6.973747	6.966852	6.9283247	6.9595027	7.043988	6.8265324	6.8393707	6.9465384	6.992572	6.7623796	6.987377	6.988685	6.872692	6.837122	6.919382	7.128654	6.8975506	6.9125385	6.9781885	6.9568553	7.046352	6.737833	6.863815	6.9232736	6.9657598	6.950872	6.85015	7.0401425	6.955099	7.0474243	6.97436	6.922627	6.890297	6.9262276	7.00273	6.8556504	6.896442	6.994733
AGK	7.595769	7.4395347	7.2707267	7.5242505	7.4179277	7.430841	7.4257407	7.271073	7.15982	7.4245863	7.487479	7.254368	7.386565	7.322063	7.424742	7.277197	7.667824	7.178413	7.3812523	7.3079214	7.390444	7.261023	7.281941	7.544516	7.296808	7.8859134	7.344208	7.4075875	7.436644	7.471238	7.2197733	7.3460464	7.1186714	7.4478793	7.2652836	7.4192924	7.5970497	7.293281	7.3696313	7.544152	7.291864	6.904619	7.377269	7.566891	7.6521573	7.3573303	7.4837794	7.1387315	7.398903
AGL	7.341628	7.232569	7.323996	7.125706	7.189349	7.0751605	7.0504065	7.347957	7.15982	7.2708554	7.3673005	7.254368	7.1613173	7.346882	7.3416862	7.1786633	7.131971	7.101728	7.145028	7.15706	7.166368	7.3627295	7.22875	7.2399497	7.301116	7.140563	7.1671495	7.152603	7.321859	7.0710707	7.2263637	7.250796	7.173686	7.1497755	6.996588	7.3983917	7.234975	7.148697	7.182083	7.144688	7.3542376	7.104225	7.2517643	7.365422	7.3520355	7.3260603	7.2562995	6.978037	7.174714
AGMAT	7.10192	7.1218085	7.11001	6.881079	7.1567607	7.087055	7.369837	7.148756	6.9748993	7.1032577	7.1869397	7.04749	7.031162	7.0806494	7.1853805	7.1938705	7.0856667	6.927662	7.4033318	6.893376	7.249304	7.1399703	7.2570486	7.046414	7.229404	7.3493695	7.0384393	7.1236677	7.370622	7.0828295	6.885161	6.9152813	6.987848	7.160801	6.94338	6.9368353	7.3033905	6.887697	7.170308	6.973092	7.194768	6.870171	7.1662116	7.3398986	7.357712	7.700287	7.2447658	7.219413	7.2381263
AGPAT1	7.215345	7.4429207	7.3075957	7.05358	7.3640327	7.6010194	7.3809032	7.2294602	7.384092	7.2866035	7.478842	7.4426928	7.477932	7.6364775	7.507822	7.3988194	7.591738	7.3277087	7.4164257	7.256366	7.2791805	7.4771566	7.1512804	7.303196	7.515329	7.1519403	7.279702	7.2785234	7.334678	7.268813	7.380323	7.2609158	8.113076	7.318888	7.3485303	7.38738	7.1640644	7.410787	7.1193724	7.3231616	7.3023367	7.1584587	7.214404	7.104871	7.3346133	7.1785927	7.158363	7.2908936	7.088993
AGPAT2	7.204493	7.164151	7.1179075	6.8882785	7.039341	7.1228695	7.214351	7.2091703	7.17726	7.030793	7.1830306	7.011061	6.9280777	7.2122316	7.142085	7.134309	7.171735	7.1048636	7.08483	6.9655185	7.1621194	6.9981666	6.961481	7.1561203	7.0779886	6.9052296	7.05181	7.116133	7.116736	7.105828	7.167801	7.2977867	7.242577	7.128653	7.1590376	6.877334	6.866511	6.9284525	6.883682	7.2232323	7.131275	7.038075	7.079845	7.0063195	7.0027785	6.9206724	7.1509943	7.123665	7.4672327
AGPAT3	6.821318	6.830396	6.8997054	6.7589	6.861666	6.7955866	6.7144012	6.7721653	6.873786	6.8491964	6.894248	6.733357	6.836771	6.948723	6.8487244	6.7594433	6.8210278	6.7522683	6.8737335	6.931885	6.852693	6.835779	6.801699	6.888139	6.8969293	6.838338	6.7985015	6.936905	6.9736185	6.77312	6.6952353	6.9501038	6.8558545	6.786448	6.84718	6.793578	6.842705	6.941528	6.6920815	6.7868185	6.845092	6.7858167	6.80513	6.8267303	6.820122	6.8902483	6.924423	6.78674	6.775354
AGPAT4	7.4472013	7.0416584	7.104795	7.2986054	7.2085776	7.181041	7.038031	7.109665	7.075895	7.2921767	7.0187335	7.1531034	7.3733506	7.3459826	7.0475583	6.9047937	7.1793213	6.999317	7.320747	7.3136563	7.125183	7.2021337	7.010483	7.3820386	7.159898	7.3572907	7.06142	7.4294086	7.0132065	7.1118393	7.121627	7.134615	7.0844774	7.0329285	7.146243	7.4610214	7.0840726	7.305596	7.113286	7.0028005	7.0359592	6.9917746	6.8712735	6.8928213	7.6064615	6.9347305	7.3243937	7.0808697	6.9628167
AGPAT5	6.9708133	6.6896763	6.888366	6.8847666	6.952604	6.7706184	7.00413	6.8824897	6.764566	7.005195	6.906057	6.8938813	6.904361	6.8673673	7.0145125	6.881049	6.7955217	6.7053814	6.9113507	6.8568497	6.9377375	7.0121803	6.9622474	6.712136	6.86278	7.0268493	6.961458	6.878756	6.9304824	6.8725724	6.6919494	6.8326583	6.6577444	6.806264	6.8275065	6.6949086	6.9338994	6.911272	6.8441625	6.850046	7.021678	6.650445	6.9645243	7.0753284	6.9139457	6.957177	6.9690733	6.762784	6.8567786
AGPAT6	6.8437147	6.8197393	6.927472	7.017063	6.7606516	6.930708	6.7876124	6.9027905	6.8373265	6.82572	6.902202	7.0169992	6.8734145	6.815563	6.770209	6.8520317	6.807	6.6620893	6.765747	6.9283276	6.757217	6.909205	6.801699	6.7456594	6.8602185	6.771701	6.7489853	6.8076577	6.7042484	6.769357	6.8146653	6.804948	6.868054	6.877798	6.703605	6.7366004	6.8246346	6.832794	6.6857624	6.7626853	6.9030123	6.6832905	6.889833	6.855925	6.8145123	6.696141	6.811049	6.7642293	6.830368
AGPAT9	8.2344265	8.504246	8.689877	7.8441024	7.948311	9.045638	7.9726844	8.533873	8.702832	7.869779	8.573232	8.929074	8.529184	8.828336	8.603519	8.304278	8.688458	8.908196	8.06946	8.435367	8.3861065	7.886909	7.9331946	8.425386	8.276317	7.7108893	8.439115	8.089078	8.686129	8.508493	9.309143	8.61586	8.340244	8.507336	8.452227	7.7443633	8.032076	7.8214927	8.072136	8.360389	8.51561	8.249914	8.754143	7.837656	7.7070565	8.256596	8.067735	8.752972	8.351669
AGPS	7.4711523	7.304093	7.591493	7.217826	7.361966	7.440072	7.4406986	7.570795	7.1930614	7.3909574	7.39645	7.200744	7.237441	7.3747354	7.478558	7.3673887	7.386275	7.3195944	7.3960114	7.4015965	7.2975464	7.2940826	7.371531	7.131696	7.206864	7.5232177	7.2852044	7.332647	7.537698	7.415494	7.354671	7.3065934	7.3571215	7.361365	7.4917445	7.296023	7.334943	7.275056	7.251827	7.2765694	7.386636	7.038075	7.571309	7.428198	7.412319	7.308492	7.3539715	7.269233	7.486299
AGR2	6.647065	6.752237	6.6799326	6.6944575	6.624504	6.63958	6.647575	6.821422	6.664965	6.6913147	6.690513	6.727107	6.6037054	6.6077576	6.789779	6.680681	6.6166377	6.5644836	6.687389	6.632039	6.6063466	6.675806	6.670637	6.6685624	6.6905413	6.741023	6.578541	6.653227	6.845554	6.742928	6.84524	6.698049	6.7909074	6.765543	6.658668	6.633327	6.665386	6.5606174	6.67655	6.666475	6.826149	6.534007	6.7051277	6.68152	6.735865	6.496895	6.7441025	6.75028	6.8027415
AGR3	6.680448	6.6896763	6.6920104	6.8617425	6.795117	6.769113	6.665531	6.7743254	6.791593	6.7812157	6.6971774	6.7738113	6.6851373	6.710201	6.750271	6.727669	6.8026605	6.7263827	6.767808	6.669469	6.7000203	6.7901335	6.8921375	6.7664175	6.644208	6.708972	6.814605	6.702025	6.763944	6.705457	6.7465367	6.7115283	6.7145023	6.8035464	6.7445664	6.7109666	6.7443204	6.7402596	6.71333	6.79482	6.8012543	6.758268	6.877188	6.8072257	6.757794	6.6528597	6.825717	6.808186	6.7306995
AGRN	7.074315	7.23807	7.113333	7.206763	7.287907	7.344014	7.0552287	7.141236	7.3597426	7.1373987	7.1002827	7.2818837	7.2716804	7.319022	6.97055	7.343823	7.1549506	7.3586593	7.2188454	7.3009496	7.30151	7.019366	6.9652877	7.2338743	7.240687	6.8481555	6.978952	6.8687	7.2122416	7.317421	7.1492906	7.2370353	7.254099	7.11758	7.2672477	7.596884	7.1202807	7.033319	7.3317018	7.109652	7.0786624	7.1431775	7.1157146	7.337104	7.0467105	7.1566057	7.133208	7.305837	7.245201
AGRP	6.6161666	6.6849475	6.6932707	6.791385	6.5977135	6.7473025	6.7114635	6.674743	6.6511636	6.705511	6.6367493	6.6651726	6.816892	6.70019	6.755796	6.7219324	6.5995684	6.7129455	6.6836634	6.669469	6.7664495	6.644515	6.60186	6.6445804	6.699755	6.6898484	6.6291595	6.627009	6.6543975	6.6796594	6.640695	6.7645283	6.607053	6.745329	6.712133	6.6914783	6.683792	6.655025	6.696438	6.700904	6.6359525	6.727384	6.641664	6.6020994	6.5903563	6.6932764	6.732206	6.6105013	6.686539
AGT	6.6522803	6.697365	6.7264214	6.6293406	6.8369126	6.9561515	6.669744	6.69272	6.879758	6.736449	6.757951	6.723046	6.6561375	6.6507945	6.77716	6.609274	6.722527	6.802212	6.7223897	6.7990966	6.804544	6.740869	6.7645054	6.6445804	6.644208	6.863264	6.6168494	6.682103	6.7455974	6.629067	6.635976	6.699328	6.6577444	6.8087015	6.7363586	6.742535	6.6823473	6.7816696	6.7148204	6.7343907	6.776963	6.7380743	6.630158	6.855925	6.7159123	6.8144994	6.6959143	6.830599	6.58793
AGTPBP1	8.98282	9.774146	9.224579	8.963333	9.066286	9.00178	8.996453	9.231182	9.194375	8.822337	9.445245	9.437815	9.383267	9.479401	9.095709	9.402336	9.357422	9.645531	9.282261	9.429498	9.472805	8.818233	8.723964	9.210264	9.162382	8.702298	9.317554	9.35964	8.997592	8.996743	9.767345	9.167136	9.245424	9.154834	9.490484	8.983416	8.910236	9.0502405	9.159986	9.154834	9.2704735	9.424855	9.057902	8.800653	8.986189	9.173658	9.142241	9.3025055	9.319333
AGTR1	6.7481413	6.8514028	6.7388525	6.6217933	6.716093	6.6532087	6.669744	6.762543	6.6002436	6.731371	6.732795	6.6679225	6.635383	6.67424	6.730395	6.6711774	6.722527	6.6037316	6.7787743	6.676924	6.716992	6.641191	6.7862935	6.7239385	6.7471333	6.6477103	6.6136184	6.7277975	6.7466826	6.670129	6.7395315	6.7458982	6.7553806	6.720634	6.710691	6.714185	6.7671885	6.6605334	6.650584	6.682049	6.7591386	6.640447	6.554762	6.6675086	6.7511864	6.635415	6.633583	6.7852125	6.675863
AGTR2	6.7118573	6.5941563	6.622909	6.728036	6.610428	6.7375207	6.5607104	6.7349477	6.586203	6.6874046	6.534862	6.6411753	6.5330057	6.65504	6.589739	6.756354	6.614962	6.717658	6.6775637	6.671321	6.734947	6.7486525	6.622474	6.8011	6.684619	6.7351575	6.5938444	6.6775823	6.682061	6.7787886	6.5873075	6.642425	6.6515565	6.667029	6.6558113	6.5896053	6.6777925	6.7081647	6.5451107	6.6783123	6.625952	6.6708803	6.651349	6.715256	6.603582	6.736125	6.587305	6.737597	6.6516175
AGTRAP	8.37884	8.128926	8.493532	8.043338	8.836954	8.512737	8.538277	8.480426	8.614456	8.197499	8.240079	8.376992	8.544823	8.490254	8.650785	8.431498	8.616995	8.784499	8.498441	8.381007	8.425386	8.408676	8.071893	8.11228	8.312954	7.846193	8.500049	8.371701	8.488468	8.237508	8.646065	8.429322	9.061952	8.314249	8.545541	8.216955	7.9009833	8.251882	7.88748	8.271992	8.107066	8.706839	8.28787	7.8520956	7.8592634	7.9469814	7.9591064	8.324998	8.300678
AGXT	6.668548	6.652337	6.667964	6.673844	6.8027763	6.763373	6.7802343	6.827793	6.7686515	6.867652	6.701037	6.6924806	6.8357077	6.8275414	6.692569	6.585148	6.8542576	6.744739	6.810458	6.695263	6.8232017	6.747128	6.83271	6.7104735	6.7252936	6.7327266	6.831972	6.8364596	6.6375046	6.817695	6.7326894	6.761695	6.761874	6.684839	6.774963	6.7411737	6.6708097	6.8018913	6.7411695	6.5516167	6.646025	6.8047714	6.78849	6.7330503	6.613217	6.622539	6.7477565	6.702451	6.8387647
AGXT2	6.667203	6.457264	6.5840354	6.5692515	6.593654	6.5714498	6.5559063	6.6007285	6.502797	6.572518	6.5222025	6.566532	6.6235557	6.515168	6.531939	6.6726866	6.6611304	6.6037316	6.5664887	6.504402	6.6023316	6.53076	6.6152587	6.6495256	6.5291815	6.4419823	6.6136184	6.6394234	6.5982366	6.5475545	6.6720943	6.49889	6.6515565	6.5263367	6.584389	6.6300044	6.586433	6.568574	6.531966	6.6547666	6.539706	6.490958	6.581849	6.451472	6.4933324	6.5395613	6.5965495	6.637386	6.689016
AGXT2L1	6.6321907	6.6769457	6.751146	6.7399707	6.6091413	6.6058497	6.6774426	6.7754717	6.6031175	6.7486963	6.6216874	6.563562	6.538934	6.666997	6.745528	6.867074	6.564831	6.6404543	6.709185	6.5945396	6.7183857	6.675806	6.721765	6.7154436	6.742204	6.481243	6.6107244	6.62386	6.759479	6.761786	6.576362	6.576484	6.8167543	6.8314867	6.728453	6.6801496	6.6934137	6.7922935	6.627985	6.7890143	6.755197	6.7465487	6.717851	6.644742	6.7546835	6.793743	6.817048	6.7296143	6.668485
AGXT2L2	7.4119573	7.5769205	7.4884667	7.6914406	7.6327605	7.484031	7.674317	7.6607575	7.769237	7.64113	7.4933815	7.6494904	7.5952296	7.7430153	7.6344185	7.8463044	7.5012274	7.742284	7.603461	7.5602865	7.6219172	7.5301886	7.5507545	7.7002945	7.545124	7.413685	7.53889	7.5110517	7.3645244	7.5737114	7.9742074	7.4659786	7.698225	7.602015	7.5139084	7.6103888	7.3684125	7.875746	8.02729	7.4042397	7.405746	7.6759353	7.5569105	7.5150113	7.4890065	7.575315	7.685873	7.673104	7.6547894
AHCTF1	6.715436	6.6153765	6.643938	6.744411	6.764843	6.751337	6.659531	6.5614495	6.610016	6.658463	6.693171	6.6569595	6.606166	6.732133	6.6661725	6.6353483	6.7788863	6.7506733	6.6686525	6.695263	6.759877	6.639544	6.6239357	6.7957144	6.622335	6.715307	6.624623	6.729106	6.726181	6.796313	6.6885653	6.642425	6.4451623	6.689693	6.648961	6.6300044	6.789612	6.798091	6.8008213	6.7296634	6.7003913	6.723286	6.7131844	6.709635	6.623488	6.5535316	6.6349926	6.703939	6.601299
AHCY	7.739436	7.911856	7.7745275	7.5167413	8.165217	7.6099715	8.081728	7.799887	7.526821	7.634144	8.121711	7.597931	7.710691	7.838873	7.847251	7.573705	7.6818933	7.310146	7.7695417	7.595499	7.5327187	7.87751	7.5620346	7.5117908	7.8238134	8.417459	7.906677	7.6663375	7.8575926	7.720204	7.5039363	7.628423	7.9654493	7.5121055	7.599569	7.5011578	7.672296	7.7100425	7.374682	7.60758	7.8582487	7.2784667	7.8010025	7.6227684	7.453502	7.826528	7.611105	7.569297	7.681185
AHCYL1	8.908946	8.80927	8.7042465	8.623396	8.355856	9.199205	8.554461	8.6614685	8.635866	8.530019	8.657728	8.834806	9.024724	8.62548	8.719817	8.640149	8.793527	8.632514	8.62997	8.906591	8.677084	8.659162	8.686573	8.74799	8.674793	8.759512	8.849033	8.812608	8.74574	8.782484	8.679161	9.008444	8.591069	8.826344	8.784748	8.628021	8.578718	8.657752	8.497347	8.771722	8.532106	8.497669	8.584298	8.755075	8.655452	8.666998	8.702565	8.619536	8.66222
AHCYL2	6.9634385	7.0200753	6.9600453	6.8865767	6.942471	6.9561515	6.965829	6.968419	6.8042145	7.1015716	6.911389	7.000975	6.929954	6.9547133	6.989379	7.04105	6.9484644	6.8559527	7.001128	6.757186	6.960859	6.9181013	6.9038563	6.940336	6.9425473	6.9669523	6.9802465	6.9793444	6.984645	6.984689	7.1345315	7.0194597	6.9529176	7.02893	7.018312	6.9137545	6.9917016	7.027292	6.7148204	6.8347697	6.9236217	6.7901874	7.0328584	7.003042	7.1182923	7.024273	6.983377	6.801412	6.982829
AHDC1	6.7625623	6.6712475	6.766427	6.6605105	6.680918	6.7346964	6.742095	6.7743254	6.8072248	6.8535933	6.841624	6.6937733	6.900375	6.765189	6.716915	6.667973	6.886685	6.636009	6.6403737	6.7659864	6.8255596	6.7166653	6.674691	6.7154436	6.695103	6.7214556	6.7142377	6.7949424	6.6602435	6.593553	6.55518	6.7060823	6.777033	6.747884	6.724308	6.67527	6.627372	6.6682506	6.8423715	6.6962414	6.6933737	6.6875105	6.7146645	6.764576	6.667948	6.616455	6.7010493	6.7124977	6.6516175
AHI1	6.654843	6.663423	6.6738515	6.7514925	6.6286674	6.665854	6.736685	6.720232	6.67913	6.77207	6.8161554	6.72446	6.6827965	6.7174563	6.8384914	6.657141	6.731744	6.656188	6.81245	6.6565905	6.799839	6.766149	6.7934256	6.678742	6.769734	6.758045	6.8120832	6.847191	6.8578997	6.8275533	6.6697865	6.6495624	6.5983906	6.6605735	6.6779184	6.606756	6.892525	6.6514125	6.6736517	6.871202	6.8619075	6.466019	6.671888	6.737164	6.83352	6.757089	6.8453574	6.619267	6.635409
AHNAK	11.953071	11.537828	11.595559	10.978463	11.184071	11.589419	11.233218	11.427303	11.030859	11.617079	11.139175	10.811763	11.586901	11.347959	11.27268	11.118772	11.384812	10.946306	11.222254	11.742311	10.872006	10.993012	11.000728	11.050931	11.298254	11.432419	11.327337	11.359852	11.117162	11.228722	10.2169695	11.338394	10.590896	11.04269	11.075888	11.114946	11.327337	11.509363	10.386873	10.731755	11.287632	10.2061615	10.762003	11.175462	11.465879	10.841046	11.243273	10.875991	11.266663
AHNAK2	6.5508122	6.536504	6.7489157	6.7514925	6.706019	6.6708403	6.6300354	6.7167883	6.5989456	6.579432	6.624427	6.691123	6.7101207	6.617138	6.6009846	6.694865	6.623173	6.519764	6.6712193	6.795488	6.60902	6.631049	6.661	6.6582947	6.647712	6.765825	6.590926	6.6441145	6.679536	6.6412487	6.539242	6.6113214	6.742251	6.605822	6.599206	6.7014647	6.643708	6.7779784	6.6326313	6.687831	6.614064	6.605555	6.7051277	6.6872087	6.6565413	6.5904474	6.827017	6.6277914	6.674552
AHR	11.451477	11.512401	11.498924	12.327822	11.849855	11.390737	11.143441	12.109571	11.600581	11.382349	11.417289	11.764881	11.517931	11.653101	11.233218	12.106104	11.61022	12.201495	11.883251	11.228722	11.895759	11.548728	11.822081	11.913061	11.775458	11.342992	11.238334	11.365143	11.3777685	11.722556	12.552843	11.490609	11.597711	11.953071	11.872911	12.168021	11.545932	11.686201	11.926974	11.77187	11.798433	11.6763315	11.523502	11.949309	12.233041	11.671194	12.168021	11.869666	12.032966
AHRR	6.5482125	6.5390444	6.5148487	6.606144	6.6458235	6.6626287	6.4678254	6.610562	6.7283893	6.630382	6.5222025	6.509082	6.5454717	6.5664725	6.584363	6.5104566	6.5096693	6.565877	6.678826	6.555442	6.706516	6.613476	6.4589896	6.622355	6.5569634	6.499828	6.5895433	6.6577706	6.577222	6.6412487	6.577503	6.4958787	6.55012	6.628315	6.567893	6.5591764	6.721203	6.5959578	6.6218095	6.5801578	6.566055	6.6365814	6.5579348	6.5077314	6.5505714	6.559547	6.587305	6.6584787	6.4997187
AHSA1	8.305353	8.035359	8.418784	8.16534	8.158937	8.394169	8.383035	8.064966	8.379537	8.297828	7.874584	7.995745	8.001122	7.9783516	8.10973	8.168213	8.264807	8.037284	7.981588	8.060601	8.283359	8.250415	8.123651	7.9479446	8.042316	8.317491	8.163418	8.347777	8.103468	8.159694	7.8271923	8.09836	7.987732	8.227983	8.09733	7.8745756	8.181346	8.147445	8.153461	8.080538	8.231488	8.551185	8.390764	8.257247	8.051214	8.089638	7.7634497	7.9868183	8.090065
AHSA2	8.281796	7.9841747	7.982815	9.1354885	9.024724	8.222595	8.586459	9.03402	8.878643	9.088079	8.187445	8.866005	8.082035	8.559324	8.528834	8.617916	8.743229	8.6624365	8.781504	8.281281	8.71363	8.455999	8.829798	8.734947	8.643179	8.420819	8.389023	8.510899	8.236644	8.434316	8.661981	8.603519	8.764013	8.603095	8.807998	8.766714	8.421526	8.913238	9.13614	8.31952	8.861991	8.787429	8.277534	8.314428	9.096846	8.261843	9.031258	8.348715	8.189885
AHSG	6.5690513	6.5390444	6.5719113	6.676942	6.564046	6.5500274	6.511859	6.642849	6.5397654	6.5506983	6.6144676	6.5967693	6.5315814	6.6249385	6.5982065	6.589737	6.633249	6.588659	6.5838895	6.5734024	6.555831	6.5856967	6.556183	6.511273	6.5708723	6.660735	6.601538	6.532072	6.694574	6.534705	6.5686073	6.5836587	6.4882884	6.7153378	6.5587497	6.603406	6.475535	6.638011	6.509751	6.5112257	6.5305753	6.587179	6.5628896	6.570737	6.431956	6.5249853	6.6108513	6.5638013	6.5696077
AHSP	10.0247135	10.424378	9.480178	11.980637	9.901227	10.712085	10.225131	9.472454	11.158919	10.196248	8.988578	10.941738	10.194931	10.138108	9.650011	11.298254	10.37031	11.843342	9.699908	10.206768	10.85038	10.642995	10.105226	12.0657215	10.237482	10.221015	10.85038	10.654354	9.924423	11.355379	9.681668	10.661764	10.398879	11.008435	10.956426	11.203173	10.738402	12.106104	11.152125	11.309878	9.124892	11.895759	10.641286	10.828582	9.774146	10.068751	10.2584505	11.2709675	10.693525
AICDA	6.6622434	6.6849475	6.7187223	6.7530484	6.666889	6.654713	6.6413317	6.777685	6.7360077	6.741538	6.712581	6.676282	6.726141	6.810504	6.8222604	6.8317804	6.8026605	6.7585974	6.7931705	6.6602497	6.736216	6.6859474	6.633019	6.7220645	6.7208147	6.8082356	6.6454325	6.7662387	6.778423	6.597427	6.6370354	6.7382703	6.7661	6.6999483	6.671164	6.684907	6.6057353	6.7347593	6.6296268	6.7958736	6.672015	6.698008	6.7321587	6.7125263	6.7975354	6.6792707	6.7733135	6.7390594	6.8823724
AIDA	10.06764	9.99329	9.914435	10.664927	9.72596	10.107522	10.041391	9.733498	10.354062	10.323554	9.834428	10.265339	9.870977	10.051935	9.807149	9.91778	10.2	9.666466	9.826086	9.86411	9.858613	10.201222	10.011281	10.285152	9.974279	10.112617	9.84634	10.155081	9.8792925	9.941551	9.398929	10.112011	9.862631	9.930872	9.933153	10.585025	10.422609	10.2169695	9.811024	9.894866	10.042056	9.953991	9.82147	10.179305	9.888015	9.968888	10.006769	9.745951	9.993937
AIF1	9.99871	9.881415	10.5131	10.654354	9.98398	10.37031	10.326258	10.752825	10.071085	9.7430105	9.707581	10.276915	10.459271	10.294319	10.93652	10.622356	10.219773	9.6530285	10.467316	10.686297	10.668747	10.071085	10.33344	10.148613	10.097252	9.688041	10.754779	10.632571	10.10623	10.475874	10.424378	10.403284	10.504856	10.647923	10.762003	10.202515	10.229639	10.133081	10.266685	10.43442	10.238737	10.63608	10.2977295	10.188233	9.778814	9.834428	9.98618	10.415901	10.752825
AIF1L	6.5026536	6.657456	6.5719113	6.3788457	6.6351843	6.63958	6.6369963	6.5435925	6.6863	6.6289725	6.6104503	6.621782	6.6341157	6.601559	6.5714793	6.5607443	6.4951262	6.6677217	6.517711	6.620503	6.562032	6.620576	6.5941052	6.550954	6.6355824	6.5432	6.7267275	6.62386	6.6496496	6.5407534	6.614923	6.5896516	6.514852	6.5675793	6.560383	6.5591764	6.559282	6.5823264	6.428395	6.4627995	6.5305753	6.664697	6.526648	6.5958104	6.5287013	6.5051346	6.5000095	6.595973	6.5711064
AIFM1	6.6148562	6.7697062	6.667964	6.627847	6.6032686	6.7115464	6.6428137	6.6914907	6.659424	6.6598163	6.5613647	6.817819	6.6927943	6.6915307	6.6769533	6.6027546	6.6510663	6.6761785	6.6801043	6.8762474	6.6632147	6.7695613	6.6813216	6.6616893	6.646519	6.669637	6.55828	6.6743217	6.611095	6.733294	6.681487	6.618599	6.55012	6.8048286	6.6940513	6.704522	6.7005825	6.601395	6.556811	6.5801578	6.6991816	6.7165623	6.67512	6.6911497	6.6184926	6.6862645	6.6641946	6.6626625	6.707142
AIFM2	6.650922	6.642902	6.654113	6.637171	6.653737	6.6196694	6.6285295	6.702215	6.7686515	6.650735	6.727007	6.643796	6.675208	6.6610904	6.783868	6.6012096	6.7049394	6.5827208	6.6493077	6.626188	6.624628	6.61694	6.590875	6.620481	6.702073	6.6030946	6.5938444	6.5205216	6.695699	6.6625743	6.6837	6.748671	6.5215406	6.651616	6.662773	6.6250887	6.5979137	6.647607	6.538967	6.690154	6.5840373	6.6301184	6.643308	6.7221866	6.5995955	6.577138	6.673975	6.5973525	6.632797
AIFM3	6.690255	6.7697062	6.688328	6.8320427	6.7909966	6.7430387	6.7272	6.713481	6.6306815	6.6874046	6.8078566	6.7774763	6.677281	6.7462263	6.6206865	6.733574	6.692206	6.7100544	6.655719	6.793619	6.745874	6.7020154	6.6595454	6.6379166	6.6670656	6.66443	6.621636	6.775922	6.633819	6.6468997	6.664883	6.6927047	6.5961423	6.6744685	6.62412	6.730206	6.643708	6.599566	6.73065	6.757935	6.6519356	6.5948915	6.613439	6.68152	6.6967163	6.6976113	6.711142	6.716743	6.6457505
AIG1	6.998696	7.0584702	6.8078303	6.8534493	6.8955026	6.9417634	6.9511924	6.998404	6.85247	6.9210415	7.070077	6.8927755	6.883588	7.0665393	7.018508	6.946369	6.905228	6.806768	6.93234	6.9224815	6.9403844	6.9835243	6.9132895	6.8474984	7.0870075	7.1198378	6.9719305	6.954544	7.0603776	7.050134	6.9216847	7.0128	6.8234186	6.8868146	6.9517555	6.7768154	7.002938	6.8403993	6.6780663	6.9031773	7.003257	7.083428	7.002331	6.8801107	6.897378	6.886187	7.104951	6.8164907	7.022803
AIM1	7.5340743	7.545297	7.4487476	7.3521013	7.51515	7.382858	7.5294013	7.7155285	7.550309	7.5300117	7.574121	7.4532704	7.4430943	7.475756	7.4941745	7.5022388	7.59026	7.526532	7.43176	7.467453	7.439764	7.365201	7.4658155	7.681988	7.4621224	7.28403	7.3801045	7.328673	7.3862057	7.4168453	7.794087	7.332424	7.299904	7.288227	7.3678503	7.587589	7.4339685	7.4292026	7.6254473	7.473062	7.336461	7.3396983	7.370978	7.53206	7.4960284	7.508784	7.3108373	7.3799543	7.537607
AIM1L	6.617558	6.7717185	6.7564135	6.592765	6.699499	6.490886	6.497627	6.661958	6.7388625	6.6016526	6.827017	6.670758	6.7381673	6.727656	6.578662	6.6649613	6.7955217	6.6299624	6.6724687	6.7008724	6.654882	6.610063	6.7407765	6.6941204	6.6454215	6.703784	6.565804	6.7277975	6.7227836	6.645011	6.699984	6.755522	6.967355	6.6618195	6.6940513	6.68809	6.812027	6.725291	6.6780663	6.6240177	6.665204	6.7001095	6.6202674	6.705224	6.7523017	6.6572986	6.8161554	6.641541	6.7046833
AIM2	7.564699	7.6790557	7.9543233	7.868304	8.489538	7.5480256	7.803473	7.762307	7.59406	7.5602865	7.6963673	7.507654	7.6088285	7.6309276	7.425827	7.81846	7.450443	8.671856	7.75173	7.891031	7.813609	7.8470426	7.852212	7.7533326	7.5077415	7.4443398	7.816995	7.832708	7.7860994	8.230297	8.059437	7.867308	8.678246	7.8476877	8.071243	8.094653	7.383602	7.615445	7.165656	7.6694508	7.8275313	8.697875	8.2428875	8.489155	7.4859543	8.041047	7.6715336	7.6900625	7.694809
AIMP2	8.377563	8.019371	8.214109	8.031903	8.159707	8.193442	8.0934	8.15389	7.959591	8.041544	7.957919	7.8265305	8.058174	7.81236	8.196339	7.887829	8.050216	7.889861	8.011268	8.063763	7.8195534	7.9396424	8.296051	7.8689766	7.9039507	8.458458	8.065743	8.224086	8.110472	7.9746327	7.7241645	8.11727	7.672743	7.993029	7.964113	7.9356556	8.208591	7.9710054	7.7605286	7.947824	8.004215	7.800331	8.282456	8.280682	8.020325	8.09247	7.984067	7.9425755	8.197172
AIP	8.80495	8.876377	8.634731	8.590866	8.745349	8.901634	9.058778	8.509472	9.019363	9.053741	8.736271	8.618655	8.870091	8.675697	8.657728	8.629521	8.760368	8.504669	8.655237	8.799987	8.7365265	8.850614	8.741079	8.710072	8.707081	8.783993	8.853431	8.693216	8.799921	8.908946	8.320256	8.90732	8.723499	8.819507	8.575987	8.765841	8.921277	8.867968	8.8447695	8.760368	8.746815	8.467758	9.007268	9.010268	8.673751	8.924032	8.75858	8.585167	8.71582
AIPL1	6.541416	6.6724267	6.486599	6.670695	6.564046	6.6136847	6.696495	6.637774	6.5256653	6.6769686	6.581616	6.6777034	6.671844	6.6786375	6.7316375	6.5307107	6.6366878	6.602282	6.653129	6.654826	6.5075126	6.6532087	6.599262	6.556453	6.6308618	6.506292	6.565804	6.6471233	6.6626787	6.595453	6.6662073	6.5581846	6.5961423	6.566031	6.6017447	6.647703	6.581791	6.747389	6.705617	6.558271	6.5840373	6.664697	6.591962	6.647774	6.6919775	6.5128074	6.5924826	6.641541	6.5696077
AIRE	6.654843	6.605527	6.5971384	6.7096305	6.566672	6.6767797	6.6565776	6.5754747	6.7069526	6.6154504	6.534862	6.6302123	6.630088	6.672805	6.671239	6.647743	6.579772	6.6299624	6.648096	6.6584263	6.594979	6.6842504	6.6484895	6.6292615	6.640444	6.6477103	6.595406	6.5434093	6.623334	6.629067	6.596878	6.639184	6.623501	6.612639	6.5267186	6.554316	6.5920467	6.5168204	6.585561	6.609016	6.61631	6.617764	6.5628896	6.734349	6.62113	6.6646724	6.6444626	6.6584787	6.620882
AJAP1	6.6744394	6.544094	6.5058017	6.604808	6.6934385	6.548239	6.5639014	6.667766	6.416285	6.6861186	6.6030183	6.539336	6.606166	6.5573397	6.5215735	6.6337204	6.45401	6.579506	6.4624667	6.599649	6.593579	6.515773	6.4832563	6.5527525	6.7042637	6.59026	6.547765	6.6285467	6.5165224	6.674006	6.4793887	6.5852237	6.494351	6.5910277	6.582881	6.617	6.416285	6.574476	6.662097	6.571032	6.506077	6.678999	6.4587655	6.6104803	6.6503105	6.5443397	6.6856394	6.517675	6.6444893
AK1	7.088855	7.0409613	6.9443126	7.526914	6.9050984	6.9532332	7.0836763	7.138478	7.133077	7.151802	6.8471475	7.0100636	7.0658245	6.9392715	6.947192	7.072058	7.0773892	7.2032027	7.165948	7.258372	7.3428617	7.2684355	7.121642	7.4184747	7.045362	7.1198378	6.908065	6.934103	6.9245405	7.091822	7.0054646	6.9871497	7.14927	7.0576096	7.007663	7.7088056	6.8905334	7.162252	7.5029454	7.070881	6.993527	7.2210803	7.0449677	7.3118486	7.0778017	7.0613003	7.261606	7.165278	7.1726165
AK2	6.9768395	6.90676	6.934448	6.6520762	6.8878527	6.9391956	6.8219266	6.8768854	6.8538675	6.8080406	6.922886	6.8727326	6.925092	6.871889	6.911093	6.8374825	6.9583116	6.746147	6.9008603	6.777858	6.792099	6.9450316	6.883618	6.849436	6.955755	6.8580165	6.841396	6.8734603	6.8526073	6.885929	6.7864614	6.906761	6.75322	6.813826	6.7963758	6.84789	6.7711477	6.796151	6.6476874	6.8513436	6.8040733	6.6385455	6.8094683	6.809955	6.943877	6.907517	6.9330955	6.8181868	6.903097
AK2P2	7.298604	7.5617895	7.169993	7.579828	7.2955575	7.2297792	7.096748	7.581705	7.003517	7.2455597	7.1391006	7.2516427	7.1983275	7.0304546	6.9386816	7.894028	7.1353674	7.3934846	7.2942233	7.191474	7.3031335	6.9545736	7.292047	7.5485716	7.221435	6.9945855	7.22428	7.034373	7.2736306	7.2132893	7.644702	7.222847	7.091908	7.237963	7.481172	7.485729	7.090364	7.180437	7.381183	7.5562296	7.35483	7.2385197	7.0711474	7.427381	7.4750457	7.273309	7.4596066	7.467837	7.306063
AK3	8.193968	8.233345	8.030824	7.905055	7.8706856	8.330882	8.267742	8.125128	7.857136	8.329154	7.944186	7.9869437	8.075289	7.9440484	8.045738	8.026003	8.216955	7.8093357	8.033175	8.020565	8.129053	8.389023	8.185003	8.227378	7.9315143	8.461706	8.065743	8.295372	7.9844346	8.110912	7.676983	7.933175	7.95393	7.8706856	7.8962145	8.193468	8.277719	8.350122	8.142379	8.068358	8.195277	7.9727798	8.050806	8.14357	8.415061	8.054063	8.105919	7.8915405	8.032479
AK3L1	6.669824	6.691794	6.6810064	6.6797748	6.610428	6.566833	6.729894	6.7167883	6.720242	6.6558504	6.654357	6.6722927	6.76278	6.680046	6.7615786	6.6258035	6.552621	6.6435394	6.741388	6.639666	6.639612	6.6257896	6.576377	6.565571	6.7545877	6.6256723	6.792891	6.6471233	6.6626787	6.707401	6.799704	6.646838	6.6272354	6.6708736	6.6954217	6.7093906	6.6763854	6.7010517	6.7622423	6.7273393	6.7187734	6.5673857	6.7051277	6.6872087	6.7048492	6.7431045	6.652051	6.915161	6.664668
AK5	6.7083592	6.7717185	6.7856135	6.6999354	6.700783	6.6425786	6.6996646	6.71799	6.7388625	6.794228	6.839645	6.616358	6.604964	6.7335644	6.7254996	6.8842616	6.6773505	6.720453	6.824349	6.632039	6.697484	6.797544	6.7788806	6.6685624	6.8457627	6.588796	6.7568893	6.7801895	6.694574	6.6956353	6.6931415	6.634715	6.7909074	6.766775	6.759708	6.5574927	6.919434	6.6625366	6.6551185	6.8025293	6.8660035	6.6322503	6.8080606	6.7991605	6.7276335	6.747262	6.788428	6.7570047	6.731845
AK7	6.659687	6.6279783	6.5795293	6.678447	6.648448	6.4892507	6.6398554	6.541032	6.456452	6.635971	6.6701756	6.6177106	6.6681604	6.499717	6.5552235	6.609274	6.6012597	6.618709	6.562024	6.611168	6.5690823	6.5891795	6.6595454	6.6067424	6.533221	6.584053	6.6200967	6.609367	6.45946	6.666282	6.6248055	6.5158143	6.6153803	6.513523	6.5296574	6.6102095	6.546732	6.5917544	6.5435023	6.509694	6.767297	6.471256	6.6317897	6.6276193	6.5731697	6.64145	6.5803146	6.562465	6.568053
AKAP1	6.5228715	6.535107	6.549811	6.609386	6.5528936	6.568287	6.575392	6.650193	6.617064	6.7251906	6.716439	6.535177	6.5919266	6.5573397	6.642731	6.570028	6.621662	6.4743924	6.6467514	6.6377416	6.5481544	6.631049	6.651485	6.584631	6.682294	6.611458	6.6260924	6.6302013	6.677013	6.599491	6.681487	6.591163	6.5898104	6.6949363	6.673964	6.5913677	6.7309704	6.616825	6.6826816	6.6616306	6.6604548	6.569104	6.4005527	6.6647224	6.6869583	6.6117387	6.703702	6.5163	6.6394186
AKAP10	6.951349	6.8354783	6.87999	6.7885413	6.872059	6.940374	6.9111605	6.913485	6.8680444	6.892322	6.9350705	7.0051503	6.8302083	7.0145364	7.015229	6.839	6.84583	7.134491	7.0721436	7.12723	6.985129	6.934387	6.9831524	6.975247	6.9958196	7.073549	6.949373	6.8898897	6.971308	7.08388	7.2263637	7.0909715	6.8762975	6.951433	6.956893	6.982609	7.0414233	6.8636026	7.0006466	6.9243073	6.9429517	7.104225	7.0602756	6.768695	7.0227776	7.0092816	6.98155	7.14002	7.0756087
AKAP11	7.8326936	7.7594833	7.851452	7.8920517	7.528042	7.598032	7.815383	7.5785403	7.7339025	8.013842	7.8700294	7.8873625	7.843433	7.8533306	7.869092	7.7091837	8.036541	7.5676727	7.977926	7.746399	7.803588	7.9260616	7.8383894	7.898731	7.956442	7.895416	7.7308583	7.752369	7.881849	7.9312925	7.5411673	8.078395	7.6586037	7.7540565	7.8038054	7.8644037	7.5746856	7.9109497	8.03756	7.7097206	7.9395933	7.4752045	7.8596773	8.003641	7.8956127	7.975884	8.003258	7.6161895	7.754634
AKAP12	6.7200947	6.6668463	6.813921	6.7690864	6.7355385	7.0090966	6.722812	6.7828326	6.7820315	6.5976686	6.9203796	6.862394	6.886407	6.991006	6.7864943	6.739207	6.776299	6.7129455	6.684894	6.9767175	6.724889	6.774507	6.7309523	6.9163685	6.7545877	6.710366	6.87322	6.8314953	6.7146096	6.660655	6.8972936	6.861516	6.8509073	6.8564725	6.7675314	6.77237	6.640695	6.6625366	6.700823	6.7937527	6.8302565	6.664697	6.6863427	6.854746	6.7511864	6.867638	6.7135797	6.8230286	6.7791576
AKAP13	7.6397476	7.8351774	7.6709013	7.427073	7.6379037	7.6835127	7.339574	7.7582383	7.709502	7.5212407	7.758564	7.427908	7.7626567	7.7064376	7.7670083	7.651233	7.7532363	7.722483	7.3731146	7.6399484	7.537958	7.324323	7.60598	7.56313	7.665057	7.4847674	7.6394	7.6298285	7.4872375	7.7362823	7.871643	7.629572	7.9469934	7.54461	7.6455975	7.266421	7.371586	7.416117	7.4552636	7.7346706	7.549884	7.98196	7.6342545	7.335313	7.4514184	7.5946827	7.4872375	7.8595977	7.7392774
AKAP14	6.5347214	6.596698	6.7025175	6.609386	6.569534	6.5394135	6.5622783	6.592887	6.521317	6.534998	6.6571	6.5104966	6.5302253	6.6218147	6.568751	6.585148	6.5373025	6.596191	6.5130424	6.440169	6.491321	6.5254006	6.58794	6.591682	6.634394	6.5432	6.590926	6.5618367	6.623334	6.654672	6.5467553	6.653684	6.7640095	6.603042	6.473595	6.6316833	6.68945	6.500073	6.4979005	6.558271	6.497329	6.535966	6.554762	6.5511317	6.544516	6.4704714	6.5524797	6.523859	6.603833
AKAP2	6.6732903	6.7030263	6.7208896	6.732387	6.7606516	6.699516	6.659531	6.6770234	6.6267333	6.6016526	6.600304	6.6204967	6.645231	6.858857	6.574169	6.6635737	6.7001805	6.602282	6.699194	6.651111	6.587371	6.7341723	6.658242	6.708853	6.563012	6.748857	6.6077056	6.734582	6.6968703	6.664417	6.704737	6.724243	6.7208405	6.6744685	6.6515718	6.5896053	6.5578327	6.6644893	6.6551185	6.664038	6.6781783	6.769789	6.636567	6.661911	6.7037663	6.623988	6.734708	6.728074	6.566624
AKAP3	6.6659265	6.644033	6.6376586	6.73536	6.610428	6.6579823	6.6745067	6.616695	6.659424	6.600207	6.620235	6.581039	6.6477056	6.5908813	6.6206865	6.699476	6.7592716	6.7341876	6.6762757	6.622392	6.5845094	6.5926685	6.7520266	6.595017	6.5763836	6.574442	6.6077056	6.6727557	6.62733	6.716611	6.658878	6.657802	6.633327	6.513523	6.643373	6.742535	6.6334453	6.63019	6.708628	6.660468	6.5591493	6.666771	6.6672134	6.8253465	6.7276335	6.5785174	6.643128	6.55399	6.671045
AKAP4	6.62476	6.72756	6.61495	6.580423	6.6141863	6.6014876	6.520169	6.5643497	6.530391	6.5836143	6.4530206	6.5453005	6.5680795	6.5664725	6.568751	6.5009375	6.623173	6.588659	6.5973663	6.667623	6.5993943	6.7275867	6.613861	6.682021	6.524156	6.6960454	6.6092377	6.662428	6.6136246	6.5596313	6.530389	6.514162	6.545587	6.550237	6.593564	6.582807	6.611825	6.647607	6.577406	6.568343	6.5787086	6.6585455	6.6466727	6.585594	6.6313567	6.726746	6.520362	6.601722	6.5599303
AKAP5	6.726069	6.6896763	6.6703315	6.6533723	6.778118	6.675332	6.6490936	6.5568514	6.644127	6.700652	6.6917305	6.6679225	6.6149497	6.766466	6.6193976	6.746389	6.68791	6.609732	6.645403	6.6377416	6.5465016	6.8025026	6.613861	6.70219	6.634394	6.6449876	6.547765	6.578392	6.6758122	6.6956353	6.7663674	6.681218	6.664168	6.6218348	6.707873	6.698327	6.6334453	6.693347	6.6296268	6.710508	6.597777	6.7719474	6.664068	6.6505213	6.664242	6.644356	6.6392035	6.774638	6.7765064
AKAP6	6.653538	6.636697	6.6591206	6.7705793	6.5066895	6.678292	6.520169	6.5515037	6.5989456	6.5836143	6.5832405	6.676282	6.5454717	6.649187	6.686336	6.585148	6.6643124	6.714428	6.5692782	6.675066	6.667558	6.6379094	6.564409	6.5813375	6.5737367	6.506292	6.6320624	6.6563196	6.559617	6.4908805	6.7160263	6.5313706	6.6374583	6.675693	6.515289	6.549261	6.619473	6.6284184	6.624857	6.5320635	6.6372123	6.626046	6.5579348	6.6911497	6.6119323	6.7281575	6.5844	6.827539	6.686539
AKAP7	9.010812	9.217577	8.84452	9.410256	9.192635	8.897034	8.867476	8.640362	9.3690815	9.54896	8.490601	9.440905	9.416265	9.445615	8.126081	9.031258	9.405674	9.318222	8.754108	9.137997	8.885309	9.335705	9.342538	9.818614	9.668408	8.66784	9.327497	9.032558	9.223715	9.131323	8.887886	9.435704	9.726427	9.376757	9.104608	10.106326	8.549152	9.5555935	9.760466	9.469894	9.35964	9.240996	8.23699	8.83977	8.718426	8.826575	9.376757	8.991744	7.955839
AKAP8	7.49311	7.53449	7.5775743	7.5917253	7.6479836	7.5634875	7.6349716	7.6372895	7.211619	7.566985	7.417279	7.6385274	7.5643277	7.5000477	7.4794736	7.556426	7.4898953	7.57362	7.764924	7.665057	7.428523	7.6691318	7.6023207	7.678804	7.530421	7.7177367	7.602861	7.6550007	7.5523486	7.485489	7.535242	7.5080667	7.3571215	7.468661	7.693663	7.6202164	7.5286365	7.54667	7.8433213	7.53441	7.561474	7.362554	7.6576858	7.562301	7.5614676	7.54521	7.6620145	7.3013206	7.6488066
AKAP8L	7.2301483	7.430684	7.183606	7.2860584	7.0779066	7.4454803	7.179048	7.174558	7.5556345	7.2110105	7.2559476	7.232938	7.3197083	7.278204	7.261007	7.2437425	7.472265	7.1891956	7.356936	7.1224756	7.219295	7.117425	7.190239	7.4855704	7.3737674	7.184801	7.2268105	7.2135577	7.2212734	7.239082	7.205796	7.349619	6.942035	7.2355475	7.2423444	7.255584	7.1496596	7.211879	7.156029	7.3646593	7.096683	7.132055	7.3140707	7.081407	7.197256	7.1602783	7.1356087	7.075747	7.3184686
AKAP9	6.7815614	6.9206514	6.6738515	6.955314	6.817757	6.714549	6.731216	6.8438168	6.8553324	6.928118	6.906754	6.7576203	6.818754	6.834562	6.841925	6.733574	6.796912	6.7554264	6.817566	6.8132324	6.9218106	6.857256	6.6691747	6.817017	6.8697786	6.886662	6.815774	6.6668334	6.827222	6.746919	6.747628	6.800931	6.6598787	6.9687133	6.8199425	6.9401717	6.748184	6.7678657	6.833722	7.0028005	6.799062	6.8072467	6.6483464	6.6702538	6.840379	6.7925515	6.8066044	6.774638	6.7872586
AKIRIN1	7.698767	7.447876	7.7646723	7.812935	7.578272	7.52781	8.03148	8.148713	8.060697	7.7778444	8.049105	7.7150006	7.531797	7.999645	7.7264686	8.058328	7.732354	8.066131	8.101849	7.7813783	8.183886	7.8125863	7.9580636	7.81236	7.8866973	7.883837	8.057877	7.7416415	7.8723483	8.06805	8.219082	7.7788153	8.06325	7.7874565	7.7385316	7.9161296	8.026637	7.7469325	8.276317	7.91361	7.908671	8.488722	8.024003	8.00015	7.9055386	8.097948	7.7670107	8.266084	8.043748
AKIRIN2	9.260647	9.336454	9.602797	9.170441	9.670369	9.281531	9.2122	9.458238	9.642214	9.388784	9.61033	9.456577	9.495223	9.545768	9.588056	9.586405	9.546543	9.735935	9.592143	9.731618	9.744008	9.398087	9.234812	9.361119	9.365988	9.20044	9.676576	9.45133	9.627053	9.427685	9.7793	9.5075245	10.006769	9.557252	9.790672	9.2517805	9.162023	9.4613495	9.463715	9.444538	9.804437	9.977236	9.5153475	9.044709	9.057018	9.3380165	9.042637	9.445245	9.435704
AKNA	10.228936	10.529294	10.154431	9.778328	10.02101	10.185788	10.130535	10.011281	10.432999	10.487329	10.479168	10.255939	10.3408375	10.585025	10.180554	9.929812	10.392724	9.9596	10.149946	10.337692	10.139197	10.051935	9.622507	10.120972	10.123372	10.079284	10.273918	10.405446	10.03779	10.058643	10.226349	10.2489395	10.495431	10.014059	10.408526	10.095959	9.698981	9.929812	9.906222	10.059794	10.097252	9.888601	9.948124	10.066466	9.995485	10.080499	9.773622	9.958166	9.805369
AKNAD1	6.726069	6.716431	6.6553564	6.8959804	6.6471796	6.633249	6.7353077	6.751631	6.757533	6.7300296	6.757951	6.7489104	6.8248158	6.688711	6.7052526	6.7420864	6.736413	6.693537	6.634945	6.6242313	6.5790234	6.7373943	6.7309523	6.7697806	6.654709	6.7303143	6.7097287	6.668348	6.633819	6.7657456	6.62226	6.6743083	6.7249103	6.663103	6.6684422	6.707752	6.614731	6.7678657	7.150981	6.756817	6.7093067	6.7443438	6.847071	6.661911	6.722844	6.6807446	6.808864	6.824712	6.736522
AKR1A1	8.308411	8.2351265	8.298851	8.276494	8.706184	8.360177	8.5844755	8.44287	8.09975	8.304278	8.468544	8.241531	8.273835	8.104551	8.645642	8.308911	8.418933	8.301228	8.554282	8.458294	8.277335	8.28785	8.3791895	8.096648	8.119057	8.681198	8.23719	8.230653	8.534493	8.247284	7.902229	8.490837	8.303037	8.311209	8.313476	7.9989448	8.49683	8.170856	8.119466	8.4019165	8.467012	7.6112943	8.442462	8.554996	8.179863	8.329323	8.416662	8.242195	8.237346
AKR1B1	8.990176	8.750056	8.569859	8.662896	8.612902	8.944679	9.156156	8.63854	8.726817	8.831604	8.705196	8.6687565	8.722061	8.603958	8.659622	8.578316	8.841373	8.374239	8.793264	8.595951	8.321604	9.053741	8.994092	8.68895	8.67968	9.509052	8.659858	8.810495	8.86545	8.722546	8.235289	8.768303	8.60691	8.606054	8.471425	8.621799	8.829124	8.902987	8.705948	8.697135	8.6872425	8.467012	8.862526	8.916975	9.072318	9.082865	8.817654	8.547284	8.783092
AKR1B10	6.574297	6.548117	6.569253	6.6431737	6.446899	6.6500616	6.5034537	6.555512	6.5286283	6.540579	6.588946	6.552598	6.580767	6.5621166	6.4846745	6.5371385	6.6348395	6.6172256	6.6415854	6.5275416	6.5465016	6.6892805	6.6285944	6.6924114	6.5554333	6.636679	6.565804	6.564962	6.603547	6.579581	6.493883	6.4345465	6.538801	6.534344	6.566477	6.531752	6.6162972	6.58035	6.6123877	6.4962835	6.504589	6.5497165	6.5249963	6.6135497	6.643729	6.566044	6.6021643	6.630613	6.4794374
AKR1B15	6.705913	6.5402985	6.62419	6.5541563	6.610428	6.769113	6.665531	6.5795355	6.573819	6.52503	6.569898	6.582522	6.607498	6.5680757	6.6782823	6.7406936	6.69072	6.7325735	6.601258	6.5788984	6.572086	6.61694	6.641389	6.5672827	6.639148	6.705081	6.6335254	6.553928	6.5887804	6.514132	6.548284	6.5807843	6.6091413	6.6530023	6.5650234	6.555893	6.6639166	6.685934	6.577406	6.5738263	6.5305753	6.5851226	6.593489	6.5545564	6.556273	6.5840845	6.5980783	6.5455484	6.5437384
AKR1C1	6.7035837	6.5245247	6.595731	6.550762	6.446899	6.558104	6.5528092	6.5655956	6.5348897	6.7018423	6.5832405	6.6246376	6.679364	6.649187	6.6139436	6.62898	6.6527123	6.5373306	6.4257064	6.5493445	6.574696	6.5856967	6.556183	6.5404525	6.5034842	6.577096	6.66475	6.585166	6.603547	6.589716	6.5787454	6.532647	6.5607815	6.4618883	6.646299	6.4879627	6.575348	6.4900823	6.601487	6.51791	6.638363	6.6708803	6.5413675	6.46909	6.6184926	6.5128074	6.5937862	6.506488	6.516589
AKR1C2	6.589443	6.7030263	6.6858063	6.706767	6.767021	6.665854	6.7534323	6.6841106	6.663596	6.60583	6.5933824	6.7202973	6.537263	6.646069	6.6521974	6.8068886	6.786396	6.7263827	6.6724687	6.8354583	6.697484	6.7036424	6.7862935	6.7339993	6.6682816	6.725377	6.746454	6.696339	6.7836413	6.6155586	6.5672965	6.7183332	6.7400985	6.70643	6.700797	6.7710047	6.7918105	6.717891	6.6355486	6.5597734	6.815154	6.7836246	6.6799674	6.801792	6.589207	6.7033634	6.681796	6.734905	6.6987524
AKR1C3	7.9868116	7.20676	7.380684	7.584325	7.491245	7.6451063	7.630029	7.555308	7.903909	7.4797416	7.366048	7.1576524	8.503803	7.7515445	7.768118	7.492503	8.175917	7.9726734	7.6234684	7.6812773	7.501376	7.670362	7.2597313	7.012844	7.574134	7.4746757	7.5484266	7.4521837	7.290902	7.2014933	7.729141	7.5954094	7.4182606	7.856666	8.1443	7.669137	7.8657017	7.0440507	7.617825	7.850151	7.6787114	7.3247294	7.3891287	7.907814	7.800339	7.3177276	7.6327605	7.12514	7.468505
AKR1C4	6.5754023	6.585717	6.7107053	6.670695	6.5597982	6.5856423	6.6342535	6.587503	6.683399	6.5988955	6.702155	6.6978126	6.701413	6.7059197	6.5800934	6.660496	6.432564	6.624389	6.594659	6.547313	6.6023316	6.636237	6.661	6.5638866	6.598958	6.5027122	6.7336144	6.517258	6.489725	6.577667	6.6755724	6.5807843	6.6111627	6.6434393	6.5116606	6.51941	6.563112	6.6284184	6.669427	6.6140943	6.6554346	6.6032114	6.588418	6.625038	6.613217	6.5964994	6.5031676	6.625139	6.4934745
AKR1CL1	6.692375	6.7552414	6.6920104	6.772022	6.651177	6.6767797	6.7041063	6.674743	6.795797	6.7338734	6.6766825	6.7216578	6.854325	6.681481	6.844897	6.8579264	6.786396	6.7570934	6.6644735	6.665779	6.6661777	6.7549314	6.696354	6.6309295	6.7490835	6.7202306	6.660551	6.700552	6.6123376	6.724067	6.774334	6.5668755	6.6850963	6.7516003	6.666986	6.678557	6.6453667	6.975862	6.812502	6.7332096	6.8386183	6.6627245	6.829743	6.625038	6.7454143	6.673141	6.7535954	6.915161	6.6609035
AKR1D1	6.7481413	6.7064853	6.7720304	6.6944575	6.7433977	6.6058497	6.6996646	6.580908	6.85247	6.710189	6.661087	6.670758	6.726141	6.542319	6.690033	6.7578583	6.6968913	6.663418	6.7341766	6.689901	6.709082	6.708534	6.6923184	6.7304416	6.6592507	6.669637	6.728126	6.59847	6.7534237	6.7541556	6.6874638	6.7580075	6.838026	6.733122	6.6101475	6.7456613	6.674921	6.7063756	6.5742726	6.6560264	6.62722	6.596813	6.757104	6.61493	6.663	6.7911935	6.6856394	6.7067385	6.6621885
AKR1E2	6.726069	6.6598983	6.6591206	6.80406	6.601883	6.6797566	6.696495	6.6216116	6.9717765	6.766314	6.6381745	6.737397	6.6959486	6.744923	6.5910563	6.7321277	6.6821055	6.686385	6.822526	6.626188	6.6356335	6.675806	6.717736	6.771621	6.7075253	6.629809	6.630687	6.812627	6.6375046	6.837379	6.635976	6.6563125	6.5983906	6.627038	6.747291	6.601763	6.710169	6.6495466	6.7701	6.715273	6.6732426	6.8072467	6.717851	6.7386074	6.740846	6.6646724	6.6600676	6.78674	6.6621885
AKR7A2	9.114155	9.04754	8.974409	8.675447	8.719345	9.190595	8.8350725	8.941288	8.7437	8.799119	8.914838	8.857422	9.093439	8.751719	8.937482	8.81001	8.774299	8.763776	8.7439995	9.069812	8.762194	8.966109	8.949392	8.745983	8.942255	9.145295	8.97889	9.08139	9.027942	9.016488	8.30492	8.895386	8.85158	9.088079	8.871646	8.687019	8.965608	8.89858	8.871619	8.837646	8.92313	8.685492	8.902169	9.064378	9.178996	9.306943	8.945179	8.836121	9.1015215
AKR7A3	6.74697	6.7542076	6.669154	6.9028234	6.6299562	6.6767797	6.717188	6.5515037	6.610016	6.620952	6.581616	6.554239	6.510893	6.73499	6.8222604	6.7291255	6.55599	6.724909	6.6749983	6.5945396	6.723618	6.7292495	6.585038	6.620481	6.621143	6.597416	6.699862	6.6157975	6.7307525	6.530646	6.755696	6.6840167	6.6577444	6.6530023	6.658668	6.594844	6.6667747	6.6895657	6.6387997	6.636715	6.638363	6.739963	6.5752363	6.573872	6.7037663	6.592029	6.528037	6.5809145	6.620882
AKR7L	6.6816225	6.7186284	6.7367725	6.6190386	6.677314	6.713077	6.6729054	6.6549683	6.5961685	6.675653	6.7222967	6.5896177	6.590576	6.6077576	6.664947	6.62898	6.602848	6.6491246	6.6775637	6.7045913	6.5573745	6.7292495	6.500405	6.608556	6.684619	6.5524263	6.5221314	6.6441145	6.7054486	6.583628	6.8513074	6.514162	6.6995587	6.690995	6.664132	6.5896053	6.711613	6.6761155	6.5888968	6.668833	6.625952	6.6116505	6.6623883	6.6048465	6.600856	6.796453	6.6921277	6.7570047	6.626217
AKT1	6.7237654	6.78049	6.667964	7.104743	6.845037	6.8235593	6.7708397	6.7461658	6.8072248	6.864566	6.817242	6.829822	6.6464725	6.750252	6.7205157	6.8520317	6.7176533	6.813469	6.7067847	6.5980372	6.8424735	6.708534	6.739508	6.775474	6.9544086	6.584053	6.7678246	6.682103	6.763944	6.735144	6.874908	6.712932	6.7400985	7.045938	6.809043	6.6949086	6.778281	6.76603	6.8514876	6.863366	6.785311	6.7165623	6.785473	6.793765	6.781895	6.645682	6.9153066	6.855132	6.809349
AKT1S1	6.6709995	6.7865925	6.68709	6.767527	6.7990775	6.769113	6.828417	6.7754717	7.035957	6.689974	6.749393	6.932246	6.825625	6.824091	6.813785	6.900789	6.86211	7.1512346	6.928862	6.8531404	6.8448997	6.7517962	6.8483105	6.908931	6.8241105	6.8362103	6.8060884	6.8486176	6.7892313	6.842721	6.7776804	6.8536744	7.0686603	6.901156	6.7648554	6.6721544	6.847905	7.009804	6.9004083	6.7343907	6.8093543	6.7652535	6.764984	6.644742	6.7500763	6.762513	6.7649245	6.8772073	6.7956696
AKT2	6.6359625	6.601578	6.5410604	6.850708	6.6326423	6.798353	6.6443186	6.5886893	6.7426543	6.670449	6.5875273	6.60261	6.616038	6.8013334	6.416285	6.47485	6.641676	6.57317	6.6119256	6.5751376	6.488812	6.606596	6.5658617	6.6990285	6.5737367	6.6242394	6.70274	6.581661	6.619505	6.7014446	6.5800743	6.7115283	6.6416035	6.616537	6.61728	6.655631	6.5785275	6.5917544	6.658024	6.4962835	6.5773153	6.6545496	6.5801044	6.6377664	6.62113	6.5611815	6.6272902	6.5483327	6.58261
AKT3	6.6659265	6.644033	6.671456	6.5725784	6.6497617	6.592118	6.732491	6.728252	6.7506337	6.669176	6.631153	6.8950224	6.7918334	6.720575	6.804404	6.639842	6.757721	6.761716	6.686179	6.869216	6.724889	6.7357473	6.616589	6.757882	6.7075253	6.6528544	6.6410007	6.7359996	6.647368	6.8196945	6.676747	6.748671	6.7553806	6.708969	6.777455	6.7970057	6.6991076	6.76603	6.711841	6.7819514	6.663885	6.861113	6.7525725	6.7805114	6.815809	6.7102013	6.6869063	6.7361984	6.6380467
AKTIP	7.833716	8.153448	7.749057	7.40667	7.7136664	7.847374	7.9361115	7.870806	7.834725	8.079271	8.016649	7.9260406	7.851452	7.953931	7.8784328	8.003002	7.949462	7.8712173	8.007483	7.6526303	8.201655	7.9347277	7.9881077	8.015534	8.018486	7.9393587	7.847686	8.236121	8.012354	7.877903	8.111213	7.9421024	8.068651	7.9789777	7.6010375	7.80505	8.223912	7.7112074	8.168512	7.817335	8.373269	8.165062	8.034934	7.8343863	7.963247	8.29504	7.9967327	7.8595977	7.74209
ALAD	6.7179017	6.721071	6.701259	6.6190386	6.741161	6.767597	6.5993423	6.6477256	6.7347646	6.625004	6.723507	6.628765	6.742691	6.810504	6.5995455	6.4935117	6.586216	6.7325735	6.6607633	6.849417	6.703856	6.6153207	6.6152587	6.6924114	6.6592507	6.650333	6.6260924	6.8404145	6.644877	6.699516	6.655267	6.771233	6.744419	6.6568136	6.71883	6.678557	6.7253966	6.918745	6.736761	6.665296	6.668615	6.6958785	6.6483464	6.657692	6.6313567	6.6148353	6.7996254	6.7613015	6.697527
ALAS1	6.6780334	6.7152534	6.667964	6.528729	6.6846614	6.685885	6.6369963	6.719079	6.6306815	6.6030526	6.694645	6.7029257	6.800699	6.65504	6.7615786	6.660496	6.6984997	6.5843315	6.6051197	6.639666	6.6838894	6.724445	6.7545624	6.6547475	6.6147885	6.66443	6.6410007	6.68507	6.6496496	6.796313	6.5607386	6.710266	6.6913486	6.697403	6.626842	6.5677233	6.6639166	6.603332	6.5403357	6.6712418	6.7341285	6.64843	6.643308	6.616283	6.6991253	6.60561	6.6766686	6.6917324	6.716613
ALAS2	7.303128	7.9865904	8.217452	9.877813	8.1730175	8.178302	8.121445	7.544507	8.248294	7.5340743	8.251242	10.059794	8.513461	7.2793584	8.358225	9.292793	7.7289557	8.944159	7.882337	8.269415	8.184547	8.398883	8.143245	9.906222	9.337195	7.7857437	8.734265	8.045464	7.789171	8.704706	7.999631	8.374826	9.130431	9.285099	9.010812	10.576691	9.677434	9.094815	8.6624365	8.013313	7.5212407	10.474257	8.428529	7.9706116	8.125554	8.076992	8.01815	9.210537	8.628021
ALB	6.593301	6.6068816	6.769837	6.662063	6.7533026	6.8505616	6.6580625	6.6477256	6.6781087	6.7018423	6.5989823	6.6569595	6.727323	6.6786375	6.6275945	6.5913444	6.7639575	6.6891837	6.7056346	6.609267	6.758524	6.6379094	6.583528	6.7322326	6.7348285	6.7303143	6.8171773	6.6712384	6.7330866	6.6817055	6.596878	6.7183332	6.664168	6.6605735	6.622707	6.825916	6.7253966	6.71237	6.7810636	6.7055554	6.639628	6.967541	6.6926575	6.6193438	6.65393	6.5611815	6.7162666	6.7998805	6.6457505
ALCAM	7.7507024	7.9061837	8.151642	7.7482758	7.6417685	7.7394633	8.04179	7.6949883	7.902719	7.7957654	7.8359294	8.052112	7.6474805	7.8872514	7.921959	7.822382	8.207727	7.455191	7.800888	8.041414	7.8635917	7.9066615	7.584037	7.743875	7.935067	7.4887776	8.177881	8.01112	7.7870827	7.865471	8.119195	7.8338256	8.358792	7.752343	8.24139	7.7237444	7.905659	7.504594	7.663006	7.893009	8.098371	7.9756474	7.6271462	7.6948986	7.581784	7.6318994	7.758358	7.994809	7.9236026
ALDH16A1	7.032607	7.1598153	7.1426663	7.18456	7.4803176	7.1604195	7.019091	7.1556377	7.1878047	7.2555304	7.203012	7.2475615	7.1762977	7.221548	7.1233106	7.253078	7.1353674	6.8559527	7.1389213	7.040282	6.952075	7.229888	7.061651	7.1233835	7.200982	7.135365	7.1365128	7.0241175	7.108688	7.1174073	6.920416	7.2499075	7.2318215	7.0759068	7.062444	7.0949607	7.3313127	6.956401	7.049301	7.1455827	7.0915976	7.202328	7.0414906	7.2311935	7.160179	7.1472263	7.3006387	7.2173276	6.970284
ALDH18A1	7.2418175	7.0602193	7.046483	6.801012	6.9050984	7.064683	6.8403945	6.965936	6.7605176	7.0280366	6.976908	6.9433517	6.9339404	6.8994966	6.966286	6.918028	6.9605894	6.8912144	6.8205605	6.944014	6.8844686	7.0260186	7.0898595	6.8646874	7.0315223	7.2933197	6.900193	6.976099	7.0301104	6.9802523	6.785384	7.0074396	6.7059865	7.004532	6.644853	7.0000896	7.0716157	6.8403993	6.8658137	6.8930054	7.00929	6.6875105	7.0232286	7.248427	6.9518523	7.040971	6.8633533	6.747483	6.8848376
ALDH1A1	7.9883327	7.817221	8.190052	7.716831	7.8131514	7.814201	7.9075933	7.871408	7.727004	7.1715097	7.4316025	7.410282	7.87446	7.8474684	7.934035	7.5706954	7.855157	7.6817875	8.144593	7.8333645	7.9886723	7.6948133	7.7177477	7.518737	7.447461	7.209572	8.489538	7.651661	7.858907	8.090781	7.624976	7.9864736	8.391472	7.3421044	7.8765697	7.563036	7.6041703	7.8887043	7.476279	7.555496	7.7304263	7.1431775	8.205061	7.591559	7.5490355	7.6757636	7.5723686	8.112162	7.8969874
ALDH1A2	6.7237654	6.761797	6.6943197	6.7589	6.784845	6.856828	6.7272	6.7828326	6.885858	6.728817	6.6778965	6.699166	6.74152	6.792446	6.789779	6.7594433	6.809856	6.7325735	6.7425747	6.7885284	6.7623796	6.7357473	6.84257	6.899169	6.8602185	6.7166295	6.840196	6.7896523	6.715844	6.8019066	6.7886105	6.811784	6.9476714	6.7294016	6.7634115	6.7751975	6.708766	6.8424597	6.8605886	6.7165275	6.781796	6.942739	6.77304	6.8357987	6.786096	6.619604	6.7049313	6.8400235	6.7272906
ALDH1A3	6.7142396	6.6563263	6.613691	6.760381	6.700783	6.7416954	6.7353077	6.596714	6.7478976	6.6995487	6.6557007	6.7612114	6.724191	6.6110773	6.6413083	6.524349	6.680585	6.6891837	6.6518703	6.669469	6.5921373	6.6222935	6.638593	6.7647057	6.6110673	6.659464	6.711184	6.7414823	6.5822053	6.6468997	6.756737	6.650979	6.6091413	6.7268558	6.626842	6.6690903	6.7684636	6.7010517	6.6736517	6.6202016	6.7418895	6.712503	6.671888	6.737164	6.706984	6.682215	6.673975	6.5918765	6.6051073
ALDH1B1	6.760086	6.84693	6.744669	6.7096305	6.742244	6.7026296	6.800273	6.73832	6.6934066	6.7697225	6.623019	6.776359	6.6235557	6.695848	6.675545	6.8126707	6.7561216	6.8364315	6.822526	6.7008724	6.6425214	6.739154	6.741972	6.685293	6.651295	6.8563905	6.595406	6.805004	6.663866	6.6956353	6.790984	6.779247	6.6933355	6.650262	6.6873527	6.707752	6.7019873	6.8780093	6.6888437	6.7116027	6.7731495	6.8487787	6.684659	6.8627014	6.667948	6.6673656	6.752414	6.747483	6.689016
ALDH1L1	6.641955	6.652337	6.6452374	6.6339483	6.677314	6.621199	6.6285295	6.7659435	6.652634	6.6126933	6.5989823	6.6722927	6.5330057	6.601559	6.671239	6.641314	6.6611304	6.8393707	6.719988	6.6034374	6.6717143	6.7678604	6.6542296	6.6187215	6.628365	6.6998806	6.615224	6.517258	6.6424727	6.674006	6.705973	6.6701665	6.697463	6.689693	6.710691	6.6429815	6.5738306	6.63019	6.7322297	6.6735754	6.6781783	6.702075	6.730621	6.588337	6.632665	6.696141	6.7500854	6.6206703	6.7872586
ALDH1L2	6.77656	6.801095	6.843529	6.760381	6.810351	6.806376	7.058505	6.808715	7.139793	6.8491964	6.9359202	7.012369	6.9290266	6.794883	6.971556	6.7129674	6.876472	7.1065497	6.881034	6.879636	6.805717	6.9981666	6.985472	6.817017	6.9501057	6.904411	7.005081	6.869984	6.7892313	6.725983	6.7511683	6.8700233	7.0795426	6.7941017	7.0124	6.78851	6.797473	6.937953	7.030605	6.9410825	6.8802156	7.113451	6.831292	6.8267303	6.7336273	6.7925515	7.015196	6.955501	6.971352
ALDH2	8.602532	8.093558	8.815527	7.95608	8.470028	8.539442	8.319894	8.394386	8.401745	7.8206553	8.304113	8.405505	8.337826	8.339114	8.75723	8.334602	8.493894	8.518162	8.561908	8.421111	8.584513	7.9266624	8.384296	8.101999	8.29587	7.655225	8.5705385	8.354087	8.372495	8.138036	8.078135	8.019092	8.580698	8.474563	8.55954	7.9168305	8.106477	8.17372	8.196497	8.3542385	8.331513	7.8526545	8.04244	7.730154	7.5993576	7.778238	8.031764	8.428135	8.041777
ALDH3A1	6.4843626	6.652337	6.620432	6.6175795	6.5977135	6.7173834	6.6253853	6.7461658	6.6959205	6.675653	6.558422	6.5678935	6.740341	6.743602	6.7580347	6.5817866	6.520894	6.6891837	6.6965175	6.622392	6.687755	6.603405	6.5241117	6.6461973	6.463391	6.6396313	6.697143	6.744382	6.663866	6.738977	6.734927	6.591163	6.680866	6.8251147	6.61302	6.667434	6.581791	6.4900823	6.5871987	6.631594	6.633535	6.723286	6.615318	6.6349583	6.731192	6.633905	6.629868	6.637386	6.7569804
ALDH3A2	6.7237654	6.7955112	6.662899	6.626414	6.677314	6.6500616	6.6669927	6.7845984	6.6332235	6.7251906	6.694645	6.8076477	6.734084	6.635166	6.803317	6.5104566	6.6080236	6.5811224	6.727257	6.6054597	6.63827	6.7053256	6.6239357	6.7456594	6.695103	6.7178736	6.6454325	6.662428	6.6399183	6.6488934	6.646951	6.6495624	6.6048417	6.7024336	6.615774	6.6818023	6.7347493	6.6820893	6.6371894	6.684273	6.8067145	6.555456	6.6317897	6.7660456	6.824181	6.788388	6.688127	6.6089563	6.689016
ALDH3B1	6.5613236	6.6623354	6.6907682	6.6677017	6.7533026	6.665854	6.678897	6.665429	6.5847445	6.7238636	6.6420946	6.675022	6.5855155	6.8228664	6.702708	6.61599	6.6707807	6.677699	6.7056346	6.6338596	6.8632154	6.587388	6.5450587	6.663399	6.621143	6.731552	6.6816907	6.70667	6.6566877	6.786075	6.6874638	6.657802	6.678766	6.636494	6.8117166	6.6316833	6.672141	6.6839566	6.7622423	6.6962414	6.6409373	6.6301184	6.655986	6.800507	6.7511864	6.691862	6.717618	6.5597835	6.849912
ALDH3B2	6.705913	6.6668463	6.533087	6.756117	6.736646	6.791392	6.5801916	6.469271	6.5930843	6.631858	6.6104503	6.6583796	6.5706844	6.710201	6.7003803	6.6274676	6.506004	6.5872	6.5453606	6.565611	6.564882	6.594473	6.586528	6.6119976	6.6366553	6.574442	6.650108	6.580056	6.4777617	6.6094804	6.8006697	6.598297	6.6913486	6.623212	6.6393147	6.6690903	6.628976	6.6108203	6.5451107	6.586046	6.663885	6.650445	6.6592975	6.6048465	6.522587	6.6876454	6.633583	6.803186	6.668485
ALDH4A1	6.886064	6.7783566	6.7630305	6.62331	6.8253345	6.8582845	6.7827907	6.8077626	6.634587	6.7338734	6.742294	6.7295885	6.8207545	6.6595235	6.841925	6.6027546	6.736413	6.614122	6.7400875	6.6377416	6.630097	6.656392	6.79221	6.678742	6.6557693	6.883387	6.8486056	6.7974854	6.7775116	6.7409754	6.699984	6.7819796	6.621608	6.7218304	6.68324	6.667434	6.7322664	6.721374	6.6935725	6.6759744	6.814133	6.569104	6.7682624	6.7604127	6.7443023	6.7673903	6.771133	6.6846485	6.7814455
ALDH5A1	7.3109627	7.6864257	7.3955474	8.846003	7.261618	7.782622	7.399352	7.429541	7.7652106	7.879053	7.610472	7.650732	7.536238	7.2697577	7.6600966	8.188218	7.8609033	7.801548	7.7132874	7.6368513	7.7229967	7.7152185	7.494031	8.393297	7.9342647	7.33716	7.5700727	7.5518317	7.391857	8.048447	7.4135475	7.3841605	7.6490045	7.715637	7.72724	8.26379	7.920379	7.911736	7.719787	7.5915594	7.4177127	7.883474	7.415742	7.537146	7.4245925	7.650256	7.5435867	7.5410624	7.660181
ALDH6A1	7.465036	7.40476	7.4894686	7.194503	7.3050957	7.676263	7.4459696	7.4305973	7.298666	7.4832807	7.7015476	7.4721737	7.602111	7.5476184	7.4794736	7.329178	7.4049096	7.30234	7.5365124	7.3201213	7.389538	7.3485293	7.2476077	7.332991	7.384211	7.489706	7.2675796	7.500226	7.4586453	7.282724	7.1016965	7.483781	7.433751	7.418979	7.4845233	7.245614	7.314068	7.2782393	7.237496	7.2665215	7.6036963	7.4053564	7.3742185	7.395092	7.328042	7.41792	7.3074803	7.058249	7.3224106
ALDH7A1	6.690255	6.604189	6.6553564	6.654802	6.6286674	6.6767797	6.7599287	6.725846	6.580653	6.6955347	6.7481503	6.6777034	6.6009126	6.609406	6.7329288	6.7377305	6.5995684	6.608204	6.644084	6.5734024	6.528171	6.6187677	6.670637	6.6327634	6.67998	6.7166295	6.8120832	6.696339	6.600861	6.5554953	6.652908	6.6303086	6.7038097	6.6085773	6.6726007	6.5913677	6.7581863	6.702956	6.6445913	6.680786	6.6829424	6.888928	6.6483464	6.647774	6.5798573	6.6688046	6.582982	6.5987625	6.6234493
ALDH8A1	6.745778	6.6657004	6.5770416	6.6190386	6.729852	6.610476	6.5607104	6.6489816	6.6293564	6.6428647	6.6766825	6.559005	6.632797	6.632365	6.661117	6.7377305	6.67237	6.7263827	6.6214323	6.626188	6.555831	6.692559	6.6254706	6.7736096	6.5694833	6.782044	6.678934	6.5618367	6.6566877	6.617504	6.605208	6.6756988	6.6727343	6.5841575	6.592114	6.5896053	6.6243515	6.6532445	6.729019	6.4873385	6.7470937	6.5321336	6.649893	6.6091237	6.567409	6.6673656	6.78122	6.647333	6.6733627
ALDH9A1	10.988407	10.642995	10.49033	10.411581	10.406221	10.798447	10.85038	10.730178	10.540081	10.706386	10.641286	10.736121	10.927157	10.609179	10.773266	10.520974	10.670389	10.717386	11.029045	10.530878	10.508457	10.811763	10.9099045	10.661764	10.544141	10.860641	10.629202	10.872006	10.179305	10.699059	10.723028	10.750749	10.822827	10.828582	10.424378	10.379662	10.872006	10.51932	10.677234	10.786448	10.791474	10.696656	10.99063	11.008435	10.896995	10.915821	10.661764	10.430285	10.824782
ALDOA	6.479072	6.599117	6.6654997	6.5864835	6.5513906	6.63958	6.6342535	6.64416	6.670225	6.670449	6.708635	6.75272	6.664662	6.671315	6.5409727	6.657141	6.5177703	6.614122	6.6505356	6.5888686	6.551277	6.641191	6.6624436	6.6187215	6.695103	6.682328	6.657555	6.627009	6.7319493	6.4660897	6.588619	6.5836587	6.5433164	6.586825	6.576999	6.6949086	6.611825	6.6644893	6.613971	6.500344	6.5953655	6.6424103	6.5801044	6.5588446	6.6338987	6.592029	6.633583	6.600252	6.568053
ALDOB	6.8193727	6.7448225	6.8351517	6.867009	6.821313	6.901762	6.7789426	6.7574463	6.8358884	7.0258164	6.827017	6.948506	6.9236755	6.8826437	6.8116913	6.868644	6.918241	6.8806834	7.0781326	6.8588495	6.8332624	6.8556776	6.814619	7.030958	7.0306726	6.8613925	6.8035784	6.9443583	6.896579	6.7657456	6.8891277	6.8382215	6.819202	6.822639	6.89151	6.8869247	6.841587	6.819309	6.7383204	6.999158	6.8205194	6.946254	6.7744513	6.931603	6.9323907	6.731999	6.8212824	6.9170337	6.764016
ALDOC	8.214109	8.0661	8.227225	8.040635	7.8530045	8.1194515	8.013707	8.156194	8.223426	7.970635	8.018007	8.088644	8.104675	7.8579345	8.156483	8.065874	7.920624	8.128926	7.9410877	8.287443	8.037831	8.151494	8.425789	8.072659	8.051214	7.9605474	8.29174	8.321917	8.206743	7.8719487	8.456162	8.201509	8.05916	8.095218	8.071893	8.021747	8.43234	8.276317	8.505493	8.131825	7.8894854	8.508493	8.478144	8.5031	8.081261	8.653688	8.058755	8.159707	8.209431
ALG1	6.826144	6.7416596	6.7412405	6.5379224	6.734415	6.802124	6.70568	6.862671	6.7175593	6.7952795	6.8057604	6.6398587	6.788625	6.7543592	6.828826	6.739207	6.807	6.659114	6.773392	6.651111	6.7310266	6.7533417	6.676044	6.739045	6.7942686	6.9482007	6.906005	6.777273	6.9574075	6.707401	6.6577296	6.6743083	6.8735514	6.631076	6.6058273	6.7599025	6.7734776	6.7942147	6.6171784	6.647037	6.841888	6.6627245	6.706676	6.626339	6.898911	6.7088833	6.7548966	6.6147575	6.7956696
ALG10	6.7836657	6.7697062	6.8250666	6.791385	6.713985	6.6966567	6.8029594	6.715597	6.7861376	6.804381	6.799954	6.6273837	6.7210264	6.8319635	6.7354064	6.7306437	6.7192545	6.806768	6.8205605	6.709626	6.7974267	6.812861	6.7885847	6.8436146	6.681031	6.9496927	6.6690745	6.724984	6.7681317	6.7203207	6.714899	6.623131	6.779501	6.733122	6.814338	6.7710047	6.8055196	6.723285	6.7879786	6.747811	6.7137065	6.8825245	6.8391147	6.729009	6.7037663	6.6990595	6.8039336	6.7249207	6.7707
ALG10B	6.9233065	6.897362	6.8901157	6.9776707	6.939448	6.8703027	7.009831	6.903642	7.0874696	7.008161	6.947726	6.965364	7.059613	7.0796084	6.8127193	6.942721	6.8128967	7.364832	6.8205605	6.8081446	7.0958385	6.9835243	6.951059	6.9047146	6.9501057	7.0555396	6.9816065	6.88885	6.908078	6.80006	6.7686005	6.92008	7.1186714	7.024496	7.00074	6.733476	6.8916235	7.1081324	7.286989	6.905368	6.7889156	7.6306643	6.803352	6.846019	6.9139457	6.806732	6.9842715	6.9687624	7.039399
ALG11	6.9624314	6.9251366	6.8780804	7.084279	6.8780823	6.930708	6.863548	6.8438168	6.7439284	6.951111	6.831695	6.7751007	6.8510003	6.8454046	6.8752847	6.753418	6.8292723	6.8932486	6.906797	6.9473963	6.8566427	6.7275867	6.9533725	6.807951	6.997462	6.950549	6.9243665	6.896311	6.9546366	6.9132566	6.855624	6.8903117	7.0686603	6.867917	6.8484936	6.948299	6.958429	6.7942147	6.797275	6.8797197	7.021678	6.769789	6.769818	6.890297	6.8982205	6.8144994	6.8985667	6.9381895	6.9601026
ALG12	6.818494	6.9206514	7.037548	7.1403875	6.8320436	6.7722273	6.9147763	7.0743093	6.946948	7.008161	6.9417367	6.884384	6.874328	6.948723	6.901832	6.8462195	7.0638804	6.9700627	6.870456	6.936921	6.83803	6.803979	6.814619	7.2034597	6.7471333	6.7762527	6.828277	6.8012605	6.879869	6.798225	6.9522495	6.905701	6.8791366	6.7849817	6.7445664	6.793578	6.960581	6.875913	7.114901	7.069389	6.961447	7.0060368	6.740077	6.9786763	6.950082	6.860587	6.9372997	6.7998805	6.9426527
ALG13	7.4893985	7.557101	7.4614296	7.5131607	7.514614	7.2667937	7.6368537	7.4890823	7.4338064	7.2619114	7.421012	7.265816	7.181779	7.422563	7.695352	7.3877373	7.248693	7.4535737	7.331053	7.3188767	7.5327187	7.63687	7.7619476	7.4998784	7.478777	7.8122454	7.568504	7.47234	7.555308	7.631508	7.4199295	7.325918	7.4487486	7.5172195	7.309539	7.533293	7.9040585	7.5138345	7.583252	7.5217514	7.638799	7.5819597	7.8742085	7.351593	7.532233	7.6047063	7.386209	7.582043	7.7273574
ALG14	6.83786	6.7706676	6.8856826	6.938994	6.951716	6.8386903	6.871884	6.794133	7.022971	6.989149	6.873563	6.6411753	6.858297	6.80008	6.8907375	6.887619	6.8556776	6.902692	6.805308	6.860646	6.7209187	6.969569	6.8204117	6.735714	6.769734	7.2341495	7.002276	6.890937	6.989038	6.6836734	6.886905	6.9742723	6.967355	6.857603	6.860818	6.6999354	6.879322	6.824986	6.8691883	6.7992477	6.873074	6.7443438	7.102904	6.8721523	6.855351	6.8687553	6.9007273	6.848904	6.782632
ALG1L	6.6732903	6.655011	6.862252	6.5976872	6.644446	6.6500616	6.837882	6.73162	6.8722086	6.7113996	6.7678614	6.679115	6.624775	6.78116	6.737834	6.6649613	6.7834425	6.646236	6.642817	6.702839	6.7741313	6.7455554	6.613861	6.6754675	6.7042637	6.758045	6.6704783	6.721098	6.7273493	6.7131143	6.7511683	6.7686257	6.6416035	6.701185	6.780132	6.7257204	6.778281	6.719583	6.626389	6.741758	6.6434197	6.583153	6.725937	6.607722	6.679564	6.834047	6.7441025	6.645856	6.669788
ALG2	6.726069	6.7030263	6.641393	6.6175795	6.6471796	6.633249	6.7612386	6.6841106	6.634587	6.6677923	6.694645	6.5924015	6.641471	6.649187	6.834263	6.7054877	6.641676	6.7219367	6.5959682	6.630031	6.587371	6.636237	6.616589	6.6103277	6.7864013	6.7833037	6.583246	6.668348	6.7251005	6.7297063	6.6849785	6.704722	6.7313833	6.760337	6.6805778	6.646124	6.722786	6.63019	6.957722	6.7392883	6.7561555	6.892374	6.694085	6.7590785	6.592959	6.759758	6.6444626	6.7361984	6.69512
ALG3	7.6071362	7.5183372	7.4778585	7.30158	7.703765	7.488149	7.7386303	7.46311	7.506948	7.3966684	7.547639	7.4798365	7.529246	7.4427595	7.5724397	7.3947434	7.4680667	7.363137	7.4640913	7.355835	7.3620453	7.60526	7.5735197	7.4275293	7.35015	7.7064357	7.4674654	7.325424	7.563766	7.27017	7.340147	7.4503818	7.480119	7.382104	7.401014	7.2926226	7.486876	7.645206	7.5381336	7.4560323	7.5402703	7.2088995	7.526461	7.6520066	7.5625715	7.5206237	7.449628	7.5935845	7.2329893
ALG5	8.305867	8.368919	8.030166	7.8184505	8.358986	8.321942	8.408692	7.888802	8.265533	8.321316	8.125274	8.022878	8.054806	8.193173	8.22243	8.065874	8.075717	7.78369	8.369948	7.9348316	8.001628	8.088941	7.9773865	7.795161	8.009598	9.165145	8.090065	8.183886	8.45956	8.042868	7.689953	8.183042	8.100699	7.957107	8.021444	8.213025	8.331989	7.9350758	8.049884	8.088941	8.121066	7.6812844	8.186817	8.001511	8.148359	8.032037	8.155026	7.86452	7.918305
ALG6	7.714579	7.7105684	7.794293	7.5689344	8.027403	7.8766704	7.924865	7.825148	7.838034	8.094947	7.9514346	7.7612023	7.76933	7.972204	7.91551	7.8733673	7.977511	7.79044	8.020812	7.7864976	7.6800065	7.8534913	7.6656566	7.744667	7.8594646	8.027295	7.8139668	7.849707	7.9110603	7.734444	7.9348316	7.7820487	7.6995673	7.9010086	7.8872423	7.8624105	7.852761	7.844413	7.598213	7.7278147	7.8926826	7.7335806	7.7782273	7.818563	7.699356	7.8220572	7.9108324	7.570697	7.628458
ALG8	7.5572715	7.5736985	7.6069374	7.2826657	7.798631	7.790787	7.609011	7.517058	7.654277	7.6064615	7.6407404	7.6082	7.5919228	7.5939765	7.669137	7.6766086	7.651741	7.2784686	7.693365	7.478163	7.502792	7.5043597	7.5869203	7.5867414	7.5757737	8.042305	7.780303	7.6826706	7.7466054	7.470277	7.316921	7.6542745	7.369226	7.6232057	7.3975844	7.2926226	7.5777564	7.5138345	7.4404726	7.6279306	7.6129146	7.524662	7.748074	7.610462	7.5415583	7.575315	7.545908	7.5474358	7.636385
ALG9	7.26752	7.127715	7.275235	7.106174	7.317165	7.251954	7.2162037	7.264524	7.1584964	7.2663703	7.2941666	7.231531	7.2354426	7.2846856	7.3611517	7.138551	7.271744	7.3277087	7.141522	7.006166	7.3138685	7.283094	7.308993	7.4018097	7.181779	7.7857437	7.1294327	7.227653	7.344799	7.2491813	7.1879206	7.19606	7.256509	7.1347365	6.9867415	7.1792617	7.286114	7.511619	7.3079257	7.2362766	7.2666383	7.054949	7.370978	7.322198	7.350362	7.301211	7.2369194	6.9588203	7.2803473
ALK	6.753763	6.900389	6.8170757	6.7749643	6.7909966	6.7074213	6.849701	6.715597	6.9717765	6.7533607	6.6557007	6.874019	6.7284937	6.6915307	6.894647	6.703977	6.774807	6.920594	6.710371	6.7609134	6.759877	6.697437	6.8497167	6.8436146	6.7481203	6.858927	6.7439117	6.9089513	6.7433257	6.812146	6.7834353	6.970466	6.7745934	6.619128	6.6927843	6.6949086	6.7170777	6.6991777	7.0343657	6.885654	6.8866863	6.723286	6.8168335	6.7660456	6.771646	6.85144	6.7611613	6.6073604	6.6902943
ALKBH1	7.247496	7.1759567	7.099127	6.950262	7.153911	6.970443	7.1762514	7.1535096	6.999093	7.204613	7.1166787	7.0833774	7.260672	7.2708507	7.1079826	7.005616	7.11088	7.0666614	7.1721196	7.050073	7.3125196	7.185135	7.121642	7.051299	7.101095	7.1526246	7.131897	7.174704	7.0812435	7.209126	7.173691	7.3110285	7.152064	7.0967293	7.121644	7.2888737	7.0942817	7.048122	7.143745	7.062082	7.0805373	6.9917746	7.100272	7.046803	7.2249374	7.1871653	7.2523375	7.141424	7.201437
ALKBH2	7.144308	7.0479555	7.11001	7.130487	7.067311	7.1228695	7.0723276	7.1000533	7.0709357	7.1194158	6.9203796	7.0876417	6.9367366	7.085704	7.142712	7.0747957	6.9643407	6.9065065	7.157238	7.058502	6.9747677	7.0805326	7.1603026	6.841707	7.1285	7.2589965	6.9591107	7.0598288	7.056475	6.963676	6.9557743	7.044248	6.993339	7.034925	7.1767488	7.07636	7.208627	7.013935	7.055296	7.0130167	7.1514554	6.946254	7.0647664	7.195092	7.0814815	7.277384	7.071183	7.165278	6.9911957
ALKBH3	7.354463	7.2829704	7.092154	6.876849	7.3439636	7.511489	7.316795	7.206914	7.1316514	7.2289567	7.5625753	7.210942	7.3066444	7.1310034	7.5279503	7.221486	7.3423004	6.922261	7.2810755	7.3605256	7.30151	7.214081	7.306556	7.046414	7.335382	7.535746	7.2943997	7.361322	7.325756	7.2233763	7.030388	7.338247	7.020978	7.2484818	6.9816313	7.1318283	7.5955935	7.126749	7.04773	7.2665215	7.283069	6.8432403	7.241222	7.360093	7.497281	7.332999	7.3578296	6.9618382	7.1778345
ALKBH4	6.8581123	6.730927	6.7642627	6.672251	6.790035	6.7955866	6.7612386	6.909448	6.6875725	6.8368196	6.694645	6.7202973	6.818754	6.68299	6.7907352	6.7737875	6.766893	6.7854576	6.7223897	6.8531404	6.679809	6.706914	6.699011	6.749042	6.7303205	6.865392	6.6774387	6.9019074	6.827222	6.839169	6.874908	6.7932982	6.6515565	6.7849817	6.754237	6.8293366	6.772291	6.824986	6.6123877	6.783172	6.708255	6.607694	6.758672	6.743864	6.8112817	6.744465	6.702413	6.773146	6.832669
ALKBH5	10.892742	10.603684	10.666865	10.921474	10.269663	10.780684	10.598152	10.609179	10.411581	10.530878	10.398879	10.778838	10.671782	10.386197	10.573211	10.482293	10.70151	10.497275	10.598152	10.520974	10.649507	10.708395	10.882577	10.677234	10.456615	11.036904	10.611005	10.728397	10.661764	10.765373	10.296987	10.782746	10.1245165	10.7750025	10.337692	10.651112	10.930783	10.516217	10.70151	10.664927	10.576691	10.535389	10.976458	10.78983	10.798447	10.805915	10.649507	10.728397	10.8330345
ALKBH6	7.579671	7.3504963	7.1703644	7.4468513	7.4148583	7.168583	7.3795176	7.3203945	7.0182543	7.281032	7.149083	7.223854	7.354741	7.1664224	7.2459164	7.310399	7.341057	7.3223314	7.2247667	7.2982516	7.1746144	7.27059	7.3151903	7.26445	7.3737674	7.3741555	7.1813436	7.30767	7.3431473	7.3557653	7.390953	7.3428693	7.1003094	7.2236924	7.0800896	7.45914	7.381183	7.325854	7.377265	7.314625	7.193577	7.2551517	7.207019	7.4195695	7.4153457	7.1911798	7.372503	7.297905	7.260773
ALKBH7	7.466568	7.426186	7.2728233	7.454867	7.0491414	7.542078	7.5049014	7.513055	7.3645973	7.3272448	7.5183372	7.3935876	7.3151813	7.368767	7.472826	7.3461194	7.589238	7.3869395	7.3747396	7.44155	7.4509964	7.2488065	7.536094	7.5302463	7.326983	7.3482428	7.4705954	7.490828	7.436644	7.256058	7.236144	7.3515806	7.363895	7.4283485	7.2652836	7.23442	7.4005146	7.2689877	7.376043	7.4988627	7.2885423	7.1700616	7.7455277	7.437159	7.243526	7.5853024	7.2846923	7.444495	7.7790365
ALKBH8	7.122177	7.26021	7.055675	6.868762	7.0808897	7.203109	7.200287	7.018278	7.108315	7.0914354	7.1989584	7.006267	6.953844	7.186668	7.0595236	7.1160903	7.108889	6.6761785	7.0729856	6.957122	7.15994	7.1055217	7.1494164	7.121774	7.1122394	7.243786	7.0680795	6.9443583	6.983291	6.950219	6.945701	6.933329	6.922526	6.876428	6.9074144	7.1026883	7.1174726	6.958152	7.04773	6.979032	7.0744386	6.857991	6.907885	7.1131988	7.0814815	7.209465	7.0939016	6.7460985	7.2271957
ALLC	6.42374	6.652337	6.5664725	6.689925	6.5822906	6.692026	6.5510774	6.8067174	6.5847445	6.5754004	6.6420946	6.6528025	6.6669717	6.5956984	6.6782823	6.639842	6.624776	6.565877	6.5973663	6.6453815	6.7445655	6.5491815	6.554906	6.5527525	6.5497274	6.615675	6.477583	6.654825	6.555299	6.5475545	6.6248055	6.5880966	6.633327	6.51504	6.544526	6.658877	6.5891232	6.585912	6.666569	6.5627027	6.6732426	6.5948915	6.6004934	6.6532226	6.65393	6.5980425	6.5844	6.514831	6.675863
ALMS1	6.9150076	6.963973	6.9649987	6.7530484	6.865706	6.9231663	6.852115	6.9778423	6.973217	6.9919343	6.8990703	7.12523	7.064203	7.0391917	6.861477	7.0221214	6.9728494	6.865503	6.833218	7.051445	6.9019585	6.9450316	6.7070355	7.091581	6.927925	6.9871583	6.8697295	6.865742	6.9944787	6.9264007	6.8338485	6.92558	6.8988786	6.8443537	6.9003954	6.9517236	6.9142356	6.9030614	6.881636	6.98161	6.844404	6.97436	7.073984	7.0168743	6.929531	6.993296	6.940421	6.7583914	7.002532
ALMS1P	6.7548804	6.7405663	6.717615	6.799429	6.713985	6.8139615	6.7681003	6.670191	6.733557	6.7780814	6.8057604	6.705647	6.74837	6.75705	6.7962365	6.819126	6.811346	6.686385	6.733142	6.735299	6.678433	6.7695613	6.7776923	6.775474	6.8032494	6.633954	6.831972	6.8249846	6.742186	6.80006	6.8180656	6.9077454	6.795532	6.7256675	6.7936215	6.8205314	6.7884502	6.731093	6.7440166	6.766508	6.8131366	6.7165623	6.826449	6.7478976	6.85199	6.793743	6.7162666	6.991331	6.6928344
ALOX12	7.142078	7.5656023	7.4425426	7.5242505	7.4156113	7.7644405	7.552696	7.682386	7.587339	7.6998997	7.41792	7.2167344	7.7741776	7.702708	7.475822	7.2820735	7.399279	7.6420465	7.707735	7.6509266	7.6319976	8.23768	7.239551	7.5106187	7.9797406	6.942835	6.8988757	7.2135577	7.3240676	7.467989	7.4125404	7.275418	8.021061	7.2642784	7.465819	8.06999	7.078166	7.637199	7.7663016	7.375455	7.219008	8.147874	7.4582944	7.136006	7.9868116	7.011337	7.0571218	7.998789	7.3122125
ALOX12B	6.5508122	6.5833154	6.5719113	6.6020145	6.580928	6.6934834	6.6024823	6.653821	6.5819373	6.52503	6.5669336	6.655617	6.5819592	6.5475974	6.5497255	6.5307107	6.656205	6.6215796	6.630914	6.5127153	6.5481544	6.620576	6.6209955	6.556453	6.5291815	6.5856104	6.570667	6.6334305	6.5393004	6.605602	6.596878	6.593991	6.5696545	6.550237	6.615774	6.7014647	6.5450416	6.636059	6.5338035	6.666475	6.5953655	6.507989	6.6202674	6.643215	6.602216	6.547756	6.673975	6.5569887	6.603833
ALOX12P2	6.608622	6.6712475	6.607644	6.6562243	6.5612164	6.7331805	6.749331	6.5886893	6.6553545	6.7163577	6.6030183	6.706889	6.6488385	6.6445346	6.7354064	6.714489	6.6659794	6.692076	6.723664	6.596368	6.674448	6.7357473	6.7533174	6.6170626	6.656913	6.710366	6.7184935	6.6425643	6.580961	6.629067	6.753434	6.761695	6.761874	6.7391977	6.7737327	6.693122	6.6777925	6.6320453	6.663652	6.6430435	6.669665	6.666771	6.6799674	6.625038	6.6273994	6.6904054	6.6506634	6.7153416	6.762922
ALOX15	7.011962	7.0200753	7.0734076	7.276327	6.9117746	7.064683	6.9090047	7.2153454	7.0373235	7.022025	7.0691795	6.8938813	6.979533	6.957081	6.955826	6.945083	7.402798	6.9535456	7.0585785	7.170894	6.906691	6.9505105	7.061651	6.6512184	7.098527	6.8850737	7.150612	7.2632947	6.950644	6.970796	6.9352875	7.2045074	6.7553806	7.1443033	7.5745807	6.715857	6.9863105	6.9224615	7.1541767	6.8233724	7.0085144	6.712503	6.6956015	6.9067507	6.9262276	6.977831	7.232992	6.8338094	7.175577
ALOX15B	6.6359625	6.6724267	6.6834235	6.627847	6.6286674	6.7331805	6.647575	6.592887	6.7097116	6.6849008	6.7099795	6.713349	6.6872916	6.5649447	6.6521974	6.642936	6.6789155	6.588659	6.562024	6.6014214	6.63827	6.6514506	6.622474	6.6685624	6.628365	6.7881603	6.6107244	6.6302013	6.555299	6.718468	6.6837	6.4899735	6.7465544	6.667029	6.4879255	6.7502065	6.539054	6.626541	6.606088	6.5825305	6.5965524	6.664697	6.735339	6.694019	6.5458717	6.6528597	6.670284	6.625139	6.6528926
ALOX5	6.7118573	6.8057337	6.6907682	6.624947	6.6682215	6.6843686	6.6580625	6.741474	6.749201	6.6927013	6.586073	6.6804657	6.6730146	6.704543	6.773639	6.7520413	6.6012597	6.6949515	6.6146398	6.6453815	6.7223	6.7135334	6.7346444	6.58997	6.6592507	6.7558365	6.7791333	6.745703	6.715844	6.530646	6.7116537	6.700679	6.722927	6.5403438	6.61162	6.707752	6.7130103	6.723285	6.7242956	6.606459	6.6347065	6.6385455	6.7146645	6.830539	6.7146144	6.673141	6.7210007	6.645856	6.6457505
ALOX5AP	12.635514	11.990047	12.690659	11.703743	12.953922	12.160387	11.606349	12.532067	12.672017	11.974292	12.298214	12.420443	12.312651	12.82233	12.869127	12.294009	12.430823	13.261971	12.225759	12.6953335	12.765659	12.133384	11.633169	12.544673	12.1789875	11.725266	13.002401	12.435083	12.527678	12.360662	13.634326	12.713476	12.527678	12.360662	12.426968	11.745207	12.294009	11.606349	12.348569	12.713476	12.3238535	13.288187	12.380152	11.980637	11.83745	12.08253	12.1979065	12.690659	11.94536
ALOXE3	6.757847	6.7374625	6.7534523	6.73536	6.6458235	6.731775	6.7667923	6.739408	6.775083	6.6441565	6.6726427	6.684367	6.818754	6.7159896	6.8737335	6.7069397	6.751524	6.636009	6.6505356	6.647289	6.784178	6.710181	6.6720724	6.7993617	6.677709	6.792365	6.807247	6.7730713	6.542173	6.77312	6.8102865	6.8536744	6.7510505	6.745329	6.8003	6.606756	6.796377	6.905111	6.750275	6.838303	6.6852746	6.607694	6.6187425	6.647774	6.673316	6.6946282	6.6766686	6.673798	6.6542463
ALPI	6.9469266	6.7687716	6.8809648	6.6812387	6.914574	6.912378	7.002277	6.776605	6.90423	7.0986543	6.7532597	6.9019423	6.7867537	6.9144983	6.9349732	6.881049	6.86446	7.0288086	6.943712	6.9473963	6.904228	6.8863873	7.0034227	6.862777	6.7617693	6.8682795	6.8197393	6.874156	6.984645	6.786075	6.865355	6.957711	7.2178416	6.807537	7.0845895	6.78851	6.8654213	6.934202	6.976284	6.859732	6.815154	7.0413585	6.946111	7.0228763	6.858937	6.9413652	6.9319625	7.1356363	6.798805
ALPK1	7.833716	7.928843	8.220774	8.462883	8.264783	7.830836	7.6315126	8.275735	7.9927874	7.797027	8.192551	8.260047	8.133305	7.959829	7.8459916	8.532334	7.9974236	8.730284	8.129678	8.382186	8.423412	8.035616	7.846839	8.041542	8.211289	7.442615	8.35187	8.32146	8.188362	8.195119	9.02731	8.056454	8.652391	8.101432	8.955354	8.201663	7.7495313	8.048447	8.012913	8.143918	7.881195	8.262252	7.967485	7.8275223	7.6202188	7.889749	8.120888	8.411108	8.064791
ALPK2	6.600918	6.568387	6.6400576	6.5206184	6.6417966	6.5714498	6.6383886	6.733786	6.652634	6.6441565	6.713971	6.7587852	6.580767	6.592448	6.5077295	6.594349	6.6012597	6.602282	6.6403737	6.729872	6.5690823	6.567091	6.5535607	6.576095	6.662531	6.59026	6.6690745	6.68507	6.5835485	6.599491	6.64931	6.5641875	6.6515565	6.600161	6.658668	6.67527	6.6087313	6.6801424	6.618814	6.5516167	6.5915794	6.572913	6.5628896	6.6364	6.5574055	6.547756	6.550956	6.584909	6.6609035
ALPK3	6.851531	6.7088165	6.6763306	6.6125793	6.744567	6.815295	6.8565593	6.6805506	6.831696	6.6545506	6.839645	6.755123	6.726141	6.7849216	6.565872	6.8217487	6.7561216	6.7085133	6.776418	6.729872	6.697484	6.706914	6.7151814	6.7272944	6.6429334	6.77871	6.810766	6.820008	6.5955386	6.744986	6.7035594	6.733917	6.680866	6.6296577	6.7787976	6.7257204	6.6763854	6.8559046	6.669427	6.7033496	6.7418895	6.8729186	6.764984	6.7221866	6.6666803	6.6932764	6.665444	6.8772073	6.7791576
ALPL	10.082403	11.526696	11.196992	10.449217	10.980427	9.987131	10.477536	11.453995	10.357208	8.967499	11.179679	11.172947	11.135039	8.870091	10.251848	11.46844	9.745951	11.579781	10.462365	12.036661	11.345861	10.590896	11.212158	10.830723	10.758781	10.118582	10.268871	11.74853	11.010472	10.624378	11.939486	11.175462	10.352258	11.761729	11.245766	10.665895	11.082679	11.291516	10.524398	10.4318075	10.414537	12.690659	12.225759	10.837084	9.982729	11.775458	10.1162405	11.543452	10.144594
ALPP	11.409273	11.5352	11.415947	12.371405	12.0218315	11.564955	11.184071	12.250661	11.683044	11.465879	11.808782	11.840002	11.671194	11.475826	11.304931	11.916241	11.683044	12.025606	12.004857	11.379947	11.86293	11.475826	11.788703	11.949309	11.889406	11.314502	11.275625	11.379947	11.46844	11.7067585	12.731229	11.595559	11.561994	11.830715	11.993683	12.37575	11.285712	11.600581	11.866295	11.751542	11.849855	11.775458	11.595559	11.920253	12.214439	11.6763315	12.1406	11.840002	11.872911
ALPPL2	7.0320544	6.9251366	6.9384027	6.850708	6.8955026	6.9663634	7.10243	6.9867153	7.1716886	6.7580647	6.8743877	6.832501	7.021891	6.8465414	6.992798	6.795674	6.882961	7.154557	6.9664173	6.936921	7.0073752	6.994635	7.0762153	6.6870546	6.791406	6.91681	6.9855576	6.9500403	6.97036	6.7787886	6.789706	6.92558	7.158243	6.7743115	7.13476	7.091591	6.842705	7.1413765	6.955916	6.6950035	6.887281	7.2744966	7.05697	6.921496	6.8759274	6.9735107	6.940421	7.0114307	6.752578
ALS2	7.5654106	7.277996	7.4535756	7.349896	7.2742004	7.623744	7.2817163	7.5665636	7.4516826	7.539354	7.693467	7.5036807	7.5591555	7.546495	7.7007027	7.649778	7.759166	7.635221	7.428779	7.6315126	7.443229	7.464142	7.6098146	7.6479764	7.440053	7.6185884	7.508209	7.5020995	7.503149	7.469128	7.7077193	7.603639	7.313251	7.5544624	7.692976	7.3954005	7.5884385	7.3001494	7.436931	7.237441	7.581251	7.1431775	7.4841156	7.540636	7.5970273	7.3522406	7.6787086	7.5199056	7.7443633
ALS2CL	6.608622	6.6861043	6.7096214	6.5881286	6.677314	6.6285467	6.6759787	6.7101326	6.7283893	6.6717043	6.739866	6.6952014	6.739275	6.6523113	6.635892	6.5371385	6.6431007	6.6605854	6.575603	6.5830684	6.5845094	6.578613	6.755788	6.744019	6.6355824	6.705081	6.6759963	6.5584793	6.5393004	6.6527905	6.655267	6.593991	6.635413	6.5704865	6.61162	6.7175746	6.611825	6.7816696	6.5697203	6.5775447	6.545082	6.5654287	6.644981	6.5769534	6.6095777	6.6042275	6.624778	6.6531415	6.601299
ALS2CR11	6.630931	6.600299	6.6400576	6.574091	6.5403237	6.598274	6.5322676	6.558301	6.619748	6.52503	6.6583776	6.5783114	6.5417266	6.5573397	6.5814266	6.570028	6.52648	6.5586886	6.653129	6.618596	6.6063466	6.6153207	6.515444	6.688873	6.66031	6.5644083	6.450853	6.508569	6.5094895	6.514132	6.5330715	6.6289296	6.558499	6.5473533	6.621278	6.5404763	6.548471	6.641755	6.607613	6.6202016	6.5203066	6.553656	6.6317897	6.5077314	6.6049175	6.7375164	6.5265965	6.566867	6.613111
ALS2CR12	6.806094	6.8616734	6.7500334	6.71977	6.6458235	6.7764244	6.653515	6.819201	6.808727	6.873074	6.5989823	6.7489104	6.8428307	6.786267	6.750271	6.70248	6.794125	6.9113097	6.8360796	6.989216	6.645257	6.821519	6.717736	6.822523	6.818355	6.86049	6.6677065	6.756653	6.850478	6.7770033	6.8015895	6.755522	6.757529	6.858945	6.7675314	6.8125663	6.9013577	6.8121266	6.700823	6.8371425	6.878755	6.942739	6.703536	6.7276077	6.879631	6.747262	6.6946797	6.9063606	6.6987524
ALS2CR14	7.7826095	7.945203	7.8793955	8.547901	7.8254714	7.806832	7.5081472	8.406227	8.034402	7.7444663	8.014704	8.161049	7.8838177	7.822268	7.4778495	8.408859	7.874935	8.285727	7.8177853	7.485811	8.205221	7.796472	8.1328745	8.1490345	8.177246	7.4619904	7.7634535	7.624014	7.8171043	7.966459	8.805681	7.973967	7.9636183	8.232891	8.122928	8.249762	7.797185	7.8068323	8.352699	8.216417	7.976703	8.264112	7.8995266	8.211971	8.312441	7.931062	8.326048	8.088388	8.512572
ALS2CR16	6.6993046	6.7110367	6.6799326	6.801012	6.729852	6.7661304	6.70568	6.788714	6.8583813	6.735122	6.6726427	6.793387	6.711182	6.737849	6.7052526	6.9152837	6.7804427	6.7309732	6.767808	6.7280746	6.745874	6.7259974	6.821563	6.9181623	6.705397	6.687528	6.7514715	6.8615017	6.7477465	6.771172	6.6987433	6.7819796	6.73345	6.720634	6.6968102	6.7456613	6.7505827	6.747389	6.8423715	6.665296	6.7761416	6.676851	6.688079	6.776709	6.7631936	6.6745744	6.807838	6.8338094	6.7593055
ALS2CR4	6.6768327	6.752237	6.6920104	6.6403503	6.871335	6.633249	6.825831	6.686461	6.814274	6.8368196	6.727007	6.6598387	6.718796	6.743602	6.7951703	6.7069397	6.8655596	6.6504683	6.788163	6.872869	6.709082	6.679151	6.783873	6.656502	6.925065	7.0849447	6.7156305	6.805004	6.878872	6.7369614	6.631044	6.849912	6.57798	6.7294016	6.664132	6.664104	6.7795424	6.76603	6.564846	6.833416	6.7836957	6.6565504	6.794243	6.750991	6.734786	6.806732	6.861285	6.702451	6.7237263
ALS2CR8	6.7336755	6.7649603	6.5706325	6.558653	6.6616263	6.5824294	6.710075	6.6841106	6.6057405	6.857679	6.6841364	6.5896177	6.624775	6.6973825	6.657216	6.727669	6.680585	6.74178	6.642817	6.686124	6.685114	6.669283	6.729637	6.5829363	6.675265	6.7327266	6.6260924	6.6143365	6.7098684	6.585711	6.6697865	6.7527966	6.6437106	6.5988145	6.5963607	6.601763	6.674921	6.636059	6.6857624	6.6616306	6.708255	6.5419097	6.5446553	6.6702538	6.688267	6.745819	6.8027606	6.562465	6.6609035
ALX1	6.8789115	6.9908214	6.9431853	7.008559	6.861666	6.925708	6.721456	7.0241704	7.1466374	6.913943	6.702155	6.9458504	6.8783994	7.0652266	6.7389264	7.0920105	7.0648904	7.022797	6.8481436	6.9264064	7.0241227	6.782129	6.7670445	7.100088	6.997462	6.7946978	7.012304	6.7801895	6.925125	7.0169992	6.9154305	7.0770426	7.0844774	7.07112	6.8423147	7.256679	7.1155925	6.8082833	7.2760854	7.0920806	6.9284654	6.9573493	7.025918	7.166845	7.0618153	6.982009	7.007728	7.054745	7.0573735
ALX3	6.7896066	6.6189284	6.795414	6.9197273	6.7616854	6.85419	6.749331	6.821422	6.8898315	6.7475886	6.742294	6.8285933	6.8026185	6.740716	6.872677	6.6383653	6.8084455	6.9449944	6.8043103	6.7885284	6.741671	6.7916675	6.7751555	6.985262	6.6592507	6.738628	6.7395873	6.7277975	6.752328	6.8039975	6.8502097	6.696735	6.838026	7.024496	6.878817	6.846053	6.8498163	6.769805	6.888824	6.845787	6.7662563	6.6708803	6.724321	6.7674475	6.795153	6.836524	6.757476	6.838512	6.8027415
ALX4	6.638247	6.6404643	6.6328096	6.763283	6.5093007	6.5412397	6.6565776	6.672376	6.5581164	6.8056636	6.5656404	6.5247684	6.7918334	6.666997	6.642731	6.726287	6.550772	6.6156826	6.6336055	6.6916757	6.651037	6.639544	6.743092	6.6275387	6.5877347	6.522167	6.565804	6.556794	6.5968947	6.5327973	6.6709394	6.492831	6.7553806	6.6708736	6.690122	6.72254	6.7322664	6.6108203	6.627985	6.6457553	6.686443	6.6545496	6.554762	6.5437274	6.561729	6.644356	6.5803146	6.7153416	6.6468678
AMAC1	6.7249575	6.644033	6.6654997	6.6308527	6.6313114	6.593606	6.6024823	6.7472653	6.634587	6.537983	6.523601	6.554239	6.7035747	6.5590487	6.4833055	6.6635737	6.566418	6.6215796	6.6119256	6.715277	6.648023	6.512242	6.674691	6.663399	6.5407267	6.61436	6.6530776	6.5071816	6.5995326	6.4677296	6.5873075	6.6635566	6.5268188	6.586825	6.5693746	6.8293366	6.6470766	6.5495644	6.6154785	6.666475	6.774038	6.7165623	6.5513024	6.570737	6.5866156	6.745819	6.670284	6.5497146	6.641974
AMAC1L1	6.6495605	6.74902	6.7298536	6.7096305	6.700783	6.7722273	6.7353077	6.7054853	6.7943993	6.593529	6.693171	6.684367	6.7231627	6.724696	6.7887173	6.679026	6.7378836	6.7475343	6.810458	6.830449	6.5774813	6.6892805	6.8339043	6.6754675	6.7883325	6.633954	6.624623	6.659255	6.695699	6.88199	6.611457	6.7212367	6.742251	6.734359	6.657185	6.7287064	6.7019873	6.7102675	6.6355486	6.6279883	6.669665	6.760416	6.593489	6.644742	6.62113	6.7145286	6.752414	6.6902723	6.668485
AMAC1L2	6.7836657	6.655011	6.775451	6.772022	6.648448	6.753968	6.6712427	6.7721653	6.610016	6.6941285	6.7590523	6.5678935	6.6840477	6.7543592	6.718101	6.7362905	6.552621	6.6964264	6.805308	6.5980372	6.6825366	6.669283	6.645649	6.8684845	6.6159253	6.8204775	6.7868934	6.792418	6.7989187	6.656546	6.750076	6.621575	6.73345	6.768	6.7990785	6.7502065	6.6792774	6.934202	6.794061	6.752882	6.65801	6.861113	6.8698664	6.730398	6.647733	6.706163	6.734708	6.8181868	6.6771674
AMAC1L3	6.87442	6.8344703	6.9431853	7.2128263	6.846831	7.078919	6.9232516	6.8688693	7.189935	6.8056636	6.8348823	6.911144	6.9215236	6.8628983	6.904019	7.090672	6.944818	7.30234	6.9636254	6.987516	6.950872	7.00747	6.8921375	7.0426917	6.823154	6.824488	7.034563	6.8839884	6.8526073	6.9024563	6.9653893	6.9754834	7.0470085	6.9112716	6.993868	6.8615236	6.904749	7.0771165	7.0950556	6.999158	6.78449	7.1008525	6.947863	7.0537324	6.7588735	7.0297656	6.9414086	7.07907	7.0216765
AMACR	6.986889	6.982545	7.0946107	6.9776707	7.0132027	6.829208	7.0452166	7.016601	7.096348	6.9612813	6.9503756	6.997021	7.0332794	7.003622	7.0551734	7.0580516	6.814363	6.9700627	6.8549247	7.0449786	7.066897	7.169709	7.0762153	7.0426917	6.9035606	6.842273	6.917097	7.0332327	6.946405	6.988935	7.1208506	6.8714433	6.9850445	7.1206045	7.06772	7.0880075	7.0585446	7.0873513	6.8458533	6.911526	6.8660035	7.4516673	7.1258907	7.0869007	6.9808283	7.187978	6.9925175	7.0374894	7.061154
AMBN	6.730545	6.5718164	6.7400036	6.7239385	6.720596	6.8676353	6.6996646	6.686461	6.7041936	6.650735	6.668937	6.6978126	6.6500254	6.685808	6.6937795	6.6320167	6.602848	6.7601323	6.6518703	6.6416965	6.786711	6.644515	6.700424	6.574171	6.7120724	6.8876405	6.6260924	6.665278	6.691249	6.6836734	6.5813255	6.725542	6.7059865	6.687185	6.643373	6.6540666	6.690788	6.717891	6.6461697	6.611534	6.663885	6.710575	6.5446553	6.5990434	6.6869583	6.6976113	6.6830564	6.6959333	6.708382
AMBP	6.638247	6.600299	6.900548	6.594444	6.6141863	6.5698233	6.5923414	6.6031165	6.611399	6.4808974	6.632431	6.533757	6.5819592	6.530125	6.6180043	6.6507554	6.656205	6.6819663	6.601258	6.6565905	6.621777	6.61694	6.549498	6.6870546	6.6706305	6.5658016	6.6136184	6.5999575	6.523855	6.601556	6.6743975	6.5866632	6.6416035	6.710319	6.6726007	6.6154194	6.5101357	6.585912	6.6872964	6.6616306	6.6091294	6.6811013	6.538021	6.5588446	6.628759	6.673141	6.6108513	6.472515	6.650439
AMBRA1	6.812833	6.8067365	6.7630305	6.8352675	6.8158703	6.9065437	6.9734344	6.7668653	6.7724795	6.741538	6.8627267	6.670758	6.825625	6.889613	6.7329288	6.690006	6.786396	6.740202	6.8549247	6.879636	6.829557	6.7275867	6.699011	6.660022	6.7607865	6.843239	6.8486056	6.6775823	6.7273493	6.825523	6.945701	6.878067	6.9162736	6.971041	6.7257705	6.6864767	6.7019873	6.8229856	6.7593303	6.6240177	6.7861643	6.79753	6.7337513	6.678906	6.7665873	6.7529206	6.708581	6.747483	6.7943993
AMD1	7.714579	7.4804015	7.931291	7.461974	7.642435	7.4804697	8.124326	8.070276	7.723417	7.810041	8.118145	7.982476	7.7709947	7.947607	7.7958837	7.9126534	7.760034	7.8887773	7.690058	7.893694	8.4071455	8.103762	7.999068	7.8371964	7.6601915	7.4443398	8.419809	7.638178	7.735536	8.012503	8.10121	7.7467155	8.465829	7.8183465	7.8178973	7.817897	7.7913775	8.020287	8.384296	7.7253895	8.095493	8.09169	7.8274093	7.8247204	7.806506	7.981188	7.610462	8.257412	8.029654
AMDHD1	6.853494	6.7076793	6.816095	6.711156	6.7880588	6.681246	6.738128	6.7349477	6.7875056	6.715142	6.8131824	6.742236	6.8702	6.8091593	6.7715096	6.6916704	6.640075	6.6299624	6.7787743	6.7133775	6.6023316	6.740869	6.5979896	6.754102	6.892609	6.74227	6.6887074	6.6033177	6.686733	6.7112565	6.727198	6.667623	6.5983906	6.54875	6.786621	6.7287064	6.722786	6.7419524	6.62327	6.764001	6.8050084	6.613572	6.688079	6.763208	6.7264557	6.6148353	6.6869063	6.6584787	6.7741623
AMDHD2	7.0833845	6.95243	6.922744	6.754579	7.3502274	7.0725255	7.114154	6.9330997	7.003517	6.902926	7.1925745	7.057833	6.816892	6.9632564	7.33033	7.073551	7.109772	6.7854576	7.1064806	7.1164384	6.9308605	6.8797197	6.925896	7.070765	7.0409956	7.120975	7.065206	6.992715	7.065441	7.122998	7.2936316	6.933329	7.126663	6.9950953	7.06359	6.9169097	6.886267	6.704683	6.908234	7.177605	7.046331	7.1169915	6.913541	7.0627317	7.1114554	7.111997	6.965884	6.9459314	6.8786573
AMELX	6.6755743	6.7427087	6.732127	6.5772543	6.6417966	6.5635996	6.7242417	6.67822	6.783441	6.7043796	6.644743	6.730795	6.7928104	6.70019	6.7065716	6.6109586	6.659473	6.7978315	6.7580156	6.669469	6.830701	6.7455554	6.7190146	6.780961	6.66031	6.6002192	6.694442	6.612657	6.611095	6.7221723	6.655267	6.812982	6.761874	6.7116756	6.8104477	6.727179	6.656701	6.63019	6.6476874	6.7033496	6.6732426	6.712503	6.7226977	6.8140025	6.574571	6.6499815	6.6804028	6.6917324	6.668485
AMELY	6.5858455	6.679282	6.552699	6.528729	6.6141863	6.604349	6.6906037	6.64416	6.6511636	6.675653	6.6216874	6.716203	6.699298	6.5475974	6.783868	6.543599	6.69072	6.6995773	6.5866838	6.626188	6.6023316	6.608298	6.6638274	6.749042	6.719635	6.633954	6.6544666	6.637926	6.6566877	6.8196945	6.7283716	6.545234	6.5268188	6.6708736	6.68324	6.581196	6.674921	6.6895657	6.697811	6.571032	6.6297345	6.626046	6.561356	6.6518073	6.688267	6.6932764	6.7049313	6.5918765	6.707142
AMFR	6.835228	6.691794	6.7817783	7.0046945	6.8158703	6.8346143	6.731216	6.8982196	6.7847853	6.860476	6.772566	6.9423857	6.930673	6.8117948	6.8849816	6.881049	6.8468194	7.0434394	6.8386793	6.795488	6.8681602	6.7341723	6.771829	6.950082	6.741166	6.8808885	6.7609634	6.7359996	6.9193816	6.8060355	6.8180656	6.899464	6.8735514	6.8087015	6.704982	6.7751975	6.8577805	6.7678657	6.7071705	6.7541776	6.8093543	6.9207115	6.711511	6.647774	6.8531213	6.8580556	6.9046683	6.808186	6.9056897
AMH	6.6394286	6.5631127	6.549811	6.4962454	6.5837917	6.5500274	6.6565776	6.5235786	6.5975966	6.6783433	6.47879	6.582522	6.610026	6.5756316	6.612536	6.688422	6.5780473	6.6201386	6.562024	6.5908713	6.6425214	6.6629143	6.571914	6.678742	6.6136003	6.559976	6.6230946	6.5618367	6.521251	6.674006	6.5592895	6.5421815	6.55012	6.5324535	6.592114	6.5693216	6.740175	6.6068974	6.6521273	6.473	6.548464	6.6239133	6.5563617	6.671721	6.649049	6.547756	6.7548966	6.645856	6.650439
AMHR2	6.668548	6.6315603	6.62419	6.594444	6.620787	6.6579823	6.6759787	6.5835624	6.713597	6.6332917	6.5628896	6.5435767	6.6149497	6.740716	6.6455913	6.6493006	6.613229	6.7038894	6.7126436	6.6130667	6.6117964	6.710181	6.5925207	6.6119976	6.6416817	6.6030946	6.7410164	6.5918603	6.6260056	6.617504	6.62226	6.7407203	6.6536055	6.6324306	6.666986	6.5508265	6.690788	6.5440006	6.656618	6.586046	6.5749087	6.596813	6.561356	6.439565	6.6061068	6.7211547	6.6587386	6.664019	6.674552
AMICA1	10.641286	10.856687	10.946306	10.988407	10.885898	10.940002	10.649507	11.055185	11.114946	10.546941	11.158919	11.357719	11.014346	10.949901	11.172947	11.120816	10.927157	11.379947	11.027005	11.10144	11.165726	10.978463	10.769242	10.896995	11.029045	10.326258	11.06326	10.980427	11.245766	10.99063	11.781676	10.917494	11.294232	10.915821	11.396845	10.5483885	10.582078	10.915821	11.014346	11.165726	11.04269	10.693525	10.875991	10.7750025	10.477536	11.004593	10.800274	10.932828	10.93433
AMIGO1	6.861465	6.7018313	6.831088	6.7013383	6.6934385	6.909561	6.7026386	6.7711663	6.663596	6.817944	6.6791778	6.727107	6.754502	6.8454046	6.825021	6.863175	6.8197217	6.749081	6.6607633	6.7008724	6.8448997	6.906101	6.8896136	6.757882	6.8202434	6.8362103	6.797116	6.8025374	6.744402	6.6836734	6.6837	6.7074127	6.8791366	6.91377	6.6515718	6.78851	6.8131084	6.9599743	7.027741	6.79482	6.7591386	6.7001095	6.7496176	6.755096	6.9334464	6.701905	6.784594	6.953574	6.8114095
AMIGO2	6.6394286	6.7532797	6.7817783	6.7530484	6.662843	6.7430387	6.6625624	6.6465516	6.753528	6.5685954	6.7316904	6.621782	6.6464725	6.6279087	6.6661725	6.585148	6.689358	6.6315346	6.7067847	6.6638474	6.7183857	6.5637026	6.670637	6.744019	6.682294	6.692397	6.551066	6.8604727	6.6424727	6.5737667	6.736097	6.657802	6.6174707	6.735594	6.600505	6.598373	6.643708	6.7273135	6.6551185	6.6457553	6.692125	6.6239133	6.741668	6.81669	6.7217126	6.6688046	6.673975	6.7296143	6.55003
AMIGO3	6.719006	6.683861	6.6738515	6.5555024	6.682311	6.672369	6.635621	6.4901404	6.6998715	6.675653	6.5976086	6.6204967	6.676271	6.642987	6.6849146	6.7189107	6.614962	6.79493	6.6749983	6.6970525	6.6602674	6.7020154	6.618031	6.8474984	6.8092175	6.5432	6.6690745	6.6743217	6.5955386	6.7203207	6.6931415	6.763098	6.664168	6.609986	6.4419823	6.5931296	6.6512704	6.6605334	6.7636685	6.607716	6.8287263	6.6832905	6.7714677	6.7262115	6.740846	6.683617	6.757476	6.6359477	6.634084
AMMECR1	6.735798	6.761797	6.805874	6.7690864	6.6897383	6.851683	6.784011	6.739408	6.801248	6.8191586	6.8788247	6.826215	6.701413	6.7174563	6.800234	6.7694635	6.7378836	6.7475343	6.8528223	6.9655185	6.7389116	6.8082185	6.805171	6.7827935	6.787304	6.8082356	6.810766	6.786811	6.7455974	6.8139696	6.762021	6.797042	6.990662	7.0125985	6.782933	6.81431	6.7374215	6.873842	6.7861466	6.7273393	6.889044	7.0153117	6.9049087	6.702576	6.6049175	6.834047	6.7611613	6.737597	6.669788
AMMECR1L	7.525378	7.5199037	7.3636956	7.155186	7.475521	7.3880405	7.255419	7.418479	7.2132893	7.499038	7.333946	7.3657117	7.411354	7.335128	7.4555674	7.324712	7.4212112	7.314057	7.188446	7.498778	7.232042	7.4592285	7.3592463	7.354195	7.51434	7.3522406	7.39461	7.425822	7.3478885	7.397258	7.49431	7.4503818	7.399523	7.285206	7.259674	7.366565	7.6041703	7.5449524	7.2539415	7.3843627	7.317457	7.2088995	7.3583283	7.31445	7.253712	7.26535	7.3943186	7.461352	7.486299
AMN	6.810969	6.7552414	6.761973	6.7125664	6.775823	6.688924	6.854384	6.810953	6.6482997	6.6346645	6.631153	6.76386	6.833123	6.7392063	6.6977286	6.71604	6.656205	6.7716804	6.61597	6.622392	6.657475	6.7118154	6.6152587	6.7304416	6.7883325	6.6477103	6.69306	6.699092	6.718174	6.8060355	6.614923	6.7297955	6.6195726	6.7903666	6.658668	6.7109666	6.7558002	6.7779784	6.666569	6.7392883	6.701505	6.8353157	6.7337513	6.757699	6.6991253	6.601245	6.8151884	6.8834677	6.655634
AMN1	7.00597	7.0536675	6.948209	6.9820113	7.10928	6.855514	7.0619273	7.0257163	6.875325	6.957035	7.147131	7.0588026	6.9733124	7.0606894	7.113378	7.1775556	7.022785	7.193761	6.993361	7.0361233	7.084791	7.1186185	7.1638656	7.0254717	7.127813	6.923148	7.037058	7.016198	7.1285734	7.00279	7.380323	6.868619	6.884557	7.0732946	7.0146666	6.984682	7.065895	7.003288	7.0511255	7.0830727	7.121458	7.0618443	7.1313753	7.073098	7.0915527	7.158793	7.0789666	7.0484023	6.9362326
AMOT	6.924201	6.997548	6.950309	6.935621	7.057021	7.0824785	6.9058475	6.8688693	6.8538675	6.9881563	6.821601	6.897266	6.8801866	6.9083414	6.851528	6.808272	7.002451	6.7902665	6.8341393	6.957122	6.836838	6.873938	6.814619	6.9047146	6.9823723	6.969404	6.949373	6.9215794	7.041096	6.9743314	7.1573987	6.956084	6.8483047	6.806264	6.84718	6.8907275	7.112252	6.7436776	6.815711	6.9142466	6.862872	6.8791666	6.725937	7.056873	7.0527453	7.0136185	6.912686	6.9209113	7.166111
AMOTL1	6.840499	6.7438498	6.634014	6.654802	6.6525393	6.672369	6.635621	6.7506194	6.746478	6.67971	6.693171	6.706889	6.7711477	6.74752	6.6977286	6.657141	6.6478214	6.557182	6.7175193	6.769555	6.711615	6.747128	6.84372	6.877321	6.76772	6.878081	6.7609634	6.659255	6.6614437	6.6351523	6.9183125	6.77252	6.809887	6.663103	6.714887	6.714185	6.7335124	6.723285	6.7242956	6.757935	6.7798004	6.7514634	6.6399555	6.641751	6.6463146	6.7088833	6.697185	6.7852125	6.6621885
AMOTL2	7.152754	7.364104	7.1905384	7.3881083	7.168938	7.06701	7.2924337	7.218689	7.371316	7.3157463	7.3082504	7.217894	7.128857	7.425814	7.127912	7.371461	7.248693	7.372152	7.0570545	7.269814	7.375452	7.1055217	7.2356176	7.5784435	7.2125664	7.122517	7.1654887	7.0527964	7.268566	7.243408	7.5518236	7.1877446	7.0562215	7.3295035	7.5791144	7.35509	7.157477	6.9470177	7.2986684	7.315187	7.1348224	7.394887	7.271341	7.2192407	7.292051	7.1010985	7.4151855	7.3469343	7.108889
AMPD1	6.716654	6.638012	6.6376586	6.5206184	6.6708555	6.6485095	6.6759787	6.4079437	6.563334	6.512384	6.542168	6.58392	6.498883	6.5815477	6.543937	6.553793	6.4951262	6.476308	6.593282	6.5634656	6.504654	6.670954	6.496281	6.5192266	6.4856105	6.472657	6.5999417	6.606404	6.6220083	6.601556	6.52337	6.5297976	6.6005073	6.595023	6.5136313	6.533714	6.6305676	6.5917544	6.564846	6.5529737	6.466374	6.591216	6.7956424	6.739928	6.5125475	6.5278845	6.4602737	6.5638013	6.620882
AMPD2	6.644442	6.6177506	6.5041547	6.5788465	6.624504	6.6244555	6.5269465	6.566645	6.621255	6.593529	6.5801816	6.560676	6.496497	6.4295263	6.509392	6.547112	6.50405	6.6449013	6.630914	6.555442	6.6369834	6.608298	6.5137563	6.588252	6.603645	6.584053	6.6260924	6.5236664	6.558057	6.5178704	6.664883	6.5641875	6.6272354	6.5446568	6.6873527	6.617	6.6595497	6.6514125	6.5712013	6.7033496	6.5941873	6.4823465	6.547727	6.556085	6.465308	6.5798373	6.5163364	6.4847484	6.600014
AMPD3	6.753763	6.6657004	6.643938	6.745852	6.6141863	6.704269	6.665531	6.6453886	6.720242	6.6743035	6.699859	6.784811	6.657323	6.6786375	6.702708	6.688422	6.740934	6.72936	6.7689443	6.8081446	6.678433	6.812861	6.5479736	6.6512184	6.7799525	6.74227	6.78037	6.612657	6.6807632	6.7314897	6.6089983	6.7212367	6.9390545	6.792809	6.7363586	6.660535	6.652622	6.7587667	6.662097	6.666475	6.7147317	6.6627245	6.6956015	6.7751646	6.7454143	6.785773	6.7135797	6.673798	6.824766
AMPH	6.5585403	6.7120914	6.643938	6.684248	6.6616263	6.5412397	6.578482	6.614191	6.6267333	6.6289725	6.625828	6.585336	6.7461514	6.664096	6.712962	6.617701	6.6659794	6.5827208	6.6065946	6.802851	6.524968	6.620576	6.7269077	6.6257434	6.6694765	6.7374115	6.561357	6.702025	6.561042	6.738977	6.5467553	6.7603936	6.5477757	6.697403	6.6058273	6.6721544	6.586433	6.5625873	6.6431518	6.6890144	6.6297345	7.047815	6.636567	6.588337	6.643729	6.6117387	6.5965495	6.595973	6.7179265
AMT	7.232038	7.2615476	7.1573987	7.5945253	7.424047	7.084878	7.2632217	7.40639	7.098177	7.44494	7.0633955	7.3155375	7.251359	7.044249	7.178341	7.2751775	7.3740845	7.4136705	7.2898526	7.105248	7.1754103	7.3570046	7.5432224	7.374682	7.178563	7.213091	7.007313	7.320395	7.1908565	7.138918	7.2472167	7.117937	7.2513847	7.3494244	7.2518744	7.857725	7.31881	7.894415	7.779658	7.2672276	7.319763	6.9784093	7.2463727	7.397884	7.469046	7.3560934	7.3830566	7.3799543	7.2832084
AMTN	6.6791506	6.6657004	6.6267233	6.5788465	6.5625706	6.590572	6.5965786	6.6241083	6.5819373	6.4757853	6.6791778	6.519722	6.489127	6.584812	6.4793863	6.62898	6.5575576	6.577977	6.6065946	6.757186	6.6523657	6.624027	6.6372995	6.576095	6.533221	6.651568	6.573687	6.660862	6.547667	6.5327973	6.5565305	6.574835	6.5961423	6.4794965	6.599206	6.531752	6.6852036	6.5514812	6.5158753	6.8999386	6.644755	6.526899	6.559683	6.5898447	6.5773587	6.511177	6.4828024	6.533314	6.5572176
AMY1A	6.628356	6.599117	6.7219467	6.8565593	6.648448	6.685885	6.7086387	6.73832	6.7175593	6.7533607	6.761061	6.7894797	6.733039	6.6626205	6.8232903	6.58015	6.7242117	6.6435394	6.8558993	6.7625813	6.830701	6.764463	6.7043395	6.620481	6.713126	6.768163	6.630687	6.828899	6.773423	6.8039975	6.6849785	6.725542	6.809887	6.73803	6.67919	6.6999354	6.7253966	6.7455254	6.792588	6.850046	6.686443	6.5851226	6.67512	6.784397	6.6943235	6.747262	6.6753182	6.601722	6.6609035
AMY1B	7.428527	7.6408525	7.7721443	7.3113465	7.111592	7.358407	7.002277	7.3071156	7.1271	7.1702423	7.2791214	7.429413	7.113832	7.4269176	7.228796	7.113157	7.4119573	7.5058413	7.133869	7.215461	7.1496515	7.106532	7.186833	7.22036	7.555328	7.329632	7.2960906	7.343949	7.537698	7.3020678	7.5687737	7.4174166	7.0686603	7.4423957	7.043754	6.868473	7.3684125	7.0754805	7.178921	7.453027	7.541404	7.318925	7.4056396	7.489478	7.4770765	7.2812624	7.5048428	6.8065896	7.4300475
AMY1C	11.4588175	11.6763315	10.756822	11.105264	11.170589	11.120816	11.736236	11.671194	11.408245	11.451477	11.075888	10.932828	11.736236	11.4885235	10.717386	11.498924	11.424482	11.154086	11.394177	11.114946	11.331883	10.898682	11.224003	11.159987	10.873975	11.103634	11.125251	10.7211075	11.729968	9.56522	11.409273	11.695245	11.465879	11.158919	11.143441	11.266663	11.257049	10.784227	11.407217	11.409273	11.212158	11.01867	11.451477	11.401754	11.439389	11.456513	11.4223175	11.117162	11.25019
AMY2A	6.813743	6.7120914	6.5649714	6.6691785	6.6747212	6.7375207	6.736685	6.5264363	6.68889	6.785947	6.549922	6.733357	6.7101207	6.704543	6.762786	6.7621803	6.692206	6.647683	6.721179	6.684257	6.6920033	6.7807703	6.79221	6.683604	6.674042	6.662052	6.6690745	6.6919627	6.7388096	6.605602	6.681487	6.648195	6.7400985	6.550237	6.68324	6.646124	6.8010197	6.6108203	6.7577677	6.7165275	6.7026367	6.6958785	6.641664	6.67306	6.6919775	6.7116213	6.6869063	6.6504164	6.634084
AMY2B	6.7785783	6.716431	6.8736773	6.947242	6.8195186	6.647057	6.863548	7.0084205	6.714826	6.87416	6.7629642	6.855167	6.641471	6.85422	6.825021	6.936949	6.7440214	6.867239	7.055506	6.918102	6.9104414	6.9044404	6.8559275	6.851252	6.833583	6.762465	6.814605	6.8338675	6.8321204	6.950219	7.0090985	6.934475	6.701639	6.8974442	6.712133	6.8495173	6.855186	6.7942147	6.8567514	6.877195	6.889946	6.8825245	6.8233056	6.833212	6.886932	6.799004	6.9105873	6.844312	6.7272906
AMZ1	6.504311	6.5284743	6.612624	6.6339483	6.6551056	6.548239	6.645931	6.5835624	6.6057405	6.504894	6.5714626	6.5924015	6.5545263	6.5972595	6.6025076	6.6225734	6.5229087	6.5586886	6.574325	6.533658	6.6920033	6.6187677	6.5941052	6.5638866	6.5877347	6.579742	6.6559734	6.5682774	6.5691457	6.585711	6.6987433	6.6332607	6.6374583	6.624461	6.5725203	6.606756	6.5906315	6.5625873	6.6810603	6.6001935	6.5749087	6.5574007	6.6333623	6.592838	6.5084066	6.537585	6.530644	6.5284905	6.6145163
AMZ2	8.801653	8.903585	8.670638	8.969898	8.914825	8.735698	9.04232	8.86699	8.627794	9.089258	9.049311	8.756413	8.707081	8.811182	8.80039	8.678682	8.68895	8.697641	8.738395	9.024955	8.780324	8.734689	8.940625	8.805437	8.721289	8.857693	8.6079235	8.987139	8.6429825	8.823381	8.931399	8.814775	8.682547	8.554501	8.677304	8.668091	8.799387	8.86093	8.647039	8.617916	8.692247	8.916966	8.776798	8.8251295	8.859081	8.871619	8.902723	8.552627	8.878431
ANAPC1	7.5978384	7.8152604	7.715205	8.072389	7.703765	7.597372	7.3912435	7.672551	7.6151648	8.081416	7.4893208	7.9131584	7.618401	7.909622	7.656006	7.552943	7.7204056	7.643565	7.570982	7.8009987	8.040037	7.7020874	7.499117	7.867752	7.6338553	7.653653	7.700697	7.7477508	7.4352684	7.720204	7.5631137	7.6437483	8.0404	7.763336	7.964113	8.3631315	7.7075286	8.12338	8.266637	7.870127	7.854707	7.994034	7.4308314	7.7036524	7.752343	7.496783	8.017744	7.7146835	7.482292
ANAPC10	7.2482123	7.1015778	7.3075957	7.0046945	7.2371535	7.1188126	7.4320574	7.2044353	7.0709357	7.40287	7.3289313	7.1696267	7.1613173	7.4095135	7.3192058	7.1413765	7.3049254	7.084315	7.3446593	7.316274	7.206629	7.252611	7.2339287	7.0324955	7.263176	7.627706	7.2497525	7.2479954	7.2558227	7.27017	6.9876556	7.0791864	7.1543202	7.1450815	7.0484033	7.080442	7.3273654	7.0961905	6.962619	7.138201	7.470824	6.9948635	7.3001747	7.272867	7.458373	7.2384987	7.355507	6.9931607	7.108889
ANAPC11	6.722477	6.6450844	6.696639	6.663531	6.7194934	6.6442323	6.6774426	6.792974	6.7875056	6.648207	6.611737	6.738577	6.657323	6.7059197	6.8074927	6.647743	6.7788863	6.548347	6.602551	6.7921176	6.681166	6.7960753	6.6595454	6.6275387	6.7490835	6.748857	6.6619453	6.682103	6.736351	6.664417	6.6636667	6.6621923	6.726937	6.7528872	6.5181036	6.8276153	6.563112	6.5514812	6.5633173	6.7405534	6.7283936	6.626046	6.8785057	6.674467	6.570369	6.6132793	6.811049	6.6679063	6.7673445
ANAPC13	10.005188	10.062588	10.029348	9.928554	9.881415	9.845919	10.015309	10.097252	9.766918	9.824263	9.972684	9.955222	9.882442	9.905165	10.077114	9.730586	9.900026	9.913274	9.7793	10.004677	10.054334	10.018747	10.171634	9.78867	9.715198	9.757153	10.293465	10.050476	10.06108	10.013327	9.642214	9.711295	9.985139	9.98618	9.776226	9.720511	10.071085	9.864641	10.0282955	9.972684	10.033767	9.741376	10.075934	10.0282955	9.732729	10.136891	10.119821	10.183087	10.261164
ANAPC2	6.7785783	6.590752	6.6858063	6.678447	6.805629	6.7230773	6.6625624	6.62777	6.63603	6.8525376	6.6490383	6.612256	6.7080064	6.8013334	6.661117	6.754886	6.706532	6.724909	6.730778	6.6787434	6.648023	6.657846	6.743092	6.6049204	6.7481203	6.692397	6.815774	6.6743217	6.859719	6.850776	6.6720943	6.648195	6.7080913	6.6618195	6.673964	6.738135	6.6792774	6.6719346	6.6810603	6.832081	6.7591386	6.7560887	6.7051277	6.753729	6.7170353	6.7116213	6.693378	6.6708546	6.765086
ANAPC4	7.746191	7.8070493	7.6856933	7.935318	7.9336863	7.65419	7.8619447	7.9294443	7.498612	7.864044	7.530661	7.6481886	7.7192774	7.698569	7.7603283	7.8175583	7.51768	7.807619	8.018849	7.7849636	7.566648	7.894415	8.005689	7.8813453	7.6999984	8.046278	7.581856	7.967259	7.711517	7.8412924	7.7896557	7.6921706	7.6521883	7.7528615	7.720294	8.082943	7.9397697	8.130315	8.114154	7.8740616	7.8956127	7.4685163	7.886806	7.983808	8.10439	7.9696608	7.9751625	7.7597985	7.9907403
ANAPC5	9.198329	9.229365	9.0145445	9.329887	9.434074	9.428753	9.076526	9.306662	9.203009	9.475458	9.106447	9.260647	9.339945	9.1645155	9.2510195	9.357422	9.296188	9.112642	9.307694	9.213686	9.06685	9.646885	9.340356	9.2267475	9.398929	9.882442	8.9893875	9.414844	9.278635	9.218903	9.0435	9.29994	9.201519	9.272029	9.081709	9.382011	9.243728	9.56286	9.453085	9.110723	9.16067	8.990176	9.392532	9.313616	9.598493	9.144949	9.387304	9.232446	9.168475
ANAPC7	6.842665	6.8166747	6.9110518	6.6958594	6.869497	6.7361465	6.919747	6.8889885	6.7110004	6.8368196	6.8298483	6.79075	6.825625	6.7705483	6.8320208	6.925398	6.629791	6.625844	6.980406	6.8132324	6.734947	6.8145237	6.911178	6.8396974	6.82219	6.924057	6.7554693	6.806245	6.818988	6.9024563	6.6673374	6.7592626	6.8167543	6.7849817	6.8003	6.7678423	6.8509636	6.7922935	6.8658137	6.722452	6.9729285	6.781242	6.794243	6.855925	6.886932	6.904754	6.868134	6.913396	6.893615
ANG	7.0662594	6.8333726	7.1905384	6.933645	7.065649	7.0003505	7.183647	7.0795684	6.919813	6.951111	7.0093365	7.048685	7.0984497	7.11635	7.0918217	6.989049	7.018919	6.8787527	6.980406	6.9554777	7.1424694	7.0108657	7.078919	6.79401	6.9418	7.018589	7.0398464	6.9622912	7.0661864	6.957966	7.1937633	6.836805	7.3190556	7.001908	7.3755293	6.7318697	6.9170423	7.0300593	7.014503	7.1352177	7.0285735	6.9302344	7.1417603	6.972002	6.9213285	6.919333	6.8355923	7.093659	7.340151
ANGEL1	7.1154265	7.1155562	7.1763024	7.1896067	7.1035414	7.246728	7.0158577	6.8982196	7.0586443	7.1015716	7.1402025	7.0169992	6.979533	6.9840245	7.103332	7.019656	7.0096498	6.74178	7.08005	7.191474	7.0576825	6.9441805	7.1433206	7.0874324	7.1655693	7.123544	7.0460424	7.046392	7.0729437	7.141894	7.070642	7.396807	6.993339	7.1187263	7.0845895	6.9674745	7.035754	7.092955	6.828592	7.00529	7.0827913	7.132055	7.0674233	7.142422	7.175383	7.0878816	7.128969	7.2330394	7.031138
ANGEL2	8.727313	8.685057	8.5111265	8.545736	8.727787	8.826341	8.509071	8.505701	8.644228	8.864348	8.496439	8.725529	8.672351	8.756682	8.534125	8.653446	8.718426	8.44488	8.823122	8.546902	8.570582	8.544171	8.728928	8.845489	8.628462	8.868564	8.534309	8.740396	8.49884	8.662665	8.502739	8.743464	8.387681	8.59736	8.564415	8.682997	8.746225	8.589967	8.605886	8.637019	8.65962	8.147874	8.421564	8.639724	8.843541	8.794683	8.861723	8.347099	8.521249
ANGPT1	7.2492404	7.002592	6.867772	6.99667	6.90749	7.0372586	6.907998	6.887957	7.0918193	7.095171	7.05159	6.9051476	7.003456	7.0451083	7.113378	6.9195557	7.040296	7.009622	6.83786	6.7990966	7.3312354	7.450537	6.743092	6.775474	7.0181146	6.912866	7.385342	7.0859575	7.0088563	7.1932735	7.1464047	7.001577	7.2318215	6.971041	7.1404266	7.1688256	6.987124	7.046233	7.075241	7.1136303	7.0861998	7.337165	6.8569493	7.1188126	7.053855	6.9357295	7.165948	7.22704	7.1887164
ANGPT2	6.5754023	6.6485353	6.620432	6.580423	6.5350227	6.685885	6.614638	6.5074615	6.5286283	6.5685954	6.5031676	6.5924015	6.657323	6.5590487	6.5215735	6.553793	6.483557	6.5843315	6.5453606	6.5714912	6.5733795	6.6222935	6.5450587	6.5337296	6.6110673	6.6436553	6.561357	6.5367002	6.584889	6.601556	6.55518	6.6200466	6.6598787	6.5675793	6.629827	6.4864564	6.5606112	6.6188984	6.575944	6.509694	6.491078	6.617764	6.549442	6.5588446	6.5759835	6.5492682	6.5696497	6.53013	6.467467
ANGPT4	6.5193543	6.6279783	6.602512	6.7239385	6.5710516	6.568287	6.511859	6.496592	6.7175593	6.532204	6.5976086	6.494942	6.5919266	6.632365	6.623338	6.5768933	6.6659794	6.5225053	6.5825486	6.5165434	6.528171	6.5704207	6.5535607	6.5475273	6.598958	6.6396313	6.636401	6.5730467	6.542173	6.5737667	6.5538964	6.4914403	6.6913486	6.488209	6.597799	6.5129104	6.58779	6.500073	6.411223	6.568343	6.619846	6.5673857	6.625153	6.5990434	6.519461	6.6042275	6.5049996	6.640111	6.613111
ANGPTL1	6.622149	6.695155	6.6352515	6.7027593	6.573744	6.5377626	6.824616	6.6301847	6.666299	6.595007	6.6352916	6.7107325	6.6669717	6.5894732	6.7229424	6.67737	6.547242	6.666329	6.6283875	6.6935225	6.6647725	6.594473	6.5673575	6.535584	6.6706305	6.612958	6.70274	6.70667	6.723977	6.595453	6.797571	6.700679	6.73345	6.593717	6.597799	6.620025	6.632073	6.6532445	6.462386	6.749032	6.6604548	6.6727805	6.8094683	6.7330503	6.8430204	6.5395613	6.5374594	6.6985903	6.7569804
ANGPTL2	6.6622434	6.5402985	6.5396814	6.5834894	6.588212	6.5999165	6.6669927	6.5768414	6.56747	6.7389474	6.5453286	6.535177	6.690545	6.5635877	6.5910563	6.7069397	6.711435	6.6404543	6.503133	6.7008724	6.5790234	6.610063	6.5575576	6.663399	6.5854697	6.6101203	6.6230946	6.466649	6.579885	6.716611	6.5897136	6.6317596	6.5477757	6.628315	6.560383	6.575674	6.6162972	6.638011	6.6872964	6.5899887	6.5709186	6.6301184	6.6656713	6.6462893	6.5588	6.639943	6.6587386	6.506488	6.634084
ANGPTL3	6.7625623	6.7186284	6.732127	6.570978	6.7533026	6.7361465	6.8136435	6.719079	6.8264318	6.82572	6.81833	6.799189	6.740341	6.578543	6.718101	6.5785484	6.757721	6.9758363	6.723664	6.709626	6.805717	6.7183065	6.746802	6.7406774	6.86278	6.74752	6.7213526	6.7648134	6.7881656	6.5916843	6.7511683	6.6635566	6.6497273	6.791596	6.745928	6.664104	6.652622	6.7759156	6.815711	6.6140943	6.7037888	6.591216	6.826449	6.7818503	6.8081975	6.8304257	6.8429503	6.8473997	6.913964
ANGPTL4	6.6123195	6.7907357	6.922744	6.7210784	6.764843	6.6708403	6.7072096	6.7574463	6.684926	6.7338734	6.7187104	6.716203	6.7176046	6.6626205	6.661117	6.76798	6.6659794	6.7522683	6.63904	6.5769463	6.7854724	6.8650436	6.677445	6.670272	6.678854	6.6463118	6.6320624	6.6173453	6.719337	6.557518	6.655267	6.6454268	6.538801	6.7243867	6.618633	6.6690903	6.7952228	6.8082833	6.729019	6.6831865	6.7362494	6.8957157	6.6831255	6.788715	6.7170353	6.6904054	6.892429	6.657096	6.57719
ANGPTL5	6.752511	6.5415115	6.6328096	6.637171	6.673368	6.73034	6.731216	6.5488977	6.618426	6.608515	6.6971774	6.7979045	6.731804	6.724696	6.7940664	6.7189107	6.822383	6.72936	6.642817	6.6565905	6.5203524	6.7214622	6.6239357	6.728886	6.698447	6.727951	6.7013254	6.5418787	6.663866	6.5916843	6.699984	6.642425	6.625351	6.7403336	6.6419015	6.7629023	6.7952228	6.6532445	6.696438	6.6026793	6.619846	6.605555	6.488812	6.644742	6.5837855	6.626886	6.6830564	6.6860414	6.7179265
ANGPTL6	6.5820293	6.7141976	6.705035	6.7384777	6.741161	6.6675034	6.6745067	6.7583146	6.8495307	6.6849008	6.761061	6.728351	6.68059	6.7678747	6.6990895	6.8097568	6.5745206	6.868886	6.700557	6.6584263	6.806946	6.7373943	6.5941052	6.656502	6.66031	6.538987	6.6759963	6.886589	6.7330866	6.589716	6.6089983	6.623131	6.8026137	6.705063	6.6779184	6.6136847	6.6087313	6.616825	6.7456656	6.6404777	6.619846	6.7465487	6.7822986	6.788715	6.6273994	6.616455	6.734708	6.7950926	6.6542463
ANGPTL7	6.5301056	6.6095924	6.616277	6.7027593	6.706019	6.6410127	6.7114635	6.606821	6.6227317	6.5849595	6.5801816	6.6273837	6.596906	6.685808	6.658602	6.61599	6.602848	6.57317	6.598708	6.559475	6.6356335	6.5583515	6.6499543	6.6445804	6.5278635	6.6463118	6.624623	6.6577706	6.608687	6.5327973	6.6685333	6.429468	6.6850963	6.512088	6.593564	6.6525393	6.584919	6.6108203	6.5158753	6.606459	6.625952	6.490958	6.634935	6.611993	6.5759835	6.577138	6.5912204	6.5163	6.4503884
ANK1	6.7659597	6.784651	6.7219467	7.574056	6.824269	6.7955866	6.82707	6.8438168	6.9717765	6.854645	6.934159	6.9041324	6.9243608	7.102829	6.8605347	6.9479146	6.9277143	7.0467997	6.847341	6.944014	6.9777813	7.017904	6.900361	6.993714	6.769734	6.804595	6.8035784	6.8089404	6.7534237	6.8966455	6.9183125	6.815822	7.14927	6.981203	6.94338	7.379146	6.880258	7.2222166	6.853264	6.6495233	6.772139	7.5520844	6.7682624	6.680212	6.967948	6.648494	6.936306	6.9245906	7.022803
ANK2	6.603356	6.580792	6.735672	6.676942	6.569534	6.5824294	6.7506833	6.6314554	6.6998715	6.5155	6.6623645	6.5036573	6.664662	6.6030984	6.628906	6.6507554	6.7440214	6.7585974	6.6403737	6.5926743	6.6273494	6.654907	6.5979896	6.5864363	6.629634	6.6045847	6.546153	6.5869637	6.5745363	6.6895723	6.5619516	6.526266	6.57798	6.620463	6.6405344	6.6184735	6.5933614	6.5495644	6.6780663	6.7140303	6.5591493	6.563471	6.6317897	6.4932985	6.5995955	6.647057	6.5788217	6.6277914	6.62219
ANK3	6.7815614	6.6962557	6.5971384	7.078057	6.711753	6.791392	6.6443186	6.7043905	6.7401323	6.6441565	6.699859	6.7258263	6.6959486	6.68299	6.712962	6.717509	6.776299	6.776522	6.738839	6.806428	6.7000203	6.740869	6.806613	6.70219	6.7511597	6.729144	6.815774	6.7910132	6.7938924	6.629067	6.6896844	6.747284	6.6913486	6.685945	6.675304	6.7060523	6.7170777	6.568574	6.7148204	6.6547666	6.6210756	6.8353157	6.8864703	6.723488	6.695495	6.730663	6.6392035	7.014203	6.7718134
ANKAR	6.7625623	6.84693	6.7883816	6.7646484	6.9041533	6.7059784	6.7026386	6.751631	6.723053	6.815733	6.7930326	6.8336897	6.7741823	6.743602	6.81698	6.7233562	6.748311	6.693537	6.8464394	6.717064	6.687755	6.7533417	6.8406825	6.708853	6.8758917	6.751356	6.838979	6.8777223	6.825164	6.6094804	6.796511	6.7297955	6.744419	6.7193704	6.748688	6.938496	6.7374215	6.71237	6.8091598	6.6700144	6.9650807	6.5750055	6.6608167	6.863984	6.892664	6.744465	6.9550204	6.681978	6.7673445
ANKDD1A	7.063128	6.8057337	6.9156613	6.8565593	7.0092106	7.0596004	7.2665462	7.3084965	6.6903605	6.875201	6.7678614	7.5330453	7.208571	6.873018	6.905509	7.542067	6.9656177	6.9171147	7.29586	6.9165654	6.8474755	7.2394886	7.400658	7.6691318	7.673477	7.8177853	6.8598466	7.377747	6.8633914	6.9802523	7.2997723	6.9965777	6.7597218	7.2159986	7.12015	7.2926226	7.163012	7.60901	7.193863	6.9591603	7.2035384	7.1767054	6.9164896	6.6390224	7.7293525	7.2015967	7.775097	6.8801966	6.9241066
ANKFN1	6.513585	6.6668463	6.642746	6.4867744	6.483837	6.4163384	6.511859	6.59415	6.4635553	6.520581	6.632431	6.615067	6.596906	6.604717	6.4753213	6.5607443	6.6012597	6.548347	6.5262	6.4988847	6.5147915	6.4449906	6.6093297	6.6478677	6.544646	6.479707	6.6168494	6.530694	6.513565	6.5475545	6.5330715	6.5715303	6.573825	6.585492	6.5571933	6.6509905	6.581791	6.5514812	6.5227976	6.5696774	6.5291305	6.5419097	6.5049963	6.6775937	6.6313567	6.5889053	6.5912204	6.543883	6.6158476
ANKFY1	6.7625623	6.761797	6.75768	6.8415637	6.790035	6.647057	6.6847696	6.651384	6.7737765	6.728817	6.9622216	6.7463365	6.6585236	6.7031794	6.797276	6.6635737	6.64622	6.808377	6.7508583	6.7747073	6.7285175	6.698981	6.755788	6.742314	6.7283125	6.7178736	6.7142377	6.744382	6.718174	6.744986	6.8418593	6.698049	6.7208405	6.701185	6.822354	6.7440667	6.8299775	6.760518	6.9349732	6.697503	6.824556	6.650445	6.625153	6.715256	6.822253	6.7416234	6.722149	6.7883077	6.7558126
ANKH	6.726069	6.782483	6.8369174	6.670695	6.752222	6.8193393	6.742095	6.7360787	6.8345613	6.830118	6.8047814	6.755123	6.6669717	6.7145286	6.7065716	6.6621075	6.6280866	6.7432823	6.6912932	6.7008724	6.765227	6.747128	6.807938	6.642928	6.738938	6.770503	6.8835125	6.7910132	6.755857	6.796313	6.8168607	6.830088	6.7122793	6.6999483	6.839592	6.639736	6.794053	6.7511096	6.792588	6.761446	6.721043	6.8302436	6.652925	6.801792	6.934206	6.8592477	6.667882	6.7124977	6.674552
ANKHD1	7.9088736	7.8582816	7.8567576	7.855909	8.087355	7.709197	7.936724	7.966459	7.708419	7.919424	8.081416	7.9260406	7.8846703	7.837428	7.9814386	8.172116	7.994032	8.045741	7.935075	8.0076065	8.193321	7.969536	7.9870653	7.796338	7.890551	8.09748	8.106193	7.9610376	7.8260956	7.9312925	8.078762	7.999219	7.8775034	7.8419504	7.887829	7.726816	7.9152474	7.9593415	7.957806	7.9052906	8.039292	8.067484	7.8651366	8.003641	7.995073	7.9607844	8.214399	7.8429756	7.9983916
ANKHD1-EIF4EBP3	6.8940268	6.9427457	7.0573974	7.058679	6.8819475	6.909561	6.7612386	6.9569597	7.0290575	6.867652	6.9902883	7.1179714	6.986012	6.982805	6.940297	6.885929	6.9129577	6.7733736	6.907817	6.8132324	6.8721256	7.0430026	6.800346	6.98905	6.9138536	6.9587946	6.9633083	7.0069094	6.9304824	6.88199	7.0071435	6.795844	6.722927	6.981203	7.103764	6.9501133	6.9265294	7.061021	6.7861466	6.772207	6.8378143	6.946254	6.919615	6.776709	6.9464254	6.8184986	7.020049	6.8848686	7.2411575
ANKIB1	8.023427	7.9834223	8.014838	7.9201484	8.400724	7.8832383	8.047107	7.961022	8.001122	8.1916485	8.009458	7.9653244	8.005059	7.9944005	7.9857936	7.9675975	8.050974	7.982476	8.151007	7.9393587	7.9466357	8.142092	7.920379	7.82752	8.124078	8.088258	7.8305006	8.11503	8.132278	8.03163	7.820507	8.096756	7.9906044	7.8540525	8.10548	7.9347277	8.116852	8.230297	7.9384584	7.851816	7.9960327	7.6500645	7.9853797	8.147173	8.165781	7.984194	8.174007	7.8847938	7.801106
ANKK1	6.6046143	6.6029077	6.7489157	6.6972637	6.6272674	6.6058497	6.678897	6.6665955	6.6332235	6.586408	6.733975	6.6231394	6.5706844	6.6398835	6.7444067	6.522837	6.7639575	6.692076	6.724916	6.665779	6.6758647	6.739154	6.7031093	6.484833	6.700972	6.6353226	6.814605	6.5903273	6.6123376	6.515918	6.650557	6.618599	6.6174707	6.637884	6.5889893	6.7287064	6.601175	6.608803	6.667953	6.5668755	6.60031	6.787934	6.780627	6.7125263	6.6412597	6.7198315	6.647004	6.6119123	6.685435
ANKLE1	6.6359625	6.679282	6.642746	6.609386	6.6641603	6.7159395	6.669744	6.67822	6.645553	6.663919	6.6557007	6.60261	6.590576	6.6786375	6.737834	6.6109586	6.6968913	6.7325735	6.6505356	6.6529713	6.607649	6.639544	6.721765	6.7186184	6.7556114	6.6199484	6.7097287	6.817417	6.720471	6.601556	6.774334	6.7169695	6.6872864	6.6949363	6.7311487	6.6364055	6.563112	6.6605334	6.705617	6.7021503	6.707078	6.6280694	6.7146645	6.643215	6.6666803	6.493439	6.5114145	6.688871	6.7814455
ANKLE2	7.503424	7.626502	7.470279	7.563204	7.3050957	7.5014668	7.453108	7.3716607	7.4086766	7.4870186	7.4392962	7.5826745	7.6173186	7.5850635	7.578018	7.5045867	7.6389747	7.4627657	7.5200624	7.3592443	7.3733373	7.351315	7.314008	7.5084662	7.4648724	7.303714	7.444026	7.520128	7.2972426	7.4636374	7.4036655	7.4967003	7.5503163	7.4656453	7.5327187	7.477464	7.572806	7.5885177	7.3539085	7.453027	7.458198	7.284988	7.5430603	7.6591315	7.328922	7.4947453	7.4276896	7.6161895	7.5322113
ANKMY1	7.233005	7.282055	7.229404	7.2532797	7.2201786	7.1519976	7.2723074	7.1927156	7.4516826	7.302062	7.0050807	7.2649875	7.14459	7.217368	7.2083116	7.1429925	7.1562533	7.3682785	7.508296	7.208293	7.185135	7.3340144	7.1971984	7.3867283	7.127813	7.2455597	7.347888	7.238816	7.1961107	7.239082	7.3050857	7.1429486	7.334542	7.3693657	7.2102127	7.2756577	7.1367135	7.2654033	7.037966	7.1033716	7.1925745	7.164593	6.933852	7.4224777	7.2806635	7.2196646	7.4649644	7.1591134	7.1651
ANKMY2	7.468061	7.3801775	7.3537836	7.2264333	7.5182457	7.25396	7.3386593	7.258126	7.1419883	7.3770585	7.2786655	7.3727264	7.334087	7.2537637	7.3285446	7.3673887	7.326199	7.222163	7.4271517	7.4588375	7.2136073	7.2716827	7.238231	7.1419497	7.363477	7.5690117	7.4022326	7.4673853	7.4089103	7.3981776	7.2973757	7.599173	7.152064	7.3494244	7.2943397	7.2914023	7.3440127	7.373652	7.3305807	7.3205385	7.373099	7.090826	7.271341	7.4266148	7.4698963	7.273309	7.3650465	7.141424	7.3387246
ANKRA2	7.592299	7.750384	7.7678237	8.110021	7.859778	7.665876	7.7774034	7.9981337	7.707327	7.9208603	7.732453	8.007094	7.845455	7.8832383	7.6754622	7.9233847	7.7211885	7.842406	7.825634	7.7422895	7.8421707	7.9036713	8.22243	7.9726653	7.791268	7.7072425	7.666153	7.7761273	7.512643	7.8047185	7.9946756	7.532802	7.630194	7.656321	7.7137675	7.9034176	7.8072762	8.010984	7.9568405	7.8220572	7.882462	7.718865	7.787222	7.786808	8.101281	7.666079	7.8959656	7.840684	7.8479033
ANKRD1	6.6561546	6.7198386	6.669154	6.684248	6.5896664	6.6316695	6.776089	6.637774	6.7698593	6.7580647	6.654357	6.7800574	6.7035747	6.761015	6.5250125	6.7129674	6.796912	6.7129455	6.700557	6.643616	6.6172976	6.695771	6.612416	6.749042	6.8289113	6.693672	6.6516657	6.585166	6.6807632	6.668082	6.696397	6.7764797	6.6933355	6.675693	6.762141	6.7868257	6.5769033	6.643612	6.5970373	6.724868	6.6887717	6.6424103	6.7003446	6.8086085	6.7382603	6.7763453	6.6628265	6.659898	6.7203064
ANKRD10	7.5317035	7.6205654	7.7618494	7.779865	7.7107873	7.4364696	7.7143526	7.564953	7.5516467	7.7891626	7.7827373	7.6741242	7.527008	7.6455173	7.422104	7.535092	7.6431007	7.744666	7.878939	7.392607	7.800581	7.7231064	7.368551	7.8689766	7.6709013	7.8263025	7.5700727	7.893801	7.591131	7.608119	7.53685	7.561716	7.597147	7.62508	7.9989243	7.731928	7.5982122	7.822613	7.755591	7.691231	7.7605286	7.230949	7.6769857	7.605808	7.653662	7.5206237	7.7304454	7.4995413	7.656606
ANKRD11	6.692375	6.7018313	6.688328	6.6972637	6.75754	6.681246	6.661003	6.795934	6.753528	6.7963853	6.6867385	6.7463365	6.550544	6.649187	6.745528	6.697889	6.5437794	6.7811284	6.627122	6.733412	6.6632147	6.695771	6.699011	6.6445804	6.693082	6.683513	6.601538	6.817417	6.7534237	6.7221723	6.753434	6.766	6.6664405	6.7824435	6.8340325	6.8125663	6.714338	6.6953135	6.814049	6.715273	6.8386183	6.739963	6.855144	6.7726126	6.806256	6.7714157	6.820154	6.7950926	6.696325
ANKRD12	8.674577	8.952779	8.696905	8.767858	8.459387	8.642368	8.476309	8.681173	8.814775	8.815527	8.780599	8.821319	8.898994	8.730286	8.674793	8.629521	8.793527	8.447124	8.604405	8.631989	8.711966	8.536415	8.64584	8.705441	8.695556	8.66478	8.781504	9.0625515	8.816003	8.675228	8.950726	8.691109	8.368745	8.646813	8.787885	8.671023	8.803844	8.918079	8.673944	8.691856	8.777573	8.634066	8.693225	8.805971	8.674793	8.961155	8.819262	8.613367	8.667435
ANKRD13A	10.149946	10.335548	10.29042	10.29042	10.167706	10.109921	9.80327	10.197461	10.303116	9.893646	10.538429	10.533995	10.470695	10.397357	10.228936	10.077114	10.310024	10.663274	10.300289	10.320967	10.51932	10.073483	10.054334	10.157433	10.263954	10.025795	10.415901	10.537216	10.342028	10.355704	10.664927	10.406998	10.366058	10.269663	10.537216	10.361113	10.152667	10.119202	10.0836735	10.422609	10.357208	10.407763	10.073483	10.171634	10.037151	10.126741	10.339434	10.079284	9.998095
ANKRD13B	6.7846184	6.642902	6.884882	6.80406	6.7909966	6.7661304	6.790333	6.7534647	6.831696	6.705511	6.833841	6.7347045	6.8263745	6.793602	6.8800526	6.667973	6.7804427	7.0549507	6.810458	6.757186	6.896219	6.9076185	6.8856387	6.6771336	6.8148165	6.753734	6.7651734	6.6410294	6.7251005	6.796313	6.71043	6.7514424	6.80511	6.7528872	6.7977114	6.7532706	6.799823	6.9868393	6.653591	6.6495233	6.867904	6.864266	6.9049087	6.793765	6.7170353	6.817143	6.9142833	6.737597	6.7685027
ANKRD13C	7.0833845	6.944401	7.108695	7.106174	7.10598	6.8676353	6.965829	7.201918	6.8995247	7.095171	7.103485	7.00855	7.121989	7.057728	6.907145	7.0429144	7.0979643	6.979453	7.141522	7.2384152	7.040679	7.045224	6.9831524	7.0340805	7.037138	7.164714	7.02134	7.0002203	7.0473237	7.206337	7.062975	6.820792	7.042368	6.945387	6.996588	7.0640717	7.130903	6.9284525	7.1193724	6.926955	7.0896077	6.9948635	6.847071	7.003042	7.0227776	7.0740933	7.1198378	7.021099	7.1347785
ANKRD13D	6.7237654	6.687269	6.7096214	6.6576486	6.694698	6.6797566	6.7242417	6.9269476	6.851053	6.7521257	6.814164	6.6679225	6.8263745	6.7364564	6.7389264	6.8374825	6.6954074	6.7554264	6.592003	6.7625813	6.605066	6.764463	6.6595454	6.6292615	6.732562	6.636679	6.736629	6.759379	6.855904	6.724067	6.759628	6.824862	6.868054	6.855204	6.760962	6.8849115	6.6934137	6.796151	6.6950345	6.726074	6.8386183	6.6525397	6.615318	6.694019	6.6770883	6.7911935	6.860189	6.9245906	6.7803044
ANKRD16	7.0311065	6.8981414	6.9011745	6.8847666	6.9620433	6.9613843	6.901939	6.8871202	6.7295823	6.899662	6.9271693	6.957321	6.7907004	6.8454046	6.926974	7.0580516	6.9299316	6.9598536	6.862982	6.893376	6.8092713	6.8650436	6.9714527	6.9110036	6.9009986	7.100093	6.936989	6.8975506	6.959291	6.884009	6.8418593	6.90206	6.761874	6.9555182	6.759708	6.877334	6.904749	7.0079265	7.049301	6.8999386	6.922125	6.7719474	6.932097	6.9254603	6.964563	6.980817	6.9464726	6.771609	6.826858
ANKRD17	7.7941704	7.9479384	7.851452	7.48741	7.6757946	7.7061186	7.634056	7.6868563	7.728958	7.643751	7.940183	7.8289156	7.8904405	7.8803997	7.903532	7.8244977	7.913382	7.66643	7.8022265	7.7729664	7.67766	7.6503434	7.6901617	7.6063733	7.9153805	7.782507	7.837428	7.887829	7.83405	8.020938	7.7227893	7.7901063	7.8263144	7.6103077	7.865123	7.6087995	7.6849623	7.795289	7.8592453	7.78815	7.8651366	7.4297843	7.7455277	7.6520066	7.813486	7.9395933	7.758757	7.6290894	7.8722734
ANKRD18A	6.6780334	6.6849475	6.6738515	6.6403503	6.588212	6.7661304	6.87666	6.721341	6.6608315	6.618175	6.6158576	6.6475663	6.5357533	6.7529883	6.741192	6.458664	6.6431007	6.634439	6.7162204	6.647289	6.594979	6.5654535	6.7309523	6.7203045	6.629634	6.5687666	6.5598583	6.6049213	6.6856627	6.6210356	6.6185	6.7268276	6.6312933	6.665748	6.7445664	6.621707	6.6072235	6.729274	6.626389	6.5597734	6.6372123	6.6365814	6.725937	6.625038	6.667948	6.6688046	6.555242	6.6531415	6.60784
ANKRD18B	6.6609693	6.682704	6.5902433	6.592765	6.648448	6.634819	6.7927685	6.488593	6.7041936	6.579432	6.5801816	6.598348	6.674095	6.65504	6.7052526	6.6274676	6.6578274	6.919095	6.599952	6.6638474	6.5400686	6.6532087	6.5226545	6.5864363	6.5854697	6.6325593	6.66475	6.654825	6.6531053	6.660655	6.6540937	6.724243	6.61328	6.5787697	6.6613965	6.6445475	6.628976	6.6284184	6.6857624	6.6404777	6.795232	6.6811013	6.634935	6.6760497	6.58526	6.5611815	6.595131	6.770055	6.6051073
ANKRD19	6.682731	6.5707173	6.5302606	6.7154455	6.490023	6.6380343	6.617487	6.6253796	6.577704	6.4689293	6.5013633	6.738577	6.5290847	6.5315638	6.5714793	6.609274	6.559326	6.470457	6.634945	6.706264	6.555831	6.572164	6.658242	6.6049204	6.6012874	6.638152	6.5252595	6.7181745	6.657912	6.5757823	6.6931415	6.5926127	6.573825	6.609986	6.6393147	6.606756	6.5769033	6.53635	6.5970373	6.575152	6.74401	6.5166483	6.6483464	6.5618496	6.5287013	6.517673	6.481421	6.562465	6.671045
ANKRD2	6.643145	6.7030263	6.6591206	6.7399707	6.6682215	6.654713	6.6625624	6.587503	6.7175593	6.7780814	6.7222967	6.5967693	6.729603	6.710201	6.77716	6.717509	6.69072	6.565877	6.730778	6.740468	6.5690823	6.674052	6.7682776	6.6309295	6.8110228	6.702521	6.7267275	6.5402155	6.708704	6.597427	6.680368	6.67288	6.722927	6.6045203	6.657185	6.646124	6.6866217	6.685934	6.6402893	6.6759744	6.69688	6.489249	6.711511	6.581204	6.7106886	6.7211547	6.623421	6.6626625	6.765086
ANKRD20A1	6.7433467	6.7876472	6.811916	6.7793894	6.7616854	6.6485095	6.7722034	6.8055825	6.6818824	6.7871146	6.739866	6.8015747	6.7210264	6.794883	6.5871644	6.827168	6.706532	6.7341876	6.808409	6.6989503	6.667558	6.697437	6.7658095	6.824464	6.7336926	6.702521	6.695771	6.7110744	6.7927036	6.75627	6.701236	6.790817	6.607053	6.786448	6.712133	6.8720107	6.6470766	6.603332	6.8423715	6.7868185	6.814133	6.739963	6.829743	6.671721	6.7146144	6.701905	6.7672405	6.6693454	6.8786573
ANKRD20A2	6.583238	6.575815	6.5025315	6.678447	6.572376	6.6980042	6.6369963	6.690247	6.490619	6.626334	6.6144676	6.637074	6.5919266	6.647617	6.606905	6.512156	6.6757774	6.657671	6.5679407	6.6280518	6.6730485	6.692559	6.618031	6.5146213	6.5682387	6.6283894	6.660551	6.653227	6.648529	6.697606	6.591939	6.5836587	6.571768	6.550237	6.7175064	6.5591764	6.581791	6.5606174	6.5602	6.5825305	6.7623186	6.739963	6.542959	6.5769534	6.6273994	6.5535316	6.4957404	6.654482	6.579665
ANKRD20A3	6.600918	6.513368	6.6787424	6.689925	6.5250797	6.5394135	6.587914	6.559852	6.56747	6.5699615	6.6089907	6.6651726	6.4553137	6.519843	6.575639	6.6225734	6.6707807	6.622966	6.619979	6.632039	6.605066	6.5491815	6.531985	6.622355	6.4481783	6.662052	6.497869	6.610907	6.5198035	6.534705	6.6791167	6.5245624	6.500402	6.7403336	6.5296574	6.5574927	6.760798	6.6398597	6.5227976	6.522608	6.482848	6.5236497	6.6187425	6.6104803	6.506748	6.45218	6.4828024	6.510225	6.548527
ANKRD20A4	6.540058	6.663423	6.711903	6.550762	6.7626896	6.598274	6.6098595	6.589998	6.6141686	6.6598163	6.569898	6.730795	6.7763495	6.606327	6.6139436	6.7054877	6.5575576	6.568799	6.61055	6.6638474	6.697484	6.657846	6.7203693	6.6292615	6.5816684	6.522167	6.6335254	6.5634227	6.548951	6.7203207	6.6600003	6.481671	6.6664405	6.5531735	6.635431	6.594844	6.643708	6.6895657	6.7562637	6.6226935	6.5876207	6.6545496	6.586672	6.6276193	6.5574055	6.6673656	6.5667663	6.543883	6.6444893
ANKRD20B	6.599552	6.6177506	6.592987	6.51893	6.5362525	6.566833	6.5543976	6.4660897	6.5366917	6.4983644	6.6597614	6.5435767	6.606166	6.6382966	6.5552235	6.6757812	6.5680094	6.596191	6.642817	6.5127153	6.534495	6.740869	6.5090823	6.6067424	6.651295	6.6733456	6.6320624	6.606404	6.5225434	6.7314897	6.6126122	6.526266	6.6026125	6.5388527	6.584389	6.5422754	6.6305676	6.484163	6.514424	6.554293	6.5787086	6.589274	6.586672	6.5528564	6.570369	6.4719634	6.6726584	6.513369	6.601299
ANKRD21	6.6816225	6.652337	6.7457376	6.7705793	6.6859016	6.673881	6.7128887	6.7845984	6.590199	6.705511	6.772566	6.65426	6.676271	6.698784	6.7354064	6.609274	6.7702856	6.594737	6.61597	6.688133	6.6647725	6.740869	6.5979896	6.754102	6.6235332	6.615675	6.699862	6.7730713	6.701806	6.75627	6.8035874	6.741981	6.6005073	6.771834	6.644853	6.660535	6.672141	6.5665774	6.9738126	6.609016	6.614064	6.6875105	6.7525725	6.701222	6.695495	6.645682	6.717618	6.630613	6.58526
ANKRD22	6.8960657	6.784651	6.8576913	7.1403875	6.989203	6.9931064	6.907998	7.0478277	6.8387194	6.8390584	7.0050807	6.909996	6.8510003	7.003622	6.898269	6.896479	6.873954	7.566405	6.808409	6.7590504	7.0792246	7.0738044	6.8497167	6.6941204	6.880735	6.795894	7.006214	6.767604	7.1382275	6.9459944	7.6069336	6.804948	7.6586037	6.8327594	7.2622504	7.0672736	6.8299775	6.7622395	6.867394	6.7602696	6.887828	7.1767054	7.177782	7.0827885	6.9284286	7.0791435	6.858909	6.8616533	6.8823724
ANKRD23	6.810969	6.967013	6.884882	6.8055606	6.785958	6.864669	6.7479854	6.7349477	6.842649	6.791727	6.73756	6.8076477	6.8502345	6.6973825	6.864541	6.8246303	6.67408	6.943356	6.7126436	7.0136614	6.8244224	6.697437	6.6499543	6.700583	6.855082	6.863264	6.900193	6.7949424	6.723977	6.735144	7.1254005	6.769909	7.0238905	6.8538513	6.7529707	6.83105	6.7505827	6.7759156	6.7274437	6.885654	6.916594	6.7514634	6.7900224	6.8253465	6.7793922	6.7911935	6.774398	6.8230286	6.6569347
ANKRD24	6.7715783	6.8254337	6.8780804	6.7749643	6.868453	6.767597	6.698075	6.6998863	6.88258	6.794228	6.797947	6.887768	6.866886	6.7543592	6.8189535	6.843419	6.7804427	6.7570934	6.902869	6.9025717	6.7025986	6.873938	6.860954	6.824464	6.7313876	6.902441	6.9023957	6.70667	6.897392	6.8079906	6.790984	6.766	6.884557	6.687185	6.7787976	6.8495173	6.714338	6.838625	6.7956476	6.8833513	6.706001	6.7209716	7.079845	6.779309	6.8324847	6.8663473	6.8151884	6.827539	6.8146315
ANKRD26	6.8119407	6.855223	6.8528214	6.71977	6.803789	6.708715	6.7827907	6.7987304	6.7765074	6.6927013	6.810108	6.795609	6.736977	6.869646	6.8583293	6.7115088	6.801254	6.679097	6.7296815	6.811455	6.716992	6.909205	6.745538	6.737403	6.9418	6.741023	6.7554693	6.7359996	6.8381977	6.8586173	6.8006697	6.8354077	6.621608	6.7243867	6.67919	6.77237	6.77587	6.817535	6.6826816	6.7273393	6.8518825	6.615702	6.7616034	6.6925416	6.732393	6.817143	6.899592	6.6693454	6.762922
ANKRD27	7.374018	7.248111	7.1162176	7.2738504	7.149331	7.4109845	7.452105	7.189671	7.306537	7.1564226	7.316918	7.4572654	7.3587933	7.580251	7.30486	7.235944	7.3269873	7.1675634	7.134662	7.472086	7.2846246	7.106532	7.1003733	7.218119	7.2987194	7.22652	7.3107157	7.2701516	7.349554	7.42077	7.0620084	7.290446	7.1922665	7.455591	7.2608504	7.0064116	7.1652293	7.168578	7.2314196	7.493952	7.217454	7.0871468	7.3190556	7.203153	7.194873	7.098137	7.4053564	6.99714	7.0911155
ANKRD28	6.8931704	6.853558	6.914739	6.801012	6.8292413	6.871772	6.9265285	6.8907204	6.7985587	6.7812157	6.828909	6.8779025	6.8563075	6.765189	6.8869915	6.7768235	6.7894506	6.6677217	6.862982	6.8812156	6.7934895	6.84438	6.908061	6.8454685	7.041672	6.847341	6.8521633	6.936905	6.843231	6.7675815	6.9444966	6.86401	6.697463	6.821432	6.830297	6.7599025	6.843777	7.135823	6.7456656	6.904279	6.788069	7.009558	6.863536	6.8140025	6.847928	6.9231305	6.865693	6.908219	7.123627
ANKRD29	6.729373	6.6303444	6.607644	6.725446	6.709287	6.6380343	6.6729054	6.6289983	6.6482997	6.755682	6.706098	6.709445	6.624775	6.5390906	6.626142	6.51554	6.8530507	6.674766	6.6724687	6.6619987	6.6647725	6.567091	6.5122657	6.624071	6.7511597	6.561533	6.6559734	6.5601597	6.6708236	6.589716	6.5736947	6.800931	6.722927	6.678325	6.599206	6.6623726	6.655217	6.603332	6.627985	6.5899887	6.694676	6.570965	6.621798	6.629097	6.7059007	6.6792707	6.5445247	6.637386	6.7143273
ANKRD30A	6.6744394	6.568387	6.696639	6.73536	6.6551056	6.659528	6.729894	6.71799	6.708348	6.740219	6.665053	6.57092	6.676271	6.6655445	6.70897	6.541714	6.7049394	6.7309732	6.7580156	6.7659864	6.707877	6.8229575	6.6638274	6.688873	6.705397	6.854783	6.8120832	6.700552	6.711098	6.5596313	6.6102467	6.733917	6.6727343	6.7391977	6.658668	6.7318697	6.7309704	6.725291	6.760797	6.7453775	6.697986	6.710575	6.7003446	6.6675086	6.6991253	6.7225504	6.7776804	6.7010775	6.9178176
ANKRD30B	11.639322	11.626903	11.572739	12.27943	11.879865	11.350675	10.98434	12.059089	11.733213	11.512401	11.498924	11.733213	11.866295	11.688764	11.216185	12.275601	11.808782	12.298214	11.939486	11.434575	11.788703	11.404836	11.923762	12.017436	11.808782	11.092725	11.04881	11.589419	11.554502	11.633169	12.492728	11.742311	11.641706	11.913061	12.113488	12.098832	11.630146	11.753109	11.886681	11.815598	11.686201	11.700263	11.453995	11.916241	12.072741	11.559448	12.113488	11.980637	12.001562
ANKRD31	6.7282662	6.7532797	6.7298536	6.801012	6.669499	6.749973	6.661003	6.675914	6.543927	6.726416	6.7446194	6.792039	6.654955	6.632365	6.6441503	6.61599	6.7639575	6.611188	6.7162204	6.7553697	6.7000203	6.700509	6.7814126	6.6870546	6.535787	6.706408	6.769131	6.6743217	6.6602435	6.77312	6.7306123	6.677145	6.6312933	6.620463	6.774963	6.7868257	6.6162972	6.717891	6.7242956	6.755547	6.701505	6.8174286	6.7368617	6.575361	6.570369	6.6777935	6.6135306	6.699825	6.671045
ANKRD32	7.1698813	6.9799013	7.0622725	7.1317415	7.0826654	7.064683	7.0069656	7.0555687	6.9977546	7.057017	7.0813932	7.0157366	7.0544815	7.053854	6.968887	7.107645	7.1121597	7.0288086	7.111256	7.092675	7.068554	6.951903	6.951059	7.1456733	7.0107603	7.103289	7.003175	7.0576825	7.038951	7.2115154	7.2461853	7.160179	7.028321	6.9544244	7.0194716	7.1563797	6.9930253	7.1081324	6.9926543	7.0003757	7.029683	6.857991	6.992226	7.059025	7.1352134	6.977831	7.2247667	7.0180492	6.910075
ANKRD33	8.78574	8.712205	8.714212	8.480196	8.670638	8.949373	8.430621	9.143488	8.716032	8.085231	8.245233	8.841875	8.829798	8.521024	8.974409	8.801865	8.770018	9.165145	8.356404	8.719582	8.657728	8.581596	8.4113	8.637447	8.316454	8.000712	8.640759	8.395298	8.949392	8.574959	9.044709	8.778825	8.526431	9.008444	8.342291	8.261213	8.334402	8.3062	8.485677	8.988304	8.493532	8.54121	8.983118	8.268463	8.37265	8.412232	8.096756	9.106728	8.929568
ANKRD34A	6.7237654	6.933843	6.8492084	6.6856737	6.9910045	6.847103	6.777537	6.8018804	6.805761	6.8403378	6.7898693	6.7894797	6.787647	6.889613	6.7725897	6.7129674	6.7909284	6.8787527	6.880148	6.722603	6.922916	6.674052	6.772994	6.8297515	6.9230156	6.8941364	6.7213526	6.9174066	6.979233	6.796313	6.926652	6.866407	6.607053	6.7516003	6.830297	6.9034734	6.8021193	6.867673	6.7577677	6.774532	6.9001007	6.6958785	6.8486814	6.834489	6.9015684	6.7751226	6.8473825	6.78674	6.8729186
ANKRD34B	6.658454	6.735343	6.7436247	6.647332	7.0252724	6.673881	6.6269693	6.797792	6.5397654	6.556169	6.849025	6.727107	6.6426845	6.6279087	6.756982	6.6109586	7.020292	6.714428	6.6132965	6.5830684	6.873486	6.6892805	6.7084217	6.523012	6.745068	6.5119047	6.6107244	6.759379	6.6123376	6.8215814	7.044248	6.784515	6.6995587	6.820106	6.643373	6.77237	6.6228304	6.6455474	6.6935725	6.533338	6.9030123	6.5930533	6.7914257	6.606282	6.7170353	6.6932764	6.4744654	6.6805816	6.765086
ANKRD34C	6.729373	6.6202683	6.728778	6.6958594	6.716093	6.827772	6.7257586	6.7526054	6.756144	6.7338734	6.806684	6.9257464	6.709045	6.7335644	6.9094524	6.76798	6.754564	6.769957	6.6912932	6.862451	6.784178	6.692559	6.677445	6.735714	6.7336926	6.7858353	6.8083715	6.828899	6.757012	6.699516	6.774334	6.7645283	6.86333	6.701185	6.822354	6.7397017	6.7374215	6.8288693	6.8691883	6.7541776	6.704946	6.758268	6.766674	6.7991605	6.831362	6.696141	6.7624664	6.8110986	6.793169
ANKRD35	6.9325356	6.8254337	6.7732573	6.6308527	6.677314	7.036055	6.836848	6.9167147	6.9395633	6.867652	6.8601837	6.841274	6.935038	6.778454	6.7875676	6.7204065	6.8278446	6.9243135	6.810458	6.8411283	6.8183208	6.8635745	6.7520266	6.7957144	6.7767215	6.863264	6.8835125	6.7512727	6.7881656	6.742928	6.7338104	6.800931	6.7400985	6.806264	6.7257705	6.846053	6.7581863	6.7640877	6.739809	6.9102616	6.845874	6.62188	6.8183794	6.743864	6.6943235	6.788388	6.78122	6.679131	6.8338046
ANKRD36	6.531654	6.75013	6.446726	6.61105	6.718472	6.5377626	6.516583	6.6403174	6.7401323	6.696914	6.7930326	6.6302123	6.8793464	6.7159896	6.736664	6.70248	6.742483	6.7100544	6.61055	6.673139	6.6647725	6.654907	6.641389	6.6445804	6.8499527	6.7601852	6.6662316	6.606404	6.751166	6.6412487	6.6908274	6.5698767	6.7661	6.6015205	6.618633	6.698327	6.642194	6.867673	6.5618196	6.547903	6.724138	6.7165623	6.6911726	6.671721	6.548935	6.633905	6.6726584	6.7807837	6.6234493
ANKRD36B	6.982643	6.6623354	6.8078303	7.208116	7.1888475	7.0262465	7.023282	7.161494	6.812925	7.0929737	7.1289725	6.9170256	6.8871655	6.9579844	6.8127193	6.8420553	6.8975987	6.8932486	6.9861865	6.904217	6.891993	6.978109	7.2436247	7.186072	7.0231233	7.004792	6.9697437	7.146904	6.915651	7.001432	6.868581	6.9077454	7.0819187	6.96613	7.0574627	7.0454535	7.0013084	7.1375966	7.170308	6.7992477	6.8953314	6.6545496	6.913541	7.0412884	7.194873	7.1157627	7.076628	7.0467343	7.097835
ANKRD37	6.9165993	6.9206514	6.8927755	6.763283	7.0013604	6.8872066	6.9058475	6.9610777	6.676715	6.9402885	6.9213285	6.717511	6.8695445	7.010743	6.8849816	6.7664547	6.792501	6.7100544	6.8567295	6.7885284	6.926374	6.8259864	6.873061	6.682021	6.8344445	7.1818237	6.855814	6.952005	6.964476	6.898646	6.7442474	6.861516	6.84574	6.8857293	6.822354	6.7737756	6.864283	6.9073634	6.663652	6.7189684	6.8953314	6.7514634	6.896078	6.830539	6.8344483	6.787122	6.8668647	6.6504164	6.8799515
ANKRD38	6.7726917	6.773655	6.6726356	6.773469	6.7331586	6.7331805	6.8148494	6.656123	6.746478	6.641365	6.554185	6.727107	6.814014	6.8970094	6.779303	6.717509	6.680585	6.679097	6.619979	6.706264	6.6825366	6.5510516	6.7862935	6.7664175	6.7556114	6.618548	6.678934	6.6743217	6.719337	6.585711	6.8234267	6.732455	6.571768	6.690995	6.7325377	6.6737657	6.6808534	6.815838	6.717865	6.8004003	6.8093543	6.822457	6.7019353	6.800507	6.724005	6.8233404	6.7297077	6.850314	6.693963
ANKRD39	7.152098	7.148749	7.124166	7.0807595	7.136193	7.2796555	7.1776695	6.95612	6.9926567	7.159372	6.8718133	6.885356	7.163365	7.0500107	7.0028305	7.1146955	7.011931	7.1220336	7.038745	7.015191	6.9546247	7.200938	7.005862	7.030958	7.1270595	7.370555	7.1663294	7.1978483	7.083838	6.9802523	7.039793	6.982857	6.8214426	7.1233416	7.037794	6.9936256	7.2674127	7.185302	7.0187306	7.0576134	7.102482	7.047815	7.175941	7.2396617	7.0715523	7.089023	7.041659	6.943782	7.0561996
ANKRD40	7.273965	7.272922	7.288829	7.460452	7.2211566	7.382858	7.2744427	7.291032	7.322198	7.2058573	7.1110005	7.3084335	7.2539544	7.324391	7.109375	7.419186	7.376188	7.4714985	7.4207764	6.994084	7.2453556	7.2093253	7.2020855	7.290048	7.1069474	7.096267	7.183156	7.1307425	7.2060156	7.205334	7.348828	7.2873197	7.175846	7.1264324	7.198375	7.50014	7.276135	6.9833565	7.357056	7.453027	7.2240996	7.2814937	6.9745574	7.4835258	7.2491064	7.1142693	7.2402368	7.405877	7.3769298
ANKRD41	6.7118573	6.7319913	6.701259	6.732387	6.6897383	6.688924	6.7534323	6.5475607	6.801248	6.666455	6.712581	6.5952964	6.7514005	6.73064	6.8199344	6.8302383	6.7287745	6.7100544	6.6749983	6.5868325	6.7638464	6.7036424	6.685692	6.688873	6.715228	6.659464	6.6424675	6.6334305	6.7546835	6.707401	6.727198	6.7568154	6.7208405	6.710319	6.7350674	6.598373	6.696159	6.7587667	6.73065	6.8896103	6.675818	6.854828	6.775835	6.684452	6.79633	6.7211547	6.768553	6.7583914	6.7179265
ANKRD42	6.667203	6.624208	6.486599	6.673844	6.588212	6.593606	6.5655236	6.5849023	6.545509	6.536465	6.586073	6.6136436	6.671844	6.6445346	6.653522	6.4774	6.52648	6.5529456	6.6037874	6.626188	6.5327644	6.5021358	6.6005774	6.4769745	6.563012	6.544723	6.6424675	6.501184	6.545234	6.668082	6.646951	6.659352	6.6536055	6.444285	6.597799	6.646124	6.601175	6.5959578	6.6387997	6.5962925	6.546196	6.664697	6.533615	6.694019	6.640003	6.59359	6.570937	6.699825	6.452797
ANKRD43	6.7237654	6.6885185	6.6738515	6.6576486	6.6682215	6.708715	6.7185907	6.725846	6.848082	6.637241	6.6766825	6.72446	6.7648745	6.5539813	6.623338	6.6621075	6.6627493	6.720453	6.810458	6.811455	6.7183857	6.8009205	6.7545624	6.695806	6.6012874	6.800272	6.7731643	6.5886793	6.8051786	6.6936617	6.6697865	6.667623	6.5433164	6.7024336	6.6940513	6.6801496	6.7005825	6.620843	6.6920815	6.7453775	6.644755	6.6585455	6.6623883	6.708218	6.771646	6.725335	6.6628265	6.600252	6.655634
ANKRD44	6.984594	7.0817723	7.193312	7.549971	7.248524	6.958771	6.9311233	7.236691	7.0018167	7.090454	7.251161	7.2369194	7.02433	7.290957	7.0292034	7.3902764	7.183536	7.4164066	7.2585254	6.958702	7.3860717	7.064686	7.1878123	7.349226	7.223341	7.1267953	6.906005	7.1978483	7.077871	7.3162065	7.604889	7.2430644	7.2202578	7.236502	7.2586036	7.385923	7.1417165	6.961742	7.249922	7.3402605	7.1874695	7.6443253	7.1612697	7.3059	7.4845324	7.2077146	7.331412	7.1280823	7.170454
ANKRD45	6.7179017	6.72756	6.727595	6.7793894	6.8868318	6.604349	6.7815495	6.825557	6.8072248	6.700652	6.6854367	6.804044	6.7966957	6.7145286	6.8023205	6.585148	6.6789155	6.687737	6.773392	6.630031	6.7445655	6.6859474	6.7990847	6.6001935	6.7242084	6.660735	6.736629	6.534974	6.713532	6.666282	6.70242	6.605812	6.7249103	6.667029	6.8751993	6.6999354	6.759482	6.723285	6.804152	6.724868	6.76124	6.605555	6.6101723	6.793765	6.862213	6.7281575	6.7441025	6.64295	6.830368
ANKRD46	7.525378	7.553507	7.555639	7.3256397	7.289589	7.372863	7.6051645	7.472584	7.210328	7.6551027	7.435842	7.3727264	7.4306784	7.3459826	7.5497003	7.444336	7.4601173	7.2306085	7.3916583	7.25015	7.4050546	7.563032	7.377961	7.4582105	7.5390368	7.6876235	7.475375	7.63508	7.68664	7.36882	7.270217	7.5383096	7.1003094	7.365045	7.393692	7.3199153	7.651215	7.527478	7.564789	7.4035416	7.5018206	7.233475	7.7097225	7.530992	7.537705	7.7466054	7.6156335	7.2023005	7.357955
ANKRD47	6.6394286	6.6153765	6.7219467	6.5788465	6.7533026	6.633249	6.6833105	6.794133	6.670225	6.7629886	6.819857	6.7751007	6.74152	6.750252	6.7316375	6.693323	6.766893	6.8364315	6.7667284	6.839286	6.7948685	6.841364	6.8301253	6.7272944	6.7960835	6.7202306	6.730878	6.853432	6.8443236	6.7147794	6.762021	6.7500744	6.812163	6.675693	6.7338085	6.6999354	6.7833037	6.599566	6.6607428	6.772207	6.78449	6.609713	6.678317	6.755096	6.6943235	6.7583876	6.6587386	6.8110986	6.6633663
ANKRD49	7.945327	8.085663	7.9458895	7.9740844	8.188536	7.923271	8.054806	8.094675	7.8862486	8.267373	8.043884	7.941732	8.052254	8.07612	7.9767323	7.9299474	8.016069	7.966718	8.078976	7.944949	8.005045	8.081576	8.109067	8.26105	8.124842	7.9305673	7.9815674	8.124078	8.045608	8.057117	8.238169	7.990247	7.982929	8.084662	7.9370737	7.955707	8.317344	8.172113	8.156772	8.051716	8.176857	7.863942	7.9724445	8.147173	8.210433	8.032037	8.203775	8.036379	8.149205
ANKRD5	6.463302	6.599117	6.4536715	6.5864835	6.601883	6.6258683	6.493134	6.650193	6.5707273	6.548179	6.5847034	6.560676	6.731804	6.537578	6.6206865	6.5682845	6.5762324	6.671916	6.554733	6.5676956	6.5267196	6.5909276	6.5122657	6.6379166	6.5924563	6.6721516	6.512882	6.6351237	6.56513	6.5916843	6.5538964	6.601496	6.558499	6.5691395	6.703605	6.594844	6.539054	6.6991777	6.478622	6.507989	6.494222	6.650445	6.538021	6.5422	6.5300326	6.60561	6.587305	6.625139	6.5959315
ANKRD50	7.050749	6.8616734	6.963969	6.926358	6.856008	7.150797	6.8999925	6.808715	6.8173356	6.7498107	6.821601	7.0169992	6.7966957	6.9193316	6.9252105	6.9580755	7.021523	6.7854576	6.827404	6.890068	6.83803	6.838523	6.890785	7.006953	6.823154	6.8642964	6.7439117	6.9288187	7.0155826	6.87431	6.961509	6.960331	6.9277396	6.874074	7.018312	6.67527	6.8833337	6.8040295	6.7701	6.9498453	6.907235	6.7443438	6.8864703	6.8253465	6.8344483	6.8055434	6.7905965	6.9381895	7.0283637
ANKRD52	6.83786	6.7649603	6.698976	6.580423	6.726585	6.6364264	6.608312	6.671245	6.7792935	6.7451954	6.6636724	6.7409706	6.876384	6.669887	6.881669	6.7650566	6.847917	6.6891837	6.7807174	6.764274	6.6730485	6.656392	6.6442213	6.688873	6.8148165	6.7558365	6.6379647	6.721098	6.809538	6.7824373	6.699984	6.8354077	6.6598787	6.8278008	6.684613	6.7737756	6.724095	6.8636026	6.8549557	6.7734203	6.7221346	6.520239	6.7194595	6.739928	6.809313	6.7751226	6.769935	6.762784	6.737679
ANKRD53	6.77656	6.808657	6.866536	6.8617425	6.903125	6.9003105	6.86724	6.825557	7.114235	6.8833346	6.7600217	6.8285933	6.8725543	6.9676967	6.91593	6.900789	6.8026605	6.927662	6.798845	6.7659864	6.869157	6.868048	6.8265033	6.9026775	6.702073	6.968526	6.855814	6.9265676	6.891226	6.5737667	6.753434	6.960331	7.208813	6.749097	7.049583	6.8190475	6.7281356	7.046233	6.7440166	6.8560867	6.887281	6.982151	6.912112	6.82794	6.679564	6.958388	6.8099704	7.0098324	6.8180003
ANKRD54	6.7866364	6.79275	6.780824	6.813583	6.7746096	6.8482175	6.6505184	6.837258	6.8553324	6.83122	6.772566	6.743656	6.805447	6.771907	6.9413214	6.5994062	6.809856	6.8052874	6.7377534	6.7387304	6.7322917	6.740869	6.8265033	6.688873	6.8389564	6.9959292	6.774392	6.715344	6.726181	6.7657456	6.6791167	6.724243	6.8000526	6.775597	6.648961	6.868473	6.777068	6.760518	6.7242956	6.7794952	6.845874	6.769789	6.751082	6.8916183	6.919786	6.815795	6.766062	6.8110986	6.775354
ANKRD55	7.003177	6.997548	7.1644983	6.844574	6.9620433	7.166269	6.904451	7.360024	7.133077	6.9108734	7.229577	6.8790693	6.861315	6.7987676	7.203925	6.972334	7.536094	6.9113097	6.888272	7.1471786	7.036996	7.200938	7.5735197	6.817017	7.104796	6.8941364	6.774392	7.002964	7.127715	7.072717	7.5375338	6.9101734	6.6953697	7.250998	6.7501435	6.824142	7.193874	6.924393	7.237496	7.2825513	7.1782417	7.3079224	7.3140707	7.181827	7.258424	7.063278	7.0054026	6.774638	7.2401686
ANKRD56	6.613623	6.6724267	6.7025175	6.6339483	6.803789	6.659528	6.7747426	6.7647934	6.6985035	6.5836143	6.633846	6.6528025	6.726141	6.7233057	6.8116913	6.5913444	6.6384096	6.763246	6.6596117	6.622392	6.8487706	6.706914	6.652889	6.7339993	6.609742	6.6353226	6.716996	6.665278	6.551396	6.6412487	6.631044	6.722813	6.7166824	6.676959	6.664132	6.6897874	6.7005825	6.6051564	6.7456656	6.638111	6.6781783	6.723286	6.716183	6.5942774	6.652652	6.5739393	6.756211	6.6531415	6.659513
ANKRD57	6.9150076	6.7660065	7.0573974	6.8415637	7.0223866	7.0994987	7.1441164	7.1192455	7.122563	6.81044	7.0359898	7.0450745	6.971103	7.0011578	7.1833825	7.0185747	7.0638804	7.0303783	7.08005	6.7762556	7.1934266	6.9981666	7.1205077	6.9129305	7.043317	6.9985795	7.086773	7.0527964	7.0878015	7.019847	6.9255815	6.874537	7.0868545	7.005553	6.999411	6.6949086	7.0543895	7.153232	7.029025	6.961204	7.025339	6.626046	6.9645243	6.987377	7.0994086	7.0675006	7.0519133	6.978037	6.9514065
ANKRD58	6.672129	6.7835665	6.747837	6.78256	6.6835127	6.7244606	6.728578	6.8438168	6.7401323	6.731371	6.728186	6.71888	6.7524285	6.750252	6.7851725	6.8126707	6.7287745	6.7993746	6.6965175	6.491939	6.734947	6.783652	6.687085	6.824464	6.827996	6.682328	6.728126	6.6836476	6.648529	6.6796594	6.7776804	6.722813	6.6557264	6.675693	6.681971	6.742535	6.58779	6.71237	6.6888437	6.6417885	6.76124	6.7465487	6.6466727	6.6760497	6.7037663	6.6587486	6.78122	6.681978	6.7491693
ANKRD6	6.722477	6.738434	6.6738515	6.807191	6.5837917	6.769113	6.7185907	6.7145286	6.753528	6.5277557	6.7410965	6.666532	6.7907004	6.653715	6.588481	6.65875	6.692206	6.816895	6.6296487	6.684257	6.6891074	6.554679	6.635927	6.6103277	6.682294	6.692397	6.7336144	6.6949496	6.683258	6.643152	6.796511	6.6798844	6.6312933	6.689693	6.7949586	6.639736	6.721203	6.4700136	6.721203	6.690154	6.5862503	6.6627245	6.585072	6.6760497	6.6107154	6.6384606	6.688127	6.7570047	6.806207
ANKRD7	6.5557947	6.568387	6.599818	6.692998	6.619544	6.469493	6.6383886	6.610562	6.694725	6.611264	6.6726427	6.5938544	6.5533133	6.6523113	6.588481	6.641314	6.589629	6.606708	6.6214323	6.639666	6.5774813	6.5491815	6.539175	6.622355	6.622335	6.608815	6.6859345	6.6302013	6.623334	6.6372414	6.5787454	6.5655293	6.7166824	6.6296577	6.646299	6.7014647	6.56902	6.574476	6.6029973	6.6783123	6.648342	6.526899	6.7448597	6.546864	6.5505714	6.59359	6.612199	6.655771	6.675863
ANKRD9	6.6935034	6.7774334	6.775451	6.801012	6.7254357	6.791392	6.7722034	6.7526054	6.907151	6.6809916	6.7305355	6.834756	6.6274033	6.8753114	6.7725897	6.908718	6.762356	6.9133945	6.7056346	6.8166485	6.7974267	6.7777214	6.7442794	6.749042	6.7348285	6.60743	6.73223	6.6727557	6.896579	6.666282	6.6849785	6.806531	6.936025	6.745329	6.8199425	6.7193117	6.8234735	6.918745	6.662097	6.7284746	6.672015	6.9237866	6.8183794	6.6955647	6.820122	6.815795	6.8234515	6.898193	6.765086
ANKS1A	8.155931	7.8060923	8.051329	8.205066	8.033455	7.8626432	7.814674	7.883833	7.7350974	7.6561236	7.9256034	8.115463	8.047788	7.8358254	8.086282	7.8323216	8.018492	8.284912	7.985382	8.144887	8.091693	8.158157	7.712996	7.9335546	7.8646374	7.6297865	8.020436	8.0500555	7.854292	8.050953	8.748916	8.035617	7.884075	8.207865	8.135216	7.9381876	7.6896424	7.778126	8.136347	7.957441	8.088529	8.929309	7.948311	7.8372	7.7644405	7.8646374	8.05226	8.061786	7.9652114
ANKS1B	6.7083592	6.72756	6.7152905	6.6355624	6.5977135	6.7473025	6.6207175	6.6805506	6.6727567	6.675653	6.7843714	6.675022	6.7067933	6.7145286	6.707808	6.697889	6.7455096	6.744739	6.714972	6.7387304	6.607649	6.847692	6.729637	6.7220645	6.738938	6.588796	6.7904716	6.716782	6.686733	6.7369614	6.6732287	6.605812	6.7841105	6.665748	6.684613	6.649384	6.5359726	6.8403993	6.853264	6.808539	6.701505	6.6424103	6.6956015	6.711064	6.771646	6.6932764	6.632359	6.78674	6.5638885
ANKS3	6.6709995	6.827457	6.765411	6.732387	6.729852	6.6691804	6.6847696	6.6951604	6.7674623	6.7018423	6.7351713	6.826215	6.7732058	6.7190127	6.7929745	6.7621803	6.736413	6.816895	6.7126436	6.706264	6.915517	6.7425656	6.6556377	6.822523	6.702073	6.752573	6.8650813	6.675983	6.6543975	6.7369614	6.6636667	6.634715	6.6953697	6.79783	6.8951406	6.649384	6.7183247	6.6781754	6.7322297	6.672426	6.669665	7.009558	6.688079	6.694019	6.711968	7.0675006	6.77893	6.7807837	6.696325
ANKS4B	6.740163	6.596698	6.5943937	6.624947	6.6091413	6.843574	6.617487	6.5849023	6.713597	6.6289725	6.7246985	6.670758	6.6840477	6.5756316	6.6795187	6.65228	6.604408	6.599125	6.5303955	6.5945396	6.6063466	6.6327395	6.673402	6.6990285	6.719635	6.710366	6.766467	6.7608185	6.6062303	6.6488934	6.656488	6.657802	6.7723846	6.741493	6.6805778	6.633327	6.710169	6.6644893	6.750275	6.7055554	6.697986	6.7041087	6.6084766	6.7125263	6.6843643	6.781785	6.623421	6.638737	6.606455
ANKS6	6.630931	6.74902	6.6642203	6.6884727	6.6404605	6.665854	6.631547	6.604288	6.652634	6.6717043	6.6367493	6.78352	6.537263	6.6382966	6.604046	6.6507554	6.5575576	6.6620893	6.61597	6.7008724	6.6905875	6.811279	6.6269956	6.6119976	6.7736554	6.7601852	6.7755175	6.767604	6.6375046	6.605602	6.604139	6.621575	6.6953697	6.6530023	6.709277	6.6154194	6.5298038	6.6895657	6.73525	6.606459	6.6899424	6.613572	6.611781	6.7248383	6.7431574	6.5889053	6.699704	6.688871	6.5558834
ANKZF1	7.437514	7.5510044	7.4866295	7.880147	7.5030813	7.6451063	7.585144	7.517058	7.98196	7.6329355	7.4325266	7.702204	7.4540343	7.487644	7.6219106	7.760637	7.5054483	7.64731	7.708792	7.417946	7.7082367	7.5494556	7.7246513	7.683853	7.588695	7.50094	7.38286	7.61215	7.5269876	7.5507426	7.702895	7.5853963	7.5524373	7.5755067	7.3141255	7.790562	7.509191	7.9985266	7.739359	7.5252256	7.3261304	7.87752	7.7607365	7.8048263	7.7611127	7.6781487	7.719382	7.459075	7.546175
ANLN	6.6347475	6.683861	6.6654997	6.670695	6.692212	6.760762	6.632956	6.664276	6.580653	6.648207	6.588946	6.628765	6.6669717	6.6077576	6.623338	6.6353483	6.7001805	6.6037316	6.700557	6.675066	6.5528092	6.677527	6.71135	6.4659257	6.563012	7.0084195	6.624623	6.675983	6.770265	6.534705	6.5276628	6.6563125	6.6048417	6.7628264	6.722954	6.7549415	6.753201	6.6700625	6.59208	6.752882	6.6409373	6.640447	6.5530596	6.5784287	6.673316	6.7088833	6.6272902	6.594723	6.60784
ANO1	6.643145	6.736504	6.62792	6.7013383	6.6417966	6.6532087	6.6115856	6.6216116	6.7847853	6.5822678	6.6841364	6.676282	6.675208	6.7638187	6.724228	6.8054667	6.5762324	6.680567	6.673751	6.667623	6.7322917	6.639544	6.7043395	6.670272	6.719635	6.584053	6.6484904	6.756653	6.580961	6.581617	6.6286225	6.9282427	6.607053	6.5574665	6.686017	6.803913	6.625797	6.6739697	6.7440166	6.7201486	6.648342	6.6280694	6.636567	6.77387	6.6198516	6.5020127	6.812054	6.6089563	6.713045
ANO10	7.054063	7.0551395	6.990231	6.7267723	6.918825	6.884326	6.8999925	6.947035	6.9308596	6.8290496	7.0351105	6.953757	6.9376984	6.9429145	6.88862	6.7737875	6.8556776	6.9449944	6.8186474	6.833715	6.778127	6.9239635	6.815803	6.7902207	6.8839355	6.8753257	6.957777	6.913166	6.901872	6.8139696	6.951085	6.847271	6.884557	6.9190216	6.9895215	6.8511124	6.77587	6.918745	6.92901	6.850046	6.893678	6.9537215	6.9064198	6.91068	6.7882175	6.740131	6.8833194	6.8097186	6.971352
ANO2	6.77656	6.7457395	6.8199706	6.80406	6.6682215	6.8446875	6.6160655	6.7054853	6.723053	6.7043796	6.554185	6.6804657	6.677281	6.7516065	6.623338	6.7845597	6.6643124	6.735572	6.585338	6.635777	6.712931	6.6660385	6.7631865	6.775474	6.644208	6.6477103	6.695771	6.7224016	6.632628	6.709307	6.8168607	6.6098795	6.7681913	6.8187838	6.544526	6.6154194	6.753201	6.6625366	6.8549557	6.7092643	6.7373414	6.7443438	6.7210174	6.56484	6.72063	6.789701	6.752414	6.619267	6.8114095
ANO3	6.5585403	6.6861043	6.5809836	6.607685	6.639147	6.556403	6.597839	6.63507	6.6016493	6.5467653	6.6583776	6.5924015	6.619745	6.688711	6.548363	6.5323944	6.7639575	6.6201386	6.7365127	6.6787434	6.7638464	6.540674	6.58794	6.6257434	6.646519	6.594225	6.5922966	6.6425643	6.6662087	6.5757823	6.677948	6.6362195	6.737833	6.585492	6.635431	6.667434	6.546732	6.685934	6.5681076	6.6457553	6.6051927	6.668827	6.611781	6.750991	6.5322685	6.526423	6.60672	6.6331983	6.5297337
ANO4	6.617558	6.501868	6.611504	6.558653	6.5584326	6.5043993	6.5009074	6.6055245	6.5819373	6.586408	6.6529927	6.6871204	6.551964	6.519843	6.730395	6.620909	6.629791	6.5422716	6.669925	6.651111	6.5267196	6.6327395	6.5658617	6.4818087	6.5816684	6.5149136	6.6136184	6.627009	6.5281262	6.725983	6.664883	6.6044464	6.6727343	6.6015205	6.6101475	6.665776	6.520045	6.578396	6.577406	6.6533775	6.6347065	6.5321336	6.6101723	6.557467	6.6577992	6.541324	6.573632	6.803186	6.620882
ANO5	6.583238	6.580792	6.602512	6.574091	6.611725	6.5328026	6.6207175	6.658457	6.6496773	6.567084	6.7864647	6.4699454	6.6235557	6.6030984	6.565872	6.6493006	6.6478214	6.6272426	6.6037874	6.561367	6.517615	6.594473	6.6109266	6.516304	6.6012874	6.506292	6.6410007	6.5618367	6.5982366	6.5554953	6.5931063	6.67288	6.6272354	6.530741	6.54605	6.733476	6.5606112	6.4537387	6.5451107	6.761446	6.5577035	6.6365814	6.591962	6.633535	6.6273994	6.55212	6.5163364	6.5973525	6.5931635
ANO6	8.3542385	8.198281	8.598677	8.414736	8.428527	8.475147	8.485015	8.43135	8.344261	8.454742	8.306902	8.416662	8.373844	8.614936	8.707938	8.348187	8.246295	8.718658	8.836416	8.394398	8.52824	8.9201975	8.00207	8.43135	8.806467	7.8736076	8.466009	8.522305	8.2942915	8.285403	8.194339	8.338516	8.962652	7.8674192	8.623396	9.011644	8.416823	9.057255	8.58239	8.270521	8.318936	8.777058	8.602532	8.189011	8.475702	8.1049595	8.277196	8.851583	8.712768
ANO7	6.760086	6.7007613	6.586622	6.787005	6.620787	6.681246	6.6948442	6.665429	6.611399	6.7018423	6.6557007	6.6231394	6.586725	6.750252	6.7444067	6.6444974	6.6578274	6.706924	6.5811973	6.6619987	6.649565	6.6629143	6.6499543	6.5303316	6.694014	6.7890725	6.598471	6.593424	6.6399183	6.725983	6.736097	6.708875	6.674835	6.593717	6.61162	6.704522	6.6880727	6.7455254	6.5936813	6.5724792	6.6567	6.598929	6.5752363	6.6034474	6.4933324	6.7173195	6.688127	6.562465	6.620882
ANO8	6.9444876	6.9012322	6.9384027	6.6856737	7.0472107	7.0372586	6.995809	6.821422	6.9926567	7.078471	6.9359202	6.8504877	6.8485203	6.9298	6.7907352	6.9580755	6.9277143	6.961575	6.821608	6.8220243	6.808112	7.006356	6.8134747	6.841707	6.923893	6.8623004	6.8425817	6.8076577	6.880768	6.8725724	6.7864614	6.90206	6.8735514	6.907361	6.8275065	6.938496	6.745652	6.95293	6.874508	6.905368	6.936942	6.8432403	7.003934	6.914798	7.1586885	6.7648764	7.066335	6.6531415	6.8882723
ANO9	6.7795625	6.8684516	6.802955	6.9928575	6.810351	6.8758655	6.82707	6.84103	6.7792935	6.9082336	6.856067	6.9385524	6.7966957	6.79129	6.8963633	6.833346	6.949582	6.8842487	6.897724	6.6989503	6.733595	6.838523	6.880651	6.8474984	6.8559904	6.8850737	6.9744515	6.7787123	6.80113	6.9024563	6.8567386	6.85611	6.7487955	6.766775	6.7175064	6.9865794	6.8176684	6.958152	6.804152	6.8525043	6.8205194	6.7901874	6.866741	6.921496	6.8293476	6.905662	6.9142833	6.9381895	6.8114095
ANP32A	8.276656	8.527829	8.838961	8.058771	8.515815	8.358604	8.118151	8.796443	8.792839	7.9252377	8.338694	8.599486	8.156043	8.427932	8.384296	8.758843	8.326429	8.745544	8.056454	8.949141	9.076231	8.397928	8.5966625	8.3983	8.666998	8.208228	8.655237	8.383963	8.815527	8.309486	9.478715	8.341725	8.411109	8.694291	8.512949	8.100395	8.126225	8.375528	8.556022	9.086598	8.578316	8.899853	8.739903	8.154876	8.295509	8.280157	8.109861	8.972839	8.225542
ANP32B	11.656066	11.700263	11.597711	12.380152	11.1121645	11.905354	11.686201	11.441777	11.970624	11.859325	11.5152645	11.656066	11.785177	11.624621	11.75852	11.812583	11.775458	11.245766	11.781676	11.586901	11.61964	11.773664	11.830715	11.984163	11.697451	11.987081	11.662026	11.806094	11.745207	11.7160845	11.020998	11.872911	11.394177	11.608589	11.2894745	12.364006	11.883251	12.004857	11.852697	11.58387	11.725266	11.725266	11.697451	11.662026	11.713195	11.665273	11.778324	11.729968	11.592468
ANP32C	7.612049	7.3696213	7.826411	7.654452	7.484848	7.434039	7.6842284	7.788788	7.5723534	7.418299	7.8351774	7.6985474	7.3669753	7.613504	7.450762	7.661916	7.5436664	7.5347524	7.3446593	7.532389	7.8354993	7.517993	7.6202106	7.489706	7.6033783	7.4064145	7.6417685	7.5713105	7.5986023	7.765098	7.99354	7.4308186	7.4725833	7.5202284	7.5733337	7.52781	7.481886	7.5309253	7.614313	7.7768607	7.7496214	7.5662055	7.603885	7.477541	7.5120964	7.34555	7.21694	7.840684	7.5081496
ANP32D	6.6913605	6.704222	6.654113	6.6562243	6.680918	6.621199	6.701202	6.6690216	6.543927	6.622317	6.6144676	6.548362	6.718796	6.7174563	6.6849146	6.61599	6.6115317	6.702454	6.630914	6.7866707	6.605066	6.672492	6.7705784	6.7902207	6.693082	6.6016817	6.6984677	6.660862	6.795182	6.619244	6.64931	6.699328	6.5797696	6.683662	6.7063813	6.698327	6.601175	6.49231	6.6417484	6.692512	6.638363	6.7560887	6.673494	6.7221866	6.762089	6.6499815	6.77893	6.7598176	6.669788
ANP32E	6.8234487	6.854502	6.813921	6.7486687	6.682311	6.695125	6.6948442	6.7647934	6.7322545	6.72136	6.796848	6.7295885	6.772077	6.813114	6.631834	6.7650566	6.876472	6.776522	6.721179	6.6916757	6.771641	6.8493667	6.865809	6.7736096	6.7231145	6.7398086	6.639507	6.822297	6.7713065	6.5554953	6.828009	6.800931	6.7059865	6.623212	6.757091	6.956604	6.703421	6.691403	6.774886	6.7189684	6.754192	6.7627296	6.735339	6.787253	6.7523017	6.8592477	6.7441025	6.842948	6.8762646
ANPEP	8.509472	8.655262	8.72599	7.792606	8.73328	8.267393	7.756697	8.852698	8.797793	8.023708	8.568036	9.454587	8.908699	9.171387	8.917465	8.976071	8.96083	8.859333	8.585775	9.0714245	8.247289	8.205881	7.9518423	8.570954	8.582007	7.6846924	8.60947	8.756413	8.788598	8.365006	9.232446	8.698371	8.904473	8.659858	8.983957	7.9356556	8.123955	8.481272	8.177778	8.852926	8.353257	8.43474	8.309295	8.201521	7.8301506	8.2835245	8.203775	9.082296	8.160621
ANRIL	6.715436	6.7099495	6.7883816	6.6827865	6.624504	6.5698233	6.5719495	6.69272	6.723053	6.70664	6.7556324	6.8137007	6.8302083	6.8117948	6.658602	6.7578583	6.624776	6.737025	6.798845	6.5695267	6.707877	6.7292495	6.5366745	6.7827935	6.774641	6.7548337	6.695771	6.6712384	6.6566877	6.837379	6.797571	6.599883	6.7166824	6.731873	6.6367645	6.7397017	6.6991076	6.6991777	6.73065	6.7969637	6.6039615	6.698008	6.590207	6.6647224	6.780602	6.7211547	6.5937862	6.6860414	6.8860765
ANTXR1	6.5767384	6.641734	6.6579423	6.615882	6.5322685	6.6258683	6.5337996	6.546243	6.560745	6.5767765	6.620235	6.5967693	6.5668426	6.594103	6.6095924	6.6337204	6.6115317	6.647683	6.549114	6.6377416	6.6825366	6.644515	6.556183	6.5672827	6.563012	6.6657386	6.55828	6.5918603	6.5874286	6.5716925	6.576362	6.5372252	6.744419	6.51504	6.515289	6.594844	6.427675	6.5440006	6.556811	6.5988703	6.6434197	6.6116505	6.638229	6.5826855	6.659048	6.5535316	6.5031676	6.622194	6.684376
ANTXR2	9.816643	9.564456	9.693086	9.146315	9.15255	9.763932	9.289255	9.3690815	9.780312	9.592607	9.705665	9.742251	9.929812	10.149946	9.556387	9.538091	9.585578	9.64961	9.221656	9.370924	9.646885	9.471255	9.015871	9.534156	9.585578	9.229622	9.882927	9.708372	9.671245	9.87042	10.129214	9.56286	10.115109	9.452674	9.808714	9.295906	9.698122	9.596053	9.493609	9.723448	9.551431	9.813749	9.241683	9.289814	9.102784	9.339533	9.596432	9.321763	9.471255
ANTXRL	6.7212114	6.847894	6.638833	6.7514925	6.6551056	6.5805817	6.6669927	6.6805506	6.7360077	6.5754004	6.6597614	6.5756383	6.571968	6.646069	6.755796	6.6258035	6.669219	6.6435394	6.653129	6.6130667	6.6327987	6.672492	6.5794253	6.716966	6.721994	6.7351575	6.706795	6.64861	6.6566877	6.6094804	6.6975455	6.637691	6.5898104	6.6408057	6.5814066	6.6623726	6.6991076	6.6051564	6.650584	6.6354256	6.692125	6.7719474	6.630158	6.661911	6.592959	6.8630114	6.699704	6.5525494	6.65815
ANUBL1	6.6993046	6.597946	6.7367725	6.7618566	6.66032	6.6442323	6.833739	6.7495437	6.5989456	6.7592897	6.5714626	6.764994	6.6009126	6.6610904	6.721674	6.6621075	6.706532	6.568799	6.6322145	6.804678	6.6647725	6.690883	6.7269077	6.5603213	6.719635	6.675968	6.6984677	6.8012605	6.6123376	6.725983	6.794255	6.7407203	6.5286593	6.750351	6.5949636	6.6540666	6.8067274	6.719583	6.5936813	6.710508	6.7836957	6.781242	6.6021123	6.671721	6.6617527	6.7075744	6.7371225	6.4962797	6.7260523
ANXA1	11.990047	11.291516	11.633169	11.209975	12.098832	11.650144	11.980637	11.764881	11.768139	11.898613	12.045222	10.763721	11.644405	12.51528	11.990047	11.575148	11.936378	11.641706	11.798433	12.004857	11.509363	11.543452	11.222254	11.252348	11.545932	11.595559	11.970624	11.892208	11.179679	11.8022585	11.477979	11.727887	11.852697	11.1774	11.626903	11.316771	11.736236	11.63632	11.434575	11.034823	11.567309	11.417289	11.19105	11.238334	11.523502	11.200777	11.665273	11.291516	11.46844
ANXA10	6.6791506	6.839016	6.8510537	6.7749643	6.691016	6.764761	6.796445	6.8299775	6.7999682	6.7533607	6.77484	6.5678935	6.7461514	6.7556925	6.7580347	6.78918	6.8128967	6.717658	6.6813035	6.680587	6.7547584	6.674052	6.658242	6.683604	6.718539	6.6670675	6.8532486	6.6516347	6.8633914	6.7581344	6.727198	6.7541513	6.6995587	6.5787697	6.809043	6.646124	6.760798	6.636059	6.7440166	6.6533775	6.7623186	6.6832905	6.7019353	6.6462893	6.7370076	6.738791	6.7624664	6.7852125	6.632797
ANXA11	8.036559	8.660582	8.079835	8.084954	8.018007	8.069705	7.7527175	8.137328	8.176718	8.004515	8.119466	8.603958	7.9872093	8.11727	7.8831077	8.239592	8.07713	8.217287	8.123523	8.091378	8.153714	8.041171	8.167766	8.232891	8.3547735	7.773961	8.037418	8.258569	7.971936	8.0842705	8.433454	8.075413	7.9998527	8.113998	8.132276	8.174124	8.207233	8.275	8.1916485	8.092461	8.134036	8.502312	8.150161	8.004667	7.9122367	7.901254	8.090202	8.065616	8.055703
ANXA13	6.6495605	6.7243648	6.616277	6.7338467	6.767021	6.621199	6.661003	6.580908	6.6875725	6.705511	6.623019	6.598348	6.604964	6.681481	6.7254996	6.7829494	6.6659794	6.7749586	6.655719	6.783204	6.648023	6.5193667	6.5807476	6.63457	6.67289	6.710366	6.6092377	6.659255	6.575928	6.6135225	6.6577296	6.576484	6.7122793	6.6683755	6.673964	6.621707	6.6391926	6.6781754	6.61074	6.6026793	6.7623186	6.723286	6.6333623	6.633535	6.5603094	6.5707693	6.698422	6.617828	6.804011
ANXA2	7.8495083	7.59459	7.994032	7.9916506	8.656855	7.932255	8.363804	8.318093	7.5134735	7.7874575	7.9406886	7.563582	7.63854	7.844413	8.188077	7.6830063	7.6240234	7.92303	7.940183	8.031903	7.6941314	7.653835	8.1084175	7.6128044	7.6425347	8.161189	8.196114	7.702201	7.9274845	8.186814	7.4674	7.6789026	7.8935776	7.7653146	7.7782254	7.4571815	7.801887	7.657509	7.4625287	7.5686154	7.6608586	7.4053564	7.9853797	7.69155	7.513055	7.5860114	7.793639	7.8505163	8.126944
ANXA2P1	8.580688	8.525555	8.368919	8.184046	9.020512	8.604177	8.860689	8.630363	8.215239	8.403844	8.118145	8.332627	8.534695	8.318424	8.375946	8.71912	8.5637245	8.58537	8.581593	8.440017	8.097772	7.818563	8.037432	8.1842	8.613367	7.9707255	8.026905	7.6523523	8.639944	8.207883	7.8997536	8.525363	8.077574	8.474563	8.453259	8.198412	8.377563	7.884932	7.8288074	8.34477	8.225542	7.716832	8.185674	8.158318	8.165781	7.952104	8.322649	8.372988	8.503095
ANXA2P2	14.89021	14.994368	14.957712	14.957712	14.917527	14.780364	14.766008	15.143801	14.875049	14.8320675	14.797921	14.812241	14.937985	14.89021	14.766008	14.89021	14.994368	14.994368	14.994368	14.859273	14.937985	14.875049	14.917527	14.957712	14.994368	14.766008	14.812241	14.917527	14.875049	15.016094	14.89021	14.903958	14.8320675	14.937985	14.797921	14.957712	14.859273	14.812241	15.046889	14.9741955	14.845448	14.845448	14.903958	14.9741955	15.143801	14.89021	15.046889	14.859273	14.994368
ANXA2P3	6.889707	6.9151692	6.8736773	7.126714	7.023487	6.969088	6.881907	6.9167147	6.808727	6.8146462	6.6503906	6.840027	7.0087624	6.8286395	7.0674205	7.196263	6.8335648	6.803763	6.8991833	6.990915	6.786711	6.639544	6.7740393	6.802829	6.9087725	6.9118333	6.8958616	6.7538595	6.9257717	6.864774	6.8102865	6.843657	6.8708134	6.9988227	6.8951406	6.730206	6.9854436	6.9470177	6.797275	7.069389	6.8022118	7.038075	6.9662766	6.968164	6.935026	6.729437	6.9198346	6.8880434	6.9013047
ANXA3	7.522298	8.954581	9.011644	8.445303	9.866773	7.7850895	8.502525	9.543471	8.60947	8.240407	9.455387	7.8994045	8.66246	8.166976	7.8250403	9.819497	7.731412	9.776226	8.367624	9.239644	9.527516	8.408676	8.335637	8.393297	8.150675	7.80676	9.003728	8.922401	8.660337	8.5334015	10.530878	8.59736	9.333584	9.225168	9.544246	8.112152	8.113998	8.366077	8.644422	8.003269	8.266476	9.920118	9.5555935	7.983808	8.333107	9.540905	8.623396	9.554064	8.53064
ANXA4	7.146906	7.1495385	7.104795	6.904439	7.3941584	7.1250997	7.142711	7.0021195	7.035957	7.2684355	7.1669936	7.0258865	6.9339404	7.2919984	7.260633	7.0981765	7.2282214	6.865503	7.2301383	7.1180925	6.9643707	7.0570817	7.06059	6.9577074	7.1187263	7.1174316	7.1848927	7.1263857	7.1961107	7.186953	7.0561547	7.0673466	6.907239	7.1785135	7.2687464	6.9169097	7.140429	6.9509373	6.9159946	7.063043	7.0994387	6.666771	6.978087	6.9301457	7.110053	6.8566475	7.0980897	7.318259	7.2117133
ANXA5	9.537302	9.242221	9.808233	9.607281	9.988531	9.257591	9.842345	9.489715	9.804437	9.509052	9.827206	9.126832	9.664182	9.547477	9.676576	9.627053	9.385505	9.419936	9.702099	9.851434	9.493609	9.322655	9.533275	9.468671	9.325514	9.722578	9.869352	9.402711	9.454587	9.388426	9.089893	9.86517	10.086723	9.630975	9.399979	9.233876	9.571719	9.56754	9.192635	9.227737	8.895386	9.130431	9.963268	9.709906	9.398929	9.2517805	9.390739	9.695295	10.218473
ANXA6	7.473068	7.2597313	7.280537	7.047877	7.0943623	7.3107104	7.096748	7.30906	6.8042145	7.4041033	7.031701	7.0986924	7.181779	7.0980897	7.232689	7.0952597	7.122699	7.0048475	7.1651883	7.2807245	7.1434665	7.1384087	7.2862854	7.1419497	7.1747675	7.4049096	7.1866074	7.2395887	7.219189	7.18015	7.2236924	7.101222	7.1778603	7.135515	7.143656	7.447558	7.3028283	7.258456	6.957722	7.174145	7.2467117	7.1104183	7.3541007	7.248427	7.262194	7.205688	7.3983893	7.0374894	7.080168
ANXA7	6.611027	6.62297	6.6907682	6.56011	6.639147	6.73034	6.5952787	6.5115075	6.7308483	6.675653	6.558422	6.6965566	6.7617865	6.70019	6.751496	6.639842	6.7775826	6.628577	6.6518703	6.709626	6.5964236	6.7151237	6.6195045	6.6870546	6.663678	6.687528	6.615224	6.716782	6.683258	6.6527905	6.632254	6.497296	6.57798	6.712928	6.7977114	6.664104	6.6041284	6.647607	6.601487	6.6026793	6.611609	6.666771	6.801573	6.6276193	6.589207	6.6587486	6.5937862	6.630613	6.745461
ANXA8	6.729373	6.7955112	6.7436247	6.6190386	6.682311	6.5824294	6.7506833	6.720232	6.718877	6.6289725	6.7567797	6.65426	6.606166	6.633728	6.7143254	6.6916704	6.7335033	6.749081	6.81245	6.559475	6.736216	6.463922	6.639988	6.8297515	6.771649	6.5672855	6.694442	6.6804934	6.604967	6.738977	6.632254	6.7183332	6.639534	6.66962	6.666986	6.6364055	6.58779	6.6761155	6.5970373	6.632814	6.572377	6.5236497	6.9009805	6.694019	6.667948	6.5950837	6.702413	6.5888877	6.7012796
ANXA8L1	6.7047486	6.691794	6.684586	6.666392	6.6958766	6.6980042	6.655094	6.7828326	6.634587	6.7200537	6.6867385	6.8113194	6.716521	6.68299	6.6193976	6.828717	6.5728955	6.679097	6.7365127	6.609267	6.734947	6.675806	6.6595454	6.7138295	6.650126	6.5730963	6.6484904	6.595098	6.7307525	6.666282	6.6673374	6.666217	6.729233	6.5574665	6.621278	6.6267943	6.649876	6.512697	6.6402893	6.652137	6.668615	6.6727805	6.4982276	6.701222	6.6061068	6.6528597	6.633583	6.734905	6.606455
ANXA8L2	6.6634946	6.6645126	6.620432	6.6576486	6.5297165	6.630079	6.5510774	6.6228347	6.590199	6.5616727	6.5714626	6.579553	6.4183683	6.657949	6.642731	6.58015	6.6968913	6.492159	6.5785856	6.6619987	6.654882	6.6257896	6.6109266	6.5864363	6.583005	6.6016817	6.6887074	6.580056	6.603547	6.5737667	6.5565305	6.599883	6.726937	6.631076	6.519699	6.633327	6.5721793	6.6700625	6.6445913	6.5597734	6.4370294	6.710575	6.546221	6.685886	6.548935	6.5798373	6.5472417	6.5638013	6.733049
ANXA9	6.5455585	6.472103	6.611504	6.5834894	6.4954705	6.5872874	6.678897	6.6192904	6.610016	6.4554243	6.623019	6.3920584	6.537263	6.632365	6.6180043	6.636854	6.533529	6.570355	6.511438	6.5514703	6.5790234	6.605004	6.5941052	6.5527525	6.5937986	6.633954	6.561357	6.6668334	6.729571	6.4887075	6.551098	6.6113214	6.647847	6.54875	6.5399656	6.5931296	6.4943585	6.5917544	6.5954094	6.5612807	6.552457	6.561499	6.586672	6.4852576	6.5154943	6.6117387	6.481421	6.5455484	6.5558834
AOAH	8.463784	8.384463	8.720587	8.491249	8.342866	8.331828	8.102555	8.44373	8.421894	7.934843	9.068095	8.460182	8.669139	8.544106	8.680361	8.6882	8.39093	8.773504	8.256033	8.702788	8.467572	8.482815	8.547284	8.293782	8.222595	8.116245	8.434971	8.575159	8.672351	8.205549	8.8447695	8.653446	8.678246	8.698371	8.590866	8.064646	7.9593377	8.075295	7.9601817	8.681404	8.333828	8.276503	8.603308	8.333262	8.247428	8.448989	8.207233	8.408534	8.578147
AOC2	6.8581123	6.812215	6.8518677	6.8320427	6.7555056	6.8482175	6.800273	6.8662353	6.7686515	6.782336	6.797947	6.890186	6.753401	6.8078046	6.8232903	6.8203206	6.7176533	6.7570934	6.7891226	6.924393	6.8344107	6.8880205	6.7126803	6.7322326	6.8271084	6.679866	6.7731643	6.865742	6.7713065	6.9132566	6.9121127	6.8652735	6.9330354	7.06277	6.860818	6.7456613	6.796377	6.7799134	6.7195005	6.835994	6.96002	6.769789	6.621798	6.70671	6.849054	6.726746	6.8483257	6.798449	6.849912
AOC3	6.9340515	7.148291	7.011267	7.0921307	6.773426	6.802124	6.786381	7.0646076	6.8707128	6.865581	6.9555945	7.1991754	6.967603	6.8228664	6.8907375	7.0429144	6.9080825	7.243454	6.9202247	6.847706	7.0707173	6.747128	6.895881	7.0935006	6.95243	6.751356	6.8958616	7.025127	6.917479	7.0433626	7.0375504	6.771233	6.9277396	7.0800886	7.081519	6.7678423	6.9157662	6.9008226	7.0982184	7.2169685	6.9692802	7.0583587	6.7496176	6.917405	6.8582287	6.835286	6.87952	7.053062	7.011363
AOF2	7.670362	7.7547674	7.810048	7.710472	7.5191855	7.92218	7.478236	7.77674	7.435759	7.571393	7.4763737	7.6665244	7.7752967	7.5027184	7.7603283	7.433809	7.622687	7.5347524	7.595331	7.655326	7.542513	7.4913244	7.700582	7.528871	7.654354	7.9163685	7.6838427	7.6927757	7.735536	7.597934	7.3286133	7.6748443	7.2582088	7.656321	7.5027184	7.5738893	7.761436	7.729152	7.5667367	7.7540517	7.704359	6.9237866	7.6402154	7.9088807	7.84802	7.745649	7.6424313	7.755258	7.7809997
AOX1	6.540058	6.6068816	6.547	6.461083	6.5376673	6.6626287	6.5847	6.633873	6.512432	6.5836143	6.6144676	6.560676	6.606166	6.5271435	6.664947	6.5172915	6.5612583	6.548347	6.5440674	6.5275416	6.5818076	6.523464	6.7533174	6.703854	6.5694833	6.456237	6.598471	6.578392	6.6246586	6.6210356	6.6611047	6.6689343	6.4620695	6.650262	6.5708885	6.4864564	6.596445	6.616825	6.6888437	6.5950503	6.6409373	6.589274	6.583511	6.5227475	6.600856	6.6148353	6.528037	6.629204	6.613111
AOX2P	6.6482973	6.695155	6.7298536	6.7167926	6.7555056	6.815295	6.701202	6.636384	6.7414103	6.7629886	6.644743	6.7295885	6.8282237	6.847932	6.712962	6.586639	6.6578274	6.7648244	6.7556376	6.7316036	6.724889	6.6222935	6.6842804	6.622355	6.715228	6.5730963	6.7439117	6.5698113	6.679536	6.617504	6.575103	6.483458	6.633327	6.6823306	6.6367645	6.6864767	6.745652	6.896905	6.609186	6.6913166	6.835075	6.7187047	6.758672	6.6562853	6.7599273	6.682215	6.6830564	6.659898	6.8102703
AP1B1	8.241521	7.92042	8.174152	7.9315314	7.844509	7.980812	7.64694	8.140067	7.6005974	7.5217514	8.0012455	8.054911	8.041657	7.8718557	8.0362835	7.8435454	7.851885	7.9241867	7.855594	7.8291354	7.826092	8.076244	8.190536	7.8311453	7.7772927	8.1624975	8.022502	7.936727	8.033726	7.9049273	7.747969	8.213715	7.686011	7.9135118	7.9736047	7.817897	7.932023	8.119179	8.015522	8.04129	7.673988	7.8497095	8.227709	8.285243	8.045082	8.020805	7.8976684	8.070565	8.206405
AP1G1	7.5434985	7.571987	7.582772	7.478777	7.264524	7.6551113	7.3658457	7.3486943	7.3698454	7.343421	7.4462643	7.6602545	7.6137457	7.462856	7.6394806	7.4962854	7.6605096	7.5564303	7.445234	7.657156	7.30151	7.438134	7.334157	7.4399137	7.6412215	7.5177636	7.5653977	7.6331253	7.6355686	7.5992656	7.6225014	7.5576763	7.304125	7.523621	7.804719	7.3064117	7.3707786	7.528713	7.1384025	7.568081	7.4365797	7.668821	7.5290923	7.367998	7.427767	7.4588685	7.399352	7.492509	7.6086497
AP1G2	7.863593	8.148522	7.83159	8.286739	8.278088	8.2835245	7.9603047	8.051214	8.349516	8.509659	7.9381876	8.16913	8.058902	8.395686	8.132278	8.013179	8.324269	8.310237	8.215395	8.121955	8.027293	8.312605	8.197315	8.049276	8.442665	8.249437	7.8908877	8.058318	8.117669	8.200709	8.262032	8.023711	7.9636183	8.266259	8.031608	8.376267	7.9348454	8.623906	8.36398	7.9766097	8.10921	7.9440494	8.079007	8.306719	8.187753	8.264983	8.493891	8.01692	8.155754
AP1GBP1	6.912904	6.704222	6.8454165	6.7618566	6.698262	6.751337	6.710075	6.761498	6.6985035	6.7251906	6.7481503	6.673769	6.7907004	6.816826	6.7851725	6.7233562	6.8278446	6.6819663	6.8234563	6.70795	6.6920033	6.6660385	6.6624436	6.7736096	6.938482	6.9530077	6.81339	6.878756	6.7881656	6.7147794	6.802543	6.755522	6.742251	6.6618195	6.724308	6.83105	6.7005825	6.832794	6.62327	6.710508	6.822921	6.8989944	6.8712735	6.768695	6.8273597	6.762513	6.771133	6.713887	6.7260523
AP1M1	9.467142	9.3018055	9.221656	9.253802	9.157916	9.454587	9.1916485	9.33211	9.1054325	8.988031	9.1536	9.233876	9.400372	8.976037	9.111987	9.163909	8.989692	9.068655	8.891189	9.45133	9.002294	9.327131	9.311094	9.437384	8.972579	9.265112	9.070397	9.50557	9.333294	9.023889	9.385505	9.232446	8.701181	9.217894	9.198018	8.995247	9.214754	9.14437	9.3630905	9.089893	9.289814	9.013119	9.446801	9.492835	9.308362	9.513878	9.109697	9.115353	9.4043
AP1M2	6.74452	6.7141976	6.74678	6.626414	6.658913	6.7900376	6.661003	6.719079	6.724526	6.7276254	6.738689	6.79075	6.8494067	6.6249385	6.655952	6.6274676	6.6348395	6.614122	6.609205	6.8659945	6.726104	6.706914	6.6569934	6.672039	6.705397	6.547929	6.583246	6.6577706	6.678307	6.601556	6.6137266	6.660814	6.6536055	6.6618195	6.6954217	6.7193117	6.708766	6.6284184	6.6888437	6.6533775	6.633535	6.7085056	6.554762	6.5545564	6.7431574	6.723951	6.624778	6.574721	6.6621885
AP1S1	7.260539	7.16972	7.1555037	7.097107	6.9731708	7.222633	7.2494216	7.2300406	7.2383995	7.51239	7.165059	7.138213	7.281826	7.2966223	7.1529136	7.0300903	7.3591795	6.9065065	7.3147235	7.2384152	7.2791805	7.002879	7.099399	7.332991	7.36143	7.1115556	7.0641017	7.142712	7.2313538	7.3203254	7.0853853	7.3851094	6.8483047	7.4237804	7.1449285	7.2017612	7.282724	7.231248	7.291476	7.2383995	7.34674	7.140202	7.2530127	7.1209273	7.301223	7.3536425	7.1023054	7.335646	7.3025475
AP1S2	10.900618	10.348274	10.894775	10.406998	10.9099045	10.624378	11.152125	10.98434	10.5501795	10.15751	10.92911	10.609179	10.833931	10.573211	10.8330345	10.603684	10.896995	10.594721	10.708395	10.684702	10.347484	10.609179	10.834828	10.201868	10.450507	10.107522	11.136972	10.526773	10.890582	10.728397	10.282464	10.63799	10.74903	10.605717	10.469004	10.387549	10.551885	10.439562	10.419543	10.594721	10.776996	9.574186	10.921474	10.5099945	10.5569515	10.51932	10.4426	10.682588	11.107341
AP1S3	6.7815614	6.75013	6.696639	6.675381	6.6272674	6.692026	6.7479854	6.6889853	6.72587	6.7686286	6.6583776	6.7017174	6.6610084	6.5879884	6.7143254	6.6109586	6.731744	6.6995773	6.710371	6.6565905	6.6063466	6.8275633	6.7203693	6.6478677	6.7490835	6.693672	6.7477674	6.593424	6.78589	6.664417	6.6697865	6.6912513	6.7510505	6.733122	6.657185	6.6690903	6.721203	6.749245	6.853264	6.6153255	6.765313	6.888928	6.706676	6.61493	6.516584	6.726746	6.7135797	6.7010775	6.7024045
AP2A1	6.653538	6.6315603	6.6553564	6.7013383	6.7480497	6.755356	6.7465615	6.5475607	6.7590547	6.6913147	6.7567797	6.676282	6.8110895	6.806566	6.7691636	6.6258035	6.776299	6.9562216	6.69518	6.800899	6.6838894	6.620576	6.6897492	6.682021	6.683497	6.77871	6.6900806	6.7123957	6.5982366	6.672158	6.6825595	6.747284	6.5101314	6.710319	6.71883	6.7532706	6.7684636	6.958152	6.607613	6.8676248	6.7283936	6.739963	6.711511	6.7166095	6.5519867	6.6117387	6.8898196	6.64295	6.643189
AP2A2	7.211871	7.1027427	7.1179075	7.17766	7.074327	7.28841	7.2665462	7.186663	7.205582	7.152808	7.031701	7.12523	7.091323	7.2639804	7.04105	7.1202903	7.192474	6.9962873	7.111256	7.1164384	7.227488	6.909205	7.1003733	7.0053086	7.10393	6.935873	7.11881	7.043648	7.134011	6.8780847	6.903329	7.2318783	7.1716886	7.0158596	7.137253	7.060723	6.9553404	7.250493	7.1958866	7.052486	7.0720477	7.2784667	7.1206594	7.068233	7.032425	7.1445556	7.026675	7.211713	7.080168
AP2B1	7.034077	7.1218085	6.992329	7.084279	6.885093	6.847103	6.9030313	6.995713	7.0018167	6.957914	7.0613413	6.834756	7.1254015	6.931123	7.019484	6.7069397	7.0498614	7.050278	7.062736	7.055745	6.8817244	6.857256	6.933581	6.9047146	6.8531103	6.9844027	6.9633083	7.0376163	6.9726577	6.9094872	6.849021	7.085872	6.8509073	6.9411736	6.8003	6.9778814	6.924637	6.930553	6.8353696	6.987008	6.9668593	6.9784093	6.855144	7.04944	6.9742985	6.958388	6.944175	6.824712	6.945188
AP2M1	8.448477	9.031551	8.71889	8.511939	8.651071	9.133197	8.97662	8.722294	9.646885	8.989692	8.536622	9.040257	8.971788	9.119531	8.7437	9.086969	9.019613	9.063549	9.071105	8.762732	9.085272	9.014249	8.5334015	9.452263	8.796443	8.63274	8.723036	8.442666	8.877623	9.0438	8.707528	8.920742	9.157369	8.836121	9.074458	9.300623	8.513837	9.229878	8.852132	8.921503	8.533003	8.597792	8.452839	8.690081	8.738678	8.341024	8.697641	9.014249	8.630363
AP2S1	9.650413	9.37274	9.477898	9.702667	9.668408	10.075934	10.004677	9.538091	10.226349	9.807149	9.745951	9.800431	9.730586	9.893646	9.814697	9.845919	9.721582	9.897877	9.812822	9.588532	9.819497	9.665562	9.725201	9.891345	9.905165	9.727931	9.702667	9.372389	9.543859	9.653452	9.026254	9.639587	10.116772	9.822311	9.739889	10.019278	9.6530285	9.98398	9.6757765	9.400374	9.3467245	9.7520485	9.6156	9.468255	9.59168	9.351322	9.634474	9.841321	9.633612
AP3B1	9.434074	9.222365	9.43481	9.220327	9.326318	9.262519	9.325514	9.081366	9.089578	9.423196	9.282261	9.263169	9.480956	9.471255	9.36079	9.308362	9.466378	9.43481	9.4030905	9.152222	8.913773	9.2510195	9.149068	9.348917	9.342538	9.094789	9.25788	9.2704735	9.268174	9.36079	9.148395	9.485134	9.605265	9.329887	9.43693	9.182057	9.228671	8.9955225	9.21191	9.252799	9.395093	9.391796	9.307694	9.389935	9.065762	9.105106	9.192302	9.2825775	9.163909
AP3B2	6.5690513	6.6690516	6.6352515	6.676942	6.717257	6.704269	6.7815495	6.64416	6.659424	6.696914	6.8008156	6.716203	6.699298	6.78116	6.655952	6.7722254	6.6348395	6.659114	6.678826	6.746	6.7143183	6.6532087	6.699011	6.837859	6.7042637	6.692397	6.6900806	6.762175	6.6507874	6.674006	6.6005955	6.7527966	6.639534	6.7628264	6.7363586	6.549261	6.6763854	6.7549887	6.5904937	6.7969637	6.5537157	6.6811013	6.753992	6.563368	6.568955	6.789701	6.667882	6.6359477	7.385264
AP3D1	7.715205	7.6752224	7.5807934	7.593364	7.7646775	7.6867447	7.637639	7.6764183	7.736991	7.69227	7.891689	7.618672	7.8271794	7.6465783	7.9287243	7.7949324	7.718762	7.636284	7.71999	7.746399	7.678349	7.6767883	7.7693434	7.5415645	7.6004295	7.741232	7.937769	7.601269	7.7909155	7.5836444	7.788344	7.5134735	7.8108945	7.651015	7.492586	7.50832	7.7014647	7.6385345	7.4605346	7.61497	7.764327	7.5932603	7.735311	7.47643	7.6813803	7.3360934	7.684881	7.4507647	7.625704
AP3M1	8.498644	8.300297	8.401578	8.083619	8.233835	8.194806	8.178777	8.279101	8.019353	8.296068	8.138458	8.19288	8.162055	8.237508	8.341572	8.273102	8.262597	8.21317	8.163107	8.192551	8.325344	8.102555	8.121706	8.200878	8.217945	8.072767	8.376267	8.312954	8.270205	8.317531	8.27791	8.325874	8.323124	8.035887	8.209431	8.138463	8.168213	8.162956	8.237524	8.138458	8.245232	7.971146	8.446601	8.352699	8.149479	8.400225	8.382031	8.098371	8.252391
AP3M2	7.4985237	7.3685417	7.2493644	7.263797	7.328301	7.4589963	7.2881007	7.665554	7.152298	7.4245863	7.4369287	7.25289	7.343637	7.091972	7.224995	7.355834	7.3085523	7.3395715	7.319384	7.3632684	7.2975464	7.445401	7.719072	7.481718	7.3957124	7.564699	7.2497525	7.3024774	7.4893923	7.4301376	7.2654753	7.3310456	6.9774694	7.3315635	7.153278	7.3421755	7.6665244	7.920628	7.5424247	7.3158884	7.374087	7.029064	7.3583283	7.4912395	7.870557	7.648394	7.558674	7.1482787	7.412673
AP3S1	8.181653	7.9169507	8.1529045	7.839235	7.886357	7.763895	8.284042	7.8557215	7.7607555	8.032345	7.9691615	8.011995	7.9091187	8.155472	8.090645	8.0145445	7.9716377	7.9912553	7.949939	8.044344	8.181015	8.031218	7.8691955	7.9274845	7.931062	7.871643	8.140067	7.996376	8.1397915	8.104289	8.267014	7.8327084	7.9752975	8.172571	7.959694	7.7654285	8.100691	7.721692	8.168512	7.982472	8.091839	8.165062	8.0452	8.018121	8.039745	7.8188915	8.189011	8.018605	8.111487
AP3S2	6.9681106	6.758292	6.832952	6.8352675	6.9081297	6.842347	6.788957	6.981129	6.8609185	6.7871146	6.9154077	6.85759	6.9222217	6.7732167	6.8573375	6.881049	6.8054667	6.8787527	6.9384193	6.8568497	6.9747677	6.8837004	6.8845563	6.872692	6.8110228	6.831684	6.900193	6.948917	6.8198843	6.922781	6.8534	6.790817	6.8762975	6.806264	6.684613	6.824142	6.956247	6.7799134	6.8495703	6.873443	6.823712	6.767628	6.7099	6.838897	6.846956	6.802969	6.824525	6.7124977	6.765086
AP4B1	8.367781	8.241815	8.149068	8.459733	8.374265	8.090491	8.254171	8.293241	8.210598	8.376248	8.04316	8.228826	8.220111	8.00555	8.218914	8.119881	8.189213	8.1251335	8.391103	8.078768	8.161452	8.299484	8.446749	8.281599	8.1391325	8.43798	8.044628	8.306719	8.057576	8.019891	8.192695	8.077436	7.8807425	8.199949	8.0029955	8.471224	8.319134	8.56058	8.4532385	8.151937	8.156775	7.8705707	8.186817	8.461155	8.535097	8.233054	8.461926	8.049715	8.150844
AP4E1	7.5077415	7.4587007	7.437983	7.17766	7.391175	7.2629437	7.099544	7.1445336	7.003517	7.3770585	7.2773247	7.426203	7.3151813	7.338389	7.2887053	7.1976104	7.361303	7.294336	7.120889	7.344209	7.148714	7.117425	7.264634	7.1351757	7.269919	7.2762556	7.3374662	7.305345	7.2283344	7.2459326	7.20852	7.3428693	7.1128697	7.1479425	7.111433	7.093289	7.3926797	7.3349295	7.0102425	7.1675344	7.254424	7.047815	7.215672	7.437159	7.330397	7.1277647	7.2470365	7.2437973	7.2918673
AP4M1	6.7095823	6.7232656	6.7534523	6.574091	6.7511992	6.731775	6.6024823	6.610562	6.652634	6.6743035	6.732795	6.699166	6.7045765	6.78116	6.7536635	6.697889	6.7273226	6.7432823	6.7138386	6.673139	6.7310266	6.639544	6.604817	6.5672827	6.703196	6.727951	6.735182	6.6836476	6.5874286	6.626985	6.6908274	6.601496	6.779501	6.689693	6.691445	6.641389	6.7819986	6.769805	6.5712013	6.621443	6.5749087	6.6010094	6.673494	6.671721	6.628759	6.6646724	6.741825	6.6584787	6.7119317
AP4S1	6.7433467	6.764004	6.695448	6.868762	6.6551056	6.6563277	6.6920543	6.616695	6.5946937	6.630382	6.763864	6.706889	6.780594	6.824091	6.6521974	6.619298	6.736413	6.534332	6.738839	6.667623	6.703856	6.756464	6.7070355	6.744019	6.6429334	6.768163	6.7097287	6.690481	6.679536	6.674006	6.605208	6.704722	6.7723846	6.690995	6.7135262	6.68809	6.6934137	6.8445015	6.6810603	6.6495233	6.781796	6.769789	6.623487	6.709635	6.6869583	6.7714157	6.7371225	6.7153416	6.7685027
APAF1	9.097396	8.989692	9.639587	9.141609	9.260028	9.081366	8.832933	9.435257	9.548214	9.006073	9.236659	9.287682	9.492071	9.284257	9.325514	9.188926	9.565917	9.847294	9.291267	9.269717	9.890342	9.071743	9.372772	9.308028	9.20891	8.845264	9.433327	9.51139	10.083081	9.519297	10.266685	9.552129	9.385886	9.348917	9.150967	9.180995	8.98685	8.98685	9.232156	9.692612	9.487455	9.205124	9.411017	9.23768	9.04053	9.179641	9.3238535	9.674029	9.430293
APBA1	6.7433467	6.6485353	6.7489157	6.675381	6.7021194	6.7857976	6.776089	6.7079477	6.753528	6.7486963	6.733975	6.6965566	6.6341157	6.677137	6.8232903	6.71604	6.7208457	6.679097	6.870456	6.651111	6.7183857	6.6275296	6.7190146	6.78836	6.7348285	6.662052	6.7718067	6.770135	6.6246586	6.7221723	6.705973	6.6495624	6.7187314	6.7694006	6.737745	6.7487555	6.6453667	6.5725007	6.708628	6.766508	6.735174	6.6727805	6.6926575	6.8058543	6.6223416	6.666098	6.643128	6.768613	6.58526
APBA2	6.7413282	6.90676	6.779746	6.725446	6.63776	6.678292	6.7506833	6.761498	6.6427174	6.8213396	6.7898693	6.863621	6.674095	6.647617	6.716915	6.840551	6.8084455	6.577977	6.8074846	6.715277	6.6905875	6.8302774	6.7670445	6.6327634	6.8531103	6.8528066	6.70274	6.828899	6.827222	6.650899	6.699984	6.790817	6.7487955	6.728108	6.622707	6.7629023	6.668006	6.6568294	6.819084	6.6747627	6.785311	6.577169	6.6623883	6.768695	6.9386845	6.9253807	6.5886173	6.703939	6.6480446
APBA2BP	6.638247	6.6082273	6.7400036	6.6812387	6.6299562	6.6500616	6.6625624	6.641544	6.694725	6.6428647	6.7567797	6.7017174	6.7381673	6.6507945	6.588481	6.77084	6.7440214	6.670482	6.7341766	6.8916726	6.6961827	6.6187677	6.6720724	6.6754675	6.7313876	6.741023	6.570667	6.7842083	6.620747	6.6210356	6.704737	6.6701665	6.7510505	6.6935744	6.700797	6.5775437	6.554945	6.8424597	6.577406	6.7213025	6.6284966	6.7901874	6.644981	6.768695	6.772863	6.6990595	6.6192846	6.681978	6.7284575
APBA3	7.957441	7.811786	7.9343867	8.118788	7.8232646	8.041544	7.886912	7.9199023	7.868771	7.9634833	7.7366624	8.040665	7.9592333	7.9018593	7.8250403	7.6194863	7.8427434	7.751431	7.7939444	7.9164915	8.034789	8.054216	8.129519	8.107824	7.821392	7.985795	7.8998737	7.862302	7.988324	7.805968	7.913284	7.815388	7.8386383	7.9293385	7.958326	8.062866	7.9916506	7.979866	8.116691	7.960196	7.700697	7.8688693	7.9475913	8.061664	7.861592	7.7989554	7.8927965	7.919539	7.909502
APBB1	6.689058	6.7141976	6.6943197	6.624947	6.8158703	6.7244606	6.833739	6.667766	6.6740503	6.6874046	6.728186	6.717511	6.632797	6.6915307	6.907851	6.710074	6.701813	6.594737	6.7667284	6.618596	6.860768	6.779287	6.7957916	6.5527525	6.6880193	6.682328	6.66475	6.782909	6.584889	6.75627	6.7306123	6.714354	6.6850963	6.901156	6.754237	6.598373	6.6852036	6.6051564	6.7622423	7.001604	6.8575735	6.8147273	6.585072	6.741245	6.6553097	6.7211547	6.6561546	6.6832795	6.705897
APBB1IP	10.077114	10.50051	10.246225	9.794634	10.573211	10.134424	10.55534	10.15878	10.573211	10.357208	10.720128	10.202515	10.373557	10.786448	9.973856	10.408526	10.266685	10.482293	10.125628	10.8813095	10.31156	10.171634	9.875988	10.207375	10.339434	9.943878	10.5099945	10.398118	10.391571	10.482293	10.834828	10.219773	10.540081	10.307335	10.642995	10.077114	9.964135	9.900627	9.913274	10.2584505	10.286598	10.422609	10.319361	10.047791	9.831304	10.3717	9.947095	10.376564	9.967736
APBB2	6.5374746	6.6189284	6.662899	6.545933	6.673368	6.5343637	6.586294	6.5741396	6.615608	6.559184	6.5875273	6.6316204	6.5919266	6.7335644	6.593806	6.5976634	6.6080236	6.6733537	6.560472	6.6602497	6.588925	6.667629	6.576377	6.6529655	6.542144	6.679866	6.7199707	6.6441145	6.547667	6.5387154	6.565815	6.5926127	6.5542946	6.6393437	6.6325507	6.5693216	6.619473	6.687847	6.6476874	6.5988703	6.549895	6.572913	6.590207	6.5123377	6.5125475	6.5249853	6.570937	6.54066	6.632797
APBB3	8.180024	8.22571	7.895974	8.526431	8.517584	8.073322	8.172297	8.756682	8.193173	8.053632	8.10921	8.691333	8.076107	7.9752975	8.106625	8.524581	7.907116	8.814775	8.178469	8.233359	8.450843	8.458458	8.893176	8.561268	8.193321	8.14391	8.268836	8.577783	8.100516	8.339912	8.76192	8.327217	8.156194	8.334978	8.088388	8.501639	8.296068	8.96328	9.019941	8.393308	8.142936	8.322965	8.267562	8.535762	8.781274	8.402252	8.472837	8.685259	8.336914
APC	6.653538	6.7835665	6.586622	6.7575073	6.688434	6.6244555	6.6009994	6.7845984	6.7097116	6.7952795	6.7843714	6.685788	6.664662	6.73499	6.801267	6.6663747	6.6789155	6.6964264	6.7520595	6.735299	6.703856	6.641191	6.7242794	6.6170626	6.605979	6.530748	6.643926	6.729106	6.847701	6.8607335	6.8180656	6.7268276	6.925233	6.6683755	6.673964	6.733476	6.6866217	6.8121266	6.6203284	6.8395214	6.695763	6.7187047	6.6333623	6.7563944	6.6577992	6.701905	6.6378064	6.664019	6.7420545
APC2	6.533216	6.670129	6.6591206	6.6125793	6.66032	6.5546436	6.523619	6.632685	6.5140753	6.620952	6.6676373	6.7005053	6.674095	6.601559	6.6193976	6.6058726	6.6280866	6.606708	6.618542	6.618596	6.60902	6.657846	6.633019	6.574171	6.5737367	6.675968	6.556701	6.512906	6.590165	6.552059	6.62226	6.487235	6.57798	6.5631366	6.6311736	6.7029986	6.6228304	6.6320453	6.59208	6.5164194	6.61631	6.561499	6.694085	6.588337	6.6503105	6.6296988	6.570937	6.6147575	6.613111
APCDD1	6.7805314	6.8514028	6.6907682	6.7167926	6.7616854	6.8235593	6.647575	6.713481	6.7347646	6.6469316	6.7798214	6.8727326	6.8148875	6.78116	6.7907352	6.9479146	6.7498283	6.9065065	6.7365127	6.849417	6.7638464	6.7916675	6.725599	6.742314	6.8876066	6.7694006	6.6873193	6.878756	6.741094	6.705457	6.681487	6.7764797	6.8791366	6.655483	6.5635448	6.8125663	6.6934137	6.8615646	6.789699	6.7213025	6.815154	6.7901874	6.676702	6.66614	6.683112	6.846421	6.871607	6.7124977	6.7480116
APCDD1L	6.664741	6.6690516	6.688328	6.7182856	6.648448	6.767597	6.6729054	6.6841106	6.7027903	6.6809916	6.6216874	6.6177106	6.709045	6.6155987	6.543937	6.726287	6.618253	6.7918873	6.688689	6.671321	6.6425214	6.657846	6.5979896	6.6187215	6.68581	6.7635827	6.596942	6.654825	6.686733	6.6527905	6.6673374	6.7212367	6.7400985	6.7193704	6.7257705	6.7093906	6.5646415	6.6340384	6.6387997	6.588645	6.6852746	6.6445007	6.634935	6.6193438	6.6157975	6.6117387	6.8281465	6.5794344	6.665971
APCS	6.6198316	6.595361	6.6591206	6.5570216	6.5868287	6.7201905	6.6009994	6.697581	6.55663	6.6783433	6.574367	6.699166	6.6341157	6.6264606	6.560961	6.4634805	6.5995684	6.74178	6.5785856	6.7712793	6.5450053	6.634492	6.5658617	6.7773557	6.6110673	6.5958824	6.6619453	6.5418787	6.6531053	6.569591	6.5897136	6.6549873	6.629252	6.6434393	6.648961	6.655631	6.6132603	6.655025	6.6607428	6.6865606	6.499178	6.581229	6.67512	6.8253465	6.7037663	6.602818	6.623421	6.67237	6.708382
APEG1	6.735798	6.8067365	6.6452374	6.881079	6.704677	6.71883	6.8416114	6.667766	6.530391	6.6941285	6.739866	6.6883564	6.753401	6.618669	6.6686397	6.753418	6.6544695	6.7038894	6.7667284	6.632039	6.628785	6.785278	6.6842804	6.7104735	6.647712	6.792365	6.7477674	6.767604	6.708704	6.750414	6.809196	6.7592626	6.812163	6.776966	6.8185935	6.6967134	6.787112	6.7081647	6.705617	7.033494	6.7187734	7.137308	6.7900224	6.763208	6.734786	6.763768	6.688127	6.798449	6.809349
APEH	8.738395	8.958736	8.365687	8.647062	8.887602	8.877623	8.914825	8.629297	8.769527	8.970713	9.065131	8.698165	8.826344	8.687019	8.822073	8.769527	8.678484	8.576445	8.821319	8.801865	8.682315	8.80495	8.565126	8.737587	8.8421755	9.070751	8.688458	8.808792	8.734265	8.8018875	8.445501	8.585392	8.621598	8.686129	8.737558	8.490818	8.721302	8.589188	8.470012	8.66287	8.639693	8.517146	8.766489	8.850828	8.835606	8.721289	8.717895	8.543934	8.788241
APEX1	9.238015	9.162742	8.948376	8.700757	8.660582	9.027942	9.273573	8.881737	9.04754	9.228095	9.01054	8.966109	8.945401	8.987139	8.981611	8.866005	9.236659	8.212422	9.08163	8.655237	8.828336	9.177252	9.170441	8.914299	9.27716	9.29489	8.969467	8.892232	9.006404	8.93424	8.431513	9.022694	8.728904	8.841153	8.531668	8.783582	9.163319	8.80951	8.9201975	8.930498	9.077385	8.351873	9.023605	9.134459	9.019941	9.08734	8.973765	8.651918	8.871176
APEX2	7.53235	7.507309	7.4792023	7.369308	7.5224543	7.6053443	7.433362	7.3220043	7.503	7.685802	7.455112	7.41395	7.5974693	7.4458694	7.6765137	7.356718	7.6252623	7.507046	7.5605497	7.559256	7.452022	7.492509	7.471238	7.5058413	7.440053	7.6567955	7.545738	7.4766493	7.4952803	7.494963	7.2692404	7.5346727	7.0892906	7.415182	7.350525	7.4789605	7.5946083	7.3368483	7.3288054	7.518737	7.4984436	7.1431775	7.382791	7.532614	7.5227113	7.4725847	7.4531097	7.3691583	7.4897904
APH1A	8.27808	8.383963	8.27433	8.059568	7.9809036	8.419991	8.296816	8.134718	8.224684	8.311703	8.322479	8.172255	8.303337	8.247011	8.322113	8.037288	8.2596	8.131976	8.149068	8.261654	8.187751	8.13421	7.922537	8.334978	8.327041	8.164642	8.166679	8.154066	8.167415	8.153056	7.9852543	8.189011	8.456162	8.233676	8.34039	8.005709	8.023739	8.295509	7.96697	8.244524	8.150161	8.1848545	8.111353	8.088388	8.204739	8.196059	8.065371	8.161301	8.082943
APH1B	7.8139668	7.7842865	7.815034	7.737311	7.8411736	8.001249	7.815383	7.868982	7.6787086	7.4832807	7.567588	8.126341	8.117987	7.8643937	7.8929644	7.782507	7.845793	7.826975	7.6422267	7.94575	7.9611416	7.760328	7.6636887	7.7075286	7.627312	7.5698295	7.9282393	7.9859214	7.831822	7.639761	8.177916	7.7691293	7.8594785	7.9205074	8.014964	7.683821	7.6926794	7.4691367	7.9072375	7.8420854	7.543671	8.536415	7.7672057	7.539203	7.348177	7.565138	7.749143	8.146341	7.8035946
API5	8.035887	8.078976	7.931291	7.5512	7.886357	8.278925	8.161591	7.824025	8.096178	8.240407	7.8457756	7.92489	8.058174	8.06999	8.012247	7.8413825	8.239739	7.539515	8.245232	7.9473433	7.85122	8.1147	7.7781286	8.024516	8.110167	8.248616	8.085088	8.038098	8.100761	8.113852	7.6551113	8.027403	7.702989	7.883593	7.793376	7.900374	8.07544	7.694851	7.8070645	8.121843	8.07667	7.4410477	7.928708	8.121865	8.097778	7.9490967	7.918609	7.7474494	7.989041
APIP	7.6965446	7.58248	7.654548	7.3941865	7.553231	7.4509964	7.774638	7.59122	7.606371	7.6310215	7.718761	7.7563667	7.5993705	7.6111016	7.510954	7.7796574	7.591738	7.7525897	7.7008195	7.2720394	7.5585985	7.7020874	7.704943	7.5774117	7.64509	8.001373	7.710262	7.69915	7.6407404	7.577247	7.633022	7.608466	7.5248127	7.5555615	7.5369925	7.391447	7.7428017	7.844413	7.7129645	7.508724	7.5163155	7.3247294	7.929807	7.8076153	7.754511	7.6649723	7.715916	7.6595173	7.7834044
APITD1	6.685222	6.6563263	6.602512	6.645905	6.6168385	6.575945	6.5952787	6.674743	6.587481	6.623644	6.632431	6.619081	6.564007	6.594103	6.664947	6.619298	6.540459	6.5811224	6.6632257	6.795488	6.628785	6.631049	6.739508	6.5584207	6.5937986	6.6670675	6.5417933	6.6049213	6.6758122	6.6135225	6.569794	6.678569	6.492241	6.6296577	6.5725203	6.5931296	6.6243515	6.624555	6.5681076	6.588645	6.6519356	6.569104	6.634935	6.611993	6.7106886	6.6616096	6.6641946	6.5918765	6.6314707
APLF	6.5881386	6.663423	6.5255322	6.7415257	6.611725	6.665854	6.655094	6.6228347	6.697239	6.7486963	6.6367493	6.6937733	6.813052	6.7529883	6.6769533	6.5976634	6.640075	6.642032	6.6912932	6.616794	6.7559576	6.669283	6.6897492	6.6461973	6.629634	6.6910315	6.6379647	6.610907	6.7065935	6.852693	6.6600003	6.7433634	6.795532	6.5975	6.7762065	6.7175746	6.5721793	6.7549887	6.6154785	6.6627884	6.81785	6.6832905	6.668763	6.6104803	6.71954	6.7375164	6.6959143	6.732244	6.62219
APLN	6.719006	6.7756214	6.6050496	6.6972637	6.6835127	6.7230773	6.6890945	6.558301	6.727145	6.6809916	6.8533006	6.7081585	6.693888	6.6756835	6.5995455	6.8246303	6.6659794	6.711471	6.5453606	6.847706	6.6523657	6.6629143	6.60778	6.6512184	6.689265	6.618548	6.587898	6.792418	6.7927036	6.6372414	6.762021	6.7541513	6.6933355	6.809976	6.716222	6.628438	6.7281356	6.6625366	6.6402893	6.6457553	6.6091294	6.7317433	6.763308	6.753729	6.663	6.607078	6.652051	6.6832795	6.783997
APLNR	6.740163	6.5770364	6.5985484	6.645905	6.564046	6.678292	6.6383886	6.665429	6.7097116	6.5836143	6.7048025	6.8137007	6.6209784	6.635166	6.6661725	6.6274676	6.7530665	6.647683	6.5466332	6.491939	6.6661777	6.596214	6.635927	6.636237	6.600141	6.5584106	6.6424675	6.6049213	6.487232	6.619244	6.6743975	6.4803457	6.7249103	6.588306	6.7338085	6.647703	6.6179028	6.7885013	6.5550365	6.8647327	6.7761416	6.6727805	6.6399555	6.6898003	6.6273994	6.6210856	6.5965495	6.6626625	6.6145163
APLP1	6.641955	6.695155	6.766427	6.663531	6.651177	6.748643	6.7547965	6.7034163	6.7737765	6.7338734	6.6060195	6.6937733	6.6783547	6.7059197	6.756982	6.68383	6.7733574	6.642032	6.699194	6.667623	6.701273	6.6859474	6.6239357	6.663399	6.694014	6.791186	6.6484904	6.8459134	6.6543975	6.685626	6.6517243	6.725542	6.674835	6.756621	6.700797	6.646124	6.674921	6.760518	6.5712013	6.7033496	6.695763	7.0125203	6.5201902	6.674467	6.8081975	6.7033634	6.6856394	6.6162925	6.6819816
APLP2	7.944949	7.919311	8.135899	7.831499	7.767404	8.312767	7.703568	7.8505087	8.397928	7.749861	7.712386	8.189553	7.952104	8.013179	8.014266	7.96556	7.977511	8.202397	8.074163	7.986182	7.756914	7.756688	7.5453057	7.8767686	7.792292	7.553417	8.044628	7.863253	8.061654	7.798548	7.895514	8.36279	8.106775	7.8392267	8.093571	7.5615497	7.6855974	7.6212883	7.4964485	8.2838745	7.6999793	7.842748	7.829375	7.856327	7.335382	7.6810684	7.6864386	7.895174	8.015797
APM-1	6.6561546	6.6485353	6.649096	6.71977	6.682311	6.6029177	6.647575	6.7472653	6.7110004	6.7163577	6.715281	6.6651726	6.641471	6.62023	6.7065716	6.693323	6.7455096	6.7570934	6.8517604	6.7553697	6.709082	6.7533417	6.576377	6.7239385	6.629634	6.7461996	6.705442	6.660862	6.712416	6.5716925	6.652908	6.7751904	6.90464	6.756621	6.792277	6.730206	6.642194	6.731093	6.6476874	6.6962414	6.7980003	6.6010094	6.824923	6.70671	6.7014656	6.6117387	6.7162666	6.7153416	6.6195354
APOA1	6.7815614	6.6029077	6.761973	6.689925	6.5896664	6.769113	6.86724	6.5835624	6.6496773	6.802167	6.7600217	6.512067	6.6817265	6.6382966	6.6521974	6.660496	6.64622	6.5644836	6.6658263	6.729872	6.6838894	6.7597218	6.725599	6.739045	6.7471333	6.6396313	6.7252407	6.70667	6.691249	6.6758227	6.6444407	6.5836587	6.779501	6.635152	6.6927843	6.704522	6.812027	6.810263	6.6857624	6.621443	6.7026367	6.6875105	6.7368617	6.4759045	6.83352	6.7185864	6.6628265	6.67237	6.6671815
APOA1BP	8.087044	8.08495	8.164523	7.883354	7.994819	8.201655	8.274829	8.093237	7.958199	8.101281	8.096629	7.6657596	8.0707035	8.065491	8.070274	7.8701296	7.9738545	7.622013	8.059984	8.138626	7.7854104	7.972312	8.288258	8.027266	8.110167	8.6079235	7.8546023	8.100639	8.183208	7.886912	7.5735197	8.194493	7.756354	8.018121	7.758866	7.8071713	8.196843	7.881195	7.769236	7.924759	8.004215	7.5283756	8.514656	8.287294	8.103917	8.152896	8.047961	7.853005	7.8595977
APOA2	6.7071414	6.6885185	6.6400576	6.6797748	6.6313114	6.6500616	6.6906037	6.6607943	6.6267333	6.592018	6.6044903	6.6883564	6.690545	6.5664725	6.737834	6.5994062	6.5177703	6.6156826	6.6978374	6.6584263	6.687755	6.670954	6.769445	6.685293	6.607212	6.538987	6.6516657	6.637926	6.6566877	6.605602	6.655267	6.6332607	6.7841105	6.664459	6.6254945	6.600087	6.6179028	6.6455474	6.6888437	6.6783123	6.6434197	6.626046	6.6004934	6.629097	6.6107154	6.5872397	6.7649245	6.6345253	6.58261
APOA4	6.6406736	6.773655	6.642746	6.747288	6.62329	6.682816	6.665531	6.5768414	6.586203	6.7580647	6.7351713	6.651439	6.690545	6.779856	6.7422175	6.699476	6.641676	6.683336	6.6644735	6.639666	6.583228	6.6859474	6.5212255	6.6478677	6.640444	6.6477103	6.6759963	6.6563196	6.6934447	6.581617	6.6185	6.6927047	6.793262	6.6408057	6.6779184	6.641389	6.7493944	6.6284184	6.6029973	6.7602696	6.65801	6.827551	6.6483464	6.701222	6.624745	6.6688046	6.574944	6.5697403	6.6468678
APOA5	6.757847	6.713145	6.587903	6.6590405	6.6682215	6.665854	6.66843	6.7679367	6.6566567	6.766314	6.7843714	6.745033	6.6235557	6.830715	6.6937795	6.867074	6.5995684	6.8932486	6.756806	6.5751376	6.7310266	6.644515	6.530196	6.703854	6.689265	6.705081	6.660551	6.545022	6.744402	6.727856	6.8046584	6.6756988	6.6727343	6.5388527	6.6405344	6.693122	6.740175	6.626541	6.771752	6.772207	6.82789	6.678999	6.649893	6.573872	6.7288003	6.648494	6.652051	6.7082534	6.7024045
APOB	6.5664916	6.7076793	6.6738515	6.6677017	6.5991063	6.5500274	6.508453	6.5728707	6.6715183	6.609869	6.62715	6.598348	6.5819592	6.5800667	6.5995455	6.5572696	6.584451	6.596191	6.509975	6.6073403	6.6536465	6.4769745	6.5522537	6.6103277	6.5642567	6.581056	6.538475	6.583345	6.5325923	6.601556	6.5577946	6.6113214	6.639534	6.7037215	6.585908	6.638053	6.550006	6.636059	6.659432	6.593731	6.482848	6.570965	6.6576405	6.575361	6.561729	6.610136	6.582982	6.531739	6.5959315
APOB48R	7.7297516	7.7978616	7.8276396	7.5784435	7.822728	7.699346	7.3706894	7.77674	7.429966	7.2392263	7.9354196	7.991915	7.629267	7.680601	7.793639	7.524264	7.675664	7.6699495	7.455729	7.8416967	7.6219172	7.4746375	7.3327866	7.637199	7.707836	7.103289	7.878679	7.747244	7.6355686	7.5358086	8.155931	7.548964	7.8192177	7.705749	7.9882145	7.262769	7.274084	7.518091	7.378696	7.3273087	7.704111	7.679918	7.6330338	7.4852576	7.3838105	7.4868636	7.3621726	7.65522	7.577652
APOBEC1	6.5026536	6.532545	6.5943937	6.675381	6.5499125	6.6181793	6.587914	6.570415	6.610016	6.489709	6.7099795	6.560676	6.555674	6.6155987	6.6769533	6.5307107	6.6280866	6.657671	6.6596117	6.5676956	6.5365224	6.5583515	6.5658617	6.58997	6.6084247	6.638152	6.6200967	6.716782	6.6543975	6.626985	6.664883	6.6260552	6.5759754	6.586825	6.6030483	6.6445475	6.6948075	6.54583	6.5550365	6.6987314	6.614064	6.609713	6.623487	6.62216	6.632665	6.5785174	6.600928	6.54217	6.6288686
APOBEC2	6.5767384	6.5534544	6.5825763	6.5555024	6.636466	6.5343637	6.614638	6.596714	6.6016493	6.589194	6.454725	6.5264673	6.555674	6.67424	6.606905	6.469105	6.566418	6.677699	6.6336055	6.686124	6.648023	6.7440767	6.525691	6.6309295	6.6271462	6.663286	6.7199707	6.5999575	6.5351744	6.534705	6.601721	6.6756988	6.5759754	6.646249	6.599206	6.60501	6.5906315	6.6514125	6.607613	6.575152	6.654314	6.598929	6.6703095	6.644742	6.501158	6.4719634	6.6804028	6.574721	6.566624
APOBEC3A	7.725403	8.094933	8.467012	8.709169	10.583573	7.991387	8.62297	8.204377	9.331332	8.6365595	9.800431	9.050545	8.768884	9.404958	9.02857	9.395902	9.094142	9.531512	9.158584	9.499158	8.671423	8.914825	9.20044	8.852132	9.641175	8.359942	8.954581	9.036407	8.940095	9.520216	10.057336	8.810916	10.056803	9.151568	9.797422	8.317344	8.4420395	7.6431007	9.102496	8.1426525	8.239282	9.167487	7.9223075	8.464302	8.873172	7.878679	9.101202	8.580939	8.637019
APOBEC3B	6.541416	6.585717	6.557067	6.6293406	6.806582	6.5824294	6.6847696	6.6572843	6.490619	6.52503	6.6381745	6.576994	6.613774	6.543958	6.6384883	6.5502687	6.5612583	6.574768	6.6132965	6.5415597	6.562032	6.719935	6.665232	6.6187215	6.634394	7.334436	6.4233756	6.6351237	6.711098	6.577667	6.631044	6.5926127	6.61328	6.529179	6.644853	6.657338	6.625797	6.5823264	6.5498004	6.575152	6.5017796	6.5673857	6.706676	6.5692215	6.547297	6.6296988	6.6165957	6.571396	6.5651693
APOBEC3C	7.6519256	7.5296597	7.227661	7.3162065	7.523295	7.8832383	7.52094	7.266739	7.77852	7.883714	7.316918	7.454182	7.4714108	7.54881	7.2914624	7.4117293	7.5106187	7.4627657	7.5946827	7.5491962	7.353585	7.6759777	7.0918155	7.743875	7.405587	7.5654907	7.420133	7.2286496	7.405362	7.352652	7.209426	7.551738	7.610939	7.54461	7.512326	7.5156746	7.3023367	7.532383	7.498451	7.290703	7.322539	7.252289	7.3001747	7.2759604	7.490906	7.312707	7.313314	7.6023936	7.111221
APOBEC3D	6.7413282	6.7007613	6.671456	6.6520762	6.7104635	6.63958	6.7072096	6.636384	6.676715	6.688671	6.742294	6.474582	6.640198	6.6901274	6.6470394	6.6274676	6.748311	6.716006	6.699194	6.689901	6.667558	6.3920584	6.7957916	6.712136	6.766729	6.4886346	6.792891	6.6334305	6.628646	6.660655	6.6743975	6.543726	6.625351	6.6045203	6.8129735	6.7751975	6.63482	6.442161	6.700823	6.708004	6.606496	6.561499	6.6926575	6.5942774	6.6338987	6.747262	6.7733135	6.6443725	6.581109
APOBEC3F	6.96069	7.044324	7.08546	6.9197273	7.153157	7.117885	7.187401	7.2300406	7.038708	7.0560284	7.0351105	6.9846168	6.9146576	6.9429145	7.14899	6.9517965	6.9240055	6.992486	6.9833546	7.0047297	7.020921	6.957635	7.192436	6.9483175	6.976399	7.0384865	7.0414243	7.2066045	7.0575714	7.094765	7.1208506	6.846037	7.1293626	7.0537324	6.9060726	6.842141	7.090364	6.838625	7.042055	7.1546564	7.1581674	6.9638433	7.0647664	7.247162	7.042215	7.2028613	7.1629786	7.093659	7.081066
APOBEC3G	8.601105	7.8921614	7.8586564	7.897956	8.561506	8.006842	8.176718	8.046964	8.076388	8.351669	7.849707	7.821254	8.079835	8.337802	8.2361145	7.69403	7.930066	8.236816	8.037959	8.193039	8.087351	8.204255	8.042172	8.086282	7.8953176	8.882302	8.065245	8.427772	8.26956	8.038693	7.6316166	8.201509	8.442666	8.159707	8.004507	8.6163225	8.067414	8.105085	7.7142663	8.043307	8.046827	8.139443	8.383222	8.492249	8.654882	8.120888	8.056565	7.9056673	7.9466357
APOBEC3H	7.0766687	6.7907357	6.8407454	6.6339483	7.002153	6.9532332	6.9500837	6.890026	6.879758	7.0345545	6.732795	6.816417	6.8893337	6.9518504	6.874474	6.8097568	6.8350086	6.7263827	6.8818235	7.0266476	6.8951707	6.818864	6.6897492	6.993714	6.856719	7.013481	6.909384	6.9228106	6.8569636	6.75627	6.652908	6.7869296	6.6953697	6.7743115	6.9581714	7.048687	6.7833037	6.832794	6.6371894	6.724868	6.74401	6.7294755	6.7714677	6.874919	7.0163517	6.9253807	6.9520745	6.7153416	6.7569804
APOBEC4	6.6865172	6.7243648	6.6063666	6.6812387	6.6299562	6.7230773	6.7272	6.6690216	6.663596	6.6769686	6.6352916	6.699166	6.7449393	6.647617	6.6206865	6.7306437	6.708146	6.837864	6.703235	6.737057	6.630097	6.674052	6.7631865	6.601631	6.6012874	6.6477103	6.634973	6.6836476	6.559617	6.5757823	6.7834353	6.5836587	6.7249103	6.655483	6.644853	6.693122	6.6512704	6.702956	6.6326313	6.750315	6.760099	6.678999	6.7226977	6.585594	6.753419	6.592029	6.652051	6.6751432	6.613111
APOC1	6.7905126	6.831468	6.701259	6.870515	6.821313	6.6181793	6.710075	6.6453886	6.6141686	6.6195755	6.693171	6.793387	6.6426845	6.698784	6.612536	6.8068886	6.7639575	6.6215796	6.7400875	6.673139	6.624628	6.8619843	6.7545624	6.862777	6.8092175	6.759155	6.78037	6.7196226	6.6878605	6.660655	6.6185	6.6756988	6.7465544	6.609986	6.707873	6.8190475	6.711613	6.7640877	6.7071705	6.7092643	6.6027	6.702075	6.824923	6.7660456	6.7643676	6.64145	6.6766686	6.8400235	6.8567786
APOC2	6.730545	6.7717185	6.787357	6.698586	6.717257	6.672369	6.701202	6.820331	6.8042145	6.7697225	6.771462	6.743656	6.711182	6.618669	6.6599593	6.660496	6.7176533	6.735572	6.693843	6.749764	6.639612	6.747128	6.6842804	6.5584207	6.658148	6.6670675	6.7489853	6.8826146	6.7284565	6.6936617	6.9255815	6.7183332	6.7465544	6.741493	6.737745	6.7175746	6.674921	6.8082833	6.7456656	6.7343907	6.6091294	6.723286	6.716183	6.6702538	6.6072893	6.633905	6.681796	6.803186	6.674552
APOC3	6.732602	6.7018313	6.761973	6.744411	6.7721953	6.809349	6.696495	6.6390867	6.8173356	6.6995487	6.5989823	6.706889	6.8016353	6.7835565	6.737834	6.8317804	6.8238034	6.7278614	6.678826	6.654826	6.736216	6.9742002	6.658242	6.786481	6.6331716	6.688795	6.7985015	6.5886793	6.829137	6.668082	6.722799	6.8382215	6.830285	6.6949363	6.788113	6.678557	6.648518	6.7511096	6.704079	6.7213025	6.7429585	6.739963	6.673494	6.7618184	6.628759	6.7911935	6.722149	6.6612787	6.6831827
[truncated: 33,839 more rows]
[truncated: 23 more columns]
