# Supplementary material for: Regulation mechanisms of disulfidptosis-related genes in ankylosing spondylitis and inflammatory bowel disease
Source: Front Immunol. 2024 Feb 16;15:1326354. doi: 10.3389/fimmu.2024.1326354 (PMC10904683; doi:10.3389/fimmu.2024.1326354)
Supplement: Supplementary Data 2 — 3 datasets related to the diseases from the GEO database (https://www.ncbi.nlm.nih.gov/geo/). [file DataSheet_2.zip › Supplementary data 2/05.exp_GSE102133.txt]

	GSM2728650	GSM2728651	GSM2728652	GSM2728653	GSM2728654	GSM2728655	GSM2728656	GSM2728657	GSM2728658	GSM2728659	GSM2728660	GSM2728661	GSM2728662	GSM2728663	GSM2728664	GSM2728665	GSM2728666	GSM2728667	GSM2728668	GSM2728669	GSM2728670	GSM2728671	GSM2728672	GSM2728673	GSM2728674	GSM2728675	GSM2728676	GSM2728677	GSM2728678	GSM2728679	GSM2728680	GSM2728681	GSM2728682	GSM2728683	GSM2728684	GSM2728685	GSM2728686	GSM2728687	GSM2728688	GSM2728689	GSM2728690	GSM2728691	GSM2728692	GSM2728693	GSM2728694	GSM2728695	GSM2728696	GSM2728697	GSM2728698
A1BG	104.4137421	107.3118973	103.2993317	110.6585922	72.59107971	90.4977417	144.1547089	109.2923508	119.1490479	112.9236069	123.6729355	115.667984	117.4772797	126.5031509	103.9802704	102.173851	94.37513733	101.2606659	115.9501724	105.9030457	114.372139	117.9415131	111.7613449	116.3733444	108.2915192	122.6730804	97.71979523	96.34145355	83.66440582	103.7660522	101.5060959	105.1352692	96.72257233	97.96827698	115.1884918	101.6835785	87.99274445	107.0836029	120.8411179	113.2440186	95.40684509	94.69892883	120.3789902	105.4047241	124.3406143	85.23693848	87.6895752	93.33174133	78.77146912
A1CF	811.4227905	1258.554077	1138.131958	1591.563354	1322.314941	1315.035278	994.5461426	1020.317627	1087.690063	1521.026245	1387.48645	625.8624878	1309.827637	1120.781616	1334.096924	1152.328003	608.3115845	755.6658936	594.1201172	695.1956787	483.7612	703.1471558	786.4509888	302.0955811	1084.720093	447.9100037	548.3128052	886.0133057	672.3764038	872.3319702	912.7680664	1323.155884	718.3545532	450.7669067	28.9569416	840.5768433	884.137085	430.3158875	901.2677612	902.9977417	763.0596313	797.9024658	784.4215698	407.4469604	320.6383057	747.7973633	714.9331055	507.9949341	1158.07312
A2M	687.2316284	559.7524414	611.4910278	400.5646057	494.9211731	394.3651428	569.7713013	891.4042358	666.449707	667.3084106	931.8233032	728.5595093	976.444397	1010.529724	499.8795166	912.0321655	541.9245605	1302.844727	1349.95459	771.3034668	741.7312012	764.9364014	2796.908936	2931.498779	1246.569702	1055.535889	808.8114014	840.3411255	2115.840576	1075.054565	696.6412964	655.2646484	2900.874268	890.0978394	2895.140869	1578.38208	1438.204956	1654.249756	440.0830688	295.2709045	1762.510986	1419.971924	1620.205811	2050.624268	2706.311768	1621.927368	932.2901001	2772.1604	482.4313049
A2ML1	33.97034836	34.60941315	36.7812233	41.32608795	32.08324814	29.55705833	53.00512695	35.85122299	35.46880722	32.80562973	41.01382446	31.48308945	37.82371521	32.23690414	35.38080597	32.92782593	34.53469849	37.42573166	33.96938705	32.7772522	34.30210495	38.52199173	28.55635262	35.15447235	39.63048172	42.4865036	32.80513763	35.2122612	27.0628643	32.92278671	34.33057404	29.94187355	37.43891144	32.74817657	31.38954353	30.07936668	29.67590332	34.52090454	39.0072937	36.59354782	30.65581894	28.09717178	34.52048111	31.41610718	32.55411911	30.01660156	34.35840225	35.1874733	33.5260849
A3GALT2	37.40424728	43.77531433	49.16376877	46.32273102	40.0418396	39.4647522	59.84713364	42.26971054	46.49886322	43.74869919	45.97334671	42.98805237	45.89267349	51.4973793	41.60183716	51.35303116	49.8888588	44.63396072	48.24511337	44.31940842	50.75499725	50.36035156	37.13140488	48.97645569	45.07879639	49.4551239	45.9211998	39.40579224	36.16800308	37.39891815	49.03247452	51.46648407	41.10216904	56.41201782	44.84268951	40.63450623	41.75442886	40.86183548	55.89241791	49.36637115	38.19657135	43.60650635	52.7033577	45.7901535	45.36170578	35.91664124	37.02601624	40.74712753	29.01445198
A4GALT	128.5709229	133.753006	107.2138672	108.6727829	88.39912415	85.01478577	157.800766	105.0181732	131.0056152	123.3543701	133.1261292	148.1372528	118.7274323	119.0129242	110.1204376	120.2351074	108.6978836	134.6173553	146.9632568	109.1709976	116.5035706	143.041626	159.5282593	175.949295	116.3352661	131.9083405	143.0209351	124.5735474	160.2243042	146.1222076	128.9328003	107.205246	168.1539001	165.0027466	266.7925415	152.5341187	102.7771149	168.3184967	87.57731628	104.7668991	102.6336517	131.8776398	129.9965973	178.5511932	213.8811951	111.2456055	113.1207352	160.6494598	86.04400635
A4GNT	30.99766159	32.70363617	33.71481323	34.11116028	39.41103745	35.48698807	40.75924301	35.45013428	32.74905396	29.05593109	30.956213	33.58293152	28.20759583	37.03654861	33.16965103	36.95764923	184.5811157	119.1797562	36.72631836	55.9809761	31.63706589	35.13790512	29.96818733	161.3307953	37.37315369	30.88564301	187.0523834	104.8703079	42.0908165	32.4968338	30.08269119	34.12893677	27.46034431	102.9724274	32.82065582	28.38778687	28.98473358	77.0574646	34.41717529	30.38045502	31.28246117	32.6398735	33.23820496	111.4832077	108.1728745	42.53623962	33.08359146	29.88228798	31.71053505
AAAS	426.6360474	373.0455017	322.3098145	365.6670837	373.0244751	350.7211304	355.01297	380.8235168	322.7609253	354.9591064	341.8867188	407.7958679	330.8376465	314.8133545	326.9911194	360.9984131	376.1900635	465.6516113	376.9210205	428.7409363	434.3978882	310.1511841	361.384552	329.6542053	267.6817017	320.0776978	311.7490845	364.1289368	369.9331665	358.8930359	392.3039246	361.1541443	395.0582581	378.3444519	439.9502563	439.5368042	422.8919067	438.5184937	340.6203308	259.0410767	381.3814087	339.4693909	360.8523865	317.0143738	414.7994385	394.712738	336.4248962	445.1322937	377.4051514
AACS	196.9744568	191.1229401	226.5881958	238.7345886	291.0840454	250.5409546	240.7263031	196.1572876	199.1565094	224.6708832	243.3301544	171.1186066	217.7743835	149.227417	216.3601685	232.5646057	314.4263306	344.8699646	246.7605286	248.8338623	318.4235229	206.5354919	280.0202942	243.6981506	191.9797058	235.7244415	209.0060425	234.1743774	236.7727661	204.135788	181.6608276	223.6311035	218.3466797	241.527359	160.1174927	259.8412781	254.2053223	233.7316742	326.4823303	207.3088531	249.155014	207.3386383	208.0666962	227.3471527	196.4459534	293.9504089	254.7040253	263.836731	222.1679535
AADAC	1425.491821	1122.905884	1675.961426	868.4736938	2661.27832	2200.54248	1188.953491	732.2883301	1226.458008	1985.97644	2194.231689	885.9880371	1250.19397	962.1409912	2412.032471	1133.808594	925.0739746	1257.857544	1137.676514	603.7926636	9.950271606	1024.809326	1016.167786	269.0653076	2329.140137	26.69566727	734.6340942	838.8778076	396.7845459	1192.054565	1182.818848	1669.118164	496.3631287	213.8997498	9.758131027	505.5431824	627.4047852	21.55366135	34.08706284	326.6272583	153.2587585	496.7975464	486.0789185	69.92845917	31.59725189	183.6943512	145.6182098	116.9148788	1868.15625
AADACL2	16.12983513	16.98250961	18.0087738	18.59168625	17.8974762	19.88821411	17.91534424	18.96974564	20.90812111	17.43836212	24.67347527	15.59797382	17.1842804	19.63545609	18.78586769	18.9788208	18.02274513	17.47840118	20.06191254	16.75621986	17.04963875	18.51421356	15.54827785	18.16228676	17.30685425	18.3481884	16.06824303	17.61341858	15.84624004	17.19847679	17.44207001	15.15446758	14.94153786	16.51400185	15.88232231	16.50162888	17.15763474	15.59236622	17.74874115	16.688797	16.76829147	15.34301758	15.6690731	14.47864342	17.66245461	15.17376328	19.81138802	15.45208931	20.10803604
AADACL3	30.59329605	38.02976227	28.6660347	32.27630615	29.70329475	36.91847229	47.74713516	38.7689209	33.87927246	34.58087158	36.27169037	41.23723602	32.53009033	34.13848877	31.82043457	42.81382751	41.2954216	35.8372345	38.19617081	35.22550201	32.54745865	38.59978867	25.06151009	39.69257736	29.17912483	44.26929092	38.02132034	37.04777908	32.62917328	38.78825378	30.95217514	34.65272903	34.40782928	37.35539246	38.14586639	29.96387863	29.42349243	35.69675446	30.86530113	36.11305618	34.04994965	33.34364319	37.08926773	28.83789253	39.43905258	27.88580704	38.4279747	27.46635628	21.17542076
AADACL4	26.34685898	26.84916687	23.4458046	29.4921627	33.71430588	31.30063629	35.9513588	27.92060852	28.75857925	26.88090706	26.93997383	28.88877487	23.09418106	28.62548637	26.39388847	24.69957352	24.87271881	26.40088272	27.65511513	31.4461937	24.98752403	27.71363449	21.04457092	24.38218117	24.88649178	24.03208351	23.71829224	25.99611282	21.58401299	30.54800034	31.08892441	33.50561142	31.54332352	22.97529221	24.10921478	26.16194153	29.69539452	27.06253052	31.90027809	26.22514915	22.81860352	26.46539879	25.164814	24.14712334	24.76820755	19.49632835	25.8354187	21.64535332	31.72902298
AADAT	56.60467911	61.63705826	46.54985428	45.45114517	50.7988205	47.1796875	34.52533722	68.70622253	53.6395607	51.94350052	47.80022049	40.31386948	56.68860245	44.36956787	51.28379822	46.53222275	95.96737671	60.68500137	68.89636993	64.99266815	85.47537994	41.47917557	88.16519165	121.4571228	40.90092087	67.55757141	90.95813751	75.06832123	94.80152893	41.57284164	56.48156357	51.61466217	69.09757233	49.90110016	39.08179092	68.1554184	67.6188736	79.78026581	59.01938248	52.19554138	62.61034775	66.13007355	55.31562042	66.6711731	80.39849854	65.10884094	66.9473877	67.72872162	38.58738327
AAED1	242.7746277	111.7697067	196.0276489	219.2667542	256.4772339	195.4059906	110.9555054	159.9982147	109.6057892	132.8130035	221.2193909	178.2549438	244.0962219	122.946785	136.6946411	151.9048004	136.8115387	139.1704254	169.8819122	214.9149323	95.09529114	210.6856384	227.7413635	324.4750061	177.9835815	163.0776062	153.7586365	137.8912048	361.6652527	139.6208496	186.6752319	128.4612732	154.5453949	218.63414	280.3097534	231.7186432	213.6572723	202.5139618	47.84840012	117.3361664	151.3885498	248.5575256	203.0289154	346.8178711	295.6537476	181.7494659	206.3035736	265.4184875	104.6088638
AAGAB	114.1852188	124.9699783	167.6756439	141.9797668	177.219101	187.7968597	112.2532959	90.3391037	98.48760223	140.4181976	100.1317139	93.13394928	122.4174118	91.77240753	127.0502548	140.9027405	162.2693939	155.8375702	143.3586884	109.0994339	177.8408813	127.5909042	132.8605804	124.2304611	158.9065094	183.3509827	137.2512512	140.8462524	164.5857391	132.1787109	108.8957291	123.1705246	91.82950592	146.728241	89.5461731	131.6187134	150.5495148	123.8536987	175.8247833	155.2441406	146.7447968	152.4738922	114.8371506	127.4398727	113.1808929	179.2971039	177.7048035	131.4985504	139.8888245
AAK1	187.5019684	171.3141632	200.9655609	193.9230347	215.0302582	252.8809662	147.3349152	160.43573	148.6976166	168.537796	212.3469238	152.0997467	180.2208862	145.2511749	228.2487946	258.14505	223.721756	197.678894	145.3861542	193.1295166	191.030426	182.7535248	195.7821045	149.4797668	285.956665	188.7716217	251.9466095	227.4319763	265.5906067	148.6780853	137.6524811	223.7364807	123.4154282	178.8793335	243.4846497	150.0992584	182.5085144	171.1204071	196.4913635	146.1275024	179.5350037	197.2891846	171.9267273	185.0864868	185.1937866	226.4454498	190.273407	194.1426392	166.6898041
AAMDC	72.63922882	100.6294022	73.50094604	81.80421448	143.5038605	106.1063766	90.17610931	68.46419525	84.16441345	91.38394165	83.6178894	74.45210266	81.37451172	88.02979279	95.55173492	118.1018906	88.97263336	131.7519836	83.12348175	79.08044434	81.43996429	81.86830139	82.31310272	60.76185989	111.7847443	67.72254181	61.09170532	73.71008301	65.56975555	74.71929169	69.65372467	96.37206268	72.59937286	61.03532791	62.06833267	81.75284576	71.74133301	51.64916992	72.08291626	69.47284698	69.26741028	62.87548065	75.66740417	45.59610367	55.22636032	61.8597374	72.63903046	49.20569611	123.7559814
AAMP	313.8913574	325.8882446	366.0660095	393.8866272	434.0438538	437.6894836	307.1982727	272.6323853	290.18573	336.5770569	298.4073181	275.3135681	320.5174561	284.5141602	328.8100281	328.3118286	447.6185913	326.0787964	358.941803	365.593811	475.1342468	363.524292	331.5685425	334.838562	331.0783997	313.7817993	347.0745239	322.7956543	275.7824097	308.3531799	320.6101685	334.2398071	307.4926758	315.8592224	248.084671	385.4096375	406.6828613	356.7850647	338.0597534	286.1659241	351.8275452	318.3531799	316.2540283	324.9186096	300.2168884	335.1373291	311.216156	352.4560242	363.2476807
AANAT	64.90608978	62.25131989	69.32997894	78.93099213	61.70748138	65.04823303	105.8154068	63.25690079	77.8865509	68.82878113	75.87640381	59.54512024	65.01943207	78.08386993	64.27807617	60.54313278	67.79544067	72.83592987	77.70058441	66.45556641	75.3114624	78.72452545	57.62245941	59.82054138	77.84117126	67.2611084	74.60395813	73.325737	49.55600357	70.06543732	71.14103699	68.08760834	68.12902832	68.29061127	64.87102509	57.61617279	63.17290115	62.58108139	94.94230652	71.73651123	52.5656395	53.67339706	54.20357513	67.18708801	60.03511047	57.365448	56.49507904	53.62900925	72.322258
AAR2	343.7185669	302.6980591	349.1756287	348.4360657	321.3138428	350.2885437	351.5255737	305.6000671	266.372345	323.6243896	325.7762756	290.4559937	319.2020874	292.2828369	323.0652771	304.2599182	317.1630249	318.280426	278.831543	317.6493225	299.332489	340.9560852	304.4354248	281.8803711	297.011322	268.3894653	279.460022	299.3404541	294.539032	261.858429	305.5706177	287.4057312	259.7207642	271.7018127	282.6900024	323.5318298	342.902771	334.6208191	302.5911865	247.3698578	325.7277527	301.1520386	283.5953979	258.2244263	290.6293335	323.3885803	271.1236267	291.7935486	284.6102905
AARD	62.72535706	66.17325592	58.46809387	62.07731628	62.2264595	63.29996872	80.30536652	58.12546921	76.82987976	68.68313599	57.98173904	71.23158264	70.43165588	57.9682579	64.26295471	64.27432251	57.13838577	67.20899963	64.4890213	60.59061432	66.82247162	69.81278229	72.03358459	69.20310211	60.91187668	66.35678101	76.0341568	64.53211975	55.14006424	71.29618073	64.82653809	61.81226349	70.53398132	62.81533051	75.67755127	66.88697815	63.35334015	57.65554428	63.93296814	60.51886368	51.64473343	58.97327042	65.76717377	66.57093048	57.47641754	53.89110947	66.73010254	57.76445389	60.45228195
AARS	439.6741333	439.7874756	521.8896484	1423.657471	430.0889282	404.9403687	367.7903442	428.9992981	436.7889709	417.1053772	367.6166077	438.1841431	407.9653625	372.8947449	567.9212646	531.0898438	589.3236694	681.4955444	533.7342529	539.2067261	467.7722168	470.2601929	558.489502	610.7387695	460.5787659	506.6704712	532.732666	529.3496094	640.3753662	492.600769	445.9521179	414.7375488	457.0117493	528.1463623	884.328186	575.7939453	539.9411621	698.885376	455.2823181	445.2369995	605.3029785	587.2268066	490.7686768	720.428772	761.3665161	680.4081421	572.4804688	768.3483276	571.3773804
AARS2	128.5965729	126.6447449	128.8274078	136.2464142	132.2999115	151.7844696	187.8428192	159.805191	152.7751617	155.6351166	124.3587952	127.5013885	125.7650146	158.8005524	133.6232147	122.422966	124.0428009	144.2522736	104.850914	116.8864975	111.8712845	139.1561584	115.0809631	90.34150696	118.581665	111.36586	108.1581192	120.3342438	100.3625412	145.1970673	131.3895721	129.5389557	147.2952423	116.5945282	138.2360535	136.8943481	149.7672424	135.0781403	113.8024292	125.6155396	139.0206146	103.9975891	125.975174	104.0659714	119.8734055	108.6971283	106.9218063	130.7715302	158.2735291
AASDH	82.01395416	84.74003601	67.00085449	63.14684677	90.32723999	74.62615967	46.13513565	75.65509796	64.18791199	74.8105545	62.75981522	86.43372345	66.22553253	74.55646515	94.01700592	104.7391205	71.86806488	97.04327393	70.11414337	73.95022583	88.76136017	66.0375061	78.6868515	74.39047241	66.89697266	73.17221832	90.89963531	78.22712708	83.72013855	56.53603363	69.06246948	79.29534149	82.08074951	88.45780182	77.11380005	84.43808746	81.17740631	68.80529022	84.22608948	80.28468323	76.99669647	95.20774078	92.65010071	70.90504456	71.97372437	85.18125916	96.16210175	88.97418213	102.568985
AASDHPPT	274.2108154	248.271698	235.8019104	251.2251587	238.5305634	255.7385712	162.2372894	245.4201202	244.6716919	241.6539917	206.1551208	304.8954163	210.0735168	230.0339508	239.166687	225.1111298	238.8294525	212.8971252	232.3295746	243.4178009	242.3614502	226.2059479	276.0448303	276.5727844	266.9289856	235.7808685	251.651413	224.9998932	264.5243225	186.5612488	253.6733856	226.9422913	232.1393127	236.6826324	288.1464844	274.9259033	265.9298401	269.0077209	195.601532	161.5367584	238.604538	250.5287476	230.1716309	270.1076965	341.8529053	289.1433716	241.5972595	309.9724731	258.7366333
AASS	113.5360336	82.91706085	113.8409805	72.73181152	92.49906158	98.81317902	94.46470642	125.0075226	119.5307236	95.16188812	94.58957672	90.56765747	82.14430237	121.3224258	138.6402435	86.88825989	89.97698975	102.4603958	90.30324554	93.62841797	90.88352203	100.6819153	131.1138	107.1955795	71.97705078	89.89854431	131.1791382	116.5290909	102.4071503	99.84854126	124.3902817	119.0693054	152.1325989	94.43951416	140.4049988	121.0819244	124.2985687	141.1784668	99.27663422	149.3903046	169.7526245	116.205307	115.3081131	121.8233566	120.9872894	134.1395874	106.7784119	140.1466217	106.1172791
AATF	474.2521973	528.2502441	454.2231445	535.0458984	468.900238	457.4572449	393.203125	410.1627808	413.1717834	522.4748535	395.6936646	506.2371216	483.794342	401.9521179	445.8042603	403.644165	407.1034851	378.6674194	381.8858948	388.9204712	378.0443726	404.5791016	401.8665161	395.2851563	411.5338745	381.6472168	361.3478394	391.782196	456.3467712	390.7567139	392.3571472	391.3391113	384.8126221	377.5937195	511.4632568	395.1738281	457.5996399	411.6992493	362.7599792	351.1071777	417.9121704	404.5162048	397.6815186	414.9786072	450.7728577	537.6257324	429.9380188	488.7678833	400.4465637
AATK	144.5642548	166.6600494	194.169281	232.1604919	172.697113	256.9816284	282.4521179	141.8228455	194.9459839	200.3111572	215.8496399	148.6043091	204.8360748	204.0723267	206.5086823	158.8627625	141.9757843	198.5273132	155.9002075	156.3622742	117.3622284	174.4111481	121.5941315	117.9951935	185.1003265	152.0650482	93.59759521	167.0753632	117.0275726	184.2147217	159.0313568	186.3247986	132.955246	136.5942688	127.2273331	153.4657135	169.0688019	133.5856476	179.203598	193.7092896	151.106308	126.0168762	157.7435913	141.1764374	127.6882706	130.065506	153.4918213	119.4874878	166.3956451
AATK-AS1	106.5893784	129.7547455	114.1893463	125.1924896	93.71509552	103.7611389	168.0087738	109.6926575	114.1509094	101.3317184	135.3002625	114.9039536	105.6016083	115.3016891	115.0157013	113.6061783	125.1239319	101.8266754	115.8950272	106.1372833	108.439888	124.8927002	105.7239532	104.7131577	106.9031296	104.9083862	106.1624985	108.8306885	86.37666321	114.7788696	107.1713028	113.6251831	105.0302658	115.6825104	114.9729385	96.7182312	96.63597107	107.6900482	132.4540405	118.6346359	108.8514633	104.6045761	91.35690308	115.4523392	103.3832169	88.22401428	105.2172318	102.5762558	113.8249054
ABAT	271.480011	398.7437134	402.5457764	424.70578	341.0890808	385.7576904	342.5669556	256.3827209	347.7279968	548.0595703	338.5710449	324.1079712	264.383728	214.4725952	492.8820801	441.7009277	542.3322754	450.8266602	384.6326294	259.2046814	262.8426208	204.2040405	245.0660553	209.9390259	435.9223633	234.0843811	397.0019531	311.1303101	334.719574	305.4551392	312.7016907	282.921936	278.6347656	293.1077881	120.6199417	316.9908752	382.5213928	166.7733612	374.3500977	293.8269043	306.8074646	289.9399414	278.4242554	213.5364685	196.0893097	193.8759003	365.5035095	193.5740509	333.2988892
ABCA1	174.8041077	111.8706512	81.77207947	81.77440643	85.99472809	59.32590485	99.19955444	149.9822998	106.9778748	94.03082275	85.91073608	195.8680267	82.44861603	139.0109711	79.13970184	155.4870605	145.7873535	136.427536	139.6963654	199.8437347	189.6500702	184.2248535	195.3457031	230.0318451	215.4629822	221.6360168	192.8383789	136.7857971	276.7853394	189.9556427	128.312439	89.88567352	203.1902618	233.7537689	528.1350098	147.0003662	205.3153381	287.743988	94.07982635	164.7960663	239.8358612	182.1726379	175.169693	453.2279663	433.2978516	206.9528198	207.5539398	298.8066406	93.84745789
ABCA10	31.64400673	48.22332382	35.04712677	31.25065804	39.37280273	68.10408783	37.90722656	53.70745468	40.70742035	56.05035782	51.59759521	30.66396713	36.35636902	63.14273834	46.7763443	45.55454254	34.94832611	34.19015503	32.6048851	38.76734543	39.43601227	32.77775574	43.60247803	32.63392639	56.6372757	33.32887268	33.25577927	37.79357147	38.50109482	48.60440445	41.85965729	80.16551208	42.69599915	28.39135933	22.17393112	38.35708618	50.82793045	29.70618057	60.17440414	45.80771637	52.55089569	32.92983627	44.93041611	27.76494598	27.29782486	41.86291122	38.17784119	29.09319878	60.31204987
ABCA11P	40.34732819	31.71625137	28.62160683	31.49047279	35.25052261	29.3834877	32.11141205	34.25037766	38.72793579	32.72851944	29.76020813	43.06808853	30.27381325	36.06606674	33.49786377	36.11591721	32.69908524	28.32173157	35.54086685	30.2915287	34.9230423	30.31002808	39.39228821	31.48041344	30.26038551	29.55607796	30.52192497	30.99236107	29.99003029	32.21175385	35.57355118	35.79256439	31.8690815	33.10966873	34.86547089	35.99369431	37.67456818	35.63551712	35.46498108	34.23306274	40.52461624	30.61838913	44.8792038	29.77875137	26.29479408	31.65779495	36.80159378	31.25370407	36.67284393
ABCA12	23.6457119	29.13334084	24.83199501	26.00836754	24.82231522	26.64076042	30.81439209	23.26509666	26.46140289	27.35265923	29.57111359	26.21237373	25.98019409	27.34409904	26.83527946	27.61866951	132.4626007	27.8935051	24.86347389	30.44376564	68.18836212	27.08750343	55.09160995	83.97109985	25.58456039	57.69516754	56.74320984	33.20924377	33.13283157	25.50198555	27.9681015	24.91171265	25.07635498	49.13228226	24.75519943	23.80713844	22.79540062	26.69759178	33.10990143	26.07159996	23.47951889	24.61160469	26.0733757	25.5804615	26.22406769	24.69437981	22.79695702	24.05571747	23.90195274
ABCA13	42.59632111	49.92874908	42.96459961	41.18305206	45.41581345	46.3778801	51.65361023	41.7336731	42.61817932	45.70210266	43.76848984	46.87828445	58.872509	53.3956871	41.90298462	50.95799637	107.6494141	55.09213257	50.25616455	76.95127106	73.18590546	59.3060379	47.91314697	59.66345978	51.75016022	114.1201477	68.55860138	43.1987114	86.87220001	42.583992	42.22650909	39.49473953	49.70536804	54.95290756	36.64992523	40.33948135	52.28588867	62.0173912	52.18860245	68.7525177	45.70531845	55.97556305	52.88134003	59.55145264	44.15353394	55.1343689	64.88622284	51.00408936	46.87140274
ABCA2	186.6951904	196.8663635	207.8461761	243.479248	340.2687073	330.0949707	341.3973694	269.5654297	322.7749939	336.1464539	306.0147095	228.161911	201.5938263	243.2384033	211.9443512	184.7126007	163.5075073	178.7866364	143.0000458	145.037384	245.3089447	157.0148315	260.9704895	203.8067474	164.2985382	203.644928	149.026947	175.5062256	193.9538422	199.2789612	208.9316406	310.829834	251.8975067	197.3188934	238.7511292	210.8423157	194.1015778	196.2086945	205.9956055	183.8230438	219.359375	172.7195282	218.4503937	201.2111816	229.918457	156.3656616	229.0413208	209.5063477	143.0097046
ABCA3	130.2145081	89.0584259	88.46728516	106.7979202	97.31908417	101.7282715	120.5803146	105.5090179	106.5662155	103.8864899	102.928009	151.6420288	88.13547516	91.16095734	86.96298981	78.91457367	79.98406982	102.3238602	110.5344849	85.74501038	94.78005981	85.86491394	109.5483475	93.30970764	93.88597107	89.17660522	86.63639832	83.95249939	89.24514771	106.4918671	120.1310501	87.46747589	101.86689	106.4630432	131.446106	122.1031876	91.64674377	108.9076691	116.9330063	81.88562012	102.7931213	111.2150345	102.2968216	82.60054016	92.86623383	88.76979065	102.2702637	91.69943237	78.08667755
ABCA4	35.32446289	31.52235031	38.60586548	41.94529724	35.25085831	37.73707581	52.66936111	42.52046204	43.18312073	39.49786758	38.03972626	36.46232986	38.87781525	36.57006454	37.88580322	42.71923828	32.60519028	46.34272766	56.12932968	42.75421143	34.5284729	48.18013763	48.57762527	35.19105148	52.49119568	39.72490311	38.60438156	47.76778793	32.33256531	42.86038589	39.19317627	38.3940773	36.19523239	46.37501144	50.06245041	45.48886108	33.07092285	38.21227264	37.46890259	45.49283218	39.55780029	33.90757751	34.18639755	38.68588638	39.88024521	38.82395172	34.90694046	36.51334	36.94396591
ABCA5	189.4638977	298.6798706	281.5563965	240.0124664	380.4821167	404.9146729	197.669281	337.4844666	501.1319275	463.6413574	372.5993958	264.8382568	301.4176636	413.8993835	384.8564453	302.1037903	199.1570282	233.9947968	204.4114532	214.1324921	231.8783417	210.0133972	286.0185547	117.1860886	413.5592651	220.9053955	204.3352356	255.4291077	247.1567535	327.709259	330.4806213	588.2144775	264.5170593	174.4863434	85.20063019	272.8785095	292.8542786	163.1155396	391.7371216	438.2030334	276.5079041	252.2405243	273.7321472	155.9130859	122.9139481	258.2107239	383.1610413	164.8827972	397.1101685
ABCA6	49.36126328	70.37837219	59.99460983	32.30346298	61.38977432	63.28445435	43.3833313	63.8585968	57.45013428	62.64073563	69.73142242	71.98029327	60.81604767	77.85966492	56.91688919	34.39600754	39.82990646	46.89279556	40.41111374	54.69773865	41.66972351	53.57263565	79.73016357	62.35337067	57.13006973	42.9422226	36.39748383	47.10421753	65.68270874	63.38059235	51.60897064	61.82905197	92.56278992	46.73443222	77.82611847	59.64554214	83.2864151	54.82120132	54.31868744	46.15820313	95.62237549	57.7587204	77.89341736	42.11969757	73.37045288	68.76951599	52.96177673	80.27520752	53.43651199
ABCA7	190.2742157	135.2305298	119.2184753	141.5327911	109.4462585	122.2326508	168.9286652	150.1329651	135.2632904	123.8937759	144.6467743	204.2482147	139.38237	177.9503326	143.5601349	152.6445007	141.7789307	166.6204834	142.577652	149.704895	153.2904968	136.6089783	156.2670441	181.6217499	147.5107422	156.4763641	152.7834473	177.3578644	179.9939423	174.1488647	146.4048004	144.1977539	133.9608765	174.1784973	275.9148254	135.0339355	130.4842224	190.8697052	167.9545441	160.8776245	130.97435	144.4297485	134.7015228	167.9910889	194.4458923	141.6694031	154.7388763	154.2900848	147.7666779
ABCA8	27.03933525	61.60058975	61.91823578	35.86977005	54.31324387	49.37110519	52.08787918	85.87239075	56.45480728	60.45188522	79.38746643	26.20991898	56.45705795	45.89680481	50.19011688	27.66444778	26.76026535	31.87804604	35.63194656	29.78913307	33.22945786	69.53927612	52.66942978	25.67582512	37.87130737	21.17547035	17.86885834	37.81039429	29.17458153	29.84297943	39.8355751	66.41043091	102.6776276	21.92199898	23.42486572	30.14315224	54.32499695	22.39867401	23.74806213	21.68766403	46.29685974	25.91119766	40.35107422	23.73660088	28.36795616	41.36605835	26.20990562	54.00767517	47.86091232
ABCA9	28.2156601	41.94532394	38.48584747	29.76919556	43.49211121	33.81129074	36.17609024	40.37948227	36.94010925	39.11188507	52.63987732	32.11045837	38.58997345	51.01145935	39.39527893	28.92950821	31.06377983	34.62613297	38.22322083	45.9985466	36.0590744	29.6706028	47.15400696	40.6489563	42.06760788	37.11194229	33.85736465	33.6508522	52.03806305	40.43919754	33.03217316	38.60844421	46.41625214	34.40537643	39.22919846	31.88257027	43.47550583	35.72963333	47.24832916	38.94041061	57.80886078	37.60906219	58.64362717	36.9527626	39.32528687	44.82964706	44.55159378	46.31096649	39.86743927
ABCB1	1575.298096	1883.034912	2140.584473	2515.932373	2302.226807	2338.13916	1356.928345	1686.120483	1741.396729	2410.10791	2167.299072	1202.958374	1709.696533	1357.470337	2130.724365	754.3096313	797.5437012	567.27771	568.1431274	828.1598511	305.2690735	1578.630493	807.9801025	211.4488373	1315.234009	280.3208008	674.2844238	1287.673584	683.3952026	1183.03833	1505.880981	1946.476685	821.4223022	266.7880554	72.42047882	1004.53479	963.5472412	160.1476898	1078.785522	873.5968018	695.2778931	846.3181763	795.0701294	182.3181305	131.5904388	699.0513306	1007.30249	270.2873535	1035.405273
ABCB10	303.1497803	255.0598145	321.0674133	372.693573	315.814209	360.1022034	335.8530579	290.4077148	305.587616	339.3936768	284.5857239	292.3112793	305.2985535	299.8448486	336.2748108	306.7776489	293.5587769	282.1671143	331.3692627	275.1544495	327.1632996	289.3085327	301.5363159	223.894577	299.3861694	276.2250671	269.0444336	285.4506226	265.0885315	297.3697815	279.1933594	319.4483643	305.6844177	256.7902222	225.364212	317.1414185	291.9747925	274.1972046	289.4991455	322.1695862	291.9528809	279.6152344	293.9414978	247.1249237	240.585434	282.8652039	267.5183411	281.0235291	328.1950073
ABCB11	22.08124542	26.3135643	22.93239212	26.4869709	30.63296127	24.01123047	27.97182083	23.47745895	25.00331306	22.67490768	22.95210075	27.00938034	21.84002876	26.45903206	24.97626877	23.42433357	25.60569382	27.90193558	25.66277122	25.57407951	29.22037506	27.89647102	25.04776955	27.34758568	23.43697166	33.8768959	28.98824692	22.06867027	31.55753136	22.94041634	24.02921867	24.88718987	21.77176857	24.87472343	23.95131493	19.26456451	19.64630699	24.13233185	29.27330589	33.12577057	26.39095879	26.36872292	20.72875214	25.7172718	21.49242973	23.15789795	23.97040939	24.09683609	20.68853951
ABCB4	111.2710953	55.85414505	43.17709732	40.20244598	51.19068146	43.24905396	46.69355011	55.19994354	38.02492523	46.87729645	39.63581848	142.9148712	34.44742966	50.9382782	44.93570328	33.90890121	39.78899765	36.94967651	34.75305176	45.22613525	31.26677322	43.66033173	41.1840477	33.99100876	39.80127716	35.79583359	45.23089981	38.22962189	59.55922318	75.66374969	60.27364349	45.39835358	34.39671707	66.75672913	77.06591034	54.29763031	45.06483459	72.26163483	35.45215988	42.69734955	42.0238266	65.82700348	57.01174164	47.68466949	45.15710068	60.53384018	59.04262543	37.59262466	42.77774811
ABCB5	19.84566879	20.96993446	19.31489944	20.45704079	21.61778259	20.74846077	24.26979446	20.51321793	18.34071541	23.90828514	22.71112442	21.66141319	19.46294022	18.66200256	19.13523102	21.22706604	20.85549927	17.94583511	19.92744255	18.88511276	20.60766602	21.46520805	17.28076172	19.59217262	16.94064713	22.58601761	15.6210146	20.28984642	18.4366188	17.72324371	18.32249832	17.48914146	19.83411789	18.49775314	19.61973572	16.16463852	18.56263733	21.36701584	29.29786491	21.589674	17.70292282	18.98032761	18.50880623	19.13021278	19.80433083	19.46956062	17.52910805	18.0650425	16.7772274
ABCB6	83.30493927	62.64429092	74.2662735	141.9531097	85.6883316	98.1856308	107.1003036	89.5895462	87.5871582	92.06123352	84.02780151	72.65850067	95.80429077	87.17114258	115.8211212	119.5826492	140.533844	119.09758	78.55949402	124.5080566	106.0163345	88.70214081	82.8272171	96.87751007	106.5929642	97.34887695	97.03874207	97.12718201	115.9536591	86.60302734	82.97599792	87.5743866	82.38489532	116.6927795	96.42266083	84.62245178	115.2653809	118.4191589	109.2858658	107.4462128	93.59843445	110.2853394	102.9167786	96.15999603	103.6676788	111.8025284	73.23375702	112.9804916	82.5335083
ABCB7	282.0050964	286.5696411	312.4907532	345.7593994	350.6252441	327.6283875	180.4836884	288.7172241	270.204895	350.4969177	271.9974976	276.7640686	274.6623535	231.4868317	327.8782043	297.9573364	289.3175964	312.5283203	261.7657471	238.7260284	284.3105469	202.7168732	235.2496796	192.0764923	268.0682983	212.5899811	239.7880402	236.3480377	268.100647	182.3607483	282.7645264	271.0738525	254.491272	210.5319977	206.8335114	290.6819763	289.7563782	230.6593018	179.8769836	200.0694885	244.1027832	251.9223175	261.3292236	192.7559814	234.9094696	316.2893982	240.5747681	270.9807129	307.8757629
ABCB8	152.9126434	141.602005	210.0302429	229.8512268	180.7394104	206.4863586	250.0248413	140.6878662	173.9626617	181.2711487	178.0431061	146.5184631	214.4577637	159.7318726	173.5432892	205.4546509	212.6532288	246.4926147	192.6777039	204.3834839	194.4245911	205.8230438	151.33815	187.9741516	187.0748444	202.8655701	185.4157104	180.38414	201.4091644	180.2144623	174.3718414	176.6552734	158.8866425	204.2237549	188.2666168	185.9308014	197.1838989	215.660553	219.0617676	189.5521851	167.8031006	199.9378662	175.2696381	185.7986755	188.9227142	177.8216553	188.1193237	192.0738068	193.2259979
ABCB9	68.34531403	68.02323151	81.58218384	100.8486938	67.32158661	79.78735352	81.71497345	79.8936615	71.10471344	85.62957001	69.20487976	71.6728363	82.73139191	82.99694824	87.86217499	67.10485077	77.78565216	74.90940857	56.16341782	62.95253754	65.17677307	70.46387482	62.95930099	64.63583374	71.25779724	65.4002533	63.66603088	83.21586609	64.45869446	67.77484131	74.1102066	68.22615814	59.82133865	65.78591156	61.17771149	59.14988708	62.56985092	61.33201218	82.05993652	68.31445313	69.98691559	59.82536316	64.6809845	61.94458389	65.39556885	60.34187698	64.17874908	66.98595428	79.79768372
ABCC1	424.4509277	331.7579346	236.492981	168.5730743	237.6829987	184.5995789	246.7006683	340.891449	235.0358124	183.0598145	181.7758789	427.0022888	246.2459869	385.5643616	289.9566345	313.8510132	419.4580994	359.3660278	321.1306152	389.9268799	363.2739868	340.9042053	450.3223877	598.3543701	273.0093689	467.1940918	463.2090759	426.9351196	689.6494751	391.8202209	337.2931213	255.5218506	355.7989197	506.5186157	745.463501	388.0764771	387.5952759	720.3627319	430.5901184	510.9706116	408.2964783	476.9633484	428.7457581	625.0062256	681.1547852	502.1239319	421.8249512	515.0020142	292.2814331
ABCC10	249.819397	225.3537445	245.7546387	261.2894592	190.826416	257.6370544	252.379364	239.4929962	236.843338	225.3109894	266.7771301	245.1439972	235.7222137	234.4828339	220.3209991	246.3806305	288.9287109	282.9071045	240.2778168	241.7435303	226.1721649	242.7940826	227.3671722	237.5407867	227.1852417	254.2137299	240.4581451	267.4539795	247.2618561	252.7715454	225.0376282	273.8389282	224.8487549	248.5658722	274.4770813	215.2394562	243.6764526	280.1774902	282.2987976	228.0750275	250.1869354	215.6349945	229.5651245	232.9916077	225.2161865	240.1336212	210.5657959	259.1707764	236.8177338
ABCC11	48.181633	40.51644135	60.34079742	56.45070648	61.02048111	51.21705246	67.03561401	48.78737259	58.25949478	53.62634277	54.44992065	51.52842331	69.41918182	49.11473846	56.22735214	50.05286407	49.14379501	41.93901443	56.52159882	44.37931824	49.31921768	50.46881866	45.04667282	43.31947708	50.21940994	42.38570023	43.44352341	46.64643097	36.27594376	50.04502106	51.35515976	55.65046692	45.3602829	50.30037308	45.27973938	38.39611435	39.85274124	47.27023697	47.26290894	46.97636795	46.00501633	44.18156052	42.86235428	43.32396317	43.80566406	38.63581467	42.68400574	37.79811859	51.16129684
ABCC12	33.52073288	36.33752441	33.93927002	32.15639877	32.30435562	30.49882507	35.89336014	32.79881668	31.7476368	32.23747253	35.01170731	28.34579277	33.15561295	37.80623627	34.36024094	30.66796684	28.99020958	25.14029884	30.88093948	29.08353233	32.53968811	31.05168343	29.04608536	26.90642548	31.49835014	31.63493919	35.75725937	28.57626343	27.50990486	29.4420166	31.93593216	30.20620918	31.56512833	25.83761024	29.52111244	27.75102234	28.26241684	28.18095016	31.51129723	28.29939079	28.49606514	27.39111519	27.59849358	27.14415741	28.60173988	28.69977188	26.84630966	26.96818542	32.66926575
ABCC13	50.23335266	63.69358826	102.729805	86.15479279	89.94562531	85.0646286	62.93355179	58.29384995	76.45311737	84.11069489	77.21372986	37.28513336	75.89588165	93.52540588	110.5405884	56.23797989	46.28187561	55.79682922	49.93802643	76.7071991	46.88621902	63.47304153	55.98303986	24.40884018	103.6229172	69.13626099	69.82942963	85.58496094	52.98922729	88.24040222	54.52465057	165.338623	48.43884659	40.03556061	20.99030304	65.75485992	89.84677887	27.58644104	114.3964539	98.03398895	72.2751236	65.33776093	66.78620911	38.88708496	22.583992	50.43349457	72.35691833	36.57975769	142.7841797
ABCC2	990.4219971	867.2266846	695.2043457	1231.215698	1573.762939	1477.321899	913.6261597	812.4366455	726.3180542	967.3286743	1455.61084	340.1809998	801.8805542	528.5516357	2763.564941	747.5928955	570.3890991	751.2213745	725.2165527	235.6803284	40.24003983	926.9177246	258.5357361	71.15623474	706.8625488	43.86446762	253.9947357	777.8736572	152.981308	380.9334106	729.7387695	899.4504395	225.8040619	133.3689423	54.59299469	237.2974243	302.6318665	47.54404831	82.57195282	472.1816406	146.7930298	220.8663025	245.6758575	51.76327133	62.37394333	75.42207336	70.63805389	57.80810928	792.6959229
ABCC3	507.0447388	636.4309692	672.0269775	804.1082764	547.442749	735.5404663	693.1356201	561.3630981	602.7797852	575.7180176	929.2451782	468.3768616	684.6329956	617.6856689	668.5629883	896.208252	1091.197021	814.6834717	725.0980225	985.6148071	1180.15686	818.4487305	572.5492554	1071.100952	749.2104492	1384.609619	1249.752563	905.8299561	1075.780396	682.1031494	520.8329468	702.8954468	463.2949829	926.5541992	256.0552979	588.0655518	767.9382324	704.56073	1347.273682	1057.352539	778.8317871	886.5535278	609.2336426	774.7055054	639.350769	848.5788574	965.2871704	812.9086914	766.6973877
ABCC4	203.1957092	155.516983	152.4302979	94.74342346	165.5579834	159.9184418	107.4269714	182.3468475	136.8434448	138.2480469	117.9626923	158.4400635	151.4450378	139.3182373	126.1671448	186.2531738	180.4053955	164.1765442	219.3598022	151.9144897	195.00383	156.1676941	174.84375	346.5543823	153.2287292	144.9431458	176.2600403	154.399231	276.228302	162.8313446	160.7875214	145.6061859	211.7301178	197.436615	305.960144	221.401825	215.9008484	261.7949829	72.90367889	108.620636	208.0576172	276.5126343	236.5001221	238.7987823	364.585907	226.7095337	135.9289703	343.7969666	162.0929718
ABCC5	108.2011948	98.07520294	136.3767853	115.4534531	111.0929337	102.9007797	115.7667999	124.7281647	100.8131638	90.2407074	126.7170181	116.6991653	106.6294785	133.9522552	107.5745926	107.2719269	155.4303284	136.0067139	93.88397217	140.6207123	182.9632568	150.7436371	126.2032776	139.8126678	129.8395996	219.6428986	167.5509491	121.5652161	144.0526428	124.4615097	107.8420944	97.17441559	99.29650879	175.2866211	138.722702	109.6048584	115.634613	122.1693802	200.3059387	172.74086	138.2360229	126.3667679	120.5709381	121.4703445	127.4273376	111.8297424	133.9895325	130.0193329	107.6273193
ABCC6	262.7285767	308.2250061	304.1291809	334.8849792	296.8085938	346.6988525	422.3271484	358.0146484	342.3817139	360.7113037	389.7168579	288.2168884	331.3381653	405.783783	394.6820984	427.1913757	396.0184326	378.0919495	358.8594666	357.6620483	313.2170105	300.6325684	302.24646	231.2268677	414.2333679	345.0400696	289.4833984	384.311615	248.996048	387.4596252	354.8668213	415.0356445	337.0005188	283.1941833	253.0205841	341.0577087	330.3755188	266.9064331	406.5164795	347.1366882	361.2716064	284.4713135	358.4795837	251.017334	251.8382721	292.211853	282.0093384	293.5233154	427.0901489
ABCC8	101.2403793	107.020874	130.5256348	146.792984	111.665451	113.9746857	156.530426	109.5043488	102.7455597	115.0963898	123.234024	97.89735413	151.1478882	100.3646164	126.990036	116.3410416	104.1148911	94.53186035	86.88950348	96.36100769	107.8415833	110.1216507	96.60375977	82.09359741	116.8771896	101.0058746	93.42325592	119.5955963	79.46814728	101.792038	95.08829498	115.0973663	91.62088013	99.91902161	75.82787323	86.16688538	106.6886902	99.81339264	124.7667923	114.5558167	111.8525696	91.18611908	97.73554993	100.2426453	107.4609146	106.6693115	94.90022278	91.71981049	89.0165863
ABCC9	33.49219513	37.40604401	36.38228607	38.06676865	50.75692368	34.8781395	37.51706314	41.06355667	41.58830643	44.57893753	49.48241425	32.50196838	39.91064072	37.68720245	41.45078278	55.31118011	32.93889236	60.12397766	49.05817795	36.07693863	32.92590714	45.56869888	152.239563	163.2441101	53.01672745	61.06397629	47.96430969	37.08066177	68.24208832	47.07688904	43.045681	37.54021072	79.04743958	33.39052582	167.9507294	54.81925201	53.30604172	61.24556732	30.33984756	35.05912018	48.69136429	55.19562149	43.289608	63.62615204	89.16485596	58.20374298	46.40553284	84.2017746	50.54782486
ABCD1	434.3731995	716.4155884	670.8474731	592.5445557	696.3615112	708.3616943	780.0352783	666.4152832	525.2496338	668.6615601	569.0410767	341.5699463	753.6651611	592.992981	656.3206787	494.7059326	292.2929382	480.2023621	266.2112122	367.7460938	224.5558472	426.746582	384.9764404	196.3126984	544.7776489	317.5818481	378.0456848	484.9292297	451.5972595	506.7773438	497.5602112	820.8499756	386.6687927	277.839386	240.5769196	407.814209	499.3985596	261.912384	338.663269	324.4577942	269.4548035	374.04953	327.7568665	320.5521545	253.1580353	372.4867249	205.7669373	331.4276733	724.1530762
ABCD2	125.3230972	49.32694626	38.38100433	43.32260895	76.10503387	53.68323517	48.20663452	94.10208893	56.76604462	47.0149765	45.82960892	108.3164825	36.90477371	95.28088379	88.30845642	46.3521347	43.88280869	46.72966766	39.79104996	51.25360489	37.0321846	65.25820923	80.22497559	56.25243378	70.17094421	31.94343948	44.70053101	70.81114197	109.5031357	66.96005249	72.57567596	64.76584625	55.71468353	59.10771561	204.2613525	76.42050171	57.79866791	97.70927429	33.86513901	54.43136978	41.23447418	85.4382019	75.60105896	103.3097916	99.38661194	56.75143433	59.97097397	99.38158417	66.42098236
ABCD3	585.1151733	640.8747559	933.9017944	773.4102173	873.8701172	1018.703918	472.3106079	539.4176025	843.875061	858.4646606	805.9641724	420.8331299	747.5507202	664.9812622	928.722168	587.3658447	692.1415405	580.496521	526.1622314	556.168335	659.1802368	473.3763428	482.8880615	359.3742371	760.9466553	584.7119751	541.130188	647.585144	536.2634888	518.1726074	616.4208984	827.6195068	494.7880859	452.8223877	130.7299957	584.0778198	687.4466553	343.4616089	671.1757813	571.6328125	503.5762939	605.1199951	514.3798218	321.4196472	297.2916565	612.9537354	561.9364624	412.9902649	841.5032349
ABCD4	243.1733551	274.9012451	288.6420288	279.161438	303.7381287	282.7770691	351.4125061	252.6713257	258.8905029	263.9647217	278.6341553	238.9418793	280.7822266	342.4031677	294.3453979	281.9421082	326.976593	327.0126648	233.3856812	266.9516602	235.1173401	225.2791748	248.7021332	199.6561127	334.5560303	241.2252045	253.0796509	299.5391541	213.1791382	261.0368347	264.7378845	312.0046387	238.2799225	233.6588745	217.9678497	253.0135651	278.0572205	210.8255005	318.4689331	322.3100891	262.6462097	237.6150055	269.6697083	169.0573273	175.6908112	250.6777649	240.6736755	203.8356934	319.2845459
ABCE1	180.056366	146.8032532	163.2868958	122.0163574	154.5974121	121.9779053	60.79613876	131.8131561	104.4605637	131.6545868	95.7940979	174.1535645	128.6148529	75.80977631	119.9033508	120.1312485	207.332901	148.209198	139.2058411	162.1749268	186.7289886	162.6156769	161.0243683	216.3444214	92.76381683	121.7351532	201.7224884	160.6811523	189.5698853	87.74460602	135.3360138	115.2825165	145.0042725	146.3524323	208.5360718	185.2631531	195.2982483	238.5731506	57.86656189	100.5464401	214.5143127	174.4574127	141.8980865	202.2251434	220.1673737	203.1418304	171.2614899	292.244873	150.972229
ABCF1	540.6538696	583.9032593	691.1378784	512.762085	596.2850342	588.8607788	565.2540283	523.8683472	517.3463135	563.3317261	542.6843262	472.7564087	640.6366577	471.0783081	513.7594604	557.2201538	548.1387329	542.2949829	462.5101929	506.8422546	503.3462524	669.5866699	510.2337646	495.1187439	581.4282837	497.206543	540.7203979	568.9141235	539.1756592	490.8373413	537.982666	501.6068115	366.4828796	497.4996643	596.1610107	471.5649109	488.9990234	591.0162354	486.7368469	471.4307251	553.5477295	540.8162231	437.6302795	561.4956665	520.1934204	585.4561157	501.8974609	587.7263184	550.1769409
ABCF2	174.3261108	140.9880371	176.8746796	186.8946075	154.5281677	177.4777374	169.3040924	124.0750504	129.153656	141.9832916	136.5812378	170.7593536	142.938736	91.38053894	134.4274445	157.0972443	153.302948	149.2743988	125.0151215	152.8157806	171.6520691	150.9202271	143.2753601	139.5683441	118.0632629	158.9677277	144.7763062	127.3990707	153.6952209	148.9856262	158.375061	124.0966644	119.5713272	163.1403809	198.2592773	153.6947632	189.8369751	160.2632294	139.2799988	115.2912216	142.8148193	161.1203766	128.8692169	160.4772339	184.1798248	164.5659027	154.836853	205.119812	146.586792
ABCF3	281.3740234	230.7239532	292.6111145	301.9721375	286.3053284	325.6766968	242.3904572	234.841156	241.4278564	295.1651611	288.6768494	256.8033752	227.8159485	251.1630249	276.6728821	274.3579712	299.774353	270.9376831	248.0189667	249.0767517	286.4058533	274.6393127	255.3991699	242.4191895	284.391449	267.7401123	281.2944946	253.0326233	295.4840088	253.9472198	253.0050201	280.970459	228.8761292	240.5739594	281.5433044	254.13237	288.3678894	284.0205383	243.2712708	259.7741089	249.8738403	249.4972076	224.9262848	253.8099976	254.4794464	274.0542603	264.8038635	295.29776	277.9994507
ABCG1	255.5471497	231.9747467	210.6692657	285.8357849	285.7281189	352.27948	284.0088196	209.9334106	219.0297699	241.9662933	227.6519012	261.0178833	122.3219376	182.3700562	180.8312531	259.2910156	191.8834229	195.9950562	186.3768158	255.3653564	257.8825684	243.1340942	147.9871521	145.8717957	302.6538086	285.6765137	295.8903503	249.2010803	233.3607635	305.2979126	265.6794434	218.3738403	188.8679352	218.6726837	209.7613525	200.0508881	212.4023438	173.8193207	244.2121429	297.1054688	224.7623901	241.0193634	174.4077606	225.6987	167.0088043	233.1839142	288.7647705	155.4971161	144.5812073
ABCG2	1259.09436	1334.057983	1729.85437	2068.01123	2282.703125	2689.504883	1394.578857	1339.509399	1563.862427	2443.206299	2161.710693	787.8174438	1629.11792	964.0055542	2197.086182	843.8334351	568.1046143	867.9771729	690.4620972	515.3497314	742.7635498	885.3136597	529.223999	98.66326141	1181.197021	166.9668732	497.3316345	1371.91626	277.7730713	829.9494019	1191.037842	1729.756348	658.3253174	151.8456116	25.86923599	867.6947021	750.8377686	32.68418503	952.7893677	348.6778259	279.8646851	532.1050415	699.9230347	79.47793579	46.7256813	422.0737	455.1732178	84.26047516	1155.814087
ABCG4	72.55980682	73.41278839	78.04285431	87.87310791	64.41182709	73.87747955	104.7121353	75.98001099	85.40436554	87.30535126	93.44313049	74.01647949	79.97956848	80.5086441	82.66412354	64.49739075	73.07333374	73.32232666	71.91568756	62.80083084	72.64875031	86.09877014	71.21129608	73.3833313	80.62704468	83.45300293	60.32675552	68.94841766	62.66047668	81.48532104	71.98769379	75.07984161	83.30278015	72.30899048	80.40718842	64.46911621	58.84502029	79.01003265	82.22674561	76.98457336	69.22132111	68.93901062	69.27839661	74.68525696	76.69884491	63.39492035	61.05099869	70.4794693	61.05282974
ABCG5	224.1656342	193.240097	342.8317566	371.6398621	319.9585571	244.216156	153.902771	173.0913391	162.1249542	245.8810883	287.5913391	108.6940155	275.6489868	151.357132	1145.19397	788.71875	616.5083008	1025.493286	142.3175049	169.526474	35.97418213	433.8426514	213.3124695	78.56266785	807.5569458	62.3073616	132.1118622	184.9909668	123.2048721	129.8198547	174.910675	261.1806641	116.9558029	88.60023499	28.11694336	118.4890366	195.2918243	75.55766296	91.88031769	201.2414398	148.1024323	108.4707947	161.1143036	56.50352859	58.04009628	156.4297333	60.29403687	97.36118317	628.2845459
ABCG8	236.6293335	320.6924133	487.2593384	466.3049011	424.0114136	343.3933105	524.7195435	424.1029663	317.4163818	411.0680847	529.4616699	189.100647	407.4980774	275.5516357	840.7293701	812.7384644	769.1112061	1122.515747	289.0047913	312.9760437	69.88021851	457.0802307	281.7553101	118.2228241	823.7719727	99.31926727	291.1885071	329.130127	251.0901337	251.918396	274.4516907	371.7324829	261.3835144	149.4806519	49.73321152	248.7395172	377.8959961	121.1337509	249.2374573	342.5697327	280.3795471	233.0422974	221.7688599	108.8451157	103.5214462	286.4369202	123.7069016	177.0270233	830.2487183
ABHD1	57.90609741	59.47002411	60.59238052	67.8572464	55.60344696	62.27720642	79.75566101	56.71730042	58.72851563	60.10290146	66.95576477	52.4653244	56.9742012	65.78927612	64.56908417	62.33361053	57.13991547	60.42262268	62.60063171	55.86093521	53.65297318	63.44685745	55.19562149	46.07182312	63.04615402	59.96512604	55.21238708	57.19220352	52.60813522	66.0376358	54.9322319	63.18331528	59.60647583	50.29445648	58.72619629	57.19475174	50.0837059	56.46509171	65.91909027	64.15454865	52.57262802	58.9550209	54.19955444	53.40075684	61.94599533	53.06861496	46.1529274	41.63363647	56.51284027
ABHD10	171.95961	123.9341202	135.047348	162.2310028	155.5265808	147.2632141	79.28186798	124.3476181	112.9967728	125.9699326	90.91854095	171.7063599	112.8680267	110.4642715	122.7205811	126.290657	147.5028534	134.2462006	171.3735046	162.583725	139.5108032	103.467514	153.1233521	141.2915039	96.74199677	123.5663605	172.0693817	159.7740479	159.2054596	129.4142456	136.4074707	112.3632813	120.1879349	130.6383972	115.9577255	149.9990845	147.6972809	134.279007	118.6140594	117.448349	145.0206146	132.060791	144.9114532	130.8197174	131.4104309	200.08992	123.7038651	174.3040009	162.0429535
ABHD11	354.2750854	544.8520508	487.2964783	573.8782349	458.5990906	604.5635376	532.3746948	419.8032227	385.4369507	514.5233154	428.1292114	315.7054138	492.7545776	397.1051941	437.9317932	388.3956909	344.5016479	564.8122559	412.9006348	494.4703369	604.6046753	489.9702148	396.1995239	370.463501	310.1691895	449.3554077	349.7810059	459.928833	429.2729187	301.8718262	513.1748047	446.1635132	468.6260681	408.79599	163.6218719	538.6090088	496.8535156	414.5574951	464.7626648	383.1093445	478.1924438	402.5565186	456.5264587	345.6556702	367.5625	427.0927429	440.3306885	516.1193237	371.3967896
ABHD12	583.2485962	578.2747192	712.0541382	1184.408447	898.206665	983.4351807	818.5871582	624.2133179	614.8618774	881.8283691	1058.590332	550.8880005	517.2689209	527.3598633	812.4032593	502.8446045	479.759613	569.3743896	526.9481812	502.6929321	636.0308228	613.1603394	394.1074524	446.954895	611.4813843	514.5314331	449.3989868	491.3208618	434.618103	654.3293457	608.0396118	652.4364014	426.4260559	540.062561	371.2485962	509.4603882	516.8533936	407.3016357	665.2532959	506.9743958	376.7860107	479.5631714	455.59375	391.0958557	383.5822754	402.0512695	484.5727234	389.5929565	447.6392822
ABHD12B	23.84884453	28.34380341	32.5725174	26.94873428	30.94124794	29.08209801	25.77398682	27.14767838	25.2520752	26.61289215	29.03072166	25.97507668	28.45245361	29.47047234	23.54497147	26.53519821	35.5957222	29.85853195	28.25950623	26.58098412	96.42523956	29.07514763	35.83768463	30.60680389	25.48555756	30.08786011	40.69478226	26.54805946	23.93596077	26.71644974	26.61648178	28.40180397	26.79954529	26.52159119	24.81620789	27.10927963	25.26617432	26.26837349	29.28952789	28.5164547	25.20464325	25.8312149	26.47937584	26.13941002	27.11657524	30.13856697	26.38964844	24.26297379	37.13261032
ABHD13	395.8913574	419.250824	415.4328308	396.9459534	500.1382751	479.2114868	233.2789001	384.6554565	386.3983154	373.7758484	400.1176453	396.3736877	389.7815552	376.7028809	398.9770813	334.8753052	424.4759216	354.707428	336.4311829	410.9356079	335.1939697	416.3134155	375.2461548	347.3048401	415.083313	365.5558777	434.9802551	394.4955444	383.6424561	335.2034912	379.4868469	397.6298218	303.2740784	330.6534424	351.4319458	367.5767822	399.8633728	373.7230835	333.6608887	319.8740845	374.124176	396.6227722	364.4146423	360.6193542	391.3883667	433.6961365	377.9326782	347.707428	403.0478516
ABHD14A	329.2147827	299.5874634	316.5569763	326.2471619	302.7592468	306.1543884	371.648407	335.8961487	292.4692078	305.0267029	268.2268677	340.2507324	258.6023865	249.7855682	270.0942383	264.2396851	339.639801	361.7679443	295.9809265	314.9943542	312.4908447	220.4582977	335.0423279	323.4013977	294.5080261	302.0466309	282.355957	275.2872009	326.5564575	275.6556702	335.5173645	224.0184021	305.0783386	310.9697876	304.111145	348.5079651	317.1836243	331.6563416	308.7975769	225.6745453	317.7434998	289.4167175	318.875885	286.6821899	341.1723938	339.0025635	305.3330383	314.6810608	219.9807434
ABHD14B	298.780426	327.0787048	322.6547546	387.035553	309.5327759	336.6388855	377.9916382	299.4853516	299.0322571	373.2952271	328.5657959	267.9296265	247.9976044	271.0426025	280.2008362	287.03302	253.9843292	329.1048889	272.2741089	241.6958771	255.4390411	274.2785034	238.2071075	218.1969604	239.0270691	256.1860352	204.3969421	272.1633911	241.0395203	287.6107483	264.1263123	299.4217224	276.8279419	231.1515045	191.7570038	278.2356262	287.8119202	214.4077148	261.4620972	226.0607147	238.8404388	222.2674103	294.1263733	199.3660583	200.6714325	266.0763855	229.2994385	216.8837738	268.2112732
ABHD15	303.8215942	346.9486694	300.3775024	375.6708984	356.2658997	480.5444641	486.725708	314.0083923	271.7748108	340.4685059	366.4908142	264.3918762	286.4338989	291.3614502	331.1468811	274.613678	227.526535	331.0800476	229.0100403	240.8410645	250.1871338	208.1211243	226.6421051	181.7132721	339.2215881	214.0847778	190.3637238	249.2159729	219.2288666	322.4987793	272.8844604	296.9146118	241.1222534	216.7364349	214.2767181	265.9351501	247.2401276	236.4389191	279.3818054	254.8295441	229.4353638	264.0969543	248.4172668	203.7758636	183.7233124	223.4324951	246.788559	188.0097656	249.2715912
ABHD16A	325.1099548	313.0825806	358.1361389	331.3847351	379.0784607	412.3384399	362.6871338	284.3179016	275.5744019	331.1484375	331.4979553	246.6955719	309.4756165	289.5131531	298.6862183	280.3900757	375.8653564	333.5552063	326.695282	383.2399597	342.9541016	318.559082	301.8808594	277.1446838	340.8722229	335.5800476	320.6454163	323.3977966	316.788208	313.0784302	292.8586731	320.5949097	277.8876038	290.9208679	293.4759216	351.3460693	332.7242432	288.9505615	350.9406433	285.7672729	294.2903442	277.5003052	276.9823914	317.3469543	329.6529541	342.9824524	284.2474976	315.0362854	349.4575806
ABHD16B	64.51969147	83.54147339	74.75292206	84.63975525	73.95016479	69.14356232	111.0371399	78.0153656	86.32196045	74.52812195	85.95021057	74.14047241	75.07685852	91.59011841	80.16207123	70.20689392	71.45912933	74.23245239	83.15802765	67.79213715	79.92830658	81.79212952	63.38851929	72.36277771	71.15203094	73.34697723	64.41756439	50.12714386	66.04361725	78.17095184	84.12799835	70.68541718	82.8961792	79.12795258	91.24991608	66.10174561	76.36872864	75.73400116	79.12722015	79.05082703	70.44525909	63.13732529	71.69734192	73.76208496	83.98045349	58.8556633	61.86489105	69.29830933	61.37108612
ABHD17A	523.1894531	475.3355713	494.8626404	535.3277588	544.8869019	509.845459	564.3461304	439.9744568	398.8582764	459.2406311	470.7433472	474.4876404	444.4023743	439.1521301	428.3955078	451.799408	483.323761	456.3571167	459.7822266	477.7684631	512.0478516	505.9718018	435.1267395	473.2110596	444.3114014	491.1399841	505.2801208	443.270874	446.0305176	549.2294312	476.7946777	424.2799683	424.3010864	480.8079529	524.6478271	469.7396545	529.2470703	475.9503174	560.1760254	513.1893921	455.1106262	489.8999939	450.844574	433.5504761	436.8206177	466.4499817	439.1222839	400.8280334	429.6451721
ABHD17AP4	600.7833252	586.1102295	587.4265137	645.7988892	512.8740845	536.987793	824.3773804	560.2227783	638.571228	573.7580566	598.909729	619.1835327	640.7404175	655.4541626	471.0598145	604.2003174	597.9278564	473.0194397	689.4865723	596.1599731	634.427063	634.2130737	612.9256592	686.8431396	581.7755737	624.7869873	528.3988037	516.7391357	420.0797424	657.2336426	580.1176758	540.8580933	640.6943359	657.2125244	695.4508667	536.8042603	517.1083984	632.8709717	663.9992065	606.3563843	554.0479736	564.3474731	637.0623779	601.0131226	597.4803467	450.8246765	471.2093201	553.567749	471.8917847
ABHD17B	137.1486664	135.7247772	215.500351	197.3905487	209.529007	218.2382507	168.8947296	145.7240143	152.2328644	179.6131744	180.5306091	154.2789154	192.413147	142.5707855	223.340332	172.9897766	195.5285645	169.7804413	188.2010956	184.9555359	203.920578	189.4054413	118.6185989	120.5240021	233.5482483	163.8345184	137.5231934	169.5423126	146.7586975	129.3137207	160.8447723	171.6244659	137.5559387	148.3318939	113.6224213	142.6875	156.5435791	140.5440521	177.5389862	162.9071808	152.5860596	162.6996307	143.131424	145.57164	116.091629	202.1581268	140.3791351	122.6560898	161.1033478
ABHD17C	398.3945007	551.8181152	659.7945557	581.5097046	675.1890259	735.2589111	631.8383789	424.5172424	511.8256836	488.1015625	566.3067017	328.0292053	561.2533569	545.1332397	529.7473145	639.536438	609.2514648	544.2764893	711.8818359	673.5917358	872.0182495	690.8034058	516.1691284	616.4252319	627.1072998	916.4893799	690.1877441	573.824707	707.1499634	492.1691284	508.6860657	595.9667969	477.1412964	641.3236694	294.5907288	617.0986328	551.4325562	561.4012451	859.862793	799.4880371	630.4577637	761.3966064	616.0828247	558.7784424	475.7063599	650.6112671	785.3520508	542.4577026	506.3278809
ABHD2	600.7565918	880.914978	940.9476929	736.1413574	714.5418091	828.7042847	490.8486023	612.9992065	639.7456055	713.9951172	675.3103027	524.7971802	822.492981	635.0241699	970.5214844	1308.971191	1339.183838	1068.588867	963.5316772	965.6939697	689.5066528	1201.466797	772.8884277	983.2910767	1268.092896	1320.92041	1423.457642	1054.190308	1253.189941	667.6546021	609.3701172	793.4677124	513.8054199	1115.182617	459.52771	872.5852661	785.1644897	818.1351929	1201.292114	984.4893188	749.3758545	1008.911743	650.8774414	926.0604858	805.3706055	983.4143066	881.4666748	841.5966797	1005.580872
ABHD3	457.2142334	773.5334473	835.2251587	807.4973145	783.7633057	981.1898804	434.1233215	508.9399414	615.8016357	542.5096436	550.4459839	342.9739685	793.1908569	702.2459717	1204.690674	637.1060791	686.9492798	711.4837646	641.651001	1000.301147	948.1659546	822.6905518	531.737793	303.6011353	1063.677979	807.5932617	912.8051147	860.409668	677.6744995	575.7424927	395.1023254	704.5495605	336.7649536	522.9135132	234.0922699	433.8260498	611.8626099	310.4094543	829.7780151	781.7695923	552.4483032	895.038269	582.590271	536.6404419	458.1957703	783.99646	684.1604004	510.3496094	877.6934814
ABHD4	599.1811523	608.7090454	648.6306152	615.4255981	768.5684814	707.289917	605.0723267	435.2166748	392.2928772	519.2306519	571.2573853	337.8702393	481.9534302	395.7941589	818.9401855	605.2367554	472.8421631	545.8787231	387.6221008	570.9413452	404.6654053	747.8360596	413.4996643	324.052063	706.6260986	406.939209	509.9750671	637.3305664	465.9091187	427.4356384	439.4061584	506.1298218	356.8375854	390.6364136	290.531189	446.6958313	495.1288452	340.073761	660.8077393	352.7027283	320.8213806	478.1237488	438.0609436	290.397644	449.3544922	400.3728943	293.4099426	328.0484924	616.9329834
ABHD5	269.7204285	393.1263428	621.4393311	411.5028992	583.4040527	599.2683105	306.9560547	284.2657166	435.9240417	445.4063416	470.7142334	208.350708	678.2149658	286.3674316	636.1856079	443.6093445	302.7530518	455.5938721	322.250946	319.1216736	416.5167847	416.1326294	307.6121521	368.0326538	525.2659302	374.7414551	337.1825867	308.249115	428.4526978	280.2911377	337.8157043	423.7709961	234.4059296	303.1127014	320.7007446	325.90979	319.3001404	284.5969238	373.2575684	293.9053345	236.6759644	366.59021	288.7131042	355.7105408	436.1186523	376.4875183	350.1717529	291.2019348	485.7378845
ABHD6	536.2277832	536.1174927	939.7910767	936.4956055	1142.936523	1094.341431	1052.023804	613.0438232	682.2886353	974.9456177	565.2757568	445.9390564	681.1461182	752.5465088	991.9691162	738.9804077	402.5422363	936.65271	288.6251526	374.3235779	339.7593079	350.9692993	489.3224487	158.5169067	577.7133789	181.8089752	276.7820129	559.9404297	269.7181702	518.4367065	337.8563538	1073.043701	305.926239	243.5988007	143.5992584	372.6278992	472.6466064	166.2084351	298.6938477	333.8597412	265.0661316	401.6345215	371.4625549	145.7123108	168.1329041	339.7049866	262.3052063	158.8204498	1053.627808
ABHD8	117.757019	101.7687836	103.7106171	112.3474808	90.0056839	99.57900238	146.8509674	107.6835022	113.0749207	120.1253281	111.4280167	116.7406158	109.7415619	116.7366791	109.5800323	96.95838165	114.6510086	112.1782608	109.7169418	108.9347382	115.6832352	113.4243317	95.75700378	113.6389923	112.1028214	107.3495178	100.7168808	102.2461853	98.40938568	114.9015045	106.9465027	103.8208923	105.3903122	120.1769943	126.0137253	100.5661621	101.6421814	117.4203949	120.515564	118.6064606	105.6068115	106.5043793	111.0608292	114.7744446	119.4523468	91.78069305	96.24629211	101.2413559	84.2635498
ABI1	451.9038391	509.2805176	519.9620972	436.0930176	539.5408325	588.3460083	290.2759094	401.5734253	466.4640808	474.1963501	485.0232544	496.0817261	440.2142639	398.453125	483.5499573	428.3449097	486.6539001	394.3278503	440.6916199	478.9570007	445.1442566	515.807312	408.2685547	349.1572266	526.2842407	552.59729	508.1911316	472.5093689	483.9681702	350.1346741	399.2386475	462.9762878	401.9012146	408.4672852	371.3028564	468.1946716	537.406311	393.0102539	462.3043518	383.6138	410.2515869	461.9773254	407.7872925	439.6506653	421.2857666	491.1286011	485.0351257	426.089386	489.4992371
ABI2	186.0967865	168.3227234	123.4192734	102.4067154	125.1265945	117.3514252	134.3371277	174.5881195	141.9321289	122.4547577	126.2153778	179.1020508	137.9332275	146.5518341	115.6457596	129.5717926	133.0647278	155.2920685	134.7380981	135.468399	139.2405701	135.5023651	195.6217651	223.3122406	114.3205032	124.4946213	137.0041199	137.3538666	179.5875702	142.0158386	155.9407654	140.1837921	227.6428375	149.8790588	243.6640167	179.3952637	170.6521912	208.5163727	101.8846512	126.0074539	196.2106934	166.5176086	184.3170776	164.1457367	236.5087738	191.3213959	154.1486969	214.4321442	93.07757568
ABI3	443.2087708	237.3870087	222.695282	213.8461151	207.4461975	203.2733612	282.9212341	291.0773926	207.583786	193.2682953	187.319931	388.0093689	173.7355042	280.9784241	207.3770905	195.1917114	191.9233856	208.7919006	219.5342255	250.2196808	166.8855438	297.7089233	240.1448822	256.5084839	259.9940186	189.1127014	200.5778656	249.5734253	247.2661285	378.117157	305.6043091	238.4557953	267.3866577	298.4804077	543.9714966	211.9786987	262.5267639	326.0088501	159.7479858	173.8690491	216.5078583	261.340271	251.9368591	326.8434753	337.5642395	238.3541565	196.4662933	283.68396	195.9908295
ABI3BP	426.544281	181.935379	86.62426758	66.73158264	155.0411072	72.14618683	152.9672394	432.7687988	184.3400574	169.1647491	328.8702087	431.5994263	88.81580353	176.6517792	113.3727875	108.3985443	36.54929352	104.4890823	99.08824158	121.8138504	149.1356506	80.11898041	366.7026367	149.2328949	54.01555252	72.67920685	76.07587433	97.88482666	269.5753784	286.1933594	318.7720947	152.8687592	305.8544006	517.8251953	961.2818604	336.1801147	218.211853	688.7025146	82.94046783	86.21081543	123.2896118	325.3232727	527.7127686	536.37323	326.9375305	282.4096375	303.1369629	488.025238	46.7536087
ABL1	357.4602966	365.1821289	358.3821411	329.8954773	385.3324585	381.6473999	382.5127869	370.1175537	355.8217163	393.879425	365.0488586	302.5952148	367.2745361	361.562439	351.6922913	358.3188171	340.1402283	350.7677917	327.1939087	346.2579346	511.0315857	321.0368042	432.7792969	400.5301819	334.0257874	398.4664917	282.1533813	351.8762512	436.5712585	348.3832703	334.3106689	313.6896057	410.9229431	374.8594055	548.9561157	412.7590027	405.5952148	456.8381042	433.9334412	342.1150208	418.9403992	344.2373047	373.9649658	367.0615845	418.6410217	401.9416504	372.0605164	405.2511902	306.872345
ABL2	183.3588257	149.9298859	157.1075287	156.3678131	129.3050079	147.7068024	139.0821838	169.6432495	148.8512726	153.37883	133.5235138	126.3503342	158.6211548	152.1555786	172.3515167	174.174408	179.3926086	206.3088531	174.8317261	168.3283081	188.6337738	159.2092285	191.5844421	223.1586761	169.0747528	174.5937347	161.7674408	177.0725098	273.6248779	162.0909271	143.9093933	168.0658112	176.2542267	173.2391663	322.6878052	164.131134	159.990448	226.0979309	145.58078	199.5987091	188.3914337	147.2524414	179.3803406	300.0609131	239.8026428	170.682724	203.9309387	223.0001526	157.5626984
ABLIM1	571.112793	640.5048828	522.9237061	660.2615967	690.1486816	600.3500366	608.1622314	728.9234619	610.9902954	744.5640869	702.3681641	568.2651978	548.8963623	493.9738159	735.9871216	705.732666	757.442627	602.34552	586.1240234	558.4031372	663.1046143	580.3696289	605.1382446	579.1826172	599.2939453	789.1254883	679.0914917	637.6384277	652.1454468	563.0002441	563.668457	604.741272	456.0686035	580.5512695	497.2527161	619.2463989	544.5587158	656.2388306	703.2872925	597.298645	527.7547607	592.8805542	490.1887207	472.4667358	615.6499634	679.5732422	669.8591919	503.9350281	578.4985352
ABLIM2	121.679985	101.4274673	118.7715759	164.9368896	103.1572418	127.0482788	165.6255188	120.1035461	120.5585175	127.9646759	143.2391815	115.035553	123.9391937	125.129425	132.8204346	185.857605	141.8781738	164.801712	180.8483582	128.5891876	162.4132538	149.4666443	121.4751358	154.4393158	157.5890656	194.9359894	135.8699493	168.3927307	131.2084198	135.9932709	121.8066635	121.6298447	127.1931305	160.1711426	124.9378738	132.8458252	171.0843353	192.4288788	198.6784515	237.5188293	143.0591888	166.5084534	129.768692	152.865097	151.9983673	147.6736145	190.9983368	128.3869476	122.929657
ABLIM3	140.4981537	115.9963455	94.3598175	96.75593567	82.9240036	85.27873993	132.7400055	125.4767685	123.8264847	112.3812485	128.6032867	101.9166183	132.5323639	128.8616943	91.015625	116.1124344	113.55233	117.392662	135.3120575	103.1081085	86.40032196	125.9068604	148.910553	188.6003571	130.9437561	162.225769	127.9500961	138.0919037	188.284256	115.2454453	109.3530121	104.8648376	170.5005951	127.9472046	206.2197723	129.7915344	117.0811005	140.1876984	107.291275	102.8576965	154.578186	138.9065399	126.6396408	165.3631134	188.6731873	115.5011444	120.1418076	165.7619019	108.4655075
ABO	590.1522827	1221.809204	1159.327148	1020.77533	1207.871704	677.0168457	761.0372314	695.6851807	994.7164307	993.0006104	993.2837524	665.3554077	955.6445313	882.9705811	781.8245239	739.4359131	426.3338928	541.2770386	709.7653198	749.9561768	965.3098755	957.0308228	589.4498901	293.3682251	492.8670349	605.4573364	295.9606323	745.9849243	547.9035645	1004.568054	938.8328247	903.1834106	724.6553345	677.9057617	75.47573853	948.2254639	814.9866333	515.5135498	547.9038086	583.1119385	484.4319153	350.3738098	804.5313721	199.7417908	260.5162048	326.4039001	357.3239136	441.9495239	1020.72052
ABR	742.1638184	818.0389404	799.980835	756.7735596	770.489502	867.4984741	990.5849609	868.300293	786.4285889	861.2824097	825.0854492	705.4176025	727.0460815	766.7228394	721.6019287	781.784668	735.1816406	842.5377808	705.0004883	770.2780762	1013.837402	826.7164307	805.3818359	639.9710083	717.2598267	803.0062866	616.7307129	854.0449219	770.9866943	820.7339478	774.5014038	859.7004395	843.2904663	791.3929443	517.2484741	825.3029785	884.7290649	791.937439	1116.557495	763.7778931	810.3234253	728.1672974	702.2341919	708.6148682	614.78302	786.5223999	848.6237793	816.65271	746.3452148
ABRA	38.31091309	41.76170731	41.77867889	42.68490982	30.3610878	34.86448288	51.03909302	45.7409668	37.53848648	44.28594208	43.6492424	39.0694809	47.91074753	41.27756119	47.09396744	42.02978897	40.53363037	42.98695374	47.72958374	33.72313309	34.81742096	40.5558548	34.86994171	42.65941238	44.60902405	46.47787857	40.39454269	37.89971161	37.81311035	38.79352951	43.48541641	39.64464951	31.10132408	36.08452988	40.77488708	37.81680679	31.72502899	38.4091568	51.74192047	47.5195961	35.50905228	35.49664688	37.55678177	39.41352844	41.64015961	33.35243607	32.29179764	41.6852684	39.67786026
ABRACL	183.208252	191.6813354	299.5065308	379.8814087	284.7783203	330.6416931	195.2612762	223.6031799	242.8199768	284.8919067	261.9010925	193.9157562	272.5894165	213.1217957	310.7533264	280.9727478	177.6704407	191.7647095	202.3841705	225.5983582	265.6211853	204.2588654	209.6030273	135.5184479	288.5489502	273.4255371	206.3424225	194.2628326	225.4692841	184.2010956	192.1113739	226.1763916	215.5270538	187.6812744	128.8145599	232.8217621	239.8281097	162.4494476	330.1434631	216.4030151	218.5831299	269.2154846	223.6419525	153.7006226	139.7699432	263.8775024	279.5548401	184.2432709	264.2796936
ABT1	128.871109	103.9346542	139.0254669	139.4763184	132.0825653	135.8588715	126.3170776	122.814949	108.2802429	141.4196625	103.6905746	121.547226	103.097023	99.18580627	101.062851	117.2594528	126.6305313	127.6781464	128.6098328	132.0979004	132.4069214	115.0305862	107.876236	103.8017578	125.1142654	127.0773468	106.2654495	105.3195496	120.6150513	101.8191299	147.0133514	102.8663254	96.17015839	99.41875458	113.2321777	119.6000366	133.9031677	133.4480591	109.8994675	105.1613312	115.9232254	125.8035812	122.8649063	105.3108673	115.7366791	145.5156555	128.1885681	139.4116058	107.2792587
ABTB1	190.4340515	166.647644	154.0984497	174.9693298	150.9868469	176.4621582	223.3780975	196.3204346	176.8966217	190.0827179	202.8184052	220.9115601	174.3197937	201.0433197	190.4407501	168.2620392	162.9799957	189.3986206	161.421051	176.2580414	160.6647797	191.7103882	168.8633118	209.9138489	225.181778	175.3455658	141.1216888	178.0700989	151.2714539	206.1055756	194.6949921	190.1647491	186.7663116	179.1125488	289.7427063	164.4624481	163.3373413	185.5942841	191.2142944	170.5497894	148.2222595	157.7468262	157.7745972	183.5137939	218.5430145	142.8686218	154.640686	143.7722015	161.4096069
ABTB2	191.8848267	310.4712219	582.2979126	272.2759399	332.2414856	438.0137634	308.1127625	165.9653931	207.3947601	230.2516937	364.4405212	131.6092834	269.4325256	206.2457886	327.8561707	247.1589661	274.6507568	273.3556519	214.3529816	262.9342041	161.9384613	291.7378845	204.3738556	130.8139954	303.0401611	234.0032043	270.9930115	300.9939575	212.9824219	238.2948151	168.5614624	295.2220459	142.5986633	161.9108734	117.513031	191.0775757	237.708786	115.5246811	297.9503479	230.4940186	218.9978943	212.4177246	199.4008331	143.1581421	130.899704	188.151001	180.7188721	132.6562347	278.0566711
ACAA1	311.9238281	340.3829956	425.493988	508.5152588	635.795105	560.1410522	568.9447021	361.7465515	338.6543884	476.1161804	425.5293884	247.4894867	497.5797729	428.145874	467.8277283	341.9427795	349.627655	388.5253601	445.0048218	305.9092712	422.1768494	299.6863403	309.3422241	256.7472229	420.9189758	267.3527527	263.8292847	381.5523682	255.4563751	414.2817688	332.9247131	348.9661255	263.1152954	324.5509033	178.9374084	310.5328369	337.1990662	219.1355286	401.8493958	268.9659424	276.8629456	252.4074707	290.2323608	251.070282	204.3879395	240.8983002	298.2868958	222.9746704	538.9105225
ACAA2	441.2750244	494.6955872	750.1851807	566.3599243	774.2307739	687.0612183	515.4462891	488.589386	492.2284851	657.9980469	565.416748	332.1607666	542.5165405	525.4847412	666.0997314	636.0861816	450.4130554	534.8418579	524.2459717	589.8792114	749.4188232	544.7970581	437.1000061	346.5280762	728.6148071	718.8788452	460.7523499	488.2391663	507.1445923	552.9303589	418.786499	579.9039307	373.5755005	402.3495178	148.580246	457.7223206	665.2124634	356.473114	854.6866455	422.2681274	477.2675781	527.4785156	496.6255188	350.7977295	326.6306763	649.574646	670.852478	395.0493469	728.0412598
ACACA	99.69780731	116.5297623	116.8483734	106.1520157	146.1815643	107.1239319	101.9654617	95.3057785	104.1028366	101.3351746	109.1670303	95.09806824	112.5279846	83.54507446	120.1915741	119.7541504	152.4686737	164.3838806	125.7404022	103.3289261	143.1061859	117.0055237	120.6640167	121.982872	78.56201935	134.2025146	125.1795273	154.1948242	138.4520569	99.90063477	100.2351227	118.0919418	127.4129257	117.6506577	113.2272415	139.4664001	134.8275909	150.4712982	142.446701	144.0226135	157.8499908	115.9194336	132.4536896	128.588089	115.6495285	152.3517761	131.3851166	182.5836334	143.6434326
ACACB	192.5502014	247.0019531	221.4637909	224.8892212	226.157486	214.5578308	283.619751	289.1292419	241.7476044	271.2060547	293.3958435	205.6530304	225.8189087	306.2679138	285.9768066	337.8128662	286.9371643	366.6010742	227.687088	227.2762604	236.6164093	189.1935425	313.2282715	207.2896423	278.3789673	211.7845306	212.5344391	264.9184265	224.0246735	252.3308563	234.6717529	262.037323	307.0142517	207.6010437	121.2223053	275.5741272	271.0487366	234.3591766	298.6717834	242.0765686	273.1391602	187.8304443	201.5389099	162.1898193	170.2583923	252.7023773	224.7751923	254.221344	362.2780457
ACAD10	191.4073029	205.1138916	243.2595825	218.8511658	263.684845	242.1329803	239.7781372	222.5332031	217.9896698	261.565094	230.6071014	191.8483124	219.6942749	257.8983459	274.3935852	258.0302124	228.7292023	292.9405518	202.5063171	193.0156708	251.0619659	169.4499969	241.6685181	170.3894348	248.6982269	174.4674225	179.8595734	223.0147705	174.8638916	231.8553772	203.8270264	255.403244	207.0669861	199.6789856	159.5662689	243.7018738	223.8679962	188.5629883	215.9068451	238.8042297	236.5991058	202.533371	219.9815979	170.4581757	162.5680084	227.8340912	198.8821106	197.7302246	255.8733521
ACAD8	234.2830353	243.9608002	278.9580078	328.5548401	288.1130371	299.6399536	295.990509	254.164444	234.5203247	301.8679504	245.2950287	242.426239	257.7438965	211.7333527	265.2894287	247.8180695	322.6786194	277.474762	227.7835999	259.6159668	313.7017517	240.071701	263.165863	231.3394012	261.9046936	277.3359375	266.4716187	256.4352112	267.414978	225.2340851	243.3477936	240.7320709	239.2097931	252.2185211	208.933548	282.6634216	265.2067261	264.0915222	263.5075989	247.988327	261.2200623	245.6511688	225.2642822	247.6925507	258.7782288	271.7374573	276.2593079	246.4362335	273.6043701
ACAD9	320.5333252	309.6047363	318.5979919	353.9387207	279.7838745	301.5990601	266.7030945	303.9984436	276.4623108	328.8611755	266.9277039	294.2983398	275.3640747	278.5345154	464.5560303	337.1988831	360.3720398	403.5216064	294.536438	329.0836792	374.5809937	272.9996033	336.0828247	376.4612122	228.8065033	295.5592651	262.2900085	322.9147034	337.4746399	268.5186157	291.3944702	288.2303772	329.2077026	311.6536255	345.6447449	320.181366	345.7008667	370.5491028	281.0951233	319.2952576	339.1728516	316.7726746	296.7122498	327.2907715	348.4773865	356.4578247	315.0366211	461.4137573	356.7766113
ACADL	20.56925011	26.32292938	19.29614258	20.23020935	18.14537239	19.14710045	23.90587234	20.80100441	18.11199951	18.75544357	23.27976227	22.49881744	19.89002991	22.15107727	17.84736061	21.51743126	23.57334518	26.66292	22.62215042	21.01250648	21.04536057	22.56869316	20.31877327	20.93422699	21.21289444	21.21385574	25.08755493	19.79465294	19.2502594	21.92837906	19.05267143	18.68369484	19.20427132	21.17851448	19.89420509	17.5967617	16.24789429	17.64754105	24.42072105	20.42828369	18.77383995	21.48023224	23.29586601	19.29610252	20.8455658	18.86123848	18.98426628	18.62109375	30.08162308
ACADM	1198.907104	1310.117188	1645.979248	2102.227539	1528.385742	1659.623169	741.3374634	1112.25	1336.431396	1650.460083	1131.053711	1212.991333	1202.246826	1191.585205	1865.924316	1026.432251	956.7106934	1066.358276	1017.677307	864.9063721	1299.444702	758.0648804	827.2987061	507.7012024	1352.903076	561.3068237	723.8681641	1057.397827	792.28302	799.3646851	1298.672119	1286.655518	989.4297485	806.7374878	564.6283569	809.9525146	1051.472656	457.8833313	723.1659546	683.0324097	641.5466309	727.7306519	717.1444092	419.4970703	540.1519165	828.5543823	914.2093506	619.2455444	1562.729004
ACADS	611.147522	665.5180664	915.2195435	1072.837402	1065.251587	976.274292	951.8129272	772.4057007	705.4462891	986.8529053	876.4091187	534.3565674	779.7611694	787.0445557	859.0412598	670.3272095	599.3311157	708.90979	727.7770386	626.2035522	793.8654175	636.2908325	603.9140015	406.3151855	936.652832	643.6323242	450.3710938	733.5984497	530.5206299	765.5528564	753.6528931	737.1190186	589.4200439	558.1723633	161.844986	691.4508057	760.2141724	337.3141785	829.9180298	598.8492432	520.1247559	627.6932983	646.4748535	377.3420105	321.1325073	658.2632446	681.9089966	377.1545715	709.7695923
ACADSB	139.8044281	102.9616928	109.9686203	138.3992004	162.2369995	188.8602448	67.78101349	114.8451538	95.7141037	147.2454071	83.71772003	110.0964737	88.74176788	80.57627106	135.2775269	165.6548157	179.9380341	128.9709473	175.2591248	130.2302856	271.3259277	70.23309326	134.7559204	104.323288	111.2627792	126.0130844	158.0783997	117.2331467	128.3781281	92.38986206	107.7575912	95.77561188	99.35501099	141.8234558	74.18628693	138.738205	133.6013489	144.9339447	98.0398407	96.74546051	106.3027878	120.3589706	113.3304596	109.3528519	128.7600555	171.3023987	157.0599213	141.6021881	111.9958496
ACADVL	1520.876465	1694.975342	2199.659912	1943.002319	2133.448242	1825.263916	2379.566162	2079.717773	1684.80188	2071.571289	1957.134888	1283.79248	2202.998535	1906.586792	1940.598022	1760.967285	2291.523926	2047.977173	2143.464111	2008.473633	1753.473022	1959.122314	1597.726318	1379.67749	2081.760498	1562.964233	1985.633545	1993.835083	1435.112305	1878.598999	1846.666626	2244.667969	1677.743774	1875.226929	990.4321289	1422.098999	1624.019043	1515.371704	1517.768799	1901.24646	1807.934692	1794.93103	1632.666016	1427.22876	1290.774414	1452.263184	1467.663818	1553.366943	2277.801514
ACAN	56.87606049	59.12416458	59.20252991	62.39656448	52.20818329	56.35029221	69.94199371	56.38197708	63.87083435	57.46651077	59.43997192	60.39923477	54.72566605	70.26629639	55.41080475	67.04429626	54.56919861	60.99078369	58.16563416	48.94753265	54.91059113	64.21530151	60.90159607	62.53350449	56.42144394	69.39970398	54.02540588	50.2600174	56.10267639	66.90444946	52.0212059	48.62773514	64.79292297	61.66981506	92.927948	53.84555435	47.05202103	57.16680527	62.52971649	63.19296646	62.44239044	57.90829086	64.54586792	62.05264282	56.17910004	54.18854523	57.9085083	51.60917282	46.75413513
ACAP2	400.1566467	425.8637085	338.9038391	471.7846985	431.5980225	461.4850464	205.561203	371.4658813	381.8996582	382.4603577	364.2088318	452.1968689	318.7359619	361.2602844	350.057312	344.9981079	330.49823	295.4431152	339.4799805	373.0677795	443.1484375	387.854187	385.6907043	319.2087708	422.6002502	424.8908081	352.5119324	327.1021423	424.5429382	306.6723022	362.0769348	357.2518616	336.81073	344.2420654	385.1880798	366.6981812	390.7653503	359.7434082	369.3484192	289.9910889	344.3933411	375.026825	399.9013672	416.9642334	417.542572	395.2053528	486.6365662	414.8045349	340.8164063
ACAP3	177.4150696	144.6412964	163.0719452	179.6655579	164.9108124	166.8439026	223.658905	171.7298431	168.2440643	167.8135529	208.3574371	155.6390076	172.0746765	163.4772949	144.4504242	177.8656464	176.1640167	167.1186523	185.0503845	162.1620941	188.7793121	175.5424957	175.7649231	182.356842	154.3319702	190.6898346	146.4593048	195.0857086	133.8840027	197.7037201	169.0546417	195.3989105	178.0377655	191.5335846	194.144455	163.4784698	161.3684235	198.557724	181.2599945	173.50383	169.5896606	157.2662964	190.608429	164.0108032	147.1469879	146.933548	141.7782593	172.0493469	171.3702087
ACAT1	167.4532928	197.3539124	200.9348907	265.0648499	331.2453613	259.1294556	85.58496857	125.5279846	158.5383148	346.6083984	132.0001678	116.3648224	204.5591278	97.11013031	185.7653961	178.2140808	162.8609009	225.9193115	218.0413055	150.8482208	440.1647339	121.692955	194.0612183	162.6114349	146.7029877	152.3736572	184.0340118	175.7134247	166.2220612	107.8629303	157.045639	123.8683319	132.387085	157.9643707	133.8675232	176.2012329	163.2929535	171.2850952	148.5856323	91.05635834	150.0960693	157.8164368	139.8441315	157.4959259	201.742691	185.3743286	259.7943726	163.1408081	174.7667236
ACAT2	87.95633698	91.43787384	141.8338623	97.44848633	196.0224762	119.6332932	86.76215363	70.8200531	84.15507507	118.8295517	94.23362732	72.59607697	124.500824	63.07302856	107.2829285	82.62034607	156.3351898	142.8441925	92.02323914	130.899231	142.4363403	77.84802246	146.6762695	90.7636261	80.37228394	127.9896317	109.0699387	140.4867706	103.159668	91.48200226	78.51585388	102.5346451	82.30458832	100.6453476	90.69844055	114.6200104	158.2711029	135.5114746	196.8928528	81.76854706	136.6011353	128.7507172	86.34354401	108.3472977	94.9091568	90.01564026	114.1369171	130.1514587	99.93772125
ACBD3	578.8704834	706.9120483	745.2453613	698.2252197	680.5670166	710.7227783	609.8786621	610.2783203	650.6434326	661.3303223	666.882019	594.6828003	730.2400513	656.3406372	653.1985474	824.942627	960.4644775	772.0344238	818.3361206	879.1401367	893.9111938	790.5359497	812.3278809	878.486084	817.0330811	1172.997925	975.4979858	772.6067505	1081.435791	533.0541992	632.7786255	622.9733887	684.0113525	872.4550781	718.1454468	779.4591675	770.8255615	958.5349731	883.534668	927.4641724	801.0377808	913.8856201	725.7912598	935.28479	1032.143311	1122.489136	983.2932129	943.8493652	750.1334229
ACBD4	160.46875	212.2728577	206.1203461	213.7342682	217.9177704	252.9542084	273.4833984	225.9455109	204.1624451	264.7683105	217.5700684	159.0905151	179.9074097	200.1559448	198.0214844	184.4685516	138.7806854	181.7443237	159.1870117	145.62323	119.0762939	147.8604584	144.579071	107.7326355	182.8755798	105.5292587	107.1563339	167.84198	105.1098099	197.6375122	168.7891235	238.7039642	165.4006653	144.02565	118.6671677	153.4564056	160.4187164	102.5723572	187.164505	162.4951324	126.3464813	118.9338989	140.6068726	98.21463776	101.2573318	116.2817993	125.7776108	96.34966278	219.3780212
ACBD5	461.9397583	624.9485474	655.6809082	626.4138794	788.4181519	676.0637817	396.6777649	417.3433228	566.116272	728.6547241	478.2242126	368.7730713	571.7419434	457.1616821	615.2120361	562.1638794	595.9107666	492.9523621	514.9386597	551.0656128	360.4978333	481.1051941	477.5647888	346.5075073	888.9309692	486.2527771	406.2424927	502.2921448	415.6010437	476.1777954	450.9723816	496.5270691	398.7029114	350.9715576	171.9515076	460.6422729	493.2710266	295.2589417	471.9892273	373.869751	363.7774353	471.1489868	437.9500732	341.3519287	300.7797546	433.7352905	508.1072083	371.6171265	622.2883301
ACBD6	43.13230515	36.28962708	34.53588867	39.05446243	43.30281448	44.42636108	33.28008652	39.96822739	44.85240173	43.59972382	33.69569397	43.93729401	35.27325821	44.49612045	37.56463623	36.85578918	44.16143036	40.83160782	40.96541595	40.96385956	47.95969772	36.72220993	40.31906891	38.16029739	36.57141876	35.68799973	42.92636108	43.66778564	39.83422089	33.48742676	48.49037552	41.74114227	45.10341644	41.45530319	51.09447098	41.30789566	41.94681168	44.42126083	39.6143074	37.18115234	46.87458038	38.04329681	39.86380386	36.34395981	33.78813934	47.44667053	41.28172302	43.10128403	51.25791931
ACBD7	27.86550903	34.78015137	32.56284714	25.70799637	37.64889145	29.99175644	27.07320786	35.8776474	26.19403839	29.58409119	31.68540192	36.48964691	29.86376762	23.9046917	34.14624023	37.18864059	28.43607712	42.51093674	33.564888	35.45022202	31.93050575	27.34770966	33.34440613	39.00329208	29.2278595	35.81725311	45.92527771	35.00282669	33.25200272	29.94399261	35.77315903	29.45461082	28.38372803	35.38829422	25.48025322	31.14367104	27.59468651	34.91801071	31.83974266	24.41511536	29.60453987	32.58715057	36.36434555	31.86700821	34.08504868	38.33684921	43.98124695	36.85104752	35.51877594
ACCS	117.1466675	115.3665924	91.80027771	120.8745499	100.9248352	138.0250244	159.8842163	150.5628967	131.0419769	130.3125458	161.9875183	123.0366745	106.5283127	147.2836456	119.1361465	90.29708099	116.6336899	118.7717819	113.5456009	111.0294876	116.2980652	99.15880585	109.4733658	106.1097336	143.85112	103.1240387	105.7035294	103.248024	128.9405365	154.7337646	119.4437408	187.2275696	188.0309296	116.2905045	120.0687408	151.1309052	115.8419571	105.5266113	132.5366974	115.2509918	125.7547684	104.3068085	110.1729202	96.46835327	93.06793213	121.4215698	115.5820084	100.841095	160.5806427
ACCSL	41.6807785	60.78089905	40.30638885	41.54450226	49.25276566	35.55657578	53.0500679	36.15106583	40.74345779	35.58026886	42.29957581	37.6237793	40.33540726	51.67974472	48.04473114	40.78501892	32.41664505	43.01849747	38.59833527	38.55869675	39.86072922	38.54053497	35.98289108	40.03448486	36.4212532	37.35208511	35.89708328	38.49973679	33.3001976	40.79829025	36.63096237	36.25169373	39.01649857	39.28199005	38.61088562	32.30074692	36.69512177	45.19242096	54.42846298	47.74327469	41.39192963	38.2207222	41.12139893	35.78897095	35.84873581	37.88777161	37.50557327	29.68803978	34.45647812
ACD	157.2170258	153.2164154	111.0500717	132.3730011	112.549736	114.047493	148.9804077	137.7976227	113.7008972	118.4263458	122.5570145	158.7328186	124.6747208	105.1061478	114.7015228	119.5925903	110.0542755	135.6346283	106.7775803	122.8098602	106.8444672	107.0180969	113.9374008	103.6973038	103.1167145	117.4123611	97.2983017	113.0290451	113.1667252	130.2178955	153.7702637	133.4191284	129.3653412	123.5732651	178.7578278	144.3694916	123.5448914	129.5603333	107.3504715	110.8292313	120.4162445	110.6411362	119.4371719	113.0524139	130.1396484	120.0802536	100.5432968	119.763443	96.44376373
ACE	438.5102844	623.6105957	591.1641846	662.4748535	522.2341309	596.9577026	772.4671021	449.3018799	647.6815796	661.7960205	695.4830322	396.4367981	597.710144	526.8996582	605.8404541	547.9234009	369.0755005	456.2496033	391.7191467	347.3687134	206.4115753	374.0312805	434.0140991	170.5503693	590.723877	207.0576782	280.5256958	493.3956299	247.6955872	558.0728149	500.490448	590.1239624	462.2304077	256.3053894	196.2179565	447.1421509	448.871521	192.7333832	246.8637695	445.9047241	342.260498	342.5735168	436.2817993	169.5320129	151.709137	217.7521667	214.2941284	195.9040833	560.5385742
ACE2	3276.984619	3852.683594	4205.10498	3378.619629	4435.208008	5190.157227	3356.642578	3180.656982	4298.772461	4528.700684	5524.619141	2819.177734	3869.544189	3298.978271	4729.342773	2938.647217	2113.465332	3174.876709	2291.150146	2183.1521	441.0179443	2505.779297	1970.779175	472.6730042	4246.657227	651.2069702	1901.529907	2905.609131	1191.659546	3139.57666	3051.425781	4484.461914	2435.251709	1059.224854	25.30643654	2622.932617	2426.006104	171.4506531	2116.452881	2062.152832	1580.75	2030.128662	2165.801025	574.1571045	173.2304535	1833.817261	1520.118408	629.6951294	3438.892822
ACER1	78.45124817	76.90835571	70.59164429	83.21027374	59.68623734	69.19067383	90.57662964	60.92349243	77.51115417	61.29991913	74.60653687	71.60083771	75.68898773	61.3231926	66.53755188	64.87821198	61.75773239	56.16846848	73.45098114	72.71956635	65.1733017	78.23151398	62.73534393	58.80205536	71.10895538	74.48556519	74.3899765	60.6608963	50.75352097	68.33750153	71.60598755	72.00404358	61.7349205	72.56768036	74.59498596	71.10669708	63.48739243	72.17536163	74.2552948	75.48929596	62.55202103	62.05606842	65.13207245	70.4883194	77.27098846	59.12291718	52.60766602	57.44567108	73.66098785
ACER2	74.35749054	58.81570816	69.42215729	123.3108292	87.41636658	126.7907257	103.373085	70.98967743	85.68392181	102.9666672	102.7773209	52.78274918	90.26250458	74.51463318	163.9345093	127.1813583	323.1626282	113.2420425	98.87269592	82.37031555	132.9288635	58.90096664	78.52047729	86.88208008	159.5617371	92.54631805	87.16142273	85.35879517	110.9476395	68.06348419	97.52451324	93.14129639	78.59951782	88.42185211	66.58290863	90.04170227	74.14784241	79.58905792	212.4764709	75.14569092	70.49681854	72.21750641	76.54266357	77.91573334	70.81635284	72.7412262	111.2034988	65.67085266	67.5878067
ACER3	222.2030792	366.0210876	428.5005798	423.4815979	413.0825806	412.8787231	219.6916504	246.5927277	330.9299622	376.9010925	316.5593262	229.2176514	350.3425598	283.9196777	452.1856384	371.1097107	480.2849121	279.407135	349.0466003	507.0922852	471.5636902	406.8623962	342.5696716	348.4803772	463.0180054	522.8713989	614.4974976	402.2816162	600.8654175	276.2047119	273.3244934	336.5651855	279.2861938	354.8639221	232.9699707	326.4194031	421.1210938	323.2089539	544.078125	382.3273315	405.0347595	376.4602051	336.3617859	416.2777405	398.690979	474.8898926	476.7559204	442.3427124	435.0391846
ACHE	133.4901886	183.3863983	246.193222	225.4508972	190.0359955	334.0838623	228.2097321	120.3106003	187.1377716	174.0649872	212.2636261	121.891716	190.8791351	172.1626282	208.156311	120.4788284	168.9678345	174.9968414	134.8656464	181.3875732	133.1799774	166.4342346	126.2744598	113.1345215	212.9818726	242.3436432	136.719101	164.6447754	183.6222992	173.5733185	178.5791779	198.2357941	110.2172623	158.5152435	122.7950363	163.9350586	137.6133575	127.9828568	332.2814941	173.0221405	119.1726227	153.0957336	157.067688	148.1132507	96.51325989	135.1609192	201.6315155	110.0811691	125.1813965
ACIN1	394.1144104	348.5901489	376.7457886	287.3620605	387.7276306	346.9826355	393.5541687	396.8220215	368.0111694	347.9090271	390.7582397	351.2337036	375.7940063	431.9161072	403.2123413	407.183197	359.8164978	391.4494324	341.0133362	368.6609497	377.93573	379.5431824	375.6851501	351.330719	345.3731995	339.478363	315.5461426	384.011322	381.6004028	392.6924744	363.130249	401.1325989	365.3699341	357.0609741	483.46875	374.0672302	383.3294678	414.5223999	350.2090454	407.78479	402.9733887	351.7709656	354.4673767	402.7792358	386.8608704	420.673645	352.4549561	422.5556335	382.1858521
ACKR1	130.2001801	76.64717865	72.77858734	74.57571411	61.44761276	65.07118225	115.9422531	144.0656891	86.5357132	77.85446167	114.7053452	106.3006058	82.23355103	116.317955	71.34397888	93.51696777	83.87187195	145.2087097	182.1508484	113.959053	97.73072815	137.4438934	172.3127594	218.0394135	86.49219513	102.6269913	73.06910706	97.57492065	128.9515381	95.04647827	90.64875031	85.39702606	180.944046	80.25911713	382.809021	126.21035	112.4546661	226.7445068	85.91275024	87.82897949	110.7933426	122.0308151	114.4253387	155.3680725	350.0508423	161.4343567	97.8505249	150.3444519	67.59754944
ACKR2	58.12254333	84.33257294	71.10519409	61.68986893	93.50305939	64.98870087	68.17453003	60.88308334	53.8400383	53.20545959	67.92767334	49.14649582	71.2094574	54.3686142	56.21046448	70.68070221	101.8183899	85.99863434	65.63222504	65.37670135	96.74129486	56.83340836	76.29189301	64.95948029	65.6322403	70.83895874	61.86896896	69.01795959	64.07746124	59.00385284	61.3705101	56.12969208	42.64754486	56.75307465	72.10479736	66.10457611	49.61675262	87.73723602	124.1383362	60.54615402	66.04161835	60.88171387	55.31742859	66.17725372	68.46089935	65.95534515	59.63843155	88.0176239	70.93902588
ACKR3	44.78162384	40.2086525	52.6088028	40.74325562	59.1312294	52.31999969	46.10274506	48.5316391	45.43606186	47.1586113	59.21976852	54.12882233	66.58634949	55.27006531	47.67815018	39.42288971	34.83261871	33.81203461	35.2120018	34.12980652	33.33526993	55.91500854	49.53329849	46.01115036	62.72351837	32.93112946	54.58673096	43.49740219	43.79265213	44.91758728	49.41760635	52.06912994	41.99157333	31.1663723	69.36436462	49.90633011	46.96382904	46.33811188	29.60825539	34.33638763	38.42236328	52.00563431	38.60140991	47.15389252	47.81672668	53.94378662	27.53589821	41.29828262	47.02262497
ACKR4	34.08758545	51.12192535	51.74443436	46.50379562	66.45600891	33.5868454	25.53682137	35.80325699	35.17129135	38.48630142	31.29030228	34.96300125	39.30846405	56.95363998	50.6469574	61.59008026	56.19692612	47.03960419	60.75081635	63.06122208	24.18375397	48.91725922	45.32073212	62.31129074	58.65208054	43.39479446	61.50183868	61.61532211	68.60321045	39.28917313	39.90534592	41.86774063	34.31983566	46.48625183	25.3638134	56.07661438	52.00800705	35.68420029	39.09029007	62.79193878	58.74118042	51.9370079	44.2655983	53.13264465	57.25258636	61.89476776	41.65415955	50.56676102	84.50730896
ACLY	862.6279907	788.4733276	918.7992554	1006.630554	1184.404175	1465.202271	1290.685913	775.8967896	896.960144	1059.47644	993.5473633	723.9289551	1078.786621	695.303894	1463.952271	867.2373657	763.0188599	1092.513306	663.1763306	711.8067017	641.2747192	679.7789307	845.8981934	658.817627	924.9719849	610.1773682	666.694519	998.1028442	814.1331787	820.4794312	764.0756226	923.779541	582.9972534	648.4470215	681.3416138	880.4653931	738.6530151	772.1738281	609.237854	528.5454712	732.868103	766.4285889	707.4407349	675.1691284	661.1171875	761.7398682	687.9064331	808.968689	916.34375
ACMSD	38.94032669	46.88237	40.39134598	34.88329315	40.00328827	36.54288864	50.07704926	35.86326981	37.09803391	37.40192032	34.42946243	47.82356262	37.44308853	38.82673645	41.85343552	95.17341614	48.22454834	39.46373749	54.08676147	43.71203232	36.23502731	44.67177963	36.90111923	65.94335175	79.04689026	38.65348053	80.87854004	43.43214798	66.21084595	44.61958694	37.0111084	38.20724106	34.34540939	44.04721451	33.05196381	34.56189346	38.72396469	42.62311554	39.23081207	47.58592987	39.26819611	45.69707108	34.42213058	40.85538101	39.66685104	41.2139473	36.18977356	35.02764511	52.45427704
ACN9	89.66465759	108.140892	115.1754379	102.5727005	106.6026459	100.1719284	99.2531662	89.63764954	87.39812469	118.5439911	87.52072906	92.76853943	104.2176971	90.35325623	100.1555176	94.17293549	102.5802231	110.2044754	106.0373077	99.93592072	108.440712	93.86719513	92.03806305	100.9686203	90.2962265	88.60276794	127.3754501	103.0161362	100.3008804	88.80132294	98.44229889	86.40921783	88.28414154	111.2379913	79.93547821	111.1390762	100.1567993	91.97956848	88.73601532	88.28554535	105.0853653	94.73329926	113.4129257	95.05437469	93.93718719	118.5733261	113.9302826	109.3886185	114.8934784
ACO1	690.3948364	820.309021	954.4596558	1246.192017	1209.364746	984.2276001	1002.480042	945.8640747	873.0351563	1224.70459	1016.662292	589.0678711	1258.947754	723.6800537	1367.165039	1290.697754	1216.072388	1475.675537	1130.721436	866.173645	963.7196045	899.1282959	905.067688	830.2250366	913.4615479	905.635376	972.6270142	909.8483887	942.7854004	670.3769531	882.2927856	1089.123169	819.4121094	890.8102417	589.5791016	947.2993164	1022.638672	1098.117676	794.0512085	878.5217896	1124.55127	875.456543	971.1434326	775.9735718	1047.076538	1112.484863	709.7079468	1037.68042	1223.217529
ACO2	1529.086304	1865.420776	2084.998047	2167.79126	2359.602051	2653.969727	2061.174561	1769.8396	1845.459229	2332.739258	2153.833252	1242.939331	2328.542969	1965.207031	2272.724121	2015.235962	1630.793457	1871.378296	1429.700439	1395.618042	1327.442261	1443.418091	1477.857178	825.8865967	2154.449707	1202.50061	1519.746948	1921.730469	1428.774536	1744.904297	1539.823608	2007.841797	1369.265015	1134.662842	550.529541	1451.640503	1633.400757	992.9030151	1743.868652	1299.415649	1338.03479	1550.406616	1590.893188	998.4083252	950.0079956	1652.415283	1315.364136	1183.071411	2442.208252
ACOT1	204.7794342	137.3580017	253.9514771	276.894989	194.5485382	388.1668396	447.3071289	187.3424072	281.0480957	208.8111267	222.6202087	225.4305267	236.9396362	236.2495422	287.9659119	300.8442688	287.6998291	310.2869568	203.4423523	172.5281067	248.7683258	186.3067474	286.4898071	175.7533875	258.3867798	155.9699554	167.9141846	163.9710846	187.5680542	205.2233582	240.0198364	162.6394653	187.0820923	217.987854	133.1209564	355.9103699	218.3985291	254.1902618	363.3977356	284.8249817	234.0165863	160.4421082	231.0132294	192.4949799	164.5271301	182.302887	274.0437622	180.3909607	200.4478302
ACOT11	400.656311	508.9549561	652.3815918	631.2209473	626.2147217	635.7573853	691.4973145	507.4620361	469.2115784	623.932251	614.1411133	300.7388611	486.2947388	444.5862732	522.8694458	474.8288574	500.9558411	512.7808228	475.7343445	379.0440979	431.4767761	497.8817749	399.1809387	271.6843872	501.1914978	364.5640564	409.6849976	500.2188416	306.5028992	493.5992432	469.7955933	638.3355103	370.9681396	316.8079224	83.4004364	393.3589172	438.4415283	200.5099792	468.6779175	434.7655029	393.8787537	364.184967	398.2206421	229.0897369	151.973999	361.1537476	323.50177	252.5461731	566.3435059
ACOT12	49.99974823	46.36000824	85.34638977	58.40785217	58.14994431	63.95180893	46.77295685	35.78199768	46.53417587	65.33573914	41.34028244	45.04823685	52.74150467	49.82324219	53.05944824	47.55490112	41.69554901	38.49913406	40.42827606	30.40278625	29.82501984	47.51678848	33.83392715	33.99417114	47.95996475	37.25516129	45.51319885	33.53442001	28.69036102	36.52891159	42.32169724	45.86465073	40.27735901	36.35627365	31.35218239	33.83124542	35.83732986	33.4502182	40.3431778	74.62443542	43.84008026	34.61043549	39.01265335	30.92843628	33.25810242	31.79143715	34.78802109	29.40745926	51.79216003
ACOT13	459.4295349	437.497345	527.909668	494.966217	615.1526489	472.8730774	461.489563	473.6282349	515.3295898	538.5889893	465.1618958	550.3746948	573.434021	630.9824219	491.8161011	463.2165833	389.234375	496.4391174	543.4278564	532.4436035	1085.617676	319.3662109	779.9973145	625.0626831	537.8834839	581.4406128	583.9057007	550.9902344	690.9614258	432.2051697	579.3847656	385.5172424	502.3025208	457.8280029	380.6900024	844.2269897	652.2890015	565.1367798	760.7470703	343.8712769	621.6433716	669.2162476	789.1265259	601.0496826	592.2677612	776.1651611	1110.960815	641.8404541	407.5634766
ACOT2	271.1296692	219.0307312	316.5166626	361.5784607	312.1587219	479.62854	397.3605042	244.6647797	295.2015076	292.2324829	289.0390015	282.390564	307.4609985	351.9386292	367.2770691	395.691803	312.7110291	414.6500244	293.4308167	260.9627991	345.5672302	235.2796478	290.4564209	217.4424438	340.4599609	184.815567	207.2587128	195.2462463	264.1593933	281.3861694	272.9293823	234.4015045	265.4746094	281.7104797	184.9239502	340.8721619	328.4917908	235.6115112	327.6786499	277.0656128	265.0389404	227.8348083	303.2662048	217.2028351	173.6751099	286.0364685	268.3136292	236.9236145	291.116333
ACOT4	53.11135101	47.3192749	67.71308899	99.29234314	56.86776733	74.2022171	64.30345154	42.86668777	51.80107117	66.59299469	57.84305573	39.9617157	68.56404114	48.78728485	65.16268158	55.10293198	63.44804001	57.8347435	42.24192429	62.23775101	47.80726624	48.76416016	50.14230728	47.64586639	57.97127151	44.80203247	51.64537048	41.60571289	39.06816483	46.35242844	50.11808395	49.07766724	33.23184586	43.01160049	41.85372162	58.92578125	51.61631775	39.09643555	57.66193008	44.35752869	40.72927475	43.61380386	45.48586655	41.49543381	34.63030624	50.16755295	49.35700989	38.17757034	66.42162323
ACOT6	25.89278221	30.78925323	23.92048454	30.57932854	26.27260971	25.85972404	37.10881805	26.11651039	27.05007935	28.19946098	31.26431465	27.16995049	30.57851219	33.68106461	27.82914734	28.16080284	26.6723175	25.81590652	24.11843681	26.82826996	24.91392136	26.86760139	25.83827782	31.28061676	31.87416458	25.20404816	29.57385826	27.36050797	21.99975395	26.09927177	25.20708084	28.81944275	28.17562103	25.65450096	25.12729645	22.33552361	25.09489441	25.04617119	30.93645287	24.69692039	26.41665268	24.78703499	27.77268982	25.02289581	26.92126846	24.8243351	27.72060394	26.89379883	30.02409172
ACOT7	327.3193359	405.0436707	440.178772	462.2381287	417.4199524	391.8043823	502.9972839	354.4090271	388.1790161	387.0959473	358.9190063	322.4136047	419.0487366	530.3815918	423.068573	504.7658386	370.6190491	501.9438477	522.8869019	430.0126343	377.8619385	403.7359314	423.3136597	388.2774353	517.9781494	357.9291687	433.4610596	487.6287842	360.9706116	480.9546814	400.3844299	363.1451416	387.0525513	379.4128418	320.9078064	459.7175598	396.9432373	362.2197876	436.0028687	468.7890625	405.9415894	466.513031	450.7394104	372.8034363	348.4733887	461.5667419	344.1607056	404.2705994	543.1677856
ACOT8	328.041687	302.3677673	462.4024963	434.9858398	488.9283447	554.2337646	476.7012939	323.4429016	367.6166382	499.8902283	413.9829407	307.035675	384.4588318	334.6719971	414.879364	346.5816345	310.4750061	376.4827576	320.8352661	359.1143494	453.4151611	270.0902405	297.3752441	245.641922	383.1830139	293.2029419	312.0345154	366.2915649	305.0629272	402.7849121	334.9264832	424.5715637	297.0795898	283.7315674	230.2382965	343.769165	391.7992554	242.4262543	454.543335	347.3161926	309.540802	321.5545349	314.2336731	241.7825012	212.3485413	302.6639709	329.7304077	244.7473755	347.1246643
ACOT9	204.9056244	192.8948059	244.4862061	276.4741821	244.7650604	239.149765	166.4690094	160.8133698	191.6684418	213.8806763	215.37323	178.260498	218.4355316	178.9443512	170.4658508	246.3012848	296.5753784	266.1210938	239.8575134	295.3619995	256.2824402	298.5052795	277.3895264	322.4034424	236.3475037	271.3673706	280.3642883	230.5931854	395.1559143	194.824585	196.6034393	196.2924805	198.2718201	279.8644409	328.4269409	232.1485443	241.3424835	259.4960938	182.7181854	218.2473602	235.1396027	291.690979	207.9112396	365.6917419	402.5566711	289.546875	298.7966614	345.1368408	225.9142456
ACOX1	1195.781372	1626.46521	1836.000488	1754.22229	2085.419922	1881.442017	1173.116577	1385.851685	1645.956055	1933.780151	1701.808472	957.0297852	1918.4021	1612.676514	2347.08252	1727.302734	1147.262207	1479.529541	1130.839966	1165.586182	1457.810669	1076.734619	1189.015259	536.2311401	1740.126099	882.302063	797.2290649	1443.54541	1037.627319	1313.645142	1321.474487	1802.368408	965.168335	716.0307007	267.447937	1216.289673	1099.431641	474.6028442	1476.718994	1254.339233	805.6565552	1088.030762	1062.886719	592.6210938	475.1195068	1026.2771	1168.072632	630.6141968	2061.472168
ACOX2	274.91922	389.6239624	393.4567566	325.8860168	447.3642578	498.3269043	413.4297791	354.9420776	441.8139954	723.9768066	503.8883057	238.8126526	394.7202454	402.148407	515.2713013	383.1879883	218.0001221	341.5584717	255.4985352	189.1934052	171.3830872	193.7284851	313.3188782	103.2061157	575.0448608	117.4669724	143.2915955	262.4126587	216.1522369	338.3954773	321.7678833	421.8123474	342.8499146	120.0586014	65.64356995	297.0545959	271.4466553	93.82800293	258.1625671	322.28479	230.4817963	177.6850281	259.3719177	95.03687286	106.6222839	205.6263885	170.6278687	147.5727844	437.8060303
ACOX3	213.0912018	221.8997192	234.7507782	238.268158	265.6260681	253.4663544	246.1734467	227.0841217	212.8196564	242.2165985	221.8148346	197.0095215	220.2307129	279.0775452	298.4526978	254.3245087	236.3592682	253.5071716	219.614502	238.3184509	234.1740875	197.105896	246.4973907	216.7554932	302.4132996	267.7850342	231.9386902	248.8260498	286.9137268	231.0759583	204.6433258	249.4114685	204.9532471	255.4341736	220.7541199	209.2461395	265.6580811	263.1506958	293.385437	251.6250153	259.3913574	241.1555786	259.223999	256.6091919	236.6790924	259.8573608	317.3575745	245.0033264	250.5595245
ACOXL	41.40058517	45.18870926	38.50515747	36.65737915	35.86277771	35.30410767	42.33130264	35.22693253	35.44368362	31.68275642	36.78589249	33.41146469	35.72987366	45.54722977	37.01055908	35.14870453	35.78849792	38.731987	35.12750244	32.89950562	38.11581802	37.81185532	37.06266022	38.26532745	39.54937744	40.78677368	38.6872673	30.10942078	34.13415527	36.50060654	31.97315598	33.79980469	33.56295013	35.26126862	62.86508179	37.27661133	39.71382141	36.43427658	39.57090759	33.42439651	38.6126976	38.0325737	34.12778473	38.11164856	52.61386871	35.37240982	33.90703964	38.18515396	37.19836807
ACP1	439.2611084	442.2602844	455.5958252	543.2214966	560.5742188	510.1338806	352.1545715	455.7054138	453.9155884	542.8285522	377.6332397	425.5363464	425.862854	394.5312805	465.733429	471.4703979	529.7913818	431.6104431	476.4237671	423.8126831	542.4782104	369.5799866	441.5341797	416.2804565	410.8276978	397.4664001	419.5551147	437.5397339	427.4347229	390.7184448	432.7650452	381.3643494	408.3733521	419.5570679	344.736145	476.9974976	506.2766724	500.0482178	417.8528442	433.2177429	504.0000916	476.0206299	418.6392517	418.212738	435.2020264	553.1295166	471.0097961	458.9365234	462.335144
ACP2	615.5285034	597.5674438	826.8895874	851.9841309	770.0032959	849.8625488	794.2643433	638.5120239	566.0490723	753.0775757	652.0817871	490.8205261	731.9306641	698.7492065	812.6646729	754.0957642	720.8690186	830.2404785	598.5195923	835.2009888	542.0712891	582.3754272	543.4677734	544.8050537	932.8803101	536.1431885	682.3372803	725.1149902	718.968689	661.2333374	574.1766968	690.6998291	545.7984619	633.4408569	618.7658081	594.2809448	737.368103	612.8305664	652.4005737	611.9801636	662.616272	660.4793701	623.7892456	766.2009277	682.3615723	666.213501	469.4107361	660.0810547	834.2988892
ACP5	371.3244934	126.0237961	157.3994598	213.4884491	166.4357147	137.8883209	187.6937408	223.7037201	158.3533478	162.5677795	125.4194946	341.9190369	137.39151	231.0602264	124.0896454	177.0402374	166.832016	184.3779602	148.550415	258.7047424	151.4734039	308.1905212	159.0110779	375.7882385	225.6753387	201.0905457	200.5880432	197.7477722	340.0689087	384.993042	286.6210327	136.8618011	171.6352692	472.6534119	472.7203369	193.4194946	262.53125	410.8969727	162.8526459	212.1118774	238.7034912	344.8264465	304.0632935	486.9957581	512.3563843	337.234375	202.1235962	422.535614	155.1773224
ACP6	131.34935	126.9083557	104.9808807	113.4420319	144.9211578	102.7543411	117.5032959	122.0297546	146.4828033	125.4977188	113.9888	110.2650146	121.5969315	113.7437973	134.901413	171.6056519	207.8413696	189.9904327	172.0012207	154.5519409	200.3596649	104.033287	147.9514465	213.7667236	134.3599396	145.2954254	115.8579712	157.640976	161.1782379	130.1658783	132.8740387	110.5308075	112.5802536	170.0043793	122.8312149	168.9563141	182.0900726	195.4825745	175.7263794	154.4519806	171.6691589	124.7737961	164.4860535	151.594223	145.4037018	198.3779449	143.1915283	160.4474335	158.9499664
ACPP	48.59645081	71.7709198	63.09267426	51.01911545	68.03272247	56.13814545	38.5630722	34.60598755	59.22822189	51.31665039	38.09666824	47.42947769	53.54166794	71.03028107	85.42123413	90.68697357	169.8418884	157.2679749	95.59897614	167.0383911	214.1014404	55.20413971	132.5232544	95.99820709	126.828186	337.6483459	132.5034637	160.8825531	212.2840271	85.75318909	38.39664078	67.77780151	87.39118958	131.0927887	60.51108551	115.0980072	116.7393723	137.5440216	180.0019073	180.5253754	112.0767365	143.1920319	100.7067337	130.3160248	114.4498825	166.8844147	248.3812408	109.9152679	113.8922958
ACPT	136.1479797	134.0900421	145.572052	154.6733246	126.0489807	138.4238586	178.4277802	132.4989929	153.8805847	140.0866852	157.9504089	122.7154694	147.2980194	173.4693909	137.6545715	128.9352264	136.1503601	135.1685638	147.8095703	143.5694733	150.5401917	164.3144073	131.5191956	127.0742874	134.8972473	147.0851593	154.1721954	130.1925812	108.2686081	145.0513306	137.654541	147.1921844	136.6098328	140.9815216	135.9010773	117.6795197	125.528801	135.0482178	140.2895355	167.2336578	133.9206696	137.0560455	135.9654083	132.8649292	113.0655594	118.5087051	106.5358734	122.3259659	115.9129181
ACR	70.43560028	127.5762177	105.0810394	90.49874878	92.39839935	110.3951797	141.9329529	106.8972855	108.8136597	126.577652	118.1362381	75.61178589	102.6610718	127.3251877	116.1405411	96.27983856	87.79242706	80.59898376	122.0636063	77.75800323	137.1451569	90.56286621	120.9022293	81.19109344	99.99607849	102.3050919	148.3086853	145.5887604	93.3473587	81.92008972	76.87405396	110.0601196	122.0844727	116.1987534	75.03753662	99.68417358	66.79586029	76.95623779	164.9337769	120.6733551	84.33456421	83.60134888	114.0449677	88.43451691	72.77098083	97.21903992	110.2094727	62.31772614	103.2752991
ACRBP	166.6138458	168.5193024	216.3517151	263.5265198	177.2565765	216.3635406	213.7437134	164.7549133	167.722702	256.0555115	200.3580627	139.0819397	161.7403412	149.0005951	203.8928986	152.7353668	157.5909119	214.5217896	206.7577972	128.6520386	104.1861954	150.1473541	134.0947723	107.5038528	180.9140472	155.009079	143.0343628	156.1627808	121.9716339	151.0898132	146.8630219	195.9629974	139.1235962	123.4861221	143.7910919	135.4369507	135.0387878	101.7196732	143.3339691	131.7324066	102.3856277	112.0944443	116.3781052	110.9568024	113.1870728	97.31910706	160.7726746	112.9275513	165.5255127
ACRC	32.80395126	32.15488434	31.5965786	29.21530533	44.04657364	32.09822083	33.86526871	34.28956604	31.31741905	25.52730179	27.2293663	40.90732956	27.43031883	42.76008224	36.30419922	32.53752136	27.74709129	35.2375679	33.99296188	32.73822403	37.34722137	33.10422516	40.24309158	33.21128845	37.69923019	33.12274551	32.1119194	34.23729324	44.51989365	38.10560226	32.53245926	35.00877762	43.52422714	37.0452919	60.65571976	37.6039772	29.49422646	36.70315552	38.02680969	33.63333511	32.51848984	41.10873795	41.75686646	37.2377243	46.33313751	41.18141174	37.31735611	45.60874176	27.31689644
ACRV1	23.00682068	25.88885117	21.88520622	27.16116333	26.64897537	23.35131836	30.95157242	22.45645714	27.63961601	26.49560165	26.57375908	24.05794716	25.23571968	26.76800156	23.82355118	23.95675468	21.44935417	25.4197464	27.09180069	23.28367233	25.68908119	24.89002991	23.08019066	23.27367401	24.63770676	23.88775253	22.53213692	26.02600861	21.20079422	24.24838257	24.7530899	25.70688248	25.58823967	21.68987083	28.86345863	23.15689659	22.950243	23.39331818	27.00598717	26.10081863	21.55874062	25.47686577	22.37973022	27.87467575	25.25099373	21.06800842	27.65723419	20.16773796	22.18817711
ACSBG1	43.76387024	42.40901947	59.45279312	60.38534164	47.07343292	45.74919891	67.48379517	53.15954971	49.76888275	51.31767273	58.43849564	48.0351944	63.07730865	60.71409988	45.78892517	52.31505585	52.47440338	55.40537262	57.90364075	49.57172012	60.16168976	54.12423325	45.06437683	48.29960251	47.45223236	59.52094269	55.00993347	49.58604431	37.56534195	52.98082352	49.10305786	45.55547333	45.08036804	54.12689209	49.21945572	44.22462082	49.13681793	49.28323746	64.64783478	51.65591049	44.14448547	51.87598038	54.47080231	51.60215378	56.23450089	39.06975174	47.99598312	47.83980942	56.43651581
ACSBG2	22.2291832	20.88886261	22.04132462	26.71740532	22.29466438	21.37210083	28.53746414	23.30170441	25.23048973	23.65688324	23.79608917	20.87682533	21.78382683	23.45194435	21.86487389	21.12357903	21.67685509	21.79370117	24.2346077	23.59091949	22.93808746	28.32916832	22.1299305	22.99844742	22.9263382	23.56421661	26.98716927	23.47343445	20.93385506	24.36451912	20.89639282	21.60572815	22.39719009	23.98347473	23.44456482	21.9930439	20.50345802	24.19020844	27.21894073	24.29766083	21.32640266	19.29818344	23.21308708	21.03450203	25.2030201	20.92497063	22.2084198	21.08817101	24.9152813
ACSF2	506.0379333	607.3087769	448.7822876	806.9926147	1051.127441	819.5570068	646.0328369	565.7076416	597.2379761	898.836731	514.571106	272.6114502	633.6938477	439.8981323	860.2928467	321.2037964	198.5051117	384.8164673	250.3505859	176.3078766	505.5568848	248.2616119	298.5016785	115.4091415	667.463501	108.0916061	132.1466827	450.0648499	159.3449097	477.8239746	512.9529419	672.916687	264.645813	106.615387	146.3881073	316.324707	298.1138306	101.0675201	386.157959	158.3178864	182.562149	238.5213623	230.0416412	127.4085083	107.321022	163.1638641	248.6997528	105.6977081	467.3363037
ACSF3	197.6204681	227.7830658	194.1979218	245.677124	226.0525818	192.3622131	242.5399475	195.9302216	189.6589966	226.6419373	188.1160889	201.0042267	180.0973511	231.5246735	196.4465485	197.7666321	163.3808441	184.7395477	159.6812592	149.3443298	171.4759674	162.1762085	174.1003571	122.0314636	178.5548096	137.7314606	153.2908325	187.3616028	141.6044312	207.9351044	184.689682	187.7367096	174.2402802	165.8562469	202.2111664	171.822525	181.0474396	176.0444794	168.8034515	204.543335	168.7291718	145.7711334	179.8546448	119.4267044	145.905777	173.2930603	165.2258453	185.8379517	237.5480499
ACSL1	124.9284286	65.9626236	53.13446426	134.7530365	134.2328491	286.8274536	45.73773575	88.33451843	101.1618347	134.5714417	153.7631836	87.42279816	69.86588287	56.84680557	127.7902069	296.2538147	184.6193848	350.5145569	254.0233307	545.2730103	219.4810181	161.5392761	273.6710815	329.0016174	162.4800873	223.7589722	187.0487823	179.8995972	462.7498474	102.326561	88.61538696	63.17470932	104.4384842	393.1287231	1056.313232	178.9690704	147.9313812	432.0864563	151.8864441	168.4599304	162.3831787	168.1343842	148.1294556	910.8829956	1077.437134	341.680542	280.8967285	359.4165955	101.6723251
ACSL3	298.6288452	317.5454712	326.5303345	458.8680115	577.2660522	465.684845	269.3302002	314.3748474	290.1974792	341.8576355	277.2037659	226.2898865	376.9865417	237.299881	424.8143005	318.658905	569.6505127	488.4159241	344.8720703	415.8696594	562.1459351	333.797699	441.9566345	487.1745605	318.0300903	493.5147095	471.0100098	414.9811401	540.0906372	269.6727295	312.4196167	375.2948914	263.9703674	405.8442688	279.5324097	388.4338989	408.2997742	396.8505249	466.1333313	387.8197632	420.3479309	414.6712952	303.3993835	452.3878174	338.380249	497.0374146	446.7909851	459.0774231	306.1732178
ACSL4	111.754631	77.11445618	90.39685059	44.97993469	66.27778625	69.73715973	32.99505234	87.40855408	60.16044617	62.35046768	48.90560532	119.6266556	97.33223724	91.27158356	91.45291138	218.9467468	207.0283356	213.0690002	222.6965485	270.3522949	74.63005066	162.816864	242.2554779	560.921936	128.0066071	176.8163147	228.9135742	229.3607025	737.5992432	161.6921844	86.17171478	70.87554169	130.2139587	298.1112061	825.6154175	250.7475586	173.6754761	467.4367371	72.16296387	168.2344818	168.5801544	325.7510376	170.1706085	792.7084351	1014.841736	329.7201233	197.8391876	429.4375	138.7275238
ACSL5	3015.745117	4329.11084	4643.664063	3572.148682	4222.530762	4571.299316	3398.803955	3478.286377	3436.880371	3719.404297	4034.565918	2220.430176	4528.399902	3561.559082	4871.330078	3858.820068	3314.147705	3866.430908	3497.757568	3180.944092	2197.100098	3859.288086	3080.57373	1600.596313	4422.703613	2301.189697	3572.045898	4125.236328	3184.286621	3250.240479	3170.018799	4481.177246	2721.443115	2486.250977	441.7625427	2931.362061	3138.36792	1336.104248	2482.253662	2778.469727	2911.617676	3298.636475	3066.532227	1868.089722	1414.341919	3665.641113	2465.655518	1946.894165	4774.648926
ACSL6	55.96596527	63.05634689	54.15792465	55.76201248	54.00452042	47.5875473	67.17074585	50.65421677	59.34786224	57.59407806	57.70163727	54.08731461	67.07033539	87.25763702	71.03894806	97.78282928	101.2345123	90.13093567	72.20954895	69.04503632	47.88826752	78.83345032	72.88697815	44.38912201	112.5849228	53.43199539	67.18647003	69.48737335	53.09570694	73.35656738	54.29394531	54.76288986	49.89369583	61.46679306	49.64078522	66.11154938	63.53839111	52.87846756	54.45283127	66.26306152	61.48893738	60.68183517	66.85063934	47.45056152	49.22678757	62.45710754	43.51080322	54.75389481	177.143219
ACSM1	37.88196564	34.22841644	35.6434288	40.19548416	41.69124222	32.36237335	47.09540176	35.99292374	35.56682205	32.02182388	41.03388596	34.34679413	36.05371094	41.46640778	35.35778046	44.40849304	37.39735031	39.33203888	42.51704788	42.0414238	47.00073242	36.69300842	36.97899246	37.66902161	33.56435394	40.33683014	49.41033554	31.93048859	35.44584274	36.06620789	33.97814941	36.19030762	35.39258575	38.36329269	32.01485062	39.8832016	34.27956772	39.50896835	49.88246918	40.96469116	36.42398834	30.94413757	35.36558914	32.96423721	31.21700478	31.41673088	43.92798996	33.90329742	39.64272308
ACSM2A	21.55280495	38.14068604	28.50220108	26.11932373	26.7632103	28.37192535	32.57523727	29.0483799	26.42773438	24.09356689	29.22459221	27.14068222	25.44358444	31.2269783	30.3923111	27.67217064	27.95748901	25.45025826	30.17524529	23.36632347	25.6137619	33.0059166	24.81280136	33.01045227	29.22717667	32.99118042	41.89269638	30.95895958	21.9781723	33.40050125	23.2076416	27.24386406	25.64833641	25.81658745	25.79051781	28.35793877	25.41486359	25.36416054	46.18454361	38.51452255	20.07383728	32.22581482	22.81806946	30.01235008	24.59895134	23.85846329	34.20078278	27.25483131	32.1398468
ACSM2B	26.82803535	30.36047173	29.52356339	34.68426895	27.81386375	27.27153206	42.8537941	27.44997978	29.80431557	29.51206207	31.39860725	29.7790451	32.59754181	31.43170166	31.1205883	29.49053574	27.8578167	24.6505661	27.06051826	27.02362823	30.40314102	29.40184593	31.26144218	27.56409836	26.5955677	27.30866432	23.49349022	23.86331558	22.64316177	29.97144508	26.9701252	28.40435028	30.9119072	30.30125237	28.87921333	26.15896797	25.30874634	29.58420563	35.89788055	32.03549957	24.40706825	28.17209435	26.70432091	27.25938225	26.88912201	25.70654869	27.88164139	26.51276588	23.60959816
ACSM3	102.8224182	94.09355927	98.4387207	66.34729767	174.7131653	111.1741867	74.06661224	104.8486252	66.13075256	151.1134338	68.22000122	69.85682678	87.14086914	65.02044678	78.46326447	100.4484482	148.2882538	106.5209122	93.64731598	106.1065979	397.1980896	63.9078064	142.774765	106.6740494	70.93241882	95.35659027	108.3969955	86.1484375	81.82634735	59.24688721	98.91461945	96.26980591	107.4779892	108.9093704	33.04375076	117.2635803	140.6118774	93.84601593	114.8500061	59.56525803	143.38237	97.77727509	116.6048737	75.71573639	97.21318054	166.8433838	192.5943756	93.41144562	113.7004089
ACSM5	31.34614182	40.81172562	41.69620514	41.51643753	50.46705246	39.94248962	59.61595154	51.54319382	45.17266464	39.55123138	47.56035995	44.42260742	37.26215363	40.48456955	43.756073	42.71190262	38.28062057	43.89113998	46.7197876	35.96229172	40.68668747	44.38005066	40.81359863	43.1355896	43.490242	44.93639755	44.13891602	38.52794647	38.54436874	45.93088913	49.00844193	37.99268723	45.13670349	38.5188179	41.31625748	35.52373886	43.65421677	38.38998032	54.4563942	45.99368286	44.86989212	37.11367035	41.30229187	32.73210144	35.06917572	32.12005615	40.25240326	33.67061615	38.76837921
ACSM6	24.91147232	32.19179535	29.92042923	32.49166489	35.33101273	32.26181412	33.6703949	24.48960304	28.93943596	29.81909561	30.54080582	29.34844971	30.9873085	37.8254509	29.48521805	33.06221771	26.99827194	26.81622314	32.61334229	27.81355858	29.80250549	32.18106842	28.72842789	35.17769241	30.35824203	31.27835274	47.02358246	33.35526276	24.56188583	32.67351913	31.02755356	28.24539948	26.81522942	27.08204269	30.43307114	30.07154846	21.720541	30.67795563	34.93228149	32.51747894	32.89165878	35.33254623	33.18497849	26.78106499	32.87651825	26.85753441	30.33509827	29.31426811	31.28815079
ACSS1	404.5793762	455.2749634	391.5930481	458.4256592	501.1585999	548.6138916	525.1361084	438.3035583	518.9702148	564.965271	524.8670654	353.5812378	368.3115234	407.2139587	523.256897	383.2822876	300.7931519	430.3770142	345.5215149	273.851593	294.5055847	316.848938	300.4370422	185.1216125	440.875	203.6907043	181.776062	320.1172791	224.842392	383.7841492	394.6003113	559.5021973	352.0202942	256.1398926	299.8294983	359.5599365	349.2065735	247.2575378	363.9036255	275.3278809	277.250824	283.2259216	304.7265625	194.542038	226.2465973	263.0784912	266.7210083	223.5261078	406.4908447
ACSS2	504.702301	763.5938721	873.8984985	1014.131958	1132.839355	976.3198853	1094.671021	762.8937988	841.229187	876.6103516	1015.245544	445.514801	863.1817017	1024.432129	1070.043701	824.5015259	802.7398682	1105.29541	827.4926758	821.4460449	1158.054443	658.2364502	872.0379639	359.0391235	879.0869751	867.6257324	533.7836914	827.6013184	685.9417114	791.9215698	840.4824219	944.2792969	816.5343628	636.6119385	164.9420776	981.2450562	939.6281738	649.4784546	1551.206909	865.1355591	972.4723511	677.5440063	940.5269775	495.8337708	388.5433655	869.8753662	954.5877075	635.7319336	855.4361572
ACSS3	47.12028503	61.08076096	46.06442642	49.15021515	73.40162659	56.03975296	53.49431992	64.86168671	60.23523331	89.02966309	56.26345825	56.88284683	61.06643677	55.04173279	44.38237381	35.96274567	31.6109066	44.43114471	46.00402451	38.79292297	43.0825386	49.54573059	77.16809845	56.64400482	40.82046127	50.42235565	44.46241379	39.61313248	64.32337189	50.70075607	56.9029808	57.96010971	91.48763275	44.41752625	77.29682159	66.15764618	73.20320892	53.93571091	35.61071777	46.06856918	78.76251221	53.84611893	66.71465302	66.16663361	69.63121033	62.46166992	42.42146683	87.80983734	40.67540741
ACTA1	288.4303894	303.6699219	311.4827576	347.2633362	256.1142273	270.8448792	411.6533813	299.7316284	330.3468933	310.9053345	311.6304932	321.7292786	389.901001	326.2050781	296.1488037	284.2783508	306.6790161	276.6166992	357.459198	287.3330078	334.337738	366.6658325	274.2698669	328.0090027	315.0846558	353.1361694	311.6429138	302.9945374	239.08284	367.8485107	313.2421265	298.6574402	328.9959106	376.3641968	324.1881409	293.1577759	267.496521	316.026947	308.0501404	328.5521545	264.28125	311.5380554	305.3544006	353.846405	290.2044983	266.067688	253.7558441	267.3986511	252.975235
ACTA2	580.9766235	425.8613892	703.2650146	300.1965027	712.6482544	299.9928284	964.3850708	1052.880859	803.8001709	831.6924438	1700.531372	1644.436157	1286.050049	766.7793579	750.6637573	724.4471436	432.3744507	1375.304199	1082.703125	490.769165	703.9987793	534.3193359	3470.293213	1382.882813	668.5960083	681.0645752	488.5379333	576.2097778	1044.802246	795.8232422	826.715271	739.9473877	2262.55127	956.4890747	1690.773804	1551.3125	963.1047974	1291.619141	350.900238	194.52742	1407.729004	939.831604	1059.424194	795.2977905	1392.950317	980.7282715	509.3856506	1601.133789	424.5473633
ACTA2-AS1	68.91209412	83.89657593	63.22673416	56.10475922	63.75529099	53.61346054	76.37973022	95.80309296	66.37902832	64.85738373	63.86747742	79.62504578	72.29242706	91.13648224	63.51003647	82.37309265	53.67622375	59.75494766	58.10307693	56.97994232	68.5909729	61.59490585	79.41274261	58.38661194	68.11901855	62.80026627	51.28933334	57.78329849	79.46710205	74.6932373	68.07803345	69.8729248	77.08844757	64.9236145	117.4580917	69.35325623	58.69082642	73.49371338	62.91932297	83.31152344	70.78032684	71.43772125	68.03772736	64.24954987	74.53768921	69.25423431	71.5093689	82.88445282	70.99053192
ACTB	8598.169922	8530.125977	8774.581055	8879.467773	8360.585938	8996.138672	8306.323242	7908.053223	7134.351074	7969.256836	7819.075684	8564.248047	9214.37793	7717.852539	8001.081543	8006.583008	8841.591797	8836.936523	7880.632813	9277.757813	8147.519043	9714.182617	8621.336914	9391.332031	8210.188477	9322.625	8902.288086	8655.158203	9286.035156	8444.186523	8181.154297	7773.085449	7468.321777	8686.646484	8886.996094	7892.413574	8402.493164	8793.708984	8621.935547	8757.061523	8191.923828	9254.058594	8327.177734	9930.717773	8178.513184	8530.022461	7978.427734	8925.662109	8595.305664
ACTBL2	21.49579811	26.57461357	22.73329163	25.87050819	21.88264847	25.54074287	34.64394379	25.6342659	25.00652695	25.12808418	29.91125298	22.50338554	27.87060165	29.0191021	26.30257797	24.31541824	27.72482491	24.4788456	26.49819756	24.699646	28.4497509	28.25349808	29.92002296	28.56363106	21.62898445	26.46165085	35.59492111	21.65407562	23.72905731	26.23138809	24.12836838	23.81510735	22.07347298	26.73307228	27.07675552	23.62640953	21.57942009	22.38239098	24.55747414	27.02709198	20.84306145	23.02706146	24.25566292	29.11266899	25.02796745	23.72906876	22.07448769	23.72177315	19.88086128
ACTBP2	1659.559448	1641.959595	1619.053955	1838.649048	1676.369629	1694.307739	1550.889404	1486.204102	1452.758423	1585.80542	1332.978516	1709.038086	1796.528564	1470.052979	1588.838989	1545.328247	1745.444946	1716.046265	1570.261597	1813.960449	1742.936279	1915.081299	1700.55835	1686.518188	1553.000854	1845.239258	1926.17395	1921.868408	1821.900635	1642.605225	1545.066528	1604.015259	1625.699829	1790.055298	1738.459106	1711.442139	1816.839966	1696.565308	1633.932373	1643.969238	1610.935791	1925.865601	1685.225708	1928.509644	1532.290405	1735.640381	1719.133545	1829.55957	1741.773926
ACTBP7	986.2747803	1130.062622	1078.034546	1097.927612	1048.524536	1115.380737	1044.912354	942.7645264	955.6525269	1020.247192	915.9967041	1195.946411	1223.286621	1076.570313	1069.673462	1136.944702	1142.618774	1121.452148	1061.485962	1151.22937	1134.386719	1342.231323	919.7598267	1234.515625	1120.995728	1247.732666	1124.904297	1126.907959	1073.145508	1110.625732	1100.91748	966.9160767	1054.963135	1204.436401	1098.522827	1104.380981	1163.156616	1103.099854	1146.043701	1010.349121	1031.579712	1334.470337	1074.265259	1212.007324	1009.716919	1106.932617	1159.68689	1147.871338	984.0458374
ACTC1	50.43141937	57.25515366	59.6462326	65.81854248	58.70394135	74.85935974	63.43338776	45.8194809	59.98552704	60.13035965	76.21762085	66.22624207	69.10071564	49.10014343	69.71812439	59.92442322	68.46083832	58.41537857	75.55769348	66.23988342	57.01379395	77.36441803	75.63751984	72.0901947	71.95027161	66.88874817	73.15609741	56.76033783	65.64213562	62.78063965	52.81023407	62.20960236	59.71892929	67.80677795	54.11415863	61.83342361	62.88555527	54.96463776	70.72151184	55.67012787	61.41199875	72.42366791	56.56012726	81.81296539	54.34205246	64.71383667	54.29001999	59.44113541	45.91479874
ACTG1	5993.623047	6001.689453	5965.854492	7481.346191	6001.513672	6908.150879	6233.817871	5617.817383	5286.391113	5647.348633	5181.322266	6455.880859	7244.964355	5589.790039	5422.065918	6061.005371	7076.321777	6133.971191	5920.251465	6457.276367	6420.715332	8048.274414	6313.243164	6622.60791	5718.569824	7007.046875	6125.147949	6167.160156	6169.330566	5382.254883	5452.601074	5615.796387	5696.375	6636.753906	6317.288574	5678.256836	6295.011719	6571.647461	6341.896973	5985.489746	6152.550293	6770.524414	6203.908691	6863.841309	5969.12207	6564.436523	6073.30957	6919.819824	5841.406738
ACTG1P1	1395.540283	1407.143311	1401.062866	1681.275879	1471.910889	1473.861206	1261.186401	1163.842773	1217.110596	1391.104736	1215.584106	1489.034912	1466.698608	1301.136597	1309.545532	1258.670532	1535.80127	1231.830566	1348.700562	1345.036377	1451.477661	1585.794556	1139.042847	1396.755981	1315.819336	1422.584717	1475.040894	1451.461304	1417.699219	1445.33313	1330.671265	1413.533447	1332.902832	1544.948486	1356.990356	1525.454102	1420.316528	1290.860229	1375.652466	1622.735474	1264.185181	1506.353149	1419.210815	1470.235352	1215.429932	1455.574707	1255.074341	1447.399414	1226.926392
ACTG2	327.5800171	436.0341492	870.2362671	290.4628906	855.1375732	235.1102295	982.0251465	663.0137329	1086.344604	898.7078857	949.831604	401.1613464	1629.323242	392.6918945	985.892395	796.9840698	297.8968201	1669.879761	749.326355	389.7671814	745.116272	611.7814331	4487.288086	420.4620972	482.6717834	429.2818298	370.8034973	621.833252	471.5926208	559.2878418	803.3076172	721.3780518	1627.776733	967.0784302	357.8999939	1847.882446	651.8503418	864.5936279	235.2759094	92.48531342	1129.195435	672.6630249	690.1241455	539.8672485	681.8536987	628.7874756	368.8032227	1044.950928	329.5625305
ACTL10	87.31226349	87.75083923	100.5702133	99.37351227	69.4269104	88.4197464	132.2554169	98.16488647	107.8596497	94.68520355	104.4689331	84.99576569	99.13153839	94.62788391	101.7876511	109.1715469	100.5103531	92.71928406	115.7230072	87.95737457	103.6943588	110.581604	84.20459747	101.8787003	115.2812119	114.1797867	91.91011047	101.8285294	71.9370575	97.63213348	97.49539948	104.0172806	97.65316772	105.561615	103.9056931	81.97978973	75.7312088	97.11173248	118.3126221	95.38027954	89.07683563	90.15182495	94.26100922	99.73223114	100.1515961	73.43809509	88.84225464	93.94844055	95.43766785
ACTL6A	163.179657	197.8397827	169.5137939	185.8872986	181.4369965	183.7598267	98.61740112	145.8631439	162.0028534	173.291687	130.71492	160.9339294	157.7691803	134.8643188	149.9003601	157.9113617	166.4038391	151.1471252	162.0985107	163.8084717	185.3036804	164.9604797	146.4591217	152.7255249	125.5862274	150.7169189	167.4707336	172.0034027	177.3668976	129.6196899	162.7031403	155.4812622	162.2525787	127.9511566	141.3447266	185.5855865	192.1766205	182.4813538	125.7400131	111.8282089	197.2205048	161.4913635	167.5735474	138.4105072	184.1877136	179.9483948	177.8641357	215.2923431	149.2758331
ACTL6B	73.4193573	73.06678009	82.71365356	76.68695068	63.46805954	77.57714844	90.35657501	72.8946228	79.74388123	71.90872192	90.98288727	64.59079742	76.65085602	72.05519104	77.9617691	64.61357117	68.83969116	67.58177185	80.09370422	78.78967285	71.20298004	80.76698303	59.53469467	65.40462494	76.19928741	77.86444855	59.69719315	65.61965179	54.38685989	85.81050873	73.87606049	73.41183472	74.24301147	69.81157684	66.31604767	68.62097168	63.13386536	63.11609268	77.65651703	83.11223602	66.89003754	62.76931	73.47436523	67.87306976	69.32266235	59.31855011	63.42435837	64.60560608	63.5000267
ACTL7A	35.88778687	43.80453491	40.64828491	44.15843964	35.42863083	34.30964279	50.73817444	36.58805847	41.05378342	36.08988953	39.63411331	30.41213036	40.89205551	40.51800156	37.67709351	45.3677597	45.75634384	48.55608368	47.93054199	42.78599167	38.09353256	44.83534622	36.32799149	39.33922577	39.71136093	45.25975418	40.77410507	40.12467194	33.68665695	34.98557663	36.11270905	36.41268539	42.09062958	45.44078827	35.81171799	33.97076035	36.35400772	42.9846077	52.26316833	49.64362335	37.4057579	38.12612152	37.60009003	34.84264374	41.72045135	42.8621521	38.94894791	35.86242294	42.90222549
ACTL7B	104.949852	99.41440582	102.0688782	107.6447449	70.66864014	83.05066681	134.2939148	126.9841309	120.2017136	105.8756866	120.3000793	99.02713776	102.0934143	107.400116	88.39052582	93.93753815	100.4251785	105.6374741	121.4882431	99.40355682	96.15593719	131.7409668	98.12441254	102.0426483	103.3968582	121.3137512	96.60240173	102.1658707	84.70226288	105.98629	94.89601135	102.0178375	100.7884674	99.7142868	104.2393494	86.18767548	81.86501312	85.38115692	95.88387299	94.15682983	94.28825378	93.26357269	95.01519775	112.7717972	122.9176331	78.00118256	87.20195007	85.58023071	106.9131088
ACTL8	62.24110031	73.70315552	66.12371063	63.11715317	56.07751846	58.00720215	86.2663269	56.95781326	64.79766846	74.10554504	74.92875671	57.30585098	70.56206512	69.58863831	59.45055008	61.04183578	55.01483536	63.69268036	65.84049988	51.73228836	61.4066925	65.08027649	60.664505	63.54789352	55.78237152	60.85646439	51.27988815	62.12834549	49.58791351	61.66282272	62.1658783	63.52012253	63.22667313	62.19586182	63.2666626	59.59375381	59.04603577	53.89818192	81.56723785	72.8862381	66.27587891	60.13807678	56.09296799	59.73675537	55.58314514	49.50878143	55.0933342	54.96604919	64.3653183
ACTL9	112.7556686	116.2511749	130.3512115	142.2658386	109.6315308	130.2734222	182.9650116	141.2410431	153.9592896	124.1639328	154.5852203	124.0759506	125.7185287	137.1799164	114.8144073	95.94715881	125.5463638	108.27742	160.0498047	124.0595703	131.1065826	150.6864014	115.2889099	110.5552368	138.9387054	132.0721436	99.17193604	126.7239456	82.66731262	146.3068695	118.8213272	130.9521027	148.3575745	141.0359497	135.7568665	121.91362	100.9183884	107.1380157	137.7846527	131.5489197	112.2338104	113.1408615	115.9541168	118.9179993	113.5510254	99.85882568	106.6580429	87.99181366	105.6567001
ACTN1	905.8170166	724.7424927	735.8166504	484.0761414	693.4785767	538.4396973	758.4866943	790.862854	641.5050049	592.4713135	707.0539551	930.8311768	946.5852051	796.1616211	626.5252686	1448.539917	1318.124146	1240.582275	1141.026123	1445.57312	1328.839233	875.8669434	1941.420776	2173.019043	806.199585	1757.343628	1283.501587	1120.817749	1870.538574	1035.902832	970.5438843	744.0180054	1385.483032	1584.130493	2505.957031	1438.910278	1329.635742	2330.068115	963.3045654	1188.043823	1696.606323	1522.85144	1266.483276	2549.888428	2404.630859	1703.561279	1332.360962	2296.221191	682.1832275
ACTN2	43.99775696	38.1257019	40.79495239	41.51931	33.71237183	31.01989174	47.85883713	38.67405319	42.89506531	40.24688721	50.8787384	35.07616425	44.09534836	35.43042374	43.85139084	39.99476242	38.78488541	36.77060318	43.48814392	40.48277283	35.3338089	45.30203247	39.91494751	37.98772812	42.04754639	42.54891586	38.41043854	39.9095993	31.61745644	36.227314	41.02539825	40.06632996	36.47485733	37.59838486	37.6862793	40.73257065	36.68330002	33.02111816	50.63328171	38.14790344	39.70997238	47.86716461	41.93107224	34.95740128	34.82514954	34.31737518	38.54307938	33.91555023	34.09251022
ACTN3	52.74990082	55.61903	57.19145966	59.96761703	43.05587006	51.62755966	72.90323639	49.46278381	55.44025421	61.57303619	50.39356232	51.00989532	56.76163101	60.7781868	60.15896606	44.35318756	52.28509903	60.00042725	48.79471207	51.67990875	51.32631683	64.27561951	47.68938828	55.15023041	58.5243187	62.28098679	43.69988632	51.75761414	50.57378006	53.77188873	54.65266418	55.747715	53.50378799	57.62313461	64.01646423	49.32930374	51.84274292	52.19286728	73.07048798	65.51290131	54.51725006	55.49586487	57.8832016	63.11790085	58.46430206	43.44283295	47.82799911	57.98490906	45.96763611
ACTN4	3435.435303	4723.58252	4977.906738	5161.018555	4911.291992	5179.237305	4765.590332	3741.401611	3962.047363	4554.196777	5152.660645	3166.370361	4898.943359	4421.07666	4852.412598	5276.989258	4610.666016	4684.837402	3803.891357	4503.598633	4778.414063	5092.909668	4970.574219	4480.300781	4745.84375	5824.683594	5391.946289	4963.944336	5572.26123	3974.875732	3691.498779	4406.322754	3790.634521	4347.707031	2648.880859	4493.575195	4702.95166	4397.834961	5472.992676	4480.816895	4792.426758	5047.001953	4167.773926	4423.070313	4534.769043	5159.461914	4808.686035	5025.084473	5114.016113
ACTR10	266.3682251	282.6438904	385.1403809	383.5344543	358.0067139	402.9186401	121.8233337	214.5148163	275.1304626	300.381134	265.541626	233.0157471	271.3263245	214.6182709	282.3205872	240.8025055	303.829895	274.7342224	264.6598206	358.194397	329.6203308	335.8598633	264.3043518	260.4041443	295.2031555	340.7113647	350.3777466	279.3650818	380.7461243	238.1013336	248.8873749	296.0400391	202.8079071	259.9189758	189.858078	325.8046875	319.1432495	239.8661499	261.9124146	218.6055603	251.7761383	331.6420898	253.7503967	262.5960999	265.4639587	334.6174316	333.3704529	259.1036072	275.9842224
ACTR1A	541.7262573	405.5298157	640.2313843	601.8490601	656.1203613	704.7495117	607.9223022	460.0552673	488.2725525	559.0515137	540.2860718	458.8792114	554.1646118	463.0900269	549.2139282	525.4848022	598.5510254	683.7246094	505.7619019	588.7192993	602.4630737	577.3136597	527.9672852	550.6188965	618.7747803	608.3012085	515.055603	582.3325195	627.1118164	563.5037231	501.6251221	533.8937988	441.7415161	533.5222168	517.265625	579.8197021	606.1622925	585.211731	627.8466187	465.7177124	480.5867004	522.0316772	487.0840149	551.4118652	528.6746826	588.7946167	554.2695923	576.1541748	526.2772217
ACTR1B	323.4858704	311.9067383	381.8366394	477.125061	433.8847046	471.7640381	437.8877563	297.8003845	362.2442627	411.831543	381.6321716	314.4771118	329.985199	302.7637024	315.3459473	325.4222412	360.5812988	327.1707458	339.4865112	351.7740479	386.0765991	281.8380432	319.5076599	314.7137451	326.1524048	300.0899963	267.8825073	309.9199524	307.8395996	369.8052979	385.4714966	342.119751	352.8325806	326.71698	305.4959412	420.4081116	399.4840698	343.2164612	359.1018066	310.3866577	312.865387	316.6460876	332.8365173	261.7901306	230.4776917	292.5409851	339.197937	331.5528259	318.7663269
ACTR2	2191.583984	2153.795654	2167.56665	1893.416016	2111.048584	1836.571533	1517.197266	1846.303345	2118.199463	1945.776489	1795.34314	2330.493408	2046.102051	1767.576538	1944.527222	2008.486938	2442.795166	1921.348267	1833.103882	2282.578613	2341.81665	2353.665283	2227.955566	2300.423584	1896.08313	2679.139404	2542.345459	2231.580566	2704.349854	1816.2948	2206.081543	1806.01416	1734.983276	2299.252686	2406.202881	2032.262329	2191.411377	2469.648193	2469.065918	2041.717285	2218.068848	2391.941162	2010.967407	2688.206543	2445.825439	2759.316406	2621.068604	2603.349365	2166.755859
ACTR3	1864.281982	1459.287476	1667.206421	1377.631836	1460.891357	1644.496338	772.4700317	1334.996216	1513.483643	1389.14563	1362.834839	2066.325928	1518.397949	1224.19751	1398.081299	1762.901978	1844.853149	1420.236206	1486.660034	1907.269287	1653.520264	1847.391235	1430.662354	1807.386353	1653.454834	2139.851807	1940.568481	1689.978882	2119.755127	1407.167603	1578.882202	1363.895508	1166.462158	1816.74231	2075.957764	1465.528809	1609.343872	1879.676025	1594.978027	1747.571533	1531.333862	1857.677979	1462.366089	2292.976563	1899.642578	2040.363281	1937.51709	2016.654053	1551.883545
ACTR3B	155.3934479	140.7433777	138.3747101	158.7701416	148.6018829	159.8473663	200.7161865	155.3292542	129.679245	145.2282104	145.1773071	174.6124573	129.6917267	136.2535095	140.5780182	165.8354797	169.2429657	159.792984	192.6598816	153.1663666	169.9635773	169.9595947	158.8655548	175.547226	162.4778442	140.6059265	127.0644989	160.424942	161.5043182	143.9683533	156.0383606	144.0821075	171.3987579	160.0065155	155.8856964	167.6991119	161.0031738	167.9582672	157.1504517	165.3533173	161.4736938	152.6873932	186.9550781	163.4202423	171.9530945	187.4787598	179.462204	164.6251221	153.4621887
ACTR3BP2	11.84677124	15.30774117	12.68459606	11.30526257	14.04592514	13.19152927	12.15575695	14.0162468	12.30702591	11.36326694	13.83101749	18.81847382	13.48455238	16.30423546	13.59637356	18.52305031	12.25284767	11.65107822	17.13324738	12.13805962	12.16981983	12.95559311	15.12780094	23.00664139	13.59024906	12.23673534	17.01463318	12.69057655	13.67036343	16.53086662	15.94855309	10.78775978	13.38244343	13.05890656	12.14023972	12.40479088	13.53974056	13.3729372	15.16913509	19.1795845	16.42178345	15.04990005	12.01072311	10.97281361	11.24308968	13.53193951	14.64970398	14.23574352	16.21749306
ACTR3C	105.348793	129.9021301	123.7700119	117.2911987	103.5085983	134.6185608	86.55639648	133.7149506	138.539917	150.0970459	105.2222137	106.3153534	95.0746994	144.6607361	141.4983978	148.2514954	104.106842	129.0452576	96.93532562	124.212944	160.1953125	111.5045395	114.9272537	94.48815918	88.51173401	106.8236237	131.440155	134.7682343	135.6470184	100.1135254	153.6140747	188.0826416	115.0959473	94.87204742	90.59841156	104.6838608	104.2993851	122.5468674	144.1213379	114.4519577	185.671402	132.6641998	148.3699493	109.8390274	108.8932724	151.0858459	121.0621185	148.9980774	173.8109894
ACTR5	168.9271545	120.1813965	141.3453217	148.8579865	147.3827667	123.5431595	127.6709518	153.9517212	136.4922333	138.4789886	143.7536469	164.6815796	150.8489075	144.1054077	134.0917511	139.794342	127.1356659	143.1303101	121.4180679	114.1188812	147.3226471	129.2666931	147.5523682	121.8326416	133.5077362	134.5852203	110.1282806	117.4757233	141.2317963	135.3478241	137.9060211	137.7947998	121.6902008	137.3514404	179.9431305	129.2419739	126.6524506	145.9758759	108.6780548	133.2380371	125.5968552	112.6435013	119.3215027	152.5381622	141.8677368	135.9589844	141.8227844	145.9177856	130.8717041
ACTR6	65.73407745	50.56112671	70.6280899	52.71273422	69.91123962	66.71593475	39.03592682	62.95232773	57.70249557	68.42570496	47.31119156	63.58432388	76.181633	62.02174759	80.65048981	64.82219696	66.50546265	66.02416229	63.56066132	71.06404114	62.8142662	57.19697189	65.81725311	58.93406677	75.56771088	68.61821747	94.67559814	81.12139893	69.65894318	56.24872208	59.66106415	60.0918808	52.69717407	68.69026184	53.40418243	60.75788116	68.22255707	62.53652191	68.75212097	75.22473145	67.25151825	83.40398407	74.35652161	66.87444305	57.28835678	87.32993317	63.42768097	68.53256989	84.94173431
ACTR8	244.2007904	207.6632996	152.0384979	170.1841888	251.0311432	251.1845856	163.3480835	190.2859802	209.4275208	228.9271088	151.5256348	219.7861481	183.0558624	171.2285919	180.5896606	191.9572144	233.9065704	199.9627228	170.4726257	193.9729004	282.7627563	183.1490784	177.1742249	229.359375	194.1673431	179.4468536	235.5813141	188.0717773	259.4575195	202.261322	211.5961761	215.8608246	154.2262726	213.7853851	265.0151672	200.6134338	205.636734	231.2527618	177.1326447	153.6100922	233.2898254	238.8726349	228.4895325	228.4675751	251.4986877	238.6973877	232.9412384	239.2738647	210.5409241
ACTRT1	25.32364082	28.35851669	31.99767113	30.75579262	28.38196182	27.19882011	35.52833176	23.18473434	27.9926281	23.66017914	36.88280106	22.65633774	28.32296181	26.01930809	23.18516731	25.85382462	28.99415588	23.95669365	31.57034874	28.79804611	26.50882721	28.3875351	24.29635048	28.28966331	26.21201134	30.25222969	27.01175308	28.66333008	22.02212715	25.37847328	26.14902878	26.56616592	23.82715607	27.44148254	29.01697922	23.08327675	24.29835892	22.33968735	28.20507813	23.81770325	23.17325592	22.54466629	25.0924015	26.95491982	26.60713768	22.32123756	22.31608772	23.6701889	25.16975594
ACTRT2	70.19941711	66.67642975	78.89659882	85.78945923	65.40164948	64.44586945	101.7244263	72.02812958	75.52545929	86.05233765	75.1726532	67.0872345	76.33110809	78.55342102	77.27113342	92.93437195	79.20568085	72.80155945	84.39801025	78.08916473	79.05641174	70.99440002	56.32626343	88.36712646	72.62277985	79.24085236	57.96250534	65.89339447	61.4066658	79.48906708	90.63515472	73.18605804	73.98351288	95.6309433	72.93985748	74.8121109	80.65729523	82.67588806	96.22870636	79.57546234	68.6163559	67.5134201	69.52389526	73.28208923	71.39711761	58.64078903	68.19338989	60.80215073	61.14522934
ACTRT3	31.02808189	35.01454926	37.29070663	33.48082352	44.18294144	32.73000336	40.81086349	33.60548782	37.57465363	34.75587082	37.02391434	29.97100449	45.98074722	35.57960892	31.77773094	36.16695404	35.94732666	33.01828766	36.62862015	35.05971909	30.19282532	36.10017395	31.55082321	39.08052444	32.99833679	37.59873199	39.82282639	36.75894928	30.60556984	35.07682037	30.36564827	37.00315475	35.94652939	38.52088547	30.62319374	33.80057144	30.42511749	35.07725906	40.53781509	38.85039139	32.66521072	34.05303955	37.99700165	34.54949951	34.67252731	36.33838654	31.07314301	32.50046539	33.93896484
ACVR1	120.9405899	116.4588852	148.1132813	155.2917328	130.9067841	139.6719055	110.3483124	118.0115814	122.8921204	132.7914429	126.4577179	101.2842636	157.9199829	135.2264709	143.8256836	189.9920197	213.6711273	162.1853027	133.7605286	187.6442108	136.1687317	183.8835754	185.27565	227.8572235	173.896759	234.835556	244.90802	155.2244263	248.4146423	130.9516296	130.1947784	119.3804398	141.1432648	175.0727234	198.1271515	168.9292297	156.1159668	206.1607208	171.5003052	183.6731415	169.0333557	198.0119324	157.9095154	219.0694885	224.3150787	212.6775513	204.3641815	202.6921997	165.5696564
ACVR1B	269.5263977	334.6908264	354.7571106	391.0303345	422.5198975	429.7322388	428.6470947	321.5783997	370.7182312	410.29422	362.5972595	239.0870514	355.9185486	324.9646301	375.5194092	365.4842834	314.715271	368.4691467	285.3983765	322.7619324	373.3306274	269.4291992	278.2166748	178.2919159	369.6320801	390.7800903	279.390686	324.6210632	288.8035889	323.029541	294.2001343	397.7441101	258.7979431	272.8623047	125.7599945	301.3871155	337.3890076	241.8820953	418.4709473	319.2185059	329.0308533	278.4398804	306.7771301	249.3154144	225.4680023	285.0365295	364.1152039	272.1795044	338.865448
ACVR1C	162.6918945	289.4207764	208.6123199	259.4197693	313.0179749	238.5199738	191.1688995	245.4838562	252.457962	303.7158508	198.5951538	152.5098572	372.3720398	271.9719238	319.8457336	322.8593445	272.4530945	354.4557495	214.3955688	206.823822	445.4096069	154.004715	288.2745972	133.9474487	326.855896	244.471817	161.3002777	198.8123779	228.8203125	208.1994629	245.3676605	188.4375305	255.6785889	197.3329926	86.97436523	249.5680695	216.9021454	161.6821442	255.5920258	209.5310059	241.2616272	264.6595764	283.9428711	109.7471008	160.1555023	251.6904297	419.750061	141.2654572	384.8404541
ACVR2A	264.1018066	445.4326477	373.857666	503.426178	503.4716492	645.0465088	243.6882782	372.981781	434.3868103	572.4780884	433.2216492	231.9099274	376.9461365	305.8183289	595.5256348	326.3181458	344.600708	284.0806885	231.8659058	274.1193237	199.3739624	294.867157	251.7759247	129.0122986	445.8930359	234.9341125	239.5615845	306.5077515	250.3932953	236.3147278	301.256897	474.3789063	270.4992065	150.0076904	97.54840851	309.3540039	348.8953552	149.7640228	297.3241272	188.0705261	255.1064148	219.9377289	241.2779846	128.6657257	125.9411316	271.3406067	304.5226135	163.3358917	327.3834534
ACVR2B	57.92909241	62.95802307	63.67160416	64.55443573	71.56497955	64.23806763	83.06924438	64.52739716	61.31400681	57.25335693	70.81180573	57.43119431	64.6734314	64.15628815	76.622612	65.42558289	54.42468643	59.08150482	64.27796173	62.69070816	69.51246643	65.19446564	49.68213272	53.62342072	60.26187515	64.62760162	51.79820633	54.77978516	45.47042084	54.17403793	51.55305099	73.27659607	53.68492508	55.85532379	62.67173386	51.09839249	57.82643127	59.1456604	65.48193359	58.17460632	58.07009125	47.59856033	58.58678818	57.99045181	62.00553513	51.66908646	55.75950241	52.73258591	65.29733276
ACVRL1	214.3402557	173.9193878	221.5414581	234.9295197	201.3734283	181.8134613	248.0384216	225.122879	226.8277588	163.667038	242.7561646	199.0424042	266.993042	306.2062073	181.1393127	253.6485596	230.3570099	261.3244934	338.244751	457.277771	862.3500366	292.7072449	415.682373	480.6956177	282.9529419	788.4090576	313.7593689	311.7644653	389.5927734	344.0647583	245.3827972	199.562149	456.9760132	457.2762146	496.3453979	323.3370056	399.6126099	561.9899902	833.5385742	399.2056274	406.5487061	486.1614075	358.0868225	569.37854	468.5030823	358.0975952	566.5810547	506.3742065	234.8130035
ACY1	1820.195923	1678.725098	2697.312256	2853.813232	2621.586914	3106.084717	2767.877441	1689.242798	1933.303589	2516.977295	2640.44751	1351.018921	2422.72876	1846.811646	2712.658936	1974.067139	1870.477173	2207.081787	1794.566528	1566.933228	905.3659058	1237.906738	1728.21106	735.5645752	2380.899902	801.2354736	1375.052979	2131.234619	1532.680786	1982.381348	1841.956055	1888.230591	1306.44043	1177.109985	161.3972321	1495.067139	1865.035645	515.7906494	1364.425537	1571.233643	1217.696411	1495.495605	1492.118042	723.1464844	428.9277344	1420.390991	986.6640625	777.4623413	2572.42334
ACY3	1371.443237	965.3967285	2231.778809	1808.283936	1316.290283	1774.484619	1978.180542	1540.778687	1616.471069	2122.172119	2032.390381	1479.97998	2237.457764	1483.350464	2405.467529	1504.616333	1182.491455	2100.329346	1748.810669	838.6615601	369.25354	858.3251953	1403.106201	447.9629822	2318.137207	527.736145	1623.757813	1889.090332	825.2651978	1743.082642	1501.471802	1618.705933	1495.571899	844.8148193	130.906723	1135.783081	1252.529663	418.7915649	765.6931152	1381.382324	732.0647583	950.9893799	1005.315186	446.7980957	356.0180664	1190.582397	776.894043	530.2652588	2062.808594
ACYP1	80.29131317	90.71794128	74.89242554	100.2554779	77.56952667	88.56108856	62.36741257	96.99194336	93.28509521	83.98387146	76.28253937	102.9438858	81.6499176	88.75730133	96.09210205	93.93364716	83.62698364	80.29987335	87.08647919	83.49675751	97.73184204	82.48912811	80.72914886	75.91068268	75.12715149	76.2064209	77.07730103	84.60713959	83.97222137	65.55806732	103.1460648	88.61779785	79.67878723	81.62982178	89.24739838	97.22283173	89.34368134	87.05751038	79.03970337	74.09393311	97.89926147	77.17759705	86.68082428	67.47853088	89.93400574	92.94055939	88.11624908	108.0540848	94.07949066
ACYP2	88.50209808	64.94777679	67.67318726	57.86503601	75.43417358	68.84965515	56.49076462	67.57004547	60.32656479	57.05569077	50.49498367	71.61032104	75.63600922	75.25223541	66.38201904	65.96334076	69.08539581	81.01529694	73.58283234	83.05799866	70.88812256	62.30764008	70.50849915	82.06911469	76.32572174	72.784935	100.8821259	81.81328583	79.15614319	72.13192749	65.26029968	67.92275238	70.8169632	84.27275085	71.44923401	82.55171204	80.88751221	78.65000916	80.68805695	83.15254211	79.44650269	91.02868652	90.57901001	67.22000122	66.00772858	82.85158539	90.41996765	69.14193726	87.33403778
ADA	184.3787537	217.7245026	123.3742599	129.9752045	116.3866348	95.12269592	123.4311447	138.9278564	140.6365356	134.7014771	112.0293961	307.5334473	127.0229492	154.2696991	153.3641357	175.0357361	170.5770416	225.1921387	213.7510834	197.3049011	114.8685303	156.6864166	195.6163177	223.103302	175.2893829	186.3020935	135.8021393	187.784729	150.3167267	155.6661835	159.0140533	122.3106079	153.4561462	178.3868408	302.1402588	159.7065887	161.7015686	231.1031494	128.4095917	151.8197937	154.4490509	193.6110535	188.1383667	310.0045166	291.0861206	207.5081787	147.8550262	276.4502258	153.9896851
ADAD1	21.94618034	25.3503437	22.55352211	22.5713501	27.9025116	22.03186417	22.99811745	22.20055771	25.35426712	24.16818237	23.13587952	22.83512306	23.04155159	21.6558609	22.97513962	23.01916504	22.71756363	20.15773964	22.97720718	21.56703949	24.25195694	23.80599403	22.85858917	25.3165741	21.11815262	23.49659729	23.98163986	21.97087669	23.07516289	27.07769203	22.07504082	22.28889084	22.85550499	23.2229557	23.7049427	23.07475471	20.44221306	21.18162537	24.55076981	23.82843399	20.7568779	20.99679565	24.23058128	20.10403824	20.8861351	19.36614609	26.77172279	23.41505241	23.4140625
ADAD2	148.037674	157.3154907	161.79216	182.9346771	130.7799683	142.4597321	226.4936981	149.6049347	183.8722382	164.0974731	175.239212	145.4953156	167.5148926	188.0866241	151.8044128	132.1613159	168.901825	143.6678009	197.433548	151.653595	161.5581818	173.2058105	139.2853699	161.8043213	157.671402	162.0377502	113.2228012	136.3329315	126.2580185	180.1897125	157.5186768	147.8826752	192.1053467	168.7407227	179.6448364	146.5192261	142.6502228	163.8469391	178.9117126	180.681015	141.6303253	155.7336731	144.4184113	164.4785767	143.927948	130.5661774	138.1268463	129.2602234	128.841217
ADAL	77.48278046	111.7732162	96.00101471	181.5401611	127.1803894	141.8878632	79.15324402	97.34371948	67.90668488	95.06885529	81.15307617	99.83675385	105.8463821	75.76147461	139.8435211	68.5923996	101.1011658	117.3026123	75.38316345	95.13500214	101.614006	84.19941711	116.5723572	81.4090271	96.88943481	62.40226364	98.87078094	106.1033096	106.4186325	77.83003235	100.7012787	83.9274292	89.73057556	78.64040375	69.03944397	95.25397491	119.3030472	73.67061615	78.31687164	75.02088165	109.1650085	92.83860016	97.30514526	92.08136749	83.73590088	130.5976563	96.695961	113.2619553	122.2403793
ADAM10	1103.446777	1239.813721	1255.573975	1288.64917	1422.281128	1315.929565	821.1989746	1108.970337	1285.186646	1337.188843	1260.849365	1021.154236	1110.796509	1008.711548	1161.344482	954.6801147	1155.074219	1035.31604	938.2418823	1117.135864	1152.807617	985.0006714	1022.588013	991.6775513	1151.875244	1354.02124	1038.723633	992.2468262	1128.210449	900.5037231	1011.53418	1192.900024	895.4543457	1001.581055	1011.667542	1083.015259	1098.263672	963.2747192	1384.696533	908.6257324	959.4359741	1042.985352	872.8733521	1157.064697	1034.767944	1140.216919	1195.009155	1042.297607	1064.792725
ADAM11	90.96921539	99.13002014	103.9541855	109.613266	79.00558472	91.27446747	132.9826355	88.53291321	109.4085693	101.2015762	99.49409485	75.06871796	93.82704163	112.7545776	105.5122299	101.5084763	94.29834747	97.31784058	97.62879944	93.93667603	93.77579498	103.3356094	87.62989044	111.8647003	95.26151276	114.8883057	88.20162964	94.94831848	77.71044159	104.8312073	92.95990753	93.97834015	87.54319	91.21284485	91.26062012	88.85132599	77.8897934	88.96255493	123.4955063	122.7862015	100.9966431	89.1619339	100.0573349	93.47515106	85.30103302	74.39699554	95.41910553	81.13188171	101.2397461
ADAM12	75.34694672	77.95734406	51.92852783	50.92243576	43.62616348	39.7399025	69.90711975	62.63835526	52.26339722	56.56617355	59.01390076	83.86856079	51.81541443	57.53636169	55.60682297	105.8573532	52.97161484	74.99580383	57.40790939	56.42299652	56.39928818	60.6361084	184.2391815	203.7455292	65.87098694	212.6472473	71.62249756	80.95798492	170.905304	74.30104065	64.70202637	48.56893921	57.43357086	114.8229675	297.1552734	171.1902618	69.77614594	160.7319031	58.29204559	70.42642212	63.68052292	95.39045715	97.47524261	197.165451	237.8842621	85.54376221	103.2289352	133.4790039	66.15021515
ADAM15	239.0255127	300.4559631	283.1434937	491.4855652	284.3232117	349.368927	326.9015198	283.06073	298.2888184	265.6325378	330.8770447	205.2685547	285.1177673	290.9717102	274.7728577	364.6374512	485.5806274	469.5429077	423.6371155	411.9456177	517.6967773	283.7963562	417.9302979	468.3405762	325.5746155	494.9652405	370.3104858	415.4767761	386.2915649	326.1274719	273.1168518	317.3008728	381.4212952	415.7700195	356.6385193	398.4255981	369.4812622	473.0282288	502.0865784	327.1124878	365.3271484	308.9108887	331.6469727	371.2820435	389.9543762	374.8963013	363.3988342	451.9597778	321.2331238
ADAM17	210.6813507	200.6203308	178.3867188	164.625946	200.6341095	191.6168671	126.4072037	190.3470459	174.4621429	149.8946228	176.4120483	236.3698883	216.8390808	184.1339569	177.1481018	182.2298126	208.7692413	187.7760773	181.7408142	208.5744171	221.3734131	181.0366058	230.6725311	203.5152435	223.6846313	249.9181061	226.6728821	191.4467468	278.4823303	178.6133728	197.6971893	169.3330536	169.4589539	217.2156219	299.3743896	191.4832458	193.793396	221.3292694	168.8473816	202.2257385	197.6260223	214.8001709	192.5846252	325.5173645	254.6738434	249.0726624	237.7254944	276.9858093	200.4697266
ADAM18	16.60316849	16.51084137	18.11065483	15.88628864	13.94914532	13.30851936	15.79774284	14.51075268	16.5006237	14.17847443	17.84617996	13.06509781	14.99877739	16.55828094	16.27324104	17.94364929	13.28975582	15.96050453	17.9608326	13.09639359	12.53660488	18.35679626	12.43750572	16.465271	14.90487385	15.64679146	22.89790916	15.6961174	15.91401863	12.93312454	14.09072399	13.99663067	14.36069393	14.44136429	15.32355118	14.90925789	14.84743977	15.51083374	14.31326866	15.41730499	15.41074276	17.22042656	14.22120953	14.3458147	14.85558891	18.62234688	16.7671814	15.66362	20.26270676
ADAM19	575.2713623	260.7999878	149.7150726	134.6667786	154.5418243	124.1569443	195.8483429	317.6438293	205.539566	170.7577057	118.5367126	690.2171021	196.1504059	280.3851013	163.9921265	263.5010071	179.6422882	240.2482147	252.8513794	352.2661133	170.6537476	253.3350067	317.519104	329.2210999	189.7883606	261.1698303	223.4368896	299.9506226	540.1185913	417.8870544	382.7503357	179.7419281	271.6824646	474.6616211	1075.427124	274.2894592	242.1077728	610.5582886	110.2805634	336.5256042	241.485672	393.4988403	334.6299133	756.8999023	737.4920044	343.0516663	422.1434937	513.2732544	171.397995
ADAM2	16.45140076	18.39388275	17.97542953	16.9126873	23.45459557	15.22560692	25.65873718	15.42323303	15.77419376	18.34484291	17.18118668	17.4167881	16.05480385	17.82078552	16.37858009	16.30826187	18.41003799	19.62529564	19.51475334	18.20262527	17.1174469	19.03910255	16.93868256	19.22477913	16.79753113	17.17735291	19.68161583	19.65754318	14.92260742	16.21729469	20.01449394	17.40025139	15.95724297	14.48092175	14.70441532	15.83883953	17.21254349	17.11228371	19.93898773	17.60458755	18.11004066	16.39027786	15.58786774	15.84262657	13.72512817	15.38640022	16.79919243	16.34828949	19.68981743
ADAM20	41.749897	51.73443222	45.06845093	40.77996445	36.77505875	44.34180069	47.48760986	48.05095673	49.24602509	40.52178192	47.03935623	53.83649063	43.0437088	52.52569962	49.20828247	51.4428215	48.30020523	44.91353989	43.82804108	43.43186569	37.7500267	49.30247879	42.88270569	45.26616287	44.4549942	45.15171051	39.953022	45.37217331	35.92956161	51.99905014	42.72241211	47.65571594	46.42233276	47.13312912	62.28499603	33.7826767	41.13736725	40.91478348	50.9337616	43.84091568	43.92496872	38.33806992	51.25523376	41.3000946	42.9031868	47.14081955	41.25543594	42.50708771	50.61604691
ADAM20P1	15.89278603	14.53905869	14.7629652	11.9569149	17.1243515	13.8958292	11.49548817	15.67160225	16.05221367	14.97657299	12.29728031	15.1871357	13.94934368	20.3225956	14.87111282	17.51767921	13.36493778	13.20713425	15.2975111	13.0925808	14.03855228	14.90896893	18.62021828	14.76355553	18.5192852	18.0489254	12.6282444	17.67429924	14.22362328	18.27537537	13.47035122	13.36862659	14.64746475	16.68750572	25.82870293	13.95416832	16.21822357	17.8929348	19.62066269	15.24922752	12.44401264	18.14946175	11.49726391	14.50971317	14.33805466	13.30328083	14.07095146	19.04574203	23.47211456
ADAM21	20.55517387	24.34764099	22.79810524	21.29813004	21.37351036	18.99942207	23.66773224	17.67382622	15.92927361	18.75863838	16.90034485	21.19021606	20.88426208	19.65909386	23.1746788	20.00766754	20.98870087	21.03812218	23.53559113	19.60696793	19.75722885	17.35857201	23.46021843	19.834692	17.18422699	20.70727348	19.35848808	20.34996414	19.19201851	20.19591331	17.19526291	16.27658844	20.83437729	19.39291954	20.46367836	17.77867126	17.1236496	21.02124786	21.84339142	22.82381058	21.75297928	17.46028328	21.36232567	18.13426208	23.09200859	23.5505619	21.54477882	16.43686295	20.97020912
ADAM22	40.41035461	34.77526093	30.77476311	24.62580109	38.09009552	29.03495598	31.08654022	38.86639404	32.46021652	33.67365265	27.99523926	44.89961624	28.38851357	33.93185043	33.18096924	28.61264038	28.06663513	28.85625839	24.96422768	27.12711143	36.93962479	25.88629913	28.86044884	26.48346901	29.57782173	25.55910683	30.92649269	30.32867241	28.20815086	32.88218307	39.34866714	31.63521194	32.07692337	27.17621994	34.89616394	33.13642502	27.93818092	33.98460388	37.2213707	37.39318848	31.49456406	34.19554138	33.74401093	24.99427032	30.39976501	30.71501541	37.4052887	29.54137421	30.46431923
ADAM23	71.15480042	52.33882523	59.28886032	46.67870331	76.61478424	67.51891327	102.9246979	73.7244873	71.78371429	74.98377991	54.00538254	125.2170792	51.53923035	53.61709213	49.28921509	51.36206055	37.78559875	55.78286362	57.5373764	46.88093567	40.52877808	53.48854065	93.15163422	86.56652069	53.50109863	49.67461014	66.69386292	54.51407242	60.93422699	51.09753036	129.4645233	49.7854538	67.91586304	51.59169388	98.94651794	69.95431519	48.12757111	61.74206161	39.24873352	59.88105011	50.86564636	79.40499878	47.85276031	58.25439453	132.3746185	63.80844498	59.58592987	102.4228821	44.43913269
ADAM28	629.7045288	256.9454651	133.4459991	123.8831711	178.3621521	115.1055756	123.7517014	436.7806091	234.3565063	170.1797791	106.8406677	701.7432251	129.0882416	397.6463318	117.4250183	258.6099548	561.4024658	257.5140686	271.2041016	369.7672424	182.6617126	180.7912445	367.7881775	524.0915527	330.295105	502.7459717	431.9078979	359.7034912	676.0656738	435.7275085	385.526123	113.5656891	554.6635132	415.0440369	463.2359009	278.2046204	389.1572571	572.8588257	100.4533615	430.2281189	472.8165283	460.5950012	388.4240723	500.0813599	407.3034058	321.8849487	328.6118164	378.7584534	175.338913
ADAM29	20.20293427	28.7933197	22.26128578	23.2748394	26.5430851	21.44884682	21.50691795	19.83161926	21.78406906	21.1686554	23.41391182	24.60251999	23.08613014	28.34177971	23.80404472	28.31696701	22.31127167	25.79819298	22.68094444	18.21718407	20.58925247	25.25199127	20.69729996	29.61421394	21.29065895	21.79573441	24.8098526	21.06170654	21.97539711	21.71488953	21.99030685	22.79538345	21.51457977	22.10514832	22.2005043	20.76605415	20.73521233	21.30685425	22.6261692	28.11933327	22.84927559	24.15856552	23.09784126	22.72527122	20.64307404	23.70794678	29.29631615	21.32941055	26.12408638
ADAM30	18.45069695	25.63126183	24.05692291	22.90499496	20.43976402	19.91011238	25.40629196	21.01852036	20.57061195	19.98734093	27.4819603	24.47435188	21.77929497	21.88005447	20.929142	17.57637215	22.49495697	22.34784508	22.28668022	23.96100807	21.36840057	24.9576149	18.84649849	22.15664864	22.22798538	21.86521149	19.05176163	22.08910179	18.89575958	21.55991745	23.74448395	19.71748161	19.30282211	20.6193161	20.5751152	19.40808487	19.43218613	21.41173744	25.32935333	20.73200989	17.49500084	21.06483078	24.64933205	18.46818924	20.84451866	20.96234512	24.34992027	19.43443871	24.67548561
ADAM32	28.34152985	33.65248489	31.71510506	25.87829781	32.87686539	33.4620285	29.30250549	31.69753838	36.2272644	32.02702332	28.10624504	26.0187645	28.45308876	28.92821503	28.11162376	33.77275085	26.72420883	25.88746643	29.18771744	27.19085312	49.42471695	30.40135765	46.63305283	42.3637619	27.45505333	32.21376038	26.94734192	27.87578201	37.43068695	24.90237808	30.58712769	25.17145538	28.80302238	27.16083908	32.07289505	42.1511879	43.33932495	33.95223618	32.44578171	33.74056244	48.38721848	23.83065033	31.8840065	34.07901764	25.06913948	33.64227676	47.53863144	32.03047562	29.94644737
ADAM33	157.7173157	194.7922211	168.0864868	176.1727753	150.5024261	140.2848816	247.9902954	193.8154907	198.6797333	187.3492126	211.9547729	174.307373	211.0783386	211.807724	204.5258636	195.8251343	170.8738708	209.1665344	202.3841095	159.5973511	197.4935303	181.1143188	238.863678	221.7757111	195.8967743	207.3146667	163.3902283	185.0049744	159.2110596	187.057373	174.8123474	184.9735107	214.9227295	200.9720764	252.4328461	196.9661255	183.1198883	190.8250427	213.3733978	237.9207153	215.967804	180.3800964	221.9671326	177.3856201	229.5046692	177.3645325	173.6763	173.012558	161.0317688
ADAM3A	21.62546539	21.9294548	21.71873093	19.82349205	25.47813225	18.31953621	22.22276115	18.48204231	19.80960846	20.82904434	23.05708122	19.05367088	21.41270256	22.90274048	18.88941002	20.88690758	19.33592987	20.50046349	20.19185829	23.37072563	20.37358475	21.73007584	20.62363243	20.46084976	19.58302307	22.20988464	26.14908791	20.59375763	18.57203102	20.3375206	17.09090233	21.34600258	16.98278046	17.47894859	19.8851223	19.00105858	20.21862221	19.86714172	23.28930473	22.7407341	21.23037148	19.30260658	22.12498283	20.84729576	21.53400612	18.57910156	19.38736343	19.37811089	20.03395653
ADAM5	15.75580311	16.30787849	14.50221157	16.55598068	15.04874611	13.93606853	18.42876625	14.84516907	14.24828339	15.30540085	17.01773834	15.23180962	15.15172863	18.11620522	14.75935555	15.75931454	14.11988258	14.09085941	14.84969139	15.94226074	16.063694	18.5363369	14.60150623	18.73764038	13.46948051	16.21212769	22.9303112	18.87087822	17.03884697	17.13405609	15.65805721	14.96349335	14.49938011	15.09413528	15.50805855	15.21607113	15.1227293	16.09243011	17.85813522	16.99123383	16.39537048	16.0649395	17.32359314	14.90380478	16.76523209	16.54621315	15.56882286	14.88507843	17.71565247
ADAM6	37.77140045	40.02217102	39.60943604	44.28315735	37.26096344	37.30876541	44.60130692	36.05368423	42.82617569	39.24981308	39.90075684	39.43971252	41.61914063	47.73188782	40.82460403	42.95797729	33.94823074	39.11732864	36.34538651	36.07151794	38.41572952	38.84400177	40.28041458	46.91986084	42.93007278	39.16411209	36.77320099	39.38458633	42.99121094	44.1204071	43.14848328	37.25119019	41.84474564	37.87756348	40.16608047	36.12652588	37.29217529	39.45116043	44.16296387	49.17601776	39.60360336	44.63658905	42.72613907	37.63873291	38.21640778	38.13656616	45.51571274	34.23694229	30.78069496
ADAM7	16.07519531	21.40823936	18.05999184	20.46240044	23.49928474	17.5950737	21.15347481	18.6139164	18.72029495	19.3077755	20.64311028	15.78475761	18.60081482	22.14689064	18.40193176	20.24423218	19.97955322	18.03992462	19.31154823	19.18214607	19.22377205	18.60404587	16.14565086	20.15681648	18.7338028	18.841362	23.74848557	20.88797379	17.49973488	20.33324242	17.5697937	18.3559761	18.41851997	15.11868858	17.21424866	16.80243874	19.57123566	19.90946007	19.77072334	22.68971443	16.17482185	19.24964523	18.96370506	17.05299187	18.25195885	16.69792747	21.0251236	17.3596077	25.59921265
ADAM8	210.3255463	136.9556274	130.7908783	119.3682556	120.3103485	122.5067368	162.4671326	162.1570129	131.2696686	116.445816	117.1867599	211.3805084	125.9793549	168.1996002	133.609314	170.4221191	153.053772	177.5258789	154.9326935	203.9530792	115.5131989	158.6787109	143.5985565	195.2063751	158.0372925	156.0019073	149.0301361	168.4281311	159.665741	192.9116669	204.6703186	118.1051331	126.5947495	219.8710938	375.6798096	142.8148651	145.6230927	221.8263702	112.3459854	192.3149872	128.1456451	173.5138397	145.3944397	309.9285278	261.1934814	150.2809906	181.9534454	172.7942047	109.4195862
ADAM9	517.3232422	674.3709106	885.4498901	832.4737549	774.2712402	904.2512207	572.0275879	616.9605713	707.5320435	824.7468262	815.2023926	440.6461487	1010.918396	694.6300659	825.9772339	1105.859131	1950.393677	1018.57489	969.710083	1579.513794	1103.335571	1133.067383	979.8756104	1578.658325	1465.0354	2310.657471	1682.52356	1024.737671	1724.997192	556.3534546	560.5119629	789.5196533	657.0102539	1177.225952	508.5293884	831.5527344	1007.451355	1171.148438	1530.881714	1227.838989	1044.608398	1329.119995	870.7169189	1393.373901	1019.805481	1486.426758	1623.507813	1200.447144	935.5292358
ADAMDEC1	1331.650635	1059.547852	1563.338623	728.1784058	1358.468018	1013.072937	667.5784302	1597.170288	1207.098511	1213.455566	943.5887451	820.0019531	1096.43811	1330.046021	841.1394653	498.8330994	396.3095398	694.7202148	857.2454224	532.649231	739.1708374	2309.491699	1709.252075	621.8035889	1326.980957	738.7736206	1054.573608	885.4234009	1035.547119	1314.794434	1410.76416	1323.735596	3003.480225	915.4530029	811.1543579	1415.723999	1877.128418	994.7115479	556.8943481	231.2840729	1984.628174	1594.291992	2169.736084	1251.102661	703.4300537	1431.150757	765.8204956	1668.170654	1067.499023
ADAMTS1	60.66675949	70.57785034	99.54720306	63.10959244	80.04112244	56.91727829	74.13895416	91.09902191	70.20022583	68.68590546	112.6535187	66.01900482	166.7052765	82.29463196	58.2721138	148.3775635	70.730896	115.1064835	135.7365265	90.09410095	82.6792984	114.6507339	207.9712524	358.7449036	105.6835175	103.5777893	104.8628998	114.9619293	160.4247589	114.462944	81.20053101	62.79141998	133.7069092	98.85984802	294.5464172	111.261879	150.7370605	156.9476776	77.13596344	74.34514618	191.8736725	128.317688	104.9545212	208.1423492	207.7298126	140.6992188	92.24050903	156.891571	84.95089722
ADAMTS10	148.9528351	98.16108704	100.5968552	99.63677216	83.71393585	97.35592651	153.5340118	124.1041946	113.9511108	112.5818481	129.5548248	160.0202637	119.8230743	128.5916748	91.23444366	106.9331131	108.7625198	108.8136368	105.1215744	110.1204681	98.60044098	114.0388336	134.9006805	143.2918396	108.0873108	130.7701263	107.0101471	112.3141022	109.4795227	133.853714	112.6020966	103.3445053	137.9464874	122.3334427	243.8791199	128.1435242	112.562233	178.5501709	103.6722565	113.0968704	121.9910965	124.3122787	115.6392975	124.4676666	157.7503357	96.34601593	132.8740997	112.2679749	93.96292877
ADAMTS12	55.47835541	66.1478653	54.23796463	58.03931046	54.17978287	45.66359329	64.94371796	62.64113235	55.01695251	45.89083481	60.17604446	50.80859756	80.71590424	57.87716675	55.88278198	91.85320282	55.72010422	74.56007385	54.8575325	60.95077515	52.59506989	73.25663757	101.348053	186.4343414	73.87593842	155.5433807	90.40670013	67.30340576	147.2603302	77.64917755	47.28252792	54.19131088	81.54397583	103.5541153	270.7687683	95.41549683	84.17937469	129.0705261	62.51404572	61.73860168	76.44171906	97.76823425	83.99074554	159.3119049	144.5351563	101.3578339	64.95815277	141.3747864	64.80084991
ADAMTS13	104.676445	124.6578293	104.3280792	130.8879852	89.52709961	112.6706543	164.4920502	110.7297668	124.4863892	113.3192596	133.7432404	112.1637115	128.3190918	124.2084045	110.3356171	119.4494171	108.8768616	113.370636	119.2515106	105.5869751	117.0385437	129.9730682	106.6266327	115.0789948	115.2615814	120.5079422	80.79391479	97.06369781	90.72041321	122.3383026	115.7296906	111.4211655	115.8300781	110.3483124	114.4406891	107.7565994	88.33888245	111.9410782	127.936203	120.5874252	110.4558334	100.0990601	121.7408905	105.3709412	107.3372192	92.23257446	98.37712097	88.9835968	101.075119
ADAMTS14	79.80966187	86.19813538	85.31285858	109.4747391	72.78623199	81.29602051	134.8390961	106.9268799	91.39639282	88.72093201	106.7578201	72.92755127	103.2685699	114.5826035	99.93064117	80.1655426	90.99069214	113.2404404	103.1404266	91.95249939	109.6586227	101.0240479	124.4016418	157.6105194	91.86419678	122.459549	110.4274063	96.15661621	107.4162292	102.6151352	93.01216125	110.64608	147.5683289	117.3270035	172.6580048	101.7107239	126.4261932	118.6610718	80.70552826	112.7594528	138.6082458	89.5001297	99.75891876	144.8219604	141.7111816	94.27170563	99.70743561	130.1394196	77.53653717
ADAMTS15	66.57413483	71.56455231	107.8060455	83.49494171	92.73106384	75.80879211	97.11876678	75.11319733	88.55965424	90.38661194	95.10959625	68.48566437	82.70310974	97.7957077	81.23933411	73.64357758	166.6029663	79.95330048	89.37091064	78.91954041	98.61447144	103.6142807	94.12213135	84.22003937	61.92989731	98.14176941	89.21305084	78.14188385	84.7297287	81.1606369	80.89633179	83.27553558	100.7383118	79.18799591	69.9522934	87.85505676	84.0032196	85.00019836	115.0944138	113.1077194	94.13480377	83.50974274	90.7506485	91.98616028	85.85736084	114.4241638	82.66851807	97.85871124	86.49247742
ADAMTS16	64.29718018	62.65255356	67.35583496	64.04188538	64.20787811	59.0777359	87.76707458	66.70301819	70.88911438	71.59620667	78.90795135	66.85652161	67.85009003	69.30528259	69.45532227	68.69082642	74.06967163	65.0206604	79.22468567	59.34938431	63.57498169	77.21995544	62.06960297	67.78108215	66.28820038	77.95111847	57.21057129	59.25723648	62.56988907	69.18995667	67.07255554	73.16254425	71.30865479	67.72225189	73.22138214	64.20227051	63.67867279	60.05340576	81.20697021	69.31238556	70.22725677	69.11547089	63.89375305	65.79675293	66.17395782	58.34373856	70.2658844	63.36581039	66.22510529
ADAMTS17	127.0325775	144.5363007	143.5504913	144.2415619	143.8809204	136.232254	177.6770325	129.5245361	144.5261383	127.1045609	119.5740967	121.5006256	133.5147705	180.3392181	121.2417679	108.1729507	122.6744232	115.7000504	136.9799347	124.9746933	123.2180252	147.0053406	116.3680649	106.4406509	128.9923706	123.2763367	126.5636826	132.6360931	98.72260284	157.8923492	143.1904755	138.0308075	125.3483963	124.7700806	116.2788315	143.7879791	131.0981293	127.7433472	169.3361206	168.7350464	138.053833	135.6312714	132.3933411	115.1976547	100.5906601	123.5520248	147.617569	109.09655	132.8024597
ADAMTS18	36.86624908	45.97776794	39.68235397	47.82672501	43.43030167	39.89920807	60.02590179	35.45199585	47.07821274	37.45645142	46.95759583	40.6673584	45.29318237	50.17430878	40.71949768	50.30252075	38.75163269	39.92908859	46.12447739	42.93352509	43.89451218	42.36320496	39.93611145	63.72383881	40.07401276	50.16033936	42.448452	36.49816513	37.09296799	41.39372253	40.69115067	42.28792191	45.11915588	49.42838287	43.17599869	35.62680817	40.75492859	38.02054214	50.17745209	44.91334534	53.61463928	39.65751648	36.27763748	53.08055496	50.91050339	43.22012329	43.4614563	44.97132874	36.42391586
ADAMTS19	40.91748428	42.55731583	43.58385086	40.48296738	43.71725845	34.25158691	47.70015717	33.56798553	42.39402008	46.77536392	44.57313919	41.04422379	40.13246155	37.04468918	35.89386368	38.38288498	37.18707657	36.18542862	55.16767883	33.71583939	43.15107727	40.80994415	37.3823204	44.19490433	38.07113266	40.31716537	38.5218811	42.15499496	33.6414032	37.70581055	39.90971375	40.98478317	43.33744431	38.47759628	37.19847488	36.02111053	34.24354553	42.24385071	48.12302017	34.24433517	37.86965561	36.92441177	35.15167618	34.89002228	36.05056	32.16960526	39.31237411	34.7444725	39.83961105
ADAMTS2	91.89857483	110.7611389	114.0591125	107.6581268	78.57881927	89.9865036	143.9269867	106.4266357	112.4894867	118.1528015	126.4254532	108.9232178	138.2149811	144.2332916	114.2130737	205.5241089	126.5522537	151.1710815	161.1463928	127.6208801	122.3749619	137.0025177	258.7051697	337.8400574	175.7275391	403.9667664	182.043869	152.9211884	495.3122253	145.3243866	111.1112747	108.8512573	187.792923	289.2764893	714.3213501	335.2071838	163.9108734	406.7215576	123.529747	137.5883942	149.7706909	198.1174622	238.1959839	478.1542969	447.7986145	188.7480011	163.8903198	311.4992981	97.08622742
ADAMTS20	22.28685379	23.43102264	23.38090515	23.68550301	26.45811462	23.09025192	27.84840584	21.20991325	22.35676575	22.15065575	24.84822845	24.16271591	21.78571129	24.02912712	23.00833511	23.25541878	20.65466309	22.97565842	23.50037193	22.01034546	22.39840508	22.70195198	21.15803528	26.58323479	22.86521721	22.2575264	24.86946106	22.62895584	19.72034073	20.97877693	21.84069824	22.15572739	23.8641243	24.27693939	22.1529808	20.5035553	21.20625114	22.64820862	27.16566467	31.34652519	24.58400726	23.16867638	24.99119377	22.23766518	23.42004967	20.451828	23.9574337	20.9783783	25.17637062
ADAMTS3	39.58605576	37.05455399	43.40201187	40.79136658	41.12966919	35.35060501	50.71166611	43.93366241	39.53072739	40.21782303	46.58821487	42.76507568	43.50981903	45.46989059	40.4048996	39.69397736	38.94779968	43.84111786	44.84959412	37.42606354	34.35795593	42.94274139	53.16831207	64.67029572	36.50011063	36.60000229	38.12050247	39.01402283	50.4014473	46.11263275	41.59092331	35.87589264	35.17022324	48.99800873	75.32398224	44.47795868	41.57958221	64.5499649	52.21011353	41.25517273	42.23196793	44.74455643	41.70907593	44.60523987	47.57824326	48.94794083	33.07673264	54.57271576	29.25568008
ADAMTS4	51.54584885	50.23555756	63.2620163	64.94766998	56.6930809	49.94333649	74.77854919	50.58192062	55.38938522	55.95016479	64.93637085	51.68491364	71.90996552	62.90880203	47.63212204	104.8430557	54.67786407	70.05666351	86.95707703	64.61685944	52.86826706	72.41658783	73.04271698	136.8066711	64.9805069	96.31594086	67.47524261	80.60420227	127.193367	60.94724655	57.90470886	52.26107788	75.82311249	71.47066498	338.7082214	93.93158722	66.21529388	135.1627655	55.42770386	86.55729675	70.34676361	78.68596649	70.82038116	160.3331909	194.3111267	90.94004822	69.45527649	145.7990265	55.94653702
ADAMTS5	63.20411682	66.72393036	76.47428894	55.37247467	92.43197632	69.3130188	87.07623291	94.37858582	80.27217865	91.79696655	97.86907959	72.15357208	98.71154785	100.73069	68.41603088	92.55095673	58.05834579	103.6020584	100.1658936	85.68271637	68.25592804	113.1905746	174.3827515	152.4770813	141.1917114	106.6822128	83.47106934	99.09276581	117.0796509	115.9620514	75.88716125	85.00007629	233.2279205	102.9075012	143.9229584	109.0597153	137.0743103	94.66577148	85.06529999	49.4927597	154.4193573	167.3624573	115.0896301	131.0116272	93.02915955	107.625885	76.13928986	125.1608658	89.06409454
ADAMTS6	55.82167816	32.21614838	26.27809715	28.47273827	28.51940727	29.34011841	33.04275131	32.84934998	32.8057785	29.51517105	30.54323006	53.24427414	30.27069283	40.04026413	30.78817368	33.44312286	28.80748749	35.80815506	43.50200272	35.43305969	30.91284752	28.7809639	57.61236954	49.34780502	29.60920906	41.62140274	35.8175621	31.2676239	44.36704636	34.44255829	35.03092194	28.55403328	30.22014809	41.73686218	67.63007355	36.55873489	35.14029694	41.89059067	40.14593887	36.7121048	31.21136475	37.69177246	31.79360962	50.61139297	54.15785217	37.02243805	35.02987671	38.6328392	27.60333061
ADAMTS7	217.1845245	216.4468994	215.3037109	189.5346375	195.7655792	172.7861481	302.4373474	207.6272125	190.4745941	180.4136505	213.5565033	188.7892456	205.4104767	225.7403107	184.0285645	187.3840027	205.9293671	211.8684845	242.593811	198.563736	228.1177368	220.7401276	233.2115479	246.4967194	234.4499817	239.8755188	215.2910156	200.295578	198.9018555	245.6989441	213.4953156	220.1072998	239.7361755	250.8618622	315.0339661	179.2278748	177.2268372	215.3958435	207.9683075	223.3884888	185.0237885	220.922287	219.7589111	236.2866974	213.9814911	184.8257294	186.0844269	187.2505035	144.9104309
ADAMTS8	95.44239807	91.55213928	101.303978	98.88625336	77.66644287	87.47755432	133.6579437	103.0436172	95.3568573	90.86762238	103.0457687	81.59080505	92.35494995	86.63689423	85.8711319	80.83263397	93.2033844	89.32540131	116.2978668	82.65943146	89.50056458	109.1791	96.78044128	98.94207764	96.99734497	97.23065948	86.88028717	97.17515564	72.92063141	93.02094269	89.76830292	84.19635773	103.9388809	94.26819611	95.43734741	85.20790863	80.55283356	90.2035141	95.09593201	104.1352997	85.38176727	89.79805756	101.5018845	92.84039307	107.2945938	69.51686096	88.90506744	91.08729553	100.3643799
ADAMTS9	67.48297119	64.72394562	74.27998352	50.84525681	56.31873322	45.48638153	76.39647675	68.69061279	73.77838898	62.80438614	76.07499695	61.85313797	111.1755981	77.92728424	59.68862915	132.1775513	158.3587189	100.8106995	152.951767	94.90340424	138.8108063	108.3190079	169.381897	478.7416687	88.50339508	229.8176117	199.1203461	120.7166672	251.6025696	76.32013702	78.5704422	71.23654175	125.5747833	150.743988	329.6736755	84.71820068	96.92622375	209.7283478	76.18498993	101.3579636	135.4558716	100.1774979	100.126976	251.8155365	377.4668579	191.6676941	106.1567001	184.0279999	57.54556656
ADAMTSL1	63.58828354	39.7697525	39.95098495	41.00568008	55.71455002	49.22869873	63.23181152	100.4759064	48.62070084	55.69125366	53.9609642	71.69297791	44.76755142	72.30513763	38.37325668	34.57088852	45.17869186	47.76368332	48.42301559	56.24711609	93.26412964	35.90841675	88.15081787	139.1918793	56.721035	64.69619751	62.67175674	45.94516754	57.23096466	57.9753685	54.23641968	52.60813522	77.23654938	43.60811615	73.90390015	46.05216217	58.04632568	53.03061295	37.71005249	64.29672241	82.44519806	54.35878754	55.67594528	59.82611084	58.14608383	58.23924637	49.44665146	43.33662796	45.64285278
ADAMTSL2	136.9127197	132.2157135	114.8972473	147.6624756	106.4362411	105.0036545	164.3078613	133.9403381	125.3552856	129.1127777	143.2520752	113.9621887	132.0508423	161.7629547	123.5738373	108.1239777	123.4914093	125.6908417	134.9515076	111.2551575	116.3685989	134.7733917	140.9296265	136.6296387	133.7940521	132.8324127	121.8678284	114.9311829	102.2809219	134.9434814	140.0971985	112.3923569	141.6832123	143.0993347	144.7909088	123.5216675	101.0012741	124.0034866	131.8744812	134.2121735	115.2813034	113.2802429	115.8419418	118.2567825	143.6416473	102.1013565	108.6853943	112.9603043	113.3057175
ADAMTSL3	42.67290497	44.18955231	39.06956863	37.17221451	38.39653397	33.75531769	52.94908142	51.54447174	49.22083282	45.7716217	51.70607376	53.39770126	42.294384	46.92336273	47.38253784	37.20175934	34.79667664	51.28251648	49.53732681	36.31945419	44.65837479	40.11161804	74.80938721	46.83774185	42.96605301	42.1856308	39.57109833	34.87874985	39.22504425	45.28606415	43.92194366	36.64880371	68.53661346	34.03704834	42.27784729	53.4199295	42.72392273	45.3389473	44.03953552	40.09967422	55.23182297	36.55467224	49.75878525	31.55651855	50.35949707	57.99837112	33.83729935	57.44657135	36.63673019
ADAMTSL4	71.90808105	75.55556488	79.62724304	79.02636719	61.48018265	72.4781189	113.8427658	78.04247284	84.35902405	83.10144043	84.89785767	84.5398941	78.97968292	100.2444458	69.11727142	89.89293671	89.51335907	103.1779709	91.89409637	89.53366852	80.45400238	89.46474457	105.1038589	120.0015411	82.72624207	92.44341278	88.37121582	82.88532257	96.3805542	94.35112762	74.70623779	84.59133911	101.0498505	103.1420822	155.58255	90.95792389	79.26883698	124.3270721	95.97047424	103.846756	95.21530151	78.33969879	94.49772644	132.8467102	115.6172791	98.42850494	88.71075439	124.2440796	63.70347214
ADAMTSL4-AS1	73.40253448	99.1055603	90.29855347	82.12232971	66.63944244	83.30717468	106.439064	83.91379547	84.91639709	68.57937622	101.9281693	74.92926788	77.07614899	97.37364197	79.12359619	97.89369965	100.7090607	75.45098877	107.6379013	127.6304321	87.83933258	105.0514297	87.6052475	81.01000977	94.41996765	88.47958374	95.929245	99.46612549	87.47890472	98.34055328	79.61153412	94.2797699	65.13235474	116.9026947	161.2038727	72.99703979	70.99028778	82.2593689	90.77068329	89.43439484	82.35934448	78.69399261	83.49453735	120.0946579	164.6683655	86.95810699	89.68582916	73.82761383	109.8121643
ADAMTSL5	148.6164551	203.901947	212.043396	294.2783813	214.8208771	261.3783569	329.0552063	218.5198364	209.8178253	221.3822021	283.7208252	147.4794617	218.5889282	184.4954376	214.5131531	225.9228821	188.3912048	231.2955017	183.9030457	147.2044067	109.2980957	200.0654907	159.6823578	125.4921875	197.4000549	156.6965485	136.1573181	215.2347412	118.2973938	186.9680328	186.2015991	261.72995	152.613327	124.1273575	117.1583328	159.0897827	173.0825043	128.9259644	143.3505859	152.8395996	169.7391815	140.8975677	155.3399506	120.7152634	113.5033264	155.3001099	133.7902679	122.2147217	227.968277
ADAP1	380.4790344	355.3409119	563.2344971	783.6690063	619.4788818	637.5402832	651.100647	426.978241	470.2260437	554.7436523	548.6600342	332.7675476	475.8818054	408.1393433	447.8968811	458.4645996	552.9432373	457.2042847	404.3670044	506.3621826	622.0057373	482.8083191	391.7414246	489.3456726	446.3957825	491.2633972	469.6462097	524.2823486	475.8296204	469.2637939	431.3917542	524.6547852	306.3093567	418.8000793	122.4310532	476.7698364	524.6100464	337.4249268	689.4442749	469.0108643	410.2695007	420.8382874	391.9333191	349.1642761	309.7336426	454.2693787	578.8331909	418.2408142	456.1094971
ADAP2	190.4975586	137.8426361	172.7632141	242.7438812	148.8822174	157.4749146	196.7058105	172.7231293	139.1427765	149.3160248	145.2095642	186.8160706	140.5622101	168.7254944	144.2058411	134.3199463	154.3805847	182.9098969	186.4766388	184.026825	174.1441345	210.9146423	191.4278412	217.8793335	221.9619904	176.762085	131.0668488	176.0965424	209.3947449	190.8372498	179.0504303	172.0028687	182.4822998	222.2636719	273.5039063	175.7148895	216.6631775	213.6255341	161.5745392	162.9897156	227.814209	170.427124	172.7725983	295.3324585	242.8985901	177.7324677	168.74646	232.0142822	128.2561188
ADAR	817.5881348	803.3742676	869.138855	744.9069824	698.4133911	792.124939	744.0031128	842.6116943	711.6415405	840.142334	718.6136475	785.1672974	765.5837402	822.230896	886.1773682	970.4428101	830.2019043	872.5042114	719.2731934	921.632019	657.741272	784.3269043	807.6920166	771.2476807	982.4608765	800.97052	927.2111816	952.1707153	1075.012817	861.5163574	699.1142578	870.8574829	752.0083008	818.2215576	1008.37146	803.6852417	973.1570435	860.2615356	698.6884155	786.1333008	930.6122437	872.4795532	828.2878418	1064.324219	1132.961304	1080.633301	789.7151489	1054.915894	966.5830688
ADARB1	150.3310394	118.0788803	80.98190308	83.9772644	96.03683472	86.81815338	104.9433136	128.9969025	115.5252304	94.62020874	129.4140015	236.8786011	94.61546326	111.7668686	92.95506287	115.9888229	91.57769012	117.5667648	99.83560181	114.8949356	96.41667175	84.41192627	163.4203339	153.0556335	105.3467026	112.9805679	98.44430542	126.0747452	138.2752533	137.0669708	108.488533	98.57942963	131.1882324	116.9666214	291.7236328	130.4077301	127.6230011	198.9567871	85.61045837	90.35578918	116.3119278	127.7531586	125.1862564	150.3888855	192.7958374	114.8737488	147.4111328	143.3270874	85.8303299
ADARB2	99.45708466	101.7378159	100.9312744	113.1827393	84.13154602	103.1233902	141.5626221	101.2545624	116.4398575	115.7046509	113.9951935	108.8507996	113.0851593	129.0591888	106.9593353	101.89254	103.4807434	89.44847107	124.7736816	90.37100983	118.7738037	125.2282104	97.53217316	88.23186493	100.110054	122.2050705	111.2622375	92.95609283	74.32369232	105.8168945	96.97157288	94.39597321	114.5595627	102.7193985	107.1013336	99.71774292	83.1859436	108.6264191	116.1706009	127.3861923	89.18115234	93.49730682	103.3390503	103.5618515	104.2371902	82.20040894	105.5938034	100.5006714	77.28623199
ADAT1	213.0574493	219.9442596	194.1114807	232.1629486	196.6814117	210.6345825	166.394989	205.7259064	138.3827667	156.2679138	161.7380981	178.2650146	152.7971344	135.4029999	172.2052002	160.3450165	173.3700714	187.9117432	179.9912109	195.3168335	181.2604828	156.2780457	209.6162109	212.0548859	185.5756226	217.7469177	153.1061096	173.2713318	220.6840363	170.0424042	165.5131683	153.5836334	171.6995544	182.0603027	228.114151	204.1792603	210.7034607	194.2219849	181.892395	154.8850403	203.2584534	209.7904816	152.666153	182.6050262	241.9100647	245.6459045	197.8031921	278.0932922	180.2353821
ADAT2	166.1067352	159.5170898	120.5122147	99.59497833	131.380661	115.2373428	142.8338013	149.2391205	154.3454895	136.9931641	123.5151367	150.1996613	140.1363525	156.286911	118.345993	142.421875	164.8460693	144.4213257	165.7682343	130.6940002	182.4087982	129.6429901	196.2989807	201.5756683	118.7970352	141.1551056	234.7076569	155.9742126	138.115921	128.4136658	143.318634	127.0009537	181.3603821	180.6980896	172.6359558	132.9180908	166.6990204	195.8531952	135.7406464	142.0999146	243.4628601	167.1121216	172.3391724	170.1726227	173.6992645	162.6166229	149.686264	243.8396606	183.3135681
ADAT3	208.9624023	205.4026794	230.1245728	282.6569824	206.2949066	180.2081604	272.3612976	214.0653687	195.4360046	241.5563049	206.478714	210.1625366	221.91185	210.4875488	246.3908386	245.3945313	255.1300507	272.440094	233.4895782	241.1573944	244.7967529	246.8084564	190.7136383	211.4508057	248.3760223	257.4904175	219.5999146	238.7752838	226.0191956	244.2583466	214.7283325	211.7662354	213.8967743	234.3017578	207.2578735	217.8286133	206.2175446	224.6765289	324.4714661	261.2511902	196.1504974	207.9333344	210.14328	215.2349548	203.6550751	223.5992737	231.3283844	190.894928	253.6133118
ADCK1	103.2803421	103.4459686	108.2211304	136.6423645	126.8658371	125.1788788	136.7801056	103.4107742	106.5468292	114.2655945	110.3893204	95.20252991	120.4505463	101.2595978	142.8294373	127.8011551	146.1962128	135.6416473	110.3113708	118.2189331	147.4797668	117.234581	121.1359787	107.0379105	117.7851944	140.2046661	127.5547104	114.9635468	114.5113449	102.5299454	101.0353622	118.7170715	106.0679321	120.324913	103.7196198	141.0368347	119.7863693	120.9723206	115.6879272	91.42881775	110.7179489	132.2128754	128.7803497	115.3842087	119.3061829	151.2462921	116.8234177	144.6577301	127.4213257
ADCK2	122.9802399	95.474617	75.29631805	113.3509293	108.0496216	90.79203033	116.4190292	94.81090546	93.69280243	91.62051392	87.51312256	123.6515121	86.42227936	80.93071747	86.19493866	96.7923584	85.86387634	87.30242157	79.5682373	94.01148224	139.9260254	82.21598053	99.28967285	86.58847046	92.07914734	84.70545959	72.71399689	81.93352509	90.81034088	102.694519	119.6303482	97.84877777	91.96643066	94.16383362	94.33178711	97.28141785	101.2043457	87.10735321	112.0586395	74.17789459	84.49905396	78.94732666	94.68177795	86.31189728	71.57450867	95.3377533	98.08192444	93.47224426	84.67863464
ADCK3	245.9561157	298.76828	207.5309906	180.6130981	214.8210907	194.5698395	272.3384399	271.0262146	243.3397675	299.6120605	206.4587402	247.0204163	221.8123322	256.5281982	205.2938385	262.1308899	315.9039307	326.7862244	239.479248	238.3555908	361.3470459	204.8511658	258.6575317	225.2152557	237.2909393	184.2469025	182.2440338	178.758316	192.0759888	190.2032471	251.4222565	207.4197388	270.3250122	212.5512695	233.164978	238.1681519	237.4713135	285.0424805	225.8217163	172.6356659	226.7857666	173.5329437	264.1329651	187.9128113	234.0531464	218.7357941	183.6802368	271.4447937	239.4253693
ADCK4	156.3945313	151.8781738	173.6057892	203.3586273	149.3121033	184.2157288	209.2022705	153.4255524	150.6661377	175.6550293	160.6841888	153.035141	161.6185455	163.8685608	162.650177	161.6422882	170.5934143	181.2354889	158.5461426	181.1562653	157.4233398	171.6173401	135.3173676	154.7842865	167.95755	169.8727112	155.7260742	178.3800659	155.3595428	172.1993713	173.3085022	179.9159241	144.9966736	154.5498657	175.0221863	141.5974274	173.4149475	165.0844727	182.88797	164.492981	150.5925446	148.2147217	143.357605	169.5323029	141.948349	171.859375	148.967865	166.1652374	180.9760895
ADCK5	244.1902771	282.4517212	310.1039734	354.4202881	312.8276367	315.2099915	441.7917786	314.8699036	299.4364624	300.76651	344.9572144	237.0751038	291.164856	339.5293274	391.4311829	349.0952148	293.3474731	312.1296082	346.7766724	257.3102722	283.6206055	270.292572	289.4750366	205.4004822	362.4475708	289.2281799	199.6891174	294.2912598	242.8450928	293.4067078	294.4031372	353.2870789	290.5393066	265.8454895	192.0667114	271.479248	315.15979	218.0220032	308.8509216	291.3518982	300.3786011	253.1899261	308.417572	228.6655731	184.6129608	269.7670898	239.0575409	253.7662964	353.3999634
ADCY1	75.06062317	98.63451385	77.07495117	87.29676056	68.0085144	71.1554184	101.9891586	76.29205322	80.90511322	81.46757507	78.76191711	74.16078186	88.47727966	87.54615021	68.14608002	93.89585876	72.4871521	86.76511383	85.15139008	68.68190002	77.97040558	79.24114227	89.64569092	104.4674759	85.36871338	95.02030182	66.43695831	78.11371613	73.13419342	78.52935028	72.83036041	70.93320465	81.61535645	75.86864471	102.0283508	86.75843811	64.34275055	107.5495224	87.65501404	76.14865875	83.32645416	73.45970154	87.46993256	85.43579102	97.11313629	82.08387756	82.73714447	77.04260254	81.75066376
ADCY10	21.97297859	27.24699974	25.77187157	29.93859863	31.41210175	24.76669502	32.74592972	23.61040115	25.0922451	28.70677185	31.37439537	22.02785492	25.00171471	32.68579865	25.9394989	23.0855732	24.87970543	28.44166183	22.5308857	24.56092453	23.68957138	25.58401108	21.31536674	22.36070251	28.19617271	25.07184982	24.54983902	23.60476112	21.47192764	28.49518585	23.27980042	27.29904747	22.46917152	21.9626236	21.81988335	23.94371796	24.88042831	23.1009655	31.7286129	28.17788887	24.23835373	24.42109299	31.81560135	21.40234375	21.3504734	22.25920296	21.4820385	22.63835716	24.79435921
ADCY10P1	33.95064926	49.15815735	27.92485428	35.75850677	41.62468719	45.33097458	42.61197281	41.37397003	37.93455887	39.03194809	53.65100479	45.21699905	43.72071457	78.4801712	51.60952759	50.8310585	30.19676971	51.50466919	34.62371445	33.36774445	32.46072388	22.9460392	39.97296524	41.86018753	40.39788818	41.78577805	39.99603653	39.02500153	45.53025436	49.80613708	38.83112335	58.14147186	28.14389801	32.16412735	73.24371338	33.96813202	33.02920151	33.5758934	52.8295517	37.65533829	63.68019104	37.84732437	37.61562729	32.91693878	40.49325562	33.23562622	45.52045822	44.02260971	63.05232239
ADCY2	68.87093353	78.77262115	75.19238281	77.34403229	77.34349823	72.59728241	90.93723297	72.62034607	81.6791687	74.84544373	76.72277832	67.22231293	96.8180542	80.3368454	85.52849579	80.23513794	79.22826385	69.02275085	72.79217529	56.47573471	65.18641663	77.08773041	86.92071533	70.02040863	80.72322083	73.96373749	70.57489777	72.35534668	55.72750092	72.56801605	71.13095856	73.99938965	93.94224548	64.19032288	56.40465927	62.80656052	75.71540833	77.44077301	74.82239532	74.04605865	84.38284302	68.65995789	81.16246796	60.67292023	66.6591568	77.2766571	65.75880432	76.80053711	71.47814178
ADCY3	333.9975281	362.8539429	263.9219971	584.5557251	492.4197998	330.0173035	312.4888306	275.7992554	214.2667389	426.4188232	385.7242432	304.4871521	312.4224854	261.5848694	285.3839722	221.1874695	328.8938599	249.6886139	236.0965881	316.5498047	265.1270142	357.9372253	291.1762695	426.1905518	348.0041504	247.1514435	243.7249146	291.8819275	360.0309448	316.3831177	275.6371765	359.9293213	368.2723694	312.858429	463.6216125	342.3493347	340.1439819	389.4274597	156.0899658	226.8191833	350.1803589	347.5275574	351.1569214	325.8885803	434.4169312	247.326889	262.9986877	415.5632324	273.268158
ADCY4	130.391922	163.2455139	116.3860779	161.0463715	105.2470322	131.0875397	186.62854	188.5098419	132.852478	132.006012	201.9990234	130.4013214	134.9464264	161.283432	128.0050964	165.8638	148.1962585	221.9581604	196.508316	143.8408051	173.6167908	181.5213928	233.2875366	264.4989929	141.1317291	246.4145355	149.5175171	179.2841949	201.2898865	125.0705719	125.7698593	199.8355103	213.2191162	144.84758	327.5500793	137.9849396	145.2075195	231.4272919	209.4911804	158.6855774	224.4389191	144.6685028	138.1174164	199.8392792	258.926178	158.5805206	191.9708252	207.69487	124.5023041
ADCY5	126.3860855	103.5257797	120.0064468	127.5795746	109.8900375	89.21778107	169.6367188	141.4409332	116.604393	118.2552795	145.6449432	139.1898041	131.0454254	135.1278992	119.9073181	112.1184464	86.1993103	124.9327087	94.87360382	95.28031158	172.4753876	107.747963	192.7861786	79.94380188	92.60374451	88.53607941	91.29242706	86.7483902	71.84307098	106.0056381	107.5424652	98.07197571	137.8271637	105.2695694	133.9196625	112.3673553	115.257515	120.5720978	118.3408356	97.2638092	111.4266281	98.61937714	103.6659927	89.2637558	95.93237305	115.6627197	118.9853287	112.6945114	99.42056274
ADCY6	367.2528076	410.4568481	503.7538452	524.7688599	573.6168213	622.3060913	601.9118042	499.5835571	547.2508545	556.328186	563.171814	339.7554626	484.2830811	505.2548523	511.114624	450.1481323	465.0159302	453.3005066	371.9870605	412.3071289	564.9805298	399.838623	388.3676147	298.5466003	484.3197021	484.8539124	350.0401306	440.1173401	351.3036194	489.9046936	409.1624756	597.9790649	424.6561279	369.1295471	182.3516083	437.9986877	413.2771301	364.234375	658.883606	499.3561096	398.2370911	373.5328674	382.9284668	298.9779968	261.8761292	398.3953857	461.2454834	322.0285339	461.3379517
ADCY7	272.6586609	176.6863861	120.8265457	130.3551788	129.5099182	117.7690964	176.9225769	202.5103149	150.4146576	129.1874542	129.7753143	265.5637512	124.6214447	186.5212555	135.1655121	159.0953827	152.2509613	165.5148621	147.5359192	167.5513916	149.654129	149.0738831	203.8227081	228.1873627	160.1283112	199.2002411	131.4095001	160.2392273	231.048172	237.6538696	177.598999	136.4899292	158.0577545	219.4184418	454.9089355	176.7984467	173.812561	254.8645477	130.3414459	189.3689575	183.7228088	196.0075226	185.3531036	328.5379028	277.7601013	184.5833435	191.3746948	226.2577362	121.2885361
ADCY8	46.44285202	51.65297699	56.76070786	59.14737701	46.72860336	52.58233261	73.63455963	49.45759583	51.42263031	58.94712067	61.88718414	45.09143448	61.48933792	60.11433411	60.9086113	50.61291122	53.50305939	44.86602783	54.49654388	48.31828308	51.34456635	57.6774292	43.40086365	54.87630463	48.25217056	56.64312363	54.00824356	48.87880707	36.72986221	53.25413132	52.90457916	52.21195984	50.77922821	51.68589401	49.51020813	47.83361053	49.99565506	50.04452896	59.13851929	65.59175873	63.23303223	46.66527939	56.20309448	46.21164703	50.96362305	38.19492722	45.82442856	45.33270645	48.9645462
ADCY9	327.974884	329.2185059	382.314209	480.4280701	502.1101685	643.3624268	460.1372375	397.8952332	486.7267151	483.8062744	650.0865479	257.4336548	420.9095764	341.1395874	641.913147	437.1180725	247.7146454	380.9844971	241.0634003	231.6808777	305.6863098	222.1785126	317.9328308	183.1198425	422.3804016	237.3667297	196.5757446	363.2112122	208.7901917	335.3867798	292.440918	438.5028687	309.6919556	211.1744385	156.4027252	369.3495483	314.8081055	192.8355408	370.2790527	212.5695496	272.0027161	266.6595154	284.1081238	173.7477112	183.1877289	226.9051056	308.4720154	192.2720184	398.5730896
ADCYAP1	50.9824295	48.71326828	44.16572189	56.14936829	45.90888214	44.22695541	59.22362518	59.48394775	57.5282135	54.16459656	56.22693634	58.40711212	52.57514954	59.60522079	53.0345459	67.56425476	49.58181763	57.29301071	62.42924881	48.5758934	50.46629333	55.77105713	67.83875275	70.02338409	69.34076691	54.54623413	56.80844879	53.00497437	50.49457932	53.54746246	51.99828339	47.13719559	56.58949661	71.61756134	65.40100098	63.17113113	71.3015976	63.01741028	67.75778961	53.89173126	69.36074829	69.70020294	64.10699463	48.44589233	66.2421875	46.57012939	52.02845383	46.82646179	55.37919235
ADCYAP1R1	67.39131165	49.37875366	43.17435837	55.72503281	45.84835434	43.93626785	66.77583313	58.62842178	52.79548645	58.45822525	44.17937088	53.5510025	41.5419693	52.54877472	43.46572113	40.62593079	37.8439827	43.48576736	47.51450729	52.21628189	42.12931061	47.18035126	47.07802963	37.71675873	39.46285629	47.39508438	42.98945999	44.13499832	37.61145782	46.26878738	51.20057297	44.37076569	41.6357193	46.53592682	63.18072128	45.38118362	39.01712036	57.65543365	44.22718048	43.40340805	45.26739883	49.58045578	37.2000885	41.48395538	52.08734512	40.64261627	39.17290878	37.44223404	38.56058502
ADD1	425.7078247	383.1201782	424.2538452	397.0198059	435.0290833	453.9138794	440.5874634	461.1231079	465.5538635	491.3368225	422.8516846	467.7427368	425.3467407	475.5748596	448.9376831	475.1105347	471.3326416	481.1522217	402.958374	413.6445007	429.0674744	415.1600342	452.3524475	376.6235352	478.7358093	405.7323303	426.9385986	450.8463745	422.4367065	438.9841614	426.941864	463.0481567	453.5357361	398.1973877	466.0029602	472.4623718	466.5622559	387.3969116	502.0211792	381.7946472	465.8292236	435.8503113	427.5769958	386.0299988	389.7659607	450.1315002	421.5178223	407.6542053	478.9941101
ADD2	84.64590454	34.87028885	49.2661972	66.50827789	47.56116104	46.30581284	63.3171463	52.38656235	56.15537262	48.59624481	57.02020264	52.17288971	45.59734344	49.94953537	46.37395096	42.59716797	48.88563919	56.6035347	55.20495224	50.18075943	45.10425949	50.71460724	47.85969925	44.73991776	41.35061646	46.60622406	48.51348495	41.13151169	36.91536331	68.88912964	49.62261963	48.22214127	49.79502106	46.07313919	92.89330292	45.7517128	44.26150894	59.67753983	47.89590836	41.99505997	44.35993958	42.9290657	53.76516724	47.07806396	60.57401657	49.43618774	39.038414	44.80023956	46.82448959
ADD3	679.2944336	765.6161499	563.9153442	705.2545166	749.0466919	766.1744385	508.978241	773.1536255	788.8677368	870.2289429	708.4796753	727.90625	637.9898682	730.8364868	686.4219971	573.1522827	594.3451538	597.3531494	593.3197021	473.6227722	580.9775391	447.1662292	628.2841797	386.9707336	512.6192017	478.7365112	343.1743164	469.6473694	441.6108704	441.5767822	740.3674927	670.8599854	757.352417	403.308075	501.8065186	689.2219238	666.6589355	451.8572083	486.3710327	401.5428772	613.31604	443.2247314	616.6484375	380.1199951	430.8599243	530.4836426	565.8141479	508.0470276	553.2310181
ADGB	16.15091896	19.38715363	15.03057766	17.60711288	16.69208908	14.72737694	18.60176659	15.59902954	16.35533142	15.64546013	16.04044533	16.43591881	16.18888092	17.534338	17.49801636	18.15307426	15.70716667	15.36416054	17.65363312	15.94180202	23.76610756	17.81316948	18.10166168	20.52208519	15.54605579	18.66036797	19.77770996	15.32624054	15.50488758	15.75007725	16.15840912	16.81113052	14.83143806	16.73448753	14.93779945	14.93310738	14.95519161	14.6147995	21.12673759	17.94199753	17.03353882	18.80813026	15.91963005	15.63980293	15.78627872	15.96631813	18.45791245	15.54711723	17.75829506
ADH1A	209.4416199	149.1832886	126.1579132	110.5392075	116.4397507	172.3361359	155.5180817	171.3506927	188.6502686	183.3961487	132.9814911	186.3174286	149.250824	126.0635529	155.5943756	186.6761932	300.4783325	189.0697327	294.5765381	157.2585449	229.7528992	149.4249725	203.1403961	172.4417725	112.6484756	135.3231049	170.442688	153.1938324	135.1303253	144.3562622	197.6440735	160.4242249	251.1615448	198.2822266	138.0351868	218.7958527	209.6726227	179.9563293	205.1678925	127.7499542	216.2603912	143.8616638	156.573822	69.97172546	87.88620758	208.6861572	271.9431458	120.5975571	143.5062103
ADH1B	303.1669922	91.12030792	113.4157104	72.04354858	119.3198166	111.4252472	82.02828979	279.455658	207.1812286	128.8016052	159.0043335	282.8051147	89.28568268	70.01991272	82.25905609	78.0346756	132.8501434	169.730484	257.2138977	100.3334427	131.414566	111.199585	369.9515991	157.8940735	102.2905197	60.69487381	82.2182312	110.7382965	101.5095062	126.9105759	195.2708435	112.9676895	309.3349915	176.5436249	273.8505554	227.4888153	160.0939331	213.5565186	69.95330811	54.15400696	268.798584	135.3666687	162.8689575	39.36460495	52.39756775	177.5351257	113.1765518	167.6196899	105.6812057
ADH1C	1061.961792	1025.804688	817.1615601	799.4971313	887.5690918	1115.182861	805.6715698	1111.880859	1442.548218	1347.752197	531.487854	1018.742737	965.9940186	1158.655884	1156.837524	2256.019287	2502.763916	1041.274658	2254.328613	1120.71936	2496.68457	1007.610413	1127.694824	1152.013794	807.5402832	1148.910645	1178.077881	1194.264404	916.8433838	673.0670776	1399.71228	1136.345703	1760.308105	1575.365234	272.6684265	1619.490967	1379.177856	1115.744629	1590.42688	1078.107056	1754.135498	987.3634033	1189.036743	396.5420837	497.6088562	1761.735107	2433.680664	740.2678833	1257.379883
ADH4	27.64890862	34.12078857	25.44186783	33.11083984	28.68617821	24.14208221	31.09587669	27.79330254	25.31510353	25.93767738	27.33766747	27.71259308	30.94306183	29.07781219	34.71101379	369.3818359	349.5968018	145.4497681	172.1201019	30.17990112	25.56973457	26.5567379	21.89104462	49.03171539	43.46718597	22.82451057	105.6657333	37.16539001	24.51548767	24.30916786	29.13479042	21.46473885	21.25421333	44.99985504	23.40491295	27.22281265	24.81783867	24.43033981	43.43813705	27.10256767	25.74105644	31.97041702	26.6859684	21.37387466	45.38407516	43.13489914	16.38847351	25.43116188	71.71447754
ADH5	273.0970764	299.0878601	306.7450867	398.7307434	326.2736206	246.9360657	279.9952393	331.9703674	342.5276184	345.0099792	281.637207	274.2158813	296.114563	363.8488464	351.1542358	546.1278687	357.0915833	427.1097717	443.0411987	352.0903015	451.4486389	225.1260071	369.5425415	349.6523132	326.6403198	292.3997803	275.515625	352.0429688	291.9533386	326.9224548	311.5044556	311.7154846	307.4862061	290.8935242	285.4487915	407.7154541	314.9136658	271.6203003	371.6900024	263.3191528	327.4952393	322.9657593	355.0554199	341.6531372	350.9098206	373.1932373	376.5386353	345.2903137	352.5808411
ADH5P4	112.6735764	127.7013474	106.8103943	134.4955444	126.1113815	100.8183975	128.4988098	113.531929	127.96595	134.7176208	122.4995956	121.4394989	120.7559052	117.5840378	119.7292786	191.1201477	147.6371613	153.2227173	156.3714905	128.4423676	178.5807343	105.7133331	123.893364	136.7337799	122.7768173	118.0470123	141.6505127	155.9971771	112.4829025	130.7221375	120.3703766	118.7609711	124.0442429	110.8889771	102.8400497	168.3649597	119.4491348	103.1088486	139.5003967	122.097084	126.4813614	128.461731	120.3615494	107.9163132	123.6460419	124.6179657	143.8618317	136.0725403	189.6590424
ADH6	275.6839905	355.3184509	487.2092896	453.4539185	458.7301331	465.317749	378.7313232	368.1766968	398.7053833	528.574585	316.1668396	256.4997559	416.5289307	270.4111023	617.1004028	648.2745972	391.9986877	550.8770142	407.4480286	157.5983887	247.4673004	193.8412018	251.7758484	173.8792267	247.0564117	153.6099243	338.7528381	319.9639893	226.2596741	273.7806702	331.3263855	419.9369507	295.9116211	197.479599	18.90553284	320.3499146	308.9102173	159.2772827	151.0034943	160.388031	285.4804077	215.1033325	304.1059875	129.9928589	165.9863892	279.1934509	205.8952637	223.1744537	581.7224121
ADH7	27.4495163	36.50953674	24.3991394	28.80129814	24.33217049	27.25283813	34.65280151	31.72059441	25.72656631	26.96704674	30.51434898	34.24680328	24.21989632	41.96488571	27.11341286	37.49220657	25.33945656	29.54671478	26.55010223	21.89281464	25.71956253	27.24442482	23.72371101	24.39273071	26.10328102	26.35117912	19.86279869	29.05706596	24.13027954	26.69394875	29.0088501	25.96228409	23.66167831	30.92167282	28.20191956	26.22345734	21.20226288	27.43900108	33.97989655	28.86453629	23.93595123	24.54216957	28.98636818	25.48059082	31.99744987	22.48796654	25.76921272	25.63107109	25.32185364
ADHFE1	110.0871964	93.02348328	61.75801849	78.18057251	88.80608368	98.5797348	67.11576843	122.8641739	100.4050903	78.66946411	111.6424179	92.32307434	56.0719223	120.1605072	135.8732452	66.11480713	54.89143753	79.37747955	49.91254425	62.51893997	63.9125824	61.6516304	100.8360214	48.28920746	67.76131439	44.66202164	39.37978745	68.83604431	65.2890625	74.841362	116.8585892	128.9787292	117.671814	47.7083931	75.44669342	76.69782257	87.13487244	56.02782059	64.79646301	65.49102783	109.103775	64.65220642	113.258522	47.70527649	82.91574097	70.33834076	51.72560883	72.95851135	55.84615326
ADI1	931.0227051	652.916687	1010.518188	496.66745	1018.487305	1065.185059	629.2915039	761.0457764	688.1625366	917.3415527	875.5280762	655.2557983	761.7543335	713.5786133	698.1884766	1108.316162	700.432373	762.640564	666.6893311	776.9594116	750.6803589	524.9415894	529.4713745	514.5861206	1355.624023	651.3148804	431.8216858	755.1709595	755.9616699	933.6529541	832.4428711	715.7935791	801.7185059	565.984375	287.5624695	759.3380127	988.7341309	419.1707458	627.5412598	613.4516602	612.8046875	600.3845825	483.3964233	418.6376038	363.910614	587.4799194	850.262085	471.3622437	1030.088501
ADIG	58.42888641	57.51768494	72.15935516	79.47070313	53.82833099	64.00947571	94.9801178	75.59240723	75.21604156	67.63189697	87.2731781	65.82836151	73.6425705	85.22068787	75.37876892	71.45899963	66.93951416	65.61571503	83.91738129	68.0308609	66.03237152	75.76293945	59.40415573	55.77030945	69.51345062	75.01824188	63.99536896	78.15615845	56.50982285	72.24110413	70.15969086	67.57814026	70.62464905	64.52915955	62.23429108	61.24988556	56.29071045	66.47914124	82.85471344	67.0205307	57.34544754	65.18658447	73.9818573	71.08036804	72.0072403	60.76780319	59.25190735	55.75527573	65.74945831
ADIPOQ	34.91085052	39.56749344	36.04363251	45.7750473	45.17121887	41.58737183	53.62659836	56.62379837	43.05242538	44.92813492	55.11470413	53.69633102	43.57179642	51.46648026	37.95281601	37.69393921	36.66779709	32.82099533	48.46856689	41.34931946	43.53456116	46.38860321	38.80884171	43.45703888	40.97739029	48.10018921	39.75931168	34.75225449	48.28328705	39.74201584	44.05152512	42.25643921	38.90615082	42.85245132	38.29306412	37.17285156	34.15107346	40.74569702	42.98406982	41.87444687	32.25298691	40.77532959	33.36925125	33.63847351	39.52880859	35.89374924	42.82006836	32.42842865	49.14649582
ADIPOR1	1473.387939	1602.264893	1578.758911	2156.623535	1981.783203	2067.408447	1652.391235	1454.444702	1304.885376	1802.922363	1680.533569	1253.853271	1451.362183	1182.499756	1425.403931	1238.341675	1494.616943	1437.361816	1349.990479	1680.648438	1617.984863	1309.25061	1302.530518	1185.827759	1453.024902	1575.359253	1352.999023	1420.251343	1545.091064	1375.987061	1380.558105	1488.303589	1269.818481	1273.354492	1328.184448	1582.052368	1563.93396	1361.720093	1594.499756	968.175354	1199.192017	1327.994141	1267.09375	1461.600098	1771.325195	1603.506836	1402.556641	1476.902954	1211.6698
ADIPOR2	624.6900635	661.6121216	838.5962524	908.0997314	1207.849243	1021.832642	744.3242798	563.1313477	682.9977417	741.9178467	902.2642822	478.1645813	940.7085571	545.0640869	639.8851929	647.6998291	755.7123413	802.9190674	702.7301025	710.885437	675.6848145	917.522522	553.8934326	353.8574829	628.1556396	554.2969971	631.7683105	772.3518677	598.6433716	575.2192383	589.1034546	786.427124	460.276123	567.4671021	295.5263672	686.4598389	703.2709961	487.515564	689.1798096	564.1646729	625.2504272	555.6768188	531.6175537	409.5739136	369.1864319	674.5134888	604.527832	429.0786438	680.8817139
ADIRF	747.7116089	707.8103027	906.9025269	1099.982178	842.2242432	1061.859863	1216.436035	826.3721313	850.7133179	1083.484131	1072.181763	651.5033569	896.3874512	601.6913452	795.8752441	751.3688354	500.5754089	632.2059937	596.0548706	342.3629456	170.8018799	470.7354126	478.7657471	236.700531	801.4042358	196.9417572	436.396698	852.0979004	265.6278076	779.9099731	763.9602051	842.2026367	413.9857178	256.0006104	158.498642	592.6470947	476.5754089	125.0657501	214.8340607	493.1697083	281.9572144	316.3011169	483.2569275	207.5602722	191.7429962	386.0035095	193.8098755	167.4992218	779.4905396
ADK	188.2410431	141.0610809	146.5070953	127.0187454	161.7049866	115.3509598	60.20923615	145.0812073	125.3686523	152.7426147	84.16481781	207.2039032	124.7303009	105.6682053	126.7001419	148.0550995	176.3065643	183.0363007	159.4231262	165.829422	225.641449	111.8810577	155.592926	179.8620148	94.81945038	135.5632629	180.3334808	174.7786102	199.3527985	122.7678375	169.9299316	117.6306229	149.0124969	186.2855072	184.1601715	171.0686798	191.8317413	215.8760681	106.5570145	118.2376022	188.7604523	153.3538513	182.2463531	175.048645	178.0677948	200.6306152	167.2557373	231.914505	150.9119415
ADM	180.8699493	218.0939636	270.5209961	278.9436951	199.1786652	285.1369324	234.6016541	204.5081024	269.4448853	215.2616577	183.8242035	171.5379639	284.2525635	284.3789673	226.0791473	337.8543396	429.1861572	246.6175385	283.2840881	670.5958252	480.1274414	434.3111572	317.2267761	403.6691895	384.0070801	1311.119385	417.6677856	359.74823	701.5446777	284.3651123	297.0692749	256.2785034	221.5671997	427.0292969	741.2293701	324.6907959	291.4508057	699.300415	573.2290649	779.5810547	286.7270508	660.821228	257.9202881	931.2977905	526.4497681	695.5345459	521.569397	382.0203857	202.3690643
ADM2	205.8603821	213.7237701	203.4306793	325.4754333	226.4210663	219.2785339	282.5293274	227.5363922	207.3645935	212.6589203	244.4869385	217.9127655	208.5400543	247.0504303	206.5423737	222.7318573	265.8623352	215.7489319	234.753067	199.2722168	200.6856689	208.6883392	202.8510742	193.1221161	239.832901	240.4945984	218.3789978	213.1055908	166.1574402	237.697998	201.6828156	214.0683136	191.7556458	264.2444458	211.3882599	219.8010559	179.2696838	215.0278931	257.8197632	250.0580597	196.2601929	222.1603394	205.2096252	198.885025	200.2022095	201.3334045	210.5702972	157.3792419	186.4310608
ADNP	442.4709167	509.2398682	365.8435669	358.005249	387.9536438	438.0957642	295.9836731	456.914032	406.2399292	432.0397339	380.4205017	491.6770935	334.6992493	377.6982727	428.443573	403.4248352	391.2020264	379.8763123	358.028717	369.4841614	417.6767883	381.0969238	448.977417	347.3656006	366.9622498	381.7199707	336.7362671	383.8273621	409.0932312	338.1254578	390.7028809	443.3211975	388.3780212	355.2263184	448.4509583	399.6109314	392.5494995	359.9958801	308.4886169	290.5444031	387.1088867	364.4197693	380.8171082	337.0231934	369.4553223	427.4159851	412.815918	451.7389526	388.04776
ADNP2	140.738678	172.6998444	144.5974731	167.7256622	172.7776337	161.1419067	126.0024796	138.8785095	125.1303482	160.1063232	151.0968018	130.3613129	209.0304871	109.2813644	153.3928833	144.2415619	143.8674316	154.7740326	122.355896	160.234024	151.2268829	125.5309296	140.500885	112.7421646	144.0951691	136.3816376	148.8204651	156.0407257	170.0047455	111.9097137	165.6388855	153.2422028	123.5977478	137.273056	111.5595169	151.806839	144.5413361	142.2873535	115.1284332	133.8240662	165.5536652	142.5500793	121.5604706	143.7153931	150.0311737	175.1902008	154.4780884	168.3003693	141.4371643
ADO	229.4640961	215.9090118	240.1700439	231.3981934	233.2115173	226.8066406	212.8618774	212.2375946	224.1857147	233.5315094	229.2345581	249.3257446	222.6156158	218.9007721	219.695816	241.4096375	203.2728577	209.9334564	213.5567322	205.4871674	239.8697815	226.3414154	220.7011719	273.8738708	238.1651611	219.8831787	232.4935455	222.7797699	238.5416412	203.6412354	228.1720734	204.3732147	202.5751801	233.0348511	269.6292725	228.1676331	205.3382874	269.9412537	233.5264282	218.1883392	224.4877014	246.4385986	239.9800415	254.7293549	281.602356	226.9503937	224.495285	271.8757019	206.7193604
ADORA1	110.707428	89.32698059	96.21788788	114.8619766	85.31477356	85.10966492	140.3636322	106.3246613	121.823761	109.087204	124.4006271	95.352211	109.3391647	100.1286469	102.4654694	107.7891693	97.57302856	112.1314926	103.0954666	87.71789551	100.2007217	126.3593979	100.9661331	134.4287415	112.3522644	122.6889801	100.850914	91.78343964	100.3167725	105.714653	120.788826	92.46797943	127.5155563	132.3407745	144.0637054	103.0273666	86.78292084	133.1374512	138.8572235	128.2454071	113.1968384	110.8998718	105.8149719	124.0123978	145.997818	94.74697876	103.279541	114.255661	91.37005615
ADORA2A	158.0569916	150.880188	108.4878235	106.337326	101.4300613	115.2261734	146.0813141	136.0543671	131.3155212	116.8749695	101.2959671	171.3291626	104.2076797	127.3689804	93.88057709	128.7541504	111.6615067	119.8115005	126.2128601	153.4168091	111.8432541	124.8716049	125.65448	135.6873627	135.3663635	120.0958481	105.2406235	122.1472244	123.2612228	133.6749268	124.4678955	107.4485931	127.2982864	170.6519318	296.1670227	137.3924561	117.8467636	183.2198029	95.67598724	104.4138336	94.60541534	130.6414185	130.3313904	194.2828217	202.649231	117.7496796	153.6722717	146.5344086	92.15697479
ADORA2A-AS1	113.0061417	111.7174149	97.97509003	133.3937073	96.15544891	115.545845	170.4767303	107.0934982	123.3914871	104.1618881	148.5611572	104.4141617	137.8171234	128.9514923	122.5727081	111.8769913	103.6504669	111.7568054	122.9177933	108.4598923	92.78163147	115.3511047	103.8397751	119.5348282	125.3742371	143.5171967	101.1114044	101.0109711	88.39569092	120.8765259	115.4533997	114.4252472	121.5055923	123.3784256	127.0261154	102.1770706	101.6671753	105.4483948	117.1016541	97.52748108	99.96260834	92.72702026	120.3300552	120.7241287	115.0636597	91.87026215	93.17879486	97.8587265	88.99375153
ADORA2B	109.6537323	136.2059021	171.0836487	143.4189758	142.6820374	114.8358459	173.9532318	127.8614883	115.1310196	123.4603195	115.8924103	87.12560272	178.4931183	111.1269684	122.4004364	112.3110657	131.5293884	110.9706192	140.9481201	178.4224701	352.2444458	138.4491882	172.8789368	216.1847839	115.0751038	217.1344147	222.6942596	165.151001	196.6755829	156.7069702	119.3606491	128.7002411	155.8227386	185.3451996	104.962944	136.2817993	168.9949188	204.1446991	238.554718	205.2971649	189.1869507	180.4650726	169.0997314	179.7941437	177.8058777	190.960022	230.7256165	220.274292	133.1584167
ADORA3	71.85260773	60.6858902	79.39398193	78.73046112	68.36458588	73.0982132	78.29244995	74.08010101	61.98082733	62.74042511	65.71530151	63.37498093	52.30037689	69.27133179	55.88350677	49.52183533	53.89389801	66.45902252	56.67854691	51.68315506	64.84706116	109.7893524	60.92224503	61.84008789	84.47116089	59.59214401	43.90607452	61.43906784	67.48964691	93.21984863	67.5332489	64.12226868	90.80033875	80.67647552	61.64086533	56.51301956	88.85948944	50.73716354	72.26114655	55.96772385	60.94763565	84.1859436	62.39697266	67.21109009	65.85340118	49.73630524	58.23997498	69.15843964	64.95278168
ADPGK	296.8852844	235.7285767	213.0548553	221.694931	236.8080902	280.3520508	216.0510101	283.0516052	215.2247467	254.9537811	197.2455902	303.6151733	232.9433746	256.4200134	212.9413452	217.7317505	248.3137817	246.740921	196.6766815	255.4401093	198.2789917	207.3335419	228.3079834	246.0788116	233.3610077	236.1249084	233.1056061	222.6778259	330.5925903	253.8171692	275.9769287	206.8196411	231.8639069	268.8335876	446.912384	252.8069916	260.2431641	299.3631897	180.4880981	226.9766846	246.8530121	251.1404114	256.8048706	384.0431824	364.8819275	277.1859436	242.0480499	365.9749756	224.3641663
ADPRH	75.57247925	55.64870071	26.43748665	31.29265785	29.82845879	35.78509903	30.21398735	47.31790543	35.07964325	33.41236115	36.84614944	65.31658173	30.54706764	34.35964966	33.40677261	33.71910477	33.19652176	32.39601517	41.82561493	50.86508942	28.15839005	33.09659576	42.13174438	46.88549805	43.17116928	39.17493057	47.71537399	38.7874527	62.31797028	38.93571091	44.82764053	28.96170235	39.83050919	42.45813751	94.6599884	37.70155334	37.86019516	58.44989395	30.72650337	27.76998711	35.57958603	44.56333923	40.07558823	54.88785934	66.98152161	37.73113632	51.77380371	54.47204971	37.09822845
ADPRHL1	87.17940521	76.0046463	106.4315414	124.1797867	116.6104126	133.8937836	117.243782	100.768364	98.44503021	127.1144409	111.0076599	80.94755554	104.3935928	93.97129059	118.272171	102.6408157	90.46186829	101.7448502	93.26706696	84.43001556	91.50265503	88.480896	90.48872375	71.07496643	98.3840332	89.97264862	56.0839386	80.78617859	81.2177124	97.46915436	97.32137299	103.6124802	86.87605286	76.77880859	74.94594574	91.52278137	86.33188629	69.60778046	86.48388672	85.98610687	77.93193817	72.9500885	87.17675018	68.57752991	73.84379578	74.01454163	78.84555054	71.07777405	88.71598053
ADPRHL2	156.1699371	143.0372162	186.3388214	166.9217072	205.4862213	175.7153015	184.0911255	141.1828308	134.9554443	165.0316315	152.1974487	141.2098389	161.5300446	148.1565704	144.1166077	156.6802673	163.3783417	173.8378906	157.8014069	179.5199738	160.4907379	184.8284454	136.6170654	192.5271759	143.9029083	143.3522186	162.6189728	142.6758728	152.5336456	176.8741302	169.6135712	146.4684143	125.7027435	160.9898224	174.6744232	165.270813	177.4866333	169.6304016	145.9999847	183.5518799	163.2281799	169.2240295	157.741684	152.325882	162.3891602	170.4397888	147.9351807	169.9772644	167.3939667
ADPRM	88.64167786	83.75363922	76.25062561	88.16197968	101.5750427	76.40766144	65.68657684	73.16399384	76.11138916	78.4992218	64.59210968	89.31515503	56.26047897	59.71905518	111.6364746	52.76315689	64.3232193	71.68188477	60.63113785	51.56013107	69.40219116	44.72945786	47.40784454	53.70113754	62.23940277	41.06072235	43.60984421	64.86528778	44.82141495	78.8787384	73.10983276	70.77758026	51.01536179	58.34949112	77.08315277	65.65132141	52.41170883	55.50141907	65.56993866	67.86696625	55.7652092	57.78949356	55.38397598	53.65131378	53.99290466	62.93875122	54.42727661	44.01786804	75.34709167
ADRA1A	42.37114716	38.37060928	33.3472023	40.91255951	28.99025726	32.22398758	39.99608231	44.73062897	39.23078156	37.76528931	40.85939789	36.62756348	36.55776596	39.83518219	32.51115799	34.46704865	33.39553452	41.25703049	39.98745346	38.62318802	38.13158417	40.79965973	45.40443802	33.33214951	37.4242363	36.72544861	37.75808334	36.46882629	40.7289505	42.54812622	35.60509109	37.98459244	45.78230286	40.45685196	51.77354813	38.61628342	41.71169281	40.72252274	40.84844208	37.50582886	47.26197433	40.51283264	33.12001801	35.12853241	41.43764496	37.49486923	31.15869331	49.56468201	37.02281952
ADRA1B	131.5600891	94.67591095	121.6508255	196.6560364	132.2979279	148.991684	173.4472809	114.6763458	129.0323029	121.1674957	131.829361	131.7903137	110.6986465	93.29945374	109.4502792	100.061142	95.48692322	98.46707916	99.37662506	87.44715881	99.19255066	97.78547668	98.05768585	95.556633	105.2425385	88.13781738	89.81280518	95.66241455	68.20176697	109.3152847	120.8416138	121.1260834	120.8603134	90.7624588	90.14093781	96.7468338	87.76333618	91.22612762	108.2355576	92.98038483	86.6034317	90.72802734	97.37381744	88.4651947	84.33286285	78.08553314	78.74151611	78.27555847	81.99229431
ADRA1D	103.017952	104.9421082	115.9491425	119.9624786	109.6596527	91.94631958	159.0403595	107.6630325	114.3206329	114.8711624	120.2262878	89.30568695	117.4868393	111.9378281	105.8070297	110.0453415	124.9874573	117.2278976	125.2961807	124.4252853	110.6620941	152.1168365	90.28768158	122.0975113	175.2613983	101.2043228	82.10443115	93.87646484	102.1145554	107.8025665	105.1770706	103.1289673	96.28104401	115.2425461	108.2326202	90.75682068	102.2084961	97.97406769	129.6430969	118.045929	93.35187531	107.8979797	96.83733368	105.1598969	101.3600388	93.48783875	84.29479218	87.1697998	126.0152359
ADRA2A	251.2164612	284.0418396	325.1641235	287.1698914	200.3562469	246.1102753	380.6251221	313.7097473	276.4921875	274.2710571	260.6575623	207.2672424	316.714386	249.2828217	245.7041626	368.1949768	615.5817261	406.5990601	411.2022705	332.9609375	583.7909546	288.7053833	287.6862488	559.0900269	221.7901611	478.85495	298.3364563	283.2289124	321.9010315	234.9610596	289.3338928	188.2201233	323.6125488	408.4368896	470.9216309	263.7346802	318.6589355	423.1994629	462.1616821	421.7597961	315.5935364	295.5070801	293.2059326	275.7721252	321.8710938	278.2498169	452.5024719	302.4896851	280.2931824
ADRA2B	120.2451172	140.3725891	140.3754883	147.5769196	105.6859436	127.4087524	188.5225525	135.4137573	143.6065674	136.2381897	141.4335938	122.5916748	140.9571228	129.7373505	131.444519	133.9873352	124.3626709	129.0305023	142.7404175	103.9723892	134.5109253	144.815567	109.7948685	133.2685547	148.2596741	140.8516388	121.0471725	117.3595047	106.0234756	124.32798	131.2394257	135.3758392	129.9361725	137.4251099	139.7300873	112.2326584	123.0545654	127.2043686	171.1826477	145.6163483	123.9993591	113.0414963	131.2597046	124.7339935	130.4990082	116.175087	122.6087723	109.5365906	102.673645
ADRA2C	141.2489624	144.3068542	166.3196106	174.5834198	155.5254517	144.2940826	208.3101654	181.0574341	168.9673615	154.5539246	201.4784546	146.7707214	169.9745941	163.2585754	139.5986481	161.4372253	162.2705841	154.4471588	206.6424713	169.9434052	167.1680908	177.4669952	133.4509735	175.8498077	150.2745209	181.0280151	159.0802917	131.8643341	149.2795563	192.1111298	126.0125122	155.8406372	184.9963989	181.9053497	173.0545654	149.5272369	134.204071	163.2308655	188.4715729	177.9850464	184.8536377	144.8554077	164.7262421	171.0899658	141.2854156	133.5003052	145.7999573	130.8510437	145.5900116
ADRB1	188.7750854	219.9877167	206.3507233	261.3417969	196.4500275	212.8900909	278.8665161	204.2150879	202.182251	200.4495697	182.0569763	173.960022	198.7844391	213.2619476	202.5636597	174.9150848	158.7356873	160.8883667	177.7197723	153.5709839	167.0636749	190.1302643	156.6051941	159.4780273	181.6231537	180.5499115	126.2374344	176.355957	139.9662628	210.907135	226.6263885	211.9689484	189.2969818	162.4518738	168.135437	181.4885406	158.0665436	176.3402863	191.4238129	199.8364716	153.1978607	169.1224365	180.5102081	153.2381287	149.2894745	145.353241	183.3891296	133.6698608	162.9498901
ADRB2	100.0358734	98.53874207	78.10120392	79.73924255	68.25183868	73.4616394	112.5059586	110.8490372	94.44445801	90.42410278	96.83932495	106.8227997	88.25071716	110.5957642	77.57907104	72.37638855	77.85302734	91.99105072	106.6327896	78.30092621	95.79763794	81.84368896	104.8927612	108.7740784	100.5487976	94.3965683	111.7989883	90.19018555	81.47415161	107.6054993	101.8862076	98.74551392	102.8315048	106.1754608	116.7658386	78.66101837	97.12980652	102.5020523	109.1064682	90.87856293	108.4209442	81.3608017	94.40661621	91.36054993	110.2080002	85.9018631	97.77246094	93.543396	82.6473999
ADRB3	53.29576492	51.40563965	52.05414963	55.86513901	54.55249786	48.98425293	78.63014984	52.07244873	53.34833908	53.91209793	55.29396439	49.3547287	59.98193741	53.9619751	60.73410034	55.40963364	54.43797302	61.76102066	55.55018616	45.66579819	51.48668289	53.3483429	53.52142715	50.89703751	49.48828125	55.40562439	45.83248901	53.03158951	48.40729141	59.22290039	62.9017334	53.98531723	61.03030777	52.25627518	47.99862671	44.06032562	48.47585678	59.599617	58.68014908	56.79453278	52.63547134	45.17211914	53.0093689	52.86633682	53.46686935	44.79278183	52.76695633	44.79459	50.850914
ADRBK1	523.6389771	419.5011597	387.0769958	465.3358154	393.9168091	419.708252	454.0132446	431.4468079	385.8123779	335.3955078	380.3304443	544.9432983	357.0725098	399.6155701	346.851593	337.4216003	360.6018066	414.9055176	446.0471497	401.5240479	386.3360596	439.7975464	404.8226013	350.8748474	391.0491638	377.0664063	334.6093445	414.6244202	394.9231262	451.5029297	401.3414001	371.9406433	354.7814636	441.20401	588.9852295	453.0277405	390.5801697	447.842041	359.1328735	357.7198486	397.2320862	422.4119263	390.994751	438.4783936	443.3691711	435.2525635	418.6219788	465.7846375	370.8536377
ADRBK2	245.5596161	109.0469666	59.48167801	42.83142471	49.61645126	53.95631409	64.24498749	121.9961243	60.49053955	61.79741287	51.10485458	237.4513245	55.10323334	102.8439407	86.40206146	92.58167267	65.17945862	78.04055786	84.0370636	137.3777466	56.42352295	87.58829498	96.43082428	117.3853912	159.1250305	78.72057343	109.3741837	74.29833984	151.2809601	136.6915283	128.5483246	57.0182991	64.40198517	144.0294495	258.2566223	87.7641983	103.5628662	176.6084442	40.91192627	96.29637909	93.76831055	152.7422333	128.673645	201.9185181	191.4300385	113.3508224	114.4049683	185.0886841	92.24964905
ADRM1	619.1814575	588.8996582	631.600769	568.614502	549.1026611	659.5375977	613.4406128	532.0012207	481.6131897	527.0013428	546.0392456	557.6098022	546.0096436	413.7386475	513.1434326	513.092041	685.8187256	648.5221558	550.9539185	580.6825562	590.7786865	767.5692749	491.4970093	637.4082031	482.5551453	605.6495361	587.2120361	598.875	572.4801025	560.5827026	546.7490234	526.3583374	511.2576904	612.1237183	639.7042236	598.4755859	647.7577515	611.4313354	478.261261	463.0891113	551.5272827	597.9708252	549.6700439	599.9707031	652.8521729	603.3132935	480.6194763	679.6425781	520.5058594
ADSL	221.1328888	170.7030945	179.5350189	199.0068665	208.6733246	179.6003723	136.7702942	153.8794708	158.3234711	178.6195984	113.1044846	216.2632141	163.0792084	138.526123	172.0112915	173.4996185	188.1059265	208.0259857	183.8009796	171.9947357	202.2991028	174.1439514	162.9549103	208.7828979	133.2196808	147.4603577	178.6778107	184.2581482	184.8061371	162.9893494	185.4531403	145.1562347	169.5246429	170.6639709	252.3847351	200.9804382	208.7035217	204.7611542	145.8253174	143.1674652	205.4051819	192.8389282	199.0374756	184.3744049	212.1109314	221.0813293	172.9725189	240.9016418	146.3339539
ADSS	149.9654999	169.2073822	177.1975555	200.5957947	210.002655	235.6670837	80.17864227	141.4201202	157.6903992	186.3499603	144.6484833	169.3295441	181.7038727	127.8389282	156.0518036	174.810379	190.2577667	170.5080719	173.5043488	162.5138702	218.4538269	171.372818	178.2455902	192.579895	152.2049408	203.13414	200.9933319	160.2780151	205.255249	119.9209061	144.0556183	157.4444275	137.7424164	190.3962555	177.4284058	178.5832214	176.7638397	168.9815369	179.1205597	159.0554047	175.0960541	182.7433472	173.6732025	183.9872437	174.9551086	189.1544037	178.899292	198.4629517	169.0509338
ADSSL1	124.2513046	126.890686	191.3310242	203.2644348	180.9373779	237.6917877	192.6051025	115.0859375	115.3834839	178.0277557	247.6782684	101.2905579	124.3555298	109.4015427	162.5888672	142.2192841	129.8963165	128.6038818	137.4459991	109.9715118	110.5965424	121.2489166	122.0623169	134.6197357	129.8800507	125.0835495	99.67483521	114.9210739	119.1780243	116.781723	103.3775558	149.3403778	101.357048	120.3771515	88.93456268	114.3220367	92.40408325	114.7999115	118.3490524	134.8116608	110.3894196	117.7582855	108.47155	108.1758881	98.98080444	114.514328	95.23641968	106.0861664	111.3744659
ADTRP	815.5257568	1138.552612	1432.368896	1261.194702	1363.4552	1413.688965	1042.494507	1052.71582	1116.962891	1203.245483	996.1361694	602.6625977	1195.73938	1321.953979	1320.492065	1228.969727	1593.812866	1448.133057	1096.111694	1433.595703	1846.726318	1148.033447	1066.102051	627.9302368	1558.585571	1427.401855	1181.54895	1200.097656	1267.46521	1119.073608	1098.315552	1515.523193	997.6512451	1109.466064	136.0576324	1160.720825	1340.605347	683.9962158	1603.93042	1126.687134	1224.952637	1107.41626	1103.924194	658.7563477	464.7824097	1122.455444	1406.952148	744.5159912	1694.309448
AEBP1	261.7956848	161.3166199	189.3533783	161.462616	174.6827698	160.1639557	289.2886353	256.8842468	209.1516418	209.8605347	285.2466431	276.9590759	223.2516022	238.1531677	182.6867371	297.6063538	154.5952148	302.3960571	293.5536499	223.5884552	230.2847748	207.829483	782.1921387	563.2591553	240.4671783	418.5214539	224.9022064	246.8850861	438.9920959	248.4689636	222.7052002	217.6872711	389.0014648	424.8506775	1178.914795	475.2594604	308.9003296	586.4554443	190.8583527	219.6950378	272.8647461	357.8020325	309.6083984	600.0036621	630.2148438	324.0502625	254.1110382	390.9104309	191.1362152
AEBP2	395.3038635	337.3422852	338.6824646	307.4565125	302.8294983	339.7115173	256.3979492	344.6575928	329.0590515	302.5609131	307.7723694	412.0747375	310.1339722	347.0385132	303.5920715	291.3317566	307.1995239	291.14505	286.4012451	284.3502808	338.3531189	294.5531921	356.9554749	320.7485657	281.3351746	283.065918	288.2677307	292.2957764	326.7243042	283.0195618	326.299469	331.5652161	313.6029053	286.2976685	413.606781	327.2093506	328.4449768	358.1062317	274.8134155	285.9597473	346.8149414	305.9273071	326.0534668	305.5461731	316.1896973	335.216156	334.7727661	371.2014465	293.6246643
AEN	194.3504486	139.1862183	221.7449799	172.8248444	136.3463745	156.5713501	164.5546112	159.12854	148.2618561	144.0897675	173.7118073	164.4304047	177.7251282	158.5141907	130.5269623	172.6582642	201.4151001	168.287796	165.8022766	217.2142944	160.4246521	192.8367004	192.2740326	227.4895477	144.0032959	161.4008789	185.4158936	200.3183289	186.2079315	133.5471649	167.9747772	148.2224579	166.5888062	197.4854736	191.8233948	178.575119	182.530777	240.5381012	162.6542053	172.1143341	186.9996338	171.372345	168.3287811	201.2907562	253.3406982	188.5932312	173.4483795	217.7089386	135.3275452
AES	640.9771729	486.1600647	498.3551331	652.8450317	481.3482971	438.9639587	676.4899292	593.2721558	593.380249	493.3318176	365.5448608	679.9797974	516.5693359	443.7572632	396.7522278	664.8642578	595.4605103	622.8134766	561.4387207	609.0244141	935.7903442	607.588623	558.6203003	572.1854858	524.5456543	615.673645	556.8614502	559.0974121	508.6987305	607.6174927	536.2177734	565.1821289	598.06604	610.4688721	650.3474121	713.2876587	639.0515747	660.3931274	724.6867065	534.1929321	505.6006775	579.5649414	648.0369873	525.6027222	476.9005127	611.3973389	611.1202393	455.5868225	452.5319519
AFAP1	196.3290558	205.9596863	142.4494781	164.8132935	177.2263336	188.9684448	160.9036255	193.5308075	175.1537018	157.1956177	197.2802124	171.4607086	188.3852997	157.1420898	210.0925598	196.56633	153.3167267	212.358139	153.1853027	166.3202057	306.9492188	154.9149933	247.6030884	236.7230682	196.4157104	237.8981171	182.0357666	211.0004272	195.3504028	166.9182129	149.4284821	193.4933777	196.1082306	179.2329407	283.8504333	223.0849609	249.0255585	216.3773499	167.3282623	169.5662231	227.6751404	209.7515106	197.7960358	187.0020447	199.3792267	190.2945557	172.6680603	211.0303345	140.5646667
AFAP1-AS1	69.22579956	80.03380585	41.86551285	62.46600723	56.64773178	42.42782974	65.52345276	55.44589996	63.06140518	46.83636475	50.84751892	109.5994186	54.22953033	42.39793015	39.24624634	38.59176636	48.19867325	42.67965698	59.09218597	51.33140182	61.87747955	59.67407227	64.48705292	57.84705734	47.27367783	52.00280762	41.68764877	48.40748596	182.0962219	89.09981537	55.11565399	48.11964417	49.23453903	126.0115738	47.54872894	67.12735748	76.76239777	202.5289612	59.07477951	562.7772217	36.71526337	92.46234894	44.58486938	246.1428833	83.63347626	34.93307114	463.9428406	36.76482391	33.29530716
AFAP1L1	63.52430725	61.14036179	65.3385849	60.87453842	68.69230652	55.96575546	86.21572876	63.45025635	62.78781891	64.11225128	70.49931335	59.87549591	66.17415619	72.73332977	61.18291092	75.75364685	58.68283844	64.467659	71.666008	61.74827576	61.09041595	67.29357147	76.2923584	82.8213501	77.73667145	83.2282486	79.77511597	71.72608185	65.70825958	78.80282593	58.48318481	63.72689819	85.23124695	63.58697128	98.53197479	67.23932648	69.40201569	76.84426117	72.98642731	63.6705513	75.21776581	71.65206909	65.16230011	74.72975159	86.55034637	69.29590607	56.0802269	82.475914	57.27286911
AFAP1L2	62.16453171	63.13184357	69.73036957	64.8010788	53.25850677	61.84474564	80.57014465	72.85762024	66.24888611	71.4796524	67.55215454	67.42458344	71.35527802	57.785923	73.88700104	78.19483948	88.22343445	71.09185028	75.03275299	64.65394592	98.1563797	61.47489548	95.54328918	99.14644623	68.65595245	119.9779282	85.04309082	82.30452728	73.95700836	65.58131409	61.52046967	62.66650391	74.06700897	82.37895966	106.4064331	60.90882874	53.29045105	76.63459778	124.5065613	91.47233582	71.3250885	68.60918427	74.9995575	87.78704071	97.08205414	83.21348572	85.32036591	85.03136444	61.99311829
AFF1	644.652771	811.8870239	686.0238037	655.664978	734.2567749	908.6744385	808.3093872	836.4220581	722.0219727	877.7036743	931.8932495	530.8568726	696.5649414	699.3532715	804.6226196	735.4122314	668.9945068	739.9168701	510.5660706	636.6638794	699.2284546	606.1063232	683.5442505	495.5887146	715.9329834	571.15271	633.8533325	740.3302612	729.4157104	645.2957764	641.7288208	819.8395996	675.0120239	532.7962646	628.0344849	625.8138428	628.1477051	627.8063354	752.03479	589.322876	684.3901978	594.7826538	641.9559937	632.18573	767.4234619	729.3793335	643.755127	598.4768066	711.4094849
AFF2	68.69890594	187.1700592	49.4432106	67.62158203	50.00246429	50.22617722	75.51358032	67.7519455	89.67917633	71.28116608	64.50386047	220.7903748	56.33772659	68.98834991	96.60714722	55.49441147	54.28593445	56.70698547	64.30592346	61.10981369	51.42848206	57.66495895	65.09989929	55.81855774	53.72328949	70.52853394	67.49988556	56.13072205	69.10697174	69.20329285	76.18029022	54.639534	54.09729767	63.23113632	109.5940781	71.91040802	51.75773621	67.70587158	54.42965317	56.92258453	54.14184189	64.5252533	67.93626404	57.06437683	67.82913208	71.54629517	96.8934021	53.60885239	52.17602158
AFF3	316.6705322	151.8395691	45.58732605	61.94939041	66.68778992	45.17959213	75.6836853	137.0498657	99.47776794	87.60445404	53.62982178	372.2004395	53.03449631	84.89548492	72.37755585	44.08988571	45.55015945	54.51243591	53.52378082	57.49102402	45.75222015	51.04436493	81.08485413	68.86227417	60.63199997	57.57727814	40.15369797	64.42997742	98.19276428	151.0625305	173.6389008	52.82540131	89.20141602	104.3174438	202.4917297	81.66221619	68.38947296	123.6203461	49.6156044	55.95877457	58.0139122	139.6300812	105.4399643	80.40576172	81.4434433	72.17665863	107.2525101	54.9913826	49.34357452
AFF4	485.3708801	543.0332031	580.0847168	487.8923035	559.817749	564.6149902	476.0735168	547.9754028	464.4048157	481.669281	574.5900879	429.9740601	642.4879761	576.1446533	566.7427979	580.569397	602.9401245	509.4743652	432.7185669	528.4689331	540.8927612	523.8153687	580.9504395	563.6998291	597.9025269	654.8504028	608.9349976	618.6274414	660.369751	486.1934814	493.9783936	507.4000549	447.5749512	537.880249	461.8677673	515.7974854	504.321991	547.2305908	542.0544434	641.4472046	625.7111816	578.2971191	553.1970825	634.5170288	567.5324707	607.71698	674.9619751	607.4918213	564.7508545
AFG3L1P	88.89492798	92.02822876	95.14566803	88.45233154	80.13487244	100.033905	114.878746	100.9128342	91.78459167	87.42765045	101.6322174	91.06896973	95.27332306	105.8568726	105.5031967	92.75022125	97.67558289	96.90879822	91.30319977	81.92948151	97.19657898	99.37751007	76.6247406	75.40699005	84.84552765	87.45490265	87.98265076	89.83338165	77.76597595	104.3457184	93.57938385	103.5793839	85.33968353	87.86014557	96.69220734	85.30231476	91.90156555	92.66506195	100.6547089	113.0030975	103.4081955	88.97413635	88.46762085	91.79166412	83.79347992	79.05822754	84.52091217	90.56946564	106.320755
AFG3L2	328.2496338	401.1674194	450.3609619	513.7290039	611.2946167	575.3140869	343.3889771	360.7681274	395.0339966	494.0035095	400.855072	292.6174622	398.4203796	375.6560364	507.1843262	437.8588562	425.8878479	429.441864	383.0563049	327.075531	464.7404785	350.7310791	350.8928223	247.1376648	454.3208923	292.424408	352.7794495	328.8106384	302.6389771	299.7324524	353.862854	381.6668091	310.4637451	315.7494202	210.5751038	353.0477905	349.869812	247.3295135	324.8620911	382.1937561	351.9894104	347.8450012	302.8503418	256.3190613	212.1099091	362.3858643	303.5484924	382.8244934	466.035614
AFM	21.79924202	28.69084358	22.68648529	20.78922844	28.83644485	24.03256989	24.14660072	22.38010406	21.7724762	24.41165924	25.25182533	25.95684433	22.45227432	26.99559402	25.65163422	22.90624428	24.55903244	21.73327827	24.09218788	21.82205009	21.90114212	24.25824165	21.71606255	28.17907524	24.2473259	21.96759033	23.45064354	23.54640579	22.15657425	25.88110161	22.64237213	21.53860092	23.48233223	23.5529995	22.8877697	20.18512344	21.46520233	22.00855446	23.30763817	27.81806946	22.23138618	22.78085136	21.4750061	21.95427895	18.95802307	20.36074448	25.62037468	20.61553764	26.98348999
AFMID	135.009964	136.7517395	144.3639221	155.6353149	147.924469	137.8704681	163.609787	139.1169739	151.5177002	137.0258636	150.1690063	131.6340179	133.7290344	149.947525	148.5569763	188.953186	191.8920135	180.7888947	169.441452	179.2147064	193.3673553	120.5482178	133.3125305	123.7429962	142.7976837	164.4334717	160.1661377	148.8511047	144.9907684	148.2150421	151.0773468	154.2024841	174.0122375	162.1436157	137.348587	156.9604645	165.1930389	214.3173828	166.9335327	142.1702423	205.2960968	140.3700256	144.3871765	146.930603	153.9021454	188.382843	150.1740417	166.4271698	128.2819366
AFP	22.77031517	23.59886932	19.76802444	20.25457191	29.14538574	18.42979813	25.39985085	20.46858978	21.15808296	20.99806595	22.76185417	20.07734871	19.7491169	22.50997353	21.13722801	23.70659065	20.97415733	21.04284668	19.34464836	20.87466431	19.25909996	19.36555862	20.51309586	22.00282097	29.92745018	21.37009811	22.53076935	19.86286736	21.43509102	19.05867386	20.94667625	21.25412941	20.27686501	18.20691872	19.33567619	21.76821327	22.30382919	21.58213615	22.32881355	21.40288162	17.99435616	20.91978455	20.13058472	20.82967567	20.39484215	18.60741997	20.25035667	18.82574272	24.09800339
AFTPH	527.809021	538.6522217	538.2598267	557.901062	608.3461914	616.8250732	377.1799011	467.5575562	459.2993469	482.9546814	485.8161011	526.4612427	476.4958801	446.9651794	527.3145142	386.6304626	478.6032104	432.1837463	445.3960266	479.6425171	533.2702637	482.3098145	422.5123291	374.092865	458.0486755	501.201355	508.2471313	481.9875793	462.4781799	441.553772	429.3632202	464.1756287	371.4121094	445.6716309	433.6845398	451.1843872	444.6412659	410.3088989	510.0897217	478.2053223	479.5353088	467.2033081	434.79776	456.3829346	375.4970703	505.1887207	515.2095337	383.5523376	456.546814
AGA	192.2480927	212.1495209	214.8696594	311.4112549	286.5762329	283.6971741	172.8840942	176.5284271	259.8589172	220.1886444	210.118576	250.9875488	221.5149384	180.9954681	198.6508331	216.2620544	274.7234802	241.1074066	245.5655518	251.5594482	245.0852966	144.1084595	302.5314026	340.3004761	294.4089355	320.6964417	258.7971191	247.2936554	335.9041748	174.24086	224.53685	173.3531342	148.7949371	229.6667175	226.6911011	300.217926	279.280304	247.5134583	212.6452789	183.5602875	258.4017029	139.377655	226.2214355	264.9115295	231.1689758	286.9273071	251.6266479	260.8793945	278.1339111
AGAP1	367.2636719	421.8953552	454.8539734	613.7701416	474.2412109	494.884552	573.4778442	452.0094604	510.7267761	523.0664063	547.4213257	310.8427429	396.5936279	534.2120972	536.9190674	527.7183228	385.6988525	421.6934509	394.9986572	339.1959534	497.4167786	402.958313	362.5423889	269.004303	425.510437	380.9413757	323.1607666	396.6950989	315.2228394	423.4460754	408.1485291	524.0539551	432.6987	342.1176147	175.8953552	421.0134277	423.0975647	336.4294128	493.2893066	542.0395508	432.1262817	346.3908997	412.8230591	272.8570251	266.7589722	355.1099243	386.7822571	302.1775208	433.4682922
AGAP2	155.9791107	120.5083084	77.04417419	89.16994476	76.4461441	76.15352631	108.3167419	117.1715622	90.97009277	91.76770782	76.75258636	152.6933441	82.77283478	108.222374	80.32449341	80.39812469	87.69983673	89.79535675	92.76354218	84.10864258	79.04042816	91.60128784	94.81161499	99.45384216	114.330307	101.7719116	85.39037323	94.5920639	96.87770081	114.7635727	121.225174	87.6229248	95.27854156	108.1459961	186.8292236	100.966423	92.87026978	125.0921249	86.58592224	98.86430359	81.22488403	95.59586334	90.03079224	118.2116623	133.54953	92.90181732	94.48538208	106.4282608	72.56416321
AGAP3	194.7139587	204.7287598	211.8755341	203.5274658	214.674118	224.0402374	287.9281921	195.8591614	192.2667084	203.5785522	222.762085	181.2305756	216.1089325	210.7514496	174.8244171	204.2209015	181.4325256	196.4571838	197.4017944	180.5669708	215.7894135	204.4536743	204.1763306	205.7989807	211.2594299	190.2973022	147.0579834	192.1281738	180.4377136	216.2143707	191.1340637	208.5818176	201.5865021	207.9619598	219.7490997	193.1671753	178.3049316	217.9455414	234.6676941	226.0216675	196.3031311	172.8999786	204.0933685	217.521347	204.2205811	170.7920837	183.3472137	182.8408051	208.0491943
AGAP5	234.765274	201.0178986	243.1531525	233.9125671	223.1625671	364.1291504	281.6379395	282.6836243	289.6347046	237.9676971	324.3237305	219.3403778	249.5385284	278.2422791	365.5689392	285.2842102	229.9030609	214.0826874	231.4088287	186.6164398	191.7076874	232.8574371	210.6330261	144.5083771	246.5362091	193.3894196	214.3059082	312.9544983	178.464859	278.2470703	248.9934387	333.0093994	231.6341705	186.7028809	193.3920135	193.6502228	210.1379395	200.4283905	218.6983643	343.4936829	245.8704376	187.8334656	222.6181641	237.1251678	173.6044922	189.9064178	177.5192108	193.8615723	267.4643555
AGAP6	382.4161377	309.7567749	375.2296143	385.7962036	351.6513062	566.0214233	473.6194763	439.6455994	468.5577698	367.3736267	554.8832397	349.3374634	384.4039612	470.7675476	577.369812	479.7119141	362.2611694	335.7637024	370.744751	288.0563049	306.9241638	382.4204102	340.2385254	234.5121307	386.6792908	296.62323	345.7467041	521.4351196	289.6251526	437.3370667	414.3097839	536.0446777	379.0895996	303.3181152	321.1539917	306.1134644	338.9898682	319.105896	362.4785156	551.3630371	425.0787354	301.2216187	347.023407	377.5411987	291.2383118	294.1886292	291.3933411	310.7289429	430.1687012
AGAP7P	639.6949463	576.1523438	550.6299438	510.5249023	567.9144897	860.6517334	621.6098633	773.670166	749.1497192	576.2536621	815.713623	589.1886597	596.8313599	784.550293	967.5114746	795.2038574	632.3851318	602.2932129	564.9952393	482.6766968	465.8209534	678.1715698	638.4735718	394.2741699	695.3740845	514.2750854	662.1350708	887.5282593	504.7132568	644.1115723	672.0571899	903.9278564	654.1464233	494.2785339	519.9447021	517.4584351	571.2810059	499.1403503	540.3366699	880.8530273	772.1422119	503.3687439	600.2214355	661.3797607	492.5819397	507.0600586	461.5741577	585.9776001	852.5879517
AGBL1	29.68612671	27.44341469	31.56959915	35.27475739	32.35107803	29.1013298	36.60050201	29.02485275	38.27025604	32.47650146	37.59922028	26.1685276	32.61682892	33.17027664	35.11232376	34.12110138	27.96533775	28.24815178	34.02692795	30.47389412	36.48418045	33.47094727	30.77530098	31.8656826	30.92606926	38.7196579	32.6122818	30.95262909	29.76106644	28.46750641	27.42698669	36.31546402	31.96801567	29.25313568	28.21488953	30.20211601	27.56126404	33.78900909	30.95757866	41.67621231	31.57131004	29.09823418	35.52436829	30.60128021	30.14784241	24.62038422	29.37742233	29.423666	29.90873337
AGBL2	55.28784943	75.85839844	51.18085861	74.57051086	78.34493256	77.12973022	62.06596375	71.19673157	55.88266754	60.76686478	70.69665527	67.14621735	51.68095779	66.95944977	80.36633301	54.71717072	39.63694382	51.9891777	40.47716141	46.53917694	41.84426117	42.24895859	49.67503738	42.20118713	57.98288727	43.90862274	35.73137283	43.62037277	46.50564194	62.400177	68.21052551	80.96361542	55.35757446	44.3668251	44.07367325	49.84677124	63.01165771	42.5847702	59.71436691	55.85699081	48.91685867	45.43527222	50.28226471	38.21859741	39.67715073	54.27972412	51.08164597	40.0579567	65.12711334
AGBL3	23.71883583	24.0779953	20.40559769	20.942873	20.10616875	22.92148399	21.69107819	22.67673874	16.35865784	22.60433769	19.77145004	25.57221985	19.34767532	21.06505966	20.30348969	22.93458176	18.19187737	22.12387466	20.09945869	18.00265312	17.33792305	18.25008583	23.32021332	22.39451218	21.48432922	21.83075714	20.49634361	16.81074142	22.93497849	21.52388191	20.08225632	19.03820801	22.34403801	20.91345596	21.19760895	17.59147644	22.17668152	21.4534874	27.00951958	24.70548248	21.98398399	20.92101669	20.13723755	19.55136871	19.56846237	23.39154243	19.15172386	20.1780777	23.47218704
AGBL4	35.66067123	36.23564148	36.22636032	36.48957443	32.72756195	37.41155243	48.6348114	37.04385376	42.67357254	44.68041611	45.79953384	34.80517197	37.39226913	36.9740181	37.52327347	36.99722672	35.68070602	33.95448685	40.43810272	30.28801537	46.80514908	39.58679199	33.1484108	42.72499847	35.20079803	45.82563019	38.16949081	28.61038017	32.82232285	39.21525192	36.90184402	35.55993652	37.68525314	41.55363464	36.83616257	35.03838348	36.47781754	34.63119888	58.15806198	46.90235138	38.70685196	37.21289063	33.34439087	36.57474518	34.68621063	36.88400269	41.91738129	35.11912918	39.59391022
AGBL5	114.1605835	133.5347595	116.994751	124.8461914	116.5642014	132.9325409	134.680191	110.0419693	111.1828232	124.8494492	120.4386444	109.6307297	104.9258728	106.6712875	117.1974411	120.5992203	100.7418976	121.258461	105.2846756	116.1084518	140.7415314	90.53951263	108.6805267	100.288063	117.4818344	105.5534363	97.03562927	101.7026901	99.07325745	91.88924408	113.2110214	127.3432159	117.08461	99.20883942	105.6501083	113.3825989	114.9744873	101.4156342	136.3618927	90.45246887	107.660881	108.8535995	113.7198563	86.99776459	102.0304871	100.632225	111.9700165	89.09771729	99.56014252
AGER	193.9153137	138.7452698	126.4370728	136.6829224	94.40047455	110.7344437	197.0088043	148.4184113	131.9788208	109.6901016	145.2940674	169.6525421	108.5967712	147.9766846	121.9698486	97.30016327	124.9132462	124.1758804	127.2105255	122.7216339	132.0402985	122.8777084	122.1759109	113.7019043	107.669899	115.5515213	131.2581177	141.9827576	107.7423859	155.5600128	141.6635742	128.7213135	148.0736847	160.6292725	231.7184601	116.7052612	105.2716675	150.4636841	120.7978439	136.5891571	113.5143051	114.0608215	131.7857819	124.5456314	138.2708435	110.5877914	113.3837967	104.4699783	120.9601059
AGFG1	1530.38208	1777.862671	1952.455566	2400.911865	2209.836182	2121.451172	1663.255005	1642.056641	1779.05896	1815.164551	2158.808105	1557.440674	2122.228516	1561.126831	1950.915405	1431.347778	1951.846191	1628.679932	1399.941528	1587.583252	1319.081299	1997.798462	1644.974609	1624.698364	1598.235352	1945.422974	2091.102539	1785.626587	1792.157837	1286.287964	1597.009644	1949.023682	1282.321655	1437.808838	1338.488403	1434.876953	1742.060669	1563.383179	1638.74353	1723.253418	1705.876099	1584.775391	1672.53772	1539.879517	1504.970581	1768.908203	1620.515259	1549.044922	1712.072632
AGFG2	181.2966309	215.0564423	174.3156891	174.2783661	201.6291962	200.4752655	263.3878784	220.8161469	214.7783813	217.4813995	235.8187103	158.1682739	173.74086	185.5464783	184.9876862	192.2533875	188.2470856	180.815918	163.6551819	164.8956909	263.7323303	166.9843445	159.1736603	133.1138763	161.5609283	175.9456329	152.5466461	173.6971283	132.7519684	184.6257629	189.0062714	203.2355499	179.2535248	163.8429871	144.6387939	176.983551	186.2171936	165.2627106	276.2377319	159.5777893	165.8529205	137.2962799	165.6966095	127.8081436	136.1925659	137.4078217	205.2645264	136.8443909	193.4396057
AGGF1	332.2980042	385.2460938	380.9219971	358.2463684	436.5606689	411.752655	291.2148438	322.1315308	392.6517639	407.4553223	339.8326111	384.8012085	353.7824097	433.21875	379.2782898	386.4358215	349.5072632	341.7425842	308.9107361	340.8804626	313.9585571	283.3838501	408.3414307	348.2168884	409.4410706	366.6881714	301.7923279	349.0126343	371.0109253	351.2492065	373.3645325	334.6230164	337.5327454	313.4774475	298.6369629	392.552948	370.4511108	358.4283447	352.3113098	400.0143127	419.0525818	387.8441162	387.7374878	372.0573425	327.8383789	412.3605957	412.8555298	343.5986633	391.4885559
AGK	133.5005188	112.063797	97.11083984	103.5597458	119.612854	85.13457489	59.30542374	102.7222748	79.52708435	104.7620773	72.39374542	114.8964615	88.9004364	85.69953918	100.3072815	100.0633545	105.1830292	117.0290298	97.72494507	132.1178894	133.6595154	91.88690186	122.7866898	127.7834396	78.78784943	97.67088318	92.61476898	102.0251312	161.899704	89.05348206	101.3368683	88.1100235	103.6323776	124.7991104	158.8378906	120.3370743	135.2314911	146.929657	86.91727448	95.42946625	115.7881851	113.2134857	104.6113358	138.7123108	149.8092041	161.4248199	119.7042542	164.7202759	110.6591263
AGL	164.1566772	161.3964539	183.1282806	198.1640778	214.2886505	178.1208191	99.59581757	165.9205322	173.9669037	182.2195587	156.1703186	172.5862885	154.1908264	137.3180084	183.5792236	187.8077698	221.3212433	183.1337128	168.3441162	177.6901093	240.9758759	135.4105682	184.5690918	148.6975708	170.9985046	203.0549316	201.4289856	165.7859955	197.625061	121.6107025	154.797226	142.3370056	133.9358521	171.0051422	124.7528229	173.2228851	187.3544617	152.0005951	188.7507324	144.9299927	172.162262	167.7347565	162.4297485	170.6947937	149.928299	198.9421692	237.9593964	183.6710815	184.7301331
AGMAT	632.2084961	690.4580078	828.9381714	985.057251	764.7607422	818.4862671	783.3067627	642.7755737	576.1936646	741.3886108	565.0570679	450.8382568	778.605896	517.7368164	634.4382935	589.595459	649.6820679	700.897522	802.621582	545.3024292	495.6515198	670.4684448	452.500885	400.0210876	469.3312988	308.0209045	521.9838867	567.2324219	437.2463379	556.9815063	582.7176514	614.8329468	484.1410217	427.3034973	163.8812714	633.1465454	630.1715698	456.9468994	396.2103577	417.1786804	649.0335083	590.048584	639.5861816	327.5383606	381.0989075	705.7003174	370.7977295	556.9802246	588.2601929
AGMO	429.2952576	505.4361572	590.4014282	343.6256104	566.3746948	674.8141479	241.7778778	373.3320313	354.3325806	671.6496582	504.6834717	364.7143555	489.6424255	402.0694885	476.9579468	508.3460083	375.416748	344.0378418	290.9190674	307.2522583	30.29351425	288.6601563	266.63797	68.32791901	760.4956665	56.12602234	253.0931549	183.325882	253.0045929	418.8688354	433.460968	606.8847656	124.493103	140.7438812	13.65530205	256.9349365	399.2308044	51.50061798	75.68130493	291.9000244	165.1293945	256.5283203	240.5345001	83.96658325	46.41394806	237.2514191	137.1531677	87.25591278	575.5164795
AGO1	587.7441406	662.1193848	473.776825	552.8343506	574.7759399	598.9460449	582.4987183	556.5164185	595.1552124	707.5426636	598.7592773	521.2216187	500.2579651	588.9962769	569.9943848	570.8639526	423.8449097	501.841156	347.4088135	396.5756836	408.6221619	364.0683899	497.394928	312.632782	531.9185181	342.0816345	358.9220886	400.7027893	436.8317566	466.3964844	528.699646	528.381958	490.2700195	360.4139404	416.6177673	556.3145142	546.1848755	451.9213257	384.279541	385.604248	460.2471313	403.3566589	449.6212463	351.4091187	412.5405273	400.5404968	401.2636108	445.5884399	501.9099121
AGO2	272.787323	268.8574829	300.7450867	291.3650208	267.9556885	304.9972229	304.578125	251.7477264	232.7498932	252.8099213	297.2516479	252.9360352	274.0610352	254.0839386	257.3233337	314.1003723	316.4432983	290.117218	217.9072418	262.6791992	285.8471985	329.9588318	309.8786011	296.9581909	245.432251	295.3868103	283.7211914	296.8111877	333.4790649	265.5457764	246.9564667	296.19104	261.0254211	273.2518616	337.5066528	297.8490295	273.9029846	333.0065002	263.8681641	310.1961975	297.8713989	291.2909851	279.2584229	306.4428406	348.719696	330.4889526	311.5112	367.1877441	230.9429474
AGO3	265.2690125	241.3525085	216.6708527	193.6982422	236.8447876	235.4647522	163.35849	244.7697449	229.1920929	190.9261627	230.072113	256.4981689	228.5034027	251.1053162	282.2367554	226.9918976	176.4042816	213.3835144	149.5178223	176.447876	197.1045837	192.5750427	254.1661224	214.9435577	211.1570892	187.7857666	230.5183411	208.6593323	268.8239136	200.22612	247.4545593	274.5378113	222.4905701	192.2969818	293.7216492	221.5676727	217.2512665	245.4381714	194.1240997	219.3135986	241.7190247	235.6961823	212.23909	228.8396759	281.4021606	228.0618896	223.6769104	269.7879944	229.717041
AGO4	168.1618042	191.362915	146.309494	153.4528351	185.0667419	198.8756866	151.9482727	197.5917969	202.7048035	185.8124084	158.7312012	157.0990295	175.3222961	223.9413605	207.1371765	183.806076	178.0067291	172.4152985	148.9752502	172.0148315	143.3326569	160.8047333	192.6485443	164.5411835	201.0062408	184.6169739	158.5133057	164.5939026	190.0666046	177.0618134	164.1883087	216.4728851	169.5128632	146.9106445	201.1799011	169.9005432	172.194519	164.5838776	160.66362	171.8608856	184.65065	174.8297577	175.1889496	199.3184052	220.5413208	205.4059296	186.7149353	188.5929718	171.9584045
AGPAT1	548.8342285	505.295105	663.6138306	711.7454224	687.3787842	769.3339233	729.0013428	608.0008545	560.1000366	657.9250488	636.1556396	440.1841125	603.8264771	491.9282837	587.9962158	481.9638062	536.0256958	706.6665649	453.9057312	499.6038513	383.6435242	461.7973022	409.7692871	314.8271179	497.2311096	363.8277893	450.2971497	493.1324463	459.6399231	572.4058228	513.4703369	628.0201416	449.9508972	426.0808411	346.0758362	510.0525818	511.256958	390.8091125	511.1331482	396.6715698	436.5909424	445.4320068	420.0998535	294.2335205	386.8019714	510.9351501	349.4703064	336.7786865	559.0174561
AGPAT2	1060.748291	1236.9646	1601.22876	1573.451172	1816.082275	1860.44873	1445.651367	1054.487061	1150.629028	1499.882202	1573.100342	659.2485352	1465.030273	1122.958252	1346.257446	1174.602417	1106.042114	1205.13147	1151.434204	1155.153076	1007.77124	1554.163086	732.6686401	618.7067261	1224.560059	939.7155762	1016.373413	1279.33728	841.3310547	1268.223389	1129.136475	1337.039917	850.2838745	1065.559814	185.7996979	1141.438599	1262.826294	617.1749878	928.3398438	1056.174683	970.7591553	1135.73877	1053.145508	685.1478882	515.6417847	953.0346069	729.9234009	656.8919678	1326.157715
AGPAT3	321.0639038	370.4611511	411.3580627	455.53302	376.9965515	433.292511	431.5488892	355.0352478	414.5144043	440.3084412	389.0932312	275.12677	371.2489014	396.5641785	383.352478	363.8531494	344.5469055	358.2514343	312.0408325	329.9450684	306.8098145	308.5719604	321.0054626	239.7341309	406.2510986	333.5039368	283.645813	336.5086975	318.1910706	332.1843567	302.3522339	420.4643555	307.5946655	297.2956238	258.3292236	328.0030823	382.4193726	256.3673706	340.7730408	324.0982971	298.962738	308.4558716	315.536499	281.5273438	290.9409485	341.0708008	324.2266235	272.3933411	355.3656921
AGPAT4	40.25989151	43.34906769	42.34559631	42.14215469	39.24573898	41.65755844	53.57222366	41.56002045	41.49952316	40.7964325	46.34880829	46.49073029	44.50265121	49.91174316	38.06808853	57.5282135	68.7390976	56.56217194	54.45314789	50.57420349	108.6677246	43.52262115	73.1410141	76.24407959	51.13113403	130.2919922	74.5565567	63.52396774	77.71048737	45.93021774	39.71204376	42.46078491	54.56027222	82.15074158	107.6008682	59.92295074	45.01684952	79.30197144	93.86273193	66.35565186	56.3333168	55.95064926	55.64327621	81.51855469	83.1710434	53.28677368	89.17793274	64.22181702	39.9414711
AGPAT4-IT1	43.66767883	42.31244659	41.94569397	45.14464951	42.033741	35.47154617	53.99761963	45.80999756	44.04595947	40.9408493	40.79853058	48.08779144	36.74452972	57.82822037	38.86504745	30.81230164	43.50026703	41.67799377	39.04839325	43.41410828	67.4445343	43.76888657	42.27940369	41.03998566	38.43207169	63.62336349	48.59472275	42.69446182	47.61190414	43.51033783	41.49966812	39.27178574	51.49673462	51.4838295	65.2374115	39.89621353	33.0118866	54.68899918	55.17478943	47.95972061	41.62547302	43.26678467	44.09194946	51.2322998	55.49515152	41.84579849	43.37402725	44.02481842	34.55735016
AGPAT5	233.1448822	213.0203094	295.2807007	198.745575	207.3692932	210.9964142	123.7580261	189.575592	163.7095795	197.8952179	132.5160065	219.49823	203.5371857	154.5384064	200.717804	221.6069946	188.4608765	223.425705	203.9387512	202.6626434	302.7886963	181.7746429	169.5134888	207.3917694	122.6689453	194.2582245	208.4873657	180.1951294	189.0632935	161.1634827	199.5155029	171.5143127	213.3788147	202.3175812	182.1676483	226.4498596	264.0036621	243.6209869	166.4079285	137.44841	246.4091644	226.2420959	206.681076	191.5358734	233.8819275	256.9862671	254.4308929	295.9044189	215.2393494
AGPAT6	252.0595093	225.4719391	226.8606567	207.3377228	258.2789612	235.6454926	205.7598572	233.2579346	219.4223175	202.2498932	201.8395386	258.4795532	195.4378815	246.123642	191.7989655	256.0644226	322.0064697	282.7420349	240.0868073	268.4042358	290.8398132	260.3944397	247.651825	291.2928162	211.3977661	229.9880676	259.0397339	220.3245544	287.2430115	244.2559967	207.0842438	224.4549255	217.9373932	294.6822205	388.6750793	247.7946167	264.208313	298.4768372	226.8903809	315.7887878	263.4790344	213.9321136	202.727478	305.8570251	275.7893677	261.0349731	302.7703552	306.6836243	238.9511871
AGPAT9	586.6218262	556.3908691	957.3598022	1439.828369	1198.407715	1307.858521	616.6517944	478.6149902	708.8838501	953.7268066	893.1419678	319.4418945	743.5894775	432.4935303	1297.72644	489.2199402	568.7904663	515.1754761	496.8474121	378.3910217	345.0540466	1268.062256	369.1784058	322.3774414	642.3016968	368.8676453	433.4514771	680.7396851	486.6431885	383.9236145	539.9250488	907.2735596	192.1520691	318.1000366	52.98335648	412.4485168	448.1576843	126.7041321	418.6603088	426.2391968	274.265625	504.6722107	301.2497559	316.9592285	193.0423431	321.5368958	331.1552124	160.5854645	710.2305298
AGPS	211.0945587	266.54245	313.8681335	287.6622009	281.6390686	345.2099304	115.9313354	224.5479584	278.0481873	270.799408	236.1451263	203.7541046	274.6759338	228.8200989	263.0143127	303.2654724	363.3261414	283.3213806	314.0370483	334.3284912	387.8859558	289.1409302	326.2638855	333.1685791	254.3010559	401.3684082	373.087616	323.4927979	391.3208923	205.7308044	217.4877014	254.4495544	252.1538696	307.1794434	192.0254364	341.6660156	304.3287048	300.6962585	324.9963074	240.5127563	332.2940979	298.0751038	247.696106	312.0431824	317.3334045	370.195343	381.5445557	392.9849548	286.5227356
AGR2	666.1077881	1114.893311	2157.663818	1857.119751	1247.600586	2158.501709	460.2605896	1103.080566	925.5714111	1156.051514	845.3482666	395.6866455	1762.531128	1308.560913	1230.924316	2143.410156	3739.317871	2957.990723	2429.679688	3192.302979	2304.189941	2276.718018	2354.192383	3206.093506	1903.046021	3268.998779	4312.35498	3822.320068	3196.359375	2033.967163	1511.723389	1323.559448	1533.754395	3361.088867	22.9812336	3195.591797	2249.266846	2611.557129	2730.068848	2576.018799	2816.656982	2948.910645	1992.919189	2578.78125	1940.597046	3618.867188	3212.058594	2540.75415	2090.189453
AGR3	108.3191528	232.3898926	232.6271362	154.7774811	329.7936096	318.441803	114.5070724	109.6799545	176.5605774	185.6427917	173.9421844	65.59996796	175.4116669	190.533493	235.0245972	175.940094	185.2156525	228.809021	145.0901489	167.7813416	166.4916687	135.0030365	127.0629044	126.5014801	303.001709	208.1046143	242.8922424	213.9432068	234.1792755	179.6121826	189.2391815	247.0062714	152.870697	138.8337555	6.768590927	245.5035248	215.1811829	93.7425766	224.1027374	190.7039032	159.5609894	207.2222443	187.3868866	123.995491	66.800354	173.4301758	166.5713196	112.9851608	214.7277679
AGRN	193.6783142	216.7965851	212.4828186	237.998764	231.1177826	325.3134155	358.0760803	218.325943	265.3000488	278.2344055	276.1195984	184.9012604	260.2654724	263.2704163	230.5723724	270.0471802	381.2113953	258.1229858	244.7679749	296.2402344	308.1053772	238.4392395	274.0488892	405.207428	266.6853333	402.7719116	271.5022888	245.4181519	315.5534058	283.5387573	224.6811523	307.6467896	258.2034607	390.4752502	262.0962219	234.5281677	307.7178955	324.0344849	389.6656494	311.9448242	253.77565	259.8040161	238.6358337	318.7139587	241.58284	254.1014709	282.4146729	236.330368	220.7405548
AGRP	101.6839523	106.9535141	101.4492569	113.7033157	83.84453583	97.58730316	121.9255142	104.401825	110.9621506	106.1008301	126.0616989	110.4036331	104.1698685	113.9506912	101.5995255	90.44511414	101.7011795	95.56337738	125.8335953	100.374733	105.6108246	115.6507339	98.1818924	107.58815	100.4337311	113.7418213	105.1231384	95.85243988	95.06784058	116.9121628	104.7682114	103.1268921	106.6580276	103.1157532	115.9229279	102.4800568	90.19930267	109.5797729	108.8549194	98.3990097	85.42804718	93.30120087	112.4903336	109.2009354	99.54078674	78.34334564	84.65957642	100.3882446	92.22055817
AGT	154.0419312	175.5175934	352.2037964	251.0244293	296.3930969	332.1698303	434.0525208	190.7068481	235.4450989	441.3571777	170.5187378	158.9246674	360.8216248	160.4215393	159.5578918	76.22356415	99.93244171	77.8691864	167.3476257	136.1977081	115.1336212	110.3018494	95.67047882	414.1499634	149.7154541	179.5899658	146.3221283	107.2938538	354.5410156	204.0089722	164.022049	392.5119324	166.2360229	234.2697754	62.30113602	127.6805267	295.0857849	261.1621399	67.44623566	194.5586243	180.9102478	221.0856323	192.7501678	251.3322296	408.8829346	309.424469	96.21463013	175.6631622	108.5525055
AGTPBP1	145.4068604	92.41352844	89.50366211	99.26222992	126.8951645	97.7796402	46.49621201	89.40433502	89.10370636	99.76828003	74.75999451	136.0365143	80.92848206	85.52770233	113.0269852	108.5195923	120.1744308	115.517067	105.3319931	131.728653	103.1663513	86.02406311	123.0809631	144.883194	88.78356171	91.73980713	114.3951569	94.29838562	155.4451904	77.58300781	105.7383652	78.61793518	100.542572	114.9859924	179.5327148	105.1675339	129.6240845	137.5041656	81.94564819	96.73884583	123.5486069	111.5720825	104.9666061	170.4086151	191.8415833	151.9526062	125.9712601	160.9344482	94.87717438
AGTR1	49.04861832	43.15181351	47.6279068	46.61169434	47.79094696	44.07463074	60.75337219	48.29945755	52.41637421	52.63550568	56.41839218	51.25572968	57.5127449	58.96802521	45.27031326	53.08623886	48.83861542	40.9052887	51.046772	39.77624512	53.76800919	51.53629303	55.34523392	49.00624847	56.55680847	52.5806694	49.14762115	56.41421127	46.90594864	52.59737396	54.03715515	54.50989532	69.10057831	44.22721481	60.30680847	53.09202957	54.76342392	51.06306076	62.95418167	53.56552887	70.26650238	49.04613876	53.32389832	46.11475372	51.89907837	43.70965195	50.10124207	50.34324646	51.87156677
AGTR2	18.19255638	18.16534805	19.16035271	18.20189095	17.54284668	15.71976852	20.98384285	16.6420784	17.00320625	15.68951893	21.33314705	16.22551918	18.97834015	17.85038185	17.82402611	14.97654724	15.2049942	17.84667778	20.4043026	17.29278755	16.50038147	20.24635887	16.08364677	15.80090427	17.04815483	16.52365494	23.96899414	17.97263527	14.40816498	17.12553787	18.89306641	18.37869644	16.59177971	16.53530884	17.03683853	14.89002991	14.66714859	14.84910011	19.1222744	17.01316452	14.15534019	17.88926888	16.28853607	15.83550549	17.54202652	16.75341988	16.84745407	18.2065239	18.87635994
AGTRAP	248.3366547	218.2770538	221.5767059	297.9688721	211.0376434	220.5189362	288.0674744	249.5814667	252.6410828	234.7663116	237.0259705	290.7122498	261.2855835	239.7205963	214.3708344	264.1765747	313.5027161	305.270752	315.442688	379.8061218	303.5796509	242.3063507	281.1072083	388.4967346	255.1991577	380.3535767	305.8420105	276.006073	358.780365	324.7865295	278.1073303	230.5189972	297.8526306	380.6165771	537.5197754	335.8372498	349.1526489	444.6981201	304.7209778	326.3078308	282.1674194	324.9163208	318.6952515	460.9670715	501.152771	347.9527588	307.4512024	412.6545715	192.0998688
AGXT	85.00479889	93.77352905	93.51421356	103.7271881	76.95972443	84.08435059	138.687973	84.48274994	104.1652145	91.51280975	99.67679596	91.11277008	112.0042725	94.39551544	91.14265442	80.2687912	92.60877228	84.59843445	110.2256012	91.28672028	97.43224335	104.0612946	88.60675812	102.9875412	107.7636414	105.2541809	98.68721008	94.92663574	68.41757202	98.44146729	98.60235596	95.57096863	89.67481995	88.40279388	86.64487457	85.48162842	79.24227905	91.26824188	114.7329483	103.6239853	81.99028015	84.4932785	97.21234131	85.03594971	94.37767792	78.80056	84.13765717	75.80101013	80.64838409
AGXT2	118.1580505	83.02443695	105.643364	94.54975891	245.797287	249.5230103	158.7808075	103.1913452	89.27958679	216.2135315	109.8196106	63.13758469	147.6447601	84.67694855	98.86133575	46.17005157	47.86289215	47.16548157	51.87104034	39.04206467	39.28593063	49.06388855	43.0656929	48.45045471	61.85634995	46.87499619	41.12306595	43.66682816	39.64017487	58.46268082	92.63839722	128.2374268	48.82666016	34.2430191	36.80321884	45.79363632	58.57143402	42.3873024	42.50827408	44.90797043	40.44429016	42.50378799	64.32125092	37.03327179	43.62758636	39.93572998	35.67368317	33.26865387	79.26200867
AHCTF1	242.5400238	232.3050995	236.8825531	241.5588989	282.5126953	311.0937195	148.512558	221.3530579	212.5473633	239.3263855	261.763855	229.7132263	229.5474091	184.0745544	234.0389099	215.0014343	219.0628357	205.558609	199.040329	195.2164001	202.048172	202.0987549	247.6852722	245.7402191	231.3275146	195.8009796	221.5014191	219.6243134	254.4907379	167.6389465	220.8616333	228.7735901	199.0414429	185.2077179	238.6982422	226.7490234	224.1508179	228.942688	167.418045	184.5814819	230.9135437	200.6033173	209.599823	225.7569427	237.0458221	251.714035	233.484314	288.8267212	219.7752075
AHCY	511.5406494	607.5736694	591.5640869	477.5877075	632.2504272	530.7347412	594.7729492	518.6175537	490.2716064	612.713623	424.7103577	456.2420959	602.6306763	510.576416	518.9036255	644.7857666	631.8942871	773.7505493	671.3834229	580.3234253	772.0791626	506.030365	558.3451538	662.7458496	334.5585632	451.239563	515.5522461	534.7507324	433.4555359	548.4591064	552.2566528	494.5823059	607.8143921	610.1085205	408.5432739	638.6912231	673.2463989	677.1530151	538.0939941	495.4138184	674.2692261	610.7565308	644.1601563	465.8837891	475.0125427	633.1680298	506.5107422	678.5324707	617.0126343
AHCYL1	664.2865601	826.3129272	957.0508423	1007.735718	939.3910522	1017.455139	656.1334229	706.4094238	810.7964478	896.5723877	857.9178467	580.3361816	905.0325928	628.6578979	1034.318481	745.2974243	857.0709839	781.6903076	773.6859131	827.0575562	672.666687	711.1813965	727.6439819	562.6663208	881.2155151	680.989563	799.8327637	745.6362305	843.9731445	682.1564331	663.8231201	746.7150269	682.8963013	660.5284424	455.7720337	734.2594604	892.2577515	644.6603394	645.6138306	694.847229	752.0010376	774.3213501	691.3380737	641.3584595	655.373291	823.3701782	604.6711426	765.6439209	909.4547729
AHCYL2	795.3364258	1140.065552	1093.73999	1037.812256	1069.777954	1132.89978	690.835083	733.7446899	987.8817749	994.9076538	983.9933472	663.9499512	1304.135986	830.1339722	871.7518311	1174.057861	1955.526245	1098.596558	1546.096436	1366.069336	2376.554932	994.1759033	1087.900391	1265.607422	1232.289673	2555.860596	2080.435547	1215.218384	1797.488892	708.9744263	901.6266479	755.2304077	731.3136597	1617.9552	231.1470184	959.3566284	1031.501099	970.8339844	2309.6604	1248.607422	1049.947876	1282.532837	762.6993408	1290.466431	1038.536621	1398.217529	1990.141724	1108.932983	1103.032227
AHDC1	131.57164	127.4876404	116.7011642	108.4907379	93.52959442	129.1908569	167.2400665	117.8605881	124.8692856	109.4380417	146.5179596	127.5787277	132.3783875	117.5670395	118.3901825	130.6551056	131.7941437	117.2386856	117.6912003	107.9902267	140.8899078	112.1213074	137.3525391	148.3990173	130.6813507	150.8572083	92.31616211	120.5248566	133.1663666	133.0861511	115.5520706	120.6346741	131.859726	134.1035309	158.168869	126.4628296	112.6929321	158.738266	169.6033936	129.5947876	116.7298889	130.6884918	122.0608063	132.7924042	132.769043	111.3002243	122.4448166	124.5509491	91.05241394
AHI1	86.37084198	101.6502762	89.64730835	72.2974472	67.51285553	68.01780701	55.06060791	112.5286255	95.79254913	81.88658905	56.31470871	78.43089294	85.4095993	89.18560028	88.03587341	124.3283234	89.70878601	108.182579	99.23781586	107.3487396	151.2882538	90.75416565	122.3373566	141.5827332	89.50156403	128.5947266	117.1204376	110.4910507	129.891098	98.36338806	89.52563477	91.64373779	115.3642502	120.2123642	132.7351837	115.2110214	93.12285614	119.7278137	95.6109314	156.5791016	133.1064301	125.6470795	109.4007263	138.2714081	143.8519745	121.1168289	148.8115692	161.9369659	110.9500427
AHNAK	881.4138184	1082.156616	1023.045227	1169.661987	1210.712891	1377.335571	1306.061646	950.4751587	1441.554321	1407.876709	1638.487793	801.9702759	964.163208	1089.027344	1146.764771	1142.681396	909.5837402	1005.100037	894.1297607	708.8989258	1169.435669	1037.080078	1218.630859	996.1378784	1070.831421	1180.457153	803.0718994	882.6405029	974.5592041	1041.001343	974.4936523	1259.579102	1006.510803	936.5406494	759.3674316	1228.366455	803.9827881	656.947998	1405.231079	990.0739136	713.3648071	824.0293579	829.2511597	905.9170532	684.6011353	622.401001	1182.28186	677.5198364	833.394043
AHNAK2	45.78398514	46.71467972	42.8246994	42.5832634	43.04562759	40.60617065	62.6196022	47.18404388	46.09656906	48.30505371	79.17562103	49.41424561	70.67829895	46.46922684	55.50868988	74.75917053	96.0680542	80.94262695	51.41656876	53.64225769	57.57438278	44.41411591	190.5586395	195.8081818	38.76618195	174.11763	69.50222778	60.28248596	138.1315918	46.84343719	44.81850433	42.1208992	69.91838837	72.69844818	76.70742035	82.9641037	61.9382515	94.79737091	51.61902618	86.82942963	56.58258438	41.81175995	54.58595657	112.4411469	84.43825531	67.42326355	45.61959076	89.43184662	47.17137146
AHR	657.8657837	518.2791138	547.8170776	436.4290771	547.9431763	512.2774048	255.374588	500.8553772	432.7529602	460.1531677	503.3730774	585.4851685	612.2053833	583.9215698	675.3132935	806.3579712	899.4092407	759.4833374	808.7977905	775.2949219	598.7414551	721.4927979	875.7064819	1870.647095	923.7476807	1124.692627	1093.194336	747.8408203	1549.885986	523.4347534	626.1397705	452.3046265	699.6721802	844.7580566	1329.76709	709.0991821	737.8195801	1343.885132	628.3582153	698.3530884	814.5476074	935.7843628	777.5479736	1610.840698	1762.90332	1029.484497	883.8499756	1344.360962	691.3126221
AHRR	141.9173737	132.1219788	163.2848053	172.5622711	130.2338715	166.7719727	204.1455231	138.0389252	167.7950745	164.4771271	167.5777435	145.7377014	158.3090057	154.4092102	142.047348	138.2250671	146.3617554	144.8956909	164.5943298	162.6230927	174.3512268	183.7993011	149.5415649	160.4143982	146.0552216	169.6853027	150.47995	167.3299713	115.5642776	166.0397034	150.9897156	151.8177032	177.6687622	194.2565155	144.7458344	128.5159912	131.2241821	137.9341583	161.7738342	159.2552948	123.6560898	149.6250763	150.920517	130.4725342	138.6012573	132.4273071	148.6034393	144.5386353	162.3387299
AHSA1	263.1417542	236.9550171	347.7452393	231.4469299	311.4209595	347.625885	192.2695618	217.3450928	252.1265411	253.9113159	219.8020325	246.8597717	281.2391663	213.4730377	268.8753052	265.134613	240.3052673	250.6328888	211.1239014	282.6688538	320.010437	257.8374634	214.2686005	235.7123871	210.6491394	193.5381317	229.2531128	233.1517792	239.2675476	255.6005554	239.1105652	284.9739075	203.2245941	236.9194031	292.7817688	259.5448303	259.7079468	270.3598938	230.69664	220.3627777	224.63414	254.4881897	268.6555786	222.2398834	210.3889313	308.5292969	260.7757568	279.4693909	232.8718872
AHSA2	271.3760681	215.7822113	182.4224091	169.5675964	175.1354523	249.1642456	189.5329285	299.3713074	279.1844482	206.9621429	210.9116821	293.8791809	178.2696686	309.8453674	249.8290405	188.2133026	189.041748	211.9361725	184.1609802	166.9096069	202.1966095	214.9903259	233.2838287	173.5779724	224.4453125	189.3094788	142.1480713	205.8725891	171.8904419	255.5184937	246.6608276	331.6308289	216.3608856	192.1954346	309.3710938	174.7670441	187.2648773	203.7644043	185.5861359	269.0339661	243.4639587	169.7030792	210.4276123	203.4710999	194.3418121	188.9240875	235.276413	216.7210999	228.5666656
AHSG	26.07097435	33.68976212	24.29511261	29.23233223	24.33025551	25.1947155	31.94499397	25.40673447	29.40005112	25.01714134	25.81126404	25.3542614	26.40652275	28.32875061	28.74166298	27.26331711	25.29230881	25.17894554	26.75605011	25.66495895	27.1261425	27.01485634	28.41912651	28.27522278	28.02828217	29.17684174	26.22596169	26.83466339	27.77863693	27.48213959	26.87838745	22.97872734	27.03477287	26.21982384	28.05053139	27.86179543	24.12706566	25.00644875	26.8519001	34.99210358	28.90988922	25.54615784	28.25037384	27.15964699	26.03551483	24.23348999	27.09575272	24.37647438	27.2789402
AHSP	32.88624191	32.90058899	31.72518539	39.00982666	29.44371223	40.74027252	39.53466797	33.37664413	31.9942627	32.27613068	39.01600266	35.96276093	35.95241928	30.78934479	33.10531235	31.43320274	35.49810791	36.73711014	35.14608383	29.53877258	32.75087738	33.4655571	29.68737793	31.68935394	34.45617294	34.76382828	30.98623276	33.596035	28.86358261	35.77315903	35.9821167	32.88320923	30.71131134	34.620121	34.77824783	28.94163895	27.29333496	32.62714767	87.41843414	35.11813736	29.11998177	28.23592377	31.5993309	32.89176178	32.87182999	26.40177917	35.7023468	34.37904739	30.02903938
AICDA	75.58850098	143.4753265	42.85834885	41.60591507	41.65597153	40.2048645	65.52726746	55.9738121	69.44704437	62.84008026	40.21939468	258.7734985	43.11125946	58.80783844	88.95301056	45.86851883	36.31711578	40.34494781	45.11613846	40.62220001	36.03790283	44.84939194	32.7229538	42.78979874	39.29108429	35.90943146	27.04964066	35.14123917	39.64673996	57.25515366	91.93597412	33.99637604	41.02052307	69.76037598	126.3360901	46.56516647	36.23771667	58.3745575	45.18109894	58.23443604	35.3131752	85.75705719	52.73669434	39.2243576	32.62206268	30.45204353	64.50800323	35.6657753	36.45578003
AIDA	822.1282349	650.4127808	788.2636719	874.9146118	757.9066772	879.7520142	364.0561829	639.6278687	675.7628784	814.3876343	668.6191406	836.2158203	651.6158447	559.9780884	663.5728149	677.7865601	670.5421753	668.4857178	659.5991821	868.6931152	741.5748291	736.9905396	829.6729736	862.5236816	805.6154175	841.4089966	776.8266602	695.1188965	1008.779846	651.9605103	777.7786865	638.6490479	677.6696777	725.1738281	900.003479	935.4085083	854.0933228	822.7839355	579.7973633	560.4608765	716.2287598	771.1679077	775.0790405	958.5425415	1020.46875	891.5493774	879.5931396	898.4819946	650.3286743
AIF1	214.2010345	94.69314575	114.1859818	95.60169983	101.3570328	115.3399506	79.22542572	134.1132355	92.54994965	82.10231018	75.05079651	175.3244019	104.4461212	146.168457	81.69702148	138.0695343	125.6913376	150.6191254	157.307312	216.5835419	92.24806976	191.3787689	170.2148895	187.2270813	216.0063324	125.7279129	133.6851501	146.2682648	238.2175293	160.140686	137.9281158	104.8760376	138.9709167	200.9969635	334.9296265	122.9941483	188.1943665	212.9503174	96.22218323	101.5547485	197.923111	181.3678131	169.6483917	398.8375854	340.4207458	165.9399719	144.0661163	301.0644226	114.13414
AIF1L	73.64939117	63.67405701	57.81032562	71.49755096	69.07518005	55.54038239	83.63194275	70.92034149	66.10032654	67.43826294	97.19446564	83.29654694	74.0999527	70.01074219	64.70574951	75.6499176	67.368927	69.45774841	89.26317596	62.33321381	77.64321899	65.00278473	89.99468231	80.88866425	65.24160767	75.69410706	62.95912552	65.36263275	69.91419983	64.64344025	56.07213211	64.35194397	88.34924316	60.43045807	80.03137207	63.4304657	70.78883362	68.23002625	69.27099609	73.39227295	86.17245483	87.8276825	68.89838409	64.03078461	73.25933075	70.17389679	71.58126068	72.08843231	48.91391373
AIFM1	267.2532349	306.3420105	400.4355164	324.3578491	394.0267944	317.9826355	237.2873077	242.2633057	257.7419739	351.4458923	270.5372925	191.392807	357.2091064	216.9777069	349.4280396	307.6817932	327.1040955	341.6192932	332.2861328	301.5709229	345.006958	252.8225555	268.5489807	249.877655	287.3425903	215.0212097	335.9512024	304.2587891	305.2792969	257.8815002	238.9508209	273.6225891	192.7530518	265.5844421	148.4319	259.8646545	288.6608887	231.8901672	191.3532562	256.7711487	255.6269989	292.6109924	239.5417023	214.5127106	219.3202972	335.3426819	241.9343567	297.3802185	429.2043152
AIFM2	104.9886246	108.1609955	129.4681396	163.2190247	143.6963959	126.0841675	107.1239166	107.3423309	109.7872009	129.8271942	129.9907379	79.89226532	133.2134857	101.8229446	111.8479691	103.8503189	121.2911377	107.5959549	105.1728821	128.5440826	159.3263397	128.3010406	93.92256927	123.0546112	80.80475616	124.7832031	120.8515625	128.6558685	133.4389038	98.81123352	97.51554108	83.09957123	76.73426819	145.113678	99.35997772	95.13025665	120.5942459	95.54460144	166.4371796	134.5252686	105.5509644	136.587677	86.77282715	112.0563202	106.1299057	116.5651474	142.4729767	114.1313171	124.1413956
AIFM3	88.90126801	106.7104645	104.4278412	102.5710068	93.27877045	97.6082077	156.1856995	101.1632156	106.9176788	101.8327484	104.6707306	89.15380859	114.9510117	122.0724258	94.66358185	91.05998993	85.12445068	96.11916351	107.0752411	96.81255341	285.0024109	99.02500153	132.3932495	89.0594635	97.05404663	125.4315414	85.17333984	91.18019104	77.3395462	111.3425446	93.36038208	90.70249939	101.6517181	114.5581284	95.95013428	89.32691956	84.49235535	101.2938919	145.6829681	112.4287338	89.11333466	85.91137695	109.6082153	101.9094391	83.67237854	98.15119934	111.5075226	87.04255676	94.25317383
AIG1	230.5591125	314.5580444	368.3645935	311.4281006	436.7783203	398.0933533	217.8754578	280.0791626	330.3519287	379.5096436	311.1902771	212.3239136	303.6694031	254.4425812	345.041626	216.5310516	204.1265869	237.3907013	216.9005737	222.8300171	111.7093964	220.5041962	224.046875	125.6215057	280.1511536	110.1050873	179.349411	285.8830566	212.6713409	246.3451691	249.1590271	309.5111389	252.4075775	177.2204742	75.77675629	241.1563263	316.5918579	126.2269821	152.8444061	204.7753754	229.664032	197.6616974	248.8916779	119.5228271	132.2509613	254.2916107	164.7523651	165.7861023	368.2166443
AIM1	387.3696899	490.7584839	470.9562988	465.4822693	423.2487793	408.1947327	288.9648438	423.8815308	443.4703674	527.6602783	441.7797241	411.5648499	480.5106201	430.1641541	519.4711914	542.4315186	585.1622314	472.9432373	365.487915	499.9532166	535.9226074	376.6980286	380.8976135	374.697876	515.8658447	591.1060791	510.0019531	450.401825	496.2132568	334.3565979	271.1245728	477.9060669	440.1177979	392.6222229	261.4690247	437.3135681	523.9230957	423.7745972	520.3566895	464.4858093	455.0345459	487.2249146	456.924469	436.6064453	388.2329712	532.1054077	594.3409424	486.1203308	604.3399048
AIM1L	139.4350586	164.004776	217.6260376	204.9348297	226.9291229	243.7844849	270.7018738	150.1408234	160.3249512	195.0063019	325.7337646	105.8349152	223.6047668	129.8587341	168.365097	150.0332947	172.8215637	162.1199188	165.8588867	138.2363129	162.9195709	192.3265686	109.1799393	149.8442383	161.2637482	156.4922333	134.817276	186.1051178	121.4688644	157.8820648	148.0059967	201.8995667	106.8171616	135.3799896	93.54773712	117.9516678	122.7580795	98.2739563	211.2954559	153.9848175	106.6010742	137.0181732	145.1390076	143.2666626	107.9221725	99.25349426	125.2966537	99.68434906	125.3026047
AIM2	319.3988342	113.3780823	23.21735382	30.07310486	34.00760651	25.15126228	29.14013672	157.3670044	75.5945282	39.62246704	22.87356567	178.4542389	22.86275291	76.51508331	55.21610641	46.27589417	32.5810585	45.31150436	41.14733124	74.79158783	21.91724968	37.82904053	57.4319458	85.77620697	46.00879288	37.9079895	110.484642	55.35505295	153.3768005	137.7234039	173.252655	23.34575272	35.01727295	125.4868546	357.5220032	77.60174561	60.7164917	129.8446808	26.26081848	64.67044067	39.30025482	95.49964142	63.67441177	221.0066986	276.2439575	120.7439957	214.2519531	101.8448486	44.18228149
AIMP1	105.3822861	117.8925171	127.2365646	125.6348343	121.1040955	111.9999847	93.94924927	101.2102356	118.2665176	126.4248428	109.0843048	97.38874817	116.5695877	107.559166	102.0390778	100.2159042	124.7971649	106.3109207	104.9911652	107.6124344	118.4938278	115.4799728	93.72383118	87.74571991	109.5610352	104.8788452	106.7777252	114.3526154	113.517868	90.46567535	117.3399048	106.1103821	102.4586029	96.84009552	79.03864288	117.3432541	118.4567642	117.8966064	115.1663589	100.6595001	110.1432419	116.7345734	97.17063141	103.746254	101.0176392	130.8964539	111.2132187	118.9753799	135.0993805
AIMP2	298.1519165	342.1747742	414.9599609	531.1426392	443.9391479	420.1037598	363.6952209	308.530365	319.4873352	382.2094116	424.2881775	262.4153442	437.7064819	291.5053711	396.9000854	363.5679626	377.2259216	429.4019165	320.2889709	341.3485413	344.3444214	310.153717	330.8089905	366.7018127	313.5609131	246.2413788	347.763916	366.0169678	300.8587646	278.7800598	323.9159546	364.4744568	286.8138733	284.0465698	205.8644714	353.1409302	337.1975098	284.2554932	263.8359375	362.0193176	377.6253052	300.550293	326.3052673	272.5186462	255.1892395	373.2689209	314.6311035	400.9404297	412.5204163
AIP	199.4212646	140.7944336	153.0434418	161.4623108	194.8062897	166.9979858	178.6201172	148.12854	128.3197784	153.0684357	145.2721863	190.5534515	132.4102478	138.191864	143.0915833	138.4466248	115.4556198	126.0041733	110.980011	140.570816	135.0218811	121.5172195	129.3071747	115.3017883	144.9128571	114.6045914	132.0353546	138.3124237	119.5554352	174.1629486	168.7436676	123.975647	111.2231827	119.6629257	189.0385742	134.6282806	141.4168854	163.0043793	132.7507782	121.1088715	122.2349167	134.0093994	141.1846771	130.1192474	147.7776337	128.0333862	158.6057739	109.6723404	122.9363403
AIPL1	65.71138763	76.06468964	79.83336639	81.86714172	64.86994934	65.19173431	105.9186707	75.14200592	74.49990082	74.87930298	87.71443176	77.90937805	80.16945648	82.67180634	68.70581818	83.25642395	76.80269623	68.48111725	82.34600067	61.7624321	65.22418213	83.73625946	70.12266541	71.26644135	80.2831192	87.20747375	89.25938416	82.01282501	58.42060852	73.01577759	76.31143188	65.36110687	73.24745178	79.14187622	84.60934448	71.98016357	56.24001694	78.73168945	87.18045044	81.2047348	68.32848358	70.87604523	70.72871399	72.3947525	62.93524933	60.86330032	68.45397186	64.3134613	68.59111786
AIRE	142.736496	150.2264252	157.1829529	164.436676	101.0511398	132.6077728	207.7603607	149.401413	161.2530365	144.8365326	166.1773071	139.5642395	169.8005371	162.3096313	150.8623352	144.7924652	153.6607513	150.5480042	165.0637665	136.8972473	153.6131897	159.8262024	132.1947327	145.936554	166.4133606	166.2336426	153.3817749	153.1017761	121.0645523	155.1422272	140.5661011	139.8942566	144.7220459	152.46492	151.1695251	127.3619843	107.087883	144.2687378	172.1966553	148.4784393	132.0224457	131.3179474	153.5563202	147.699173	140.8626251	109.1184769	126.4662399	119.8149033	134.7119446
AJAP1	43.07286072	40.34975815	49.38402176	54.76977158	51.32938766	48.67174149	68.5538559	47.15096664	50.9358902	49.69787598	60.9946785	39.74842453	62.65542984	44.35364532	48.56175613	66.32842255	42.5764122	47.64651871	53.49742508	44.79170609	46.50134659	48.9497757	59.71238327	68.75959015	54.3306694	49.06454468	49.3965683	44.9201889	45.62570572	50.95025635	45.21826553	47.22846985	57.75745392	54.69009399	120.4947739	47.03033066	38.81164551	51.60438919	49.92364502	45.85429382	47.63368988	51.78783798	49.94303513	49.68127823	91.21303558	51.72041321	46.11314011	55.49832153	45.12504196
AJUBA	82.6208725	88.29665375	84.47241211	63.11752701	73.62708282	78.23595428	100.2789917	81.19537354	70.15689087	66.73682404	82.87654114	78.02668762	92.54634094	68.36680603	66.03591156	71.31651306	93.23163605	83.50669861	81.12122345	99.02397156	85.33998108	105.7328949	84.16201782	125.2655792	81.47637177	110.4551315	93.00079346	70.60767365	77.62408447	90.39726257	82.67424774	73.07190704	109.7062836	80.75579834	94.98711395	80.04582977	93.53041077	103.0000763	76.72045898	84.01888275	80.36231995	90.07137299	85.13302612	83.94088745	96.59860992	92.85183716	82.6700592	95.49285889	95.09353638
AK1	115.6887817	83.46688843	107.0833817	94.60454559	109.9227829	101.1210022	97.27240753	100.912323	90.6816864	94.96308136	98.54170227	121.8618317	121.2819366	113.7062225	90.50485992	207.0960541	257.6185608	202.2720642	211.9016724	158.4627686	221.2112885	94.45796967	154.3456421	244.2195129	172.9786377	236.8615875	319.3625793	238.8222656	123.0719681	139.2306824	81.15131378	94.88282013	108.688324	223.1883698	156.087738	111.0660858	135.18013	137.0411987	309.3146362	280.841095	107.754631	198.6963043	125.8371887	180.4170837	139.8847351	172.2044067	179.5036163	171.1178741	197.7433319
AK2	326.3719788	352.6688843	343.2134094	379.3426208	424.2662964	461.1148071	325.3265991	350.1506042	368.6159058	396.8397217	462.354126	325.2979126	332.4055481	302.1958618	379.1710205	349.1433411	304.4951782	320.7080994	278.1074219	278.6429749	341.8587341	304.0536804	288.4069519	215.3807831	365.1524048	215.798233	254.5845642	372.9842529	261.2867432	288.0314331	333.8229675	429.3475952	318.9484863	260.5021057	264.9665833	326.0935364	331.0350647	298.5696716	258.4617004	346.1399841	332.1203918	246.7279205	302.6589661	266.1594543	256.1324158	319.4704285	289.491272	348.4833374	422.7783508
AK3	439.5807495	517.1705933	443.7261047	472.3922729	551.661499	551.4848633	496.484375	523.869873	545.5299683	611.2059937	417.2666321	489.7435913	610.4026489	413.5890808	676.1496582	523.1688232	548.0067749	540.5077515	599.5076294	568.2910156	592.7609863	468.1378784	506.3735657	445.6277161	572.3449707	490.619873	412.4531555	552.8950195	456.2409058	415.9189758	483.8551025	536.9169922	549.3760986	560.3226929	307.7310486	562.6681519	500.2850037	460.6707153	519.3226318	462.1858521	459.0837708	547.9819946	553.6323242	415.3650208	404.5843201	569.4448242	520.2734985	457.5670776	597.2434692
AK4	148.5760956	119.6085129	149.613205	177.9125519	153.9152069	159.2029419	207.5350952	133.2385864	128.9805908	177.4314728	165.4446259	130.991272	127.6139679	151.5956726	154.3465729	127.2145996	185.854599	187.7139893	160.3922729	153.4677582	210.855957	122.7250061	114.4707413	141.165863	106.6035614	140.5228882	119.93647	136.9575806	116.264389	170.9761353	128.5937653	163.7256165	125.7057266	158.1743774	153.9187927	118.3374863	114.5703354	134.9825745	182.0631409	148.6383209	106.7122803	133.8746948	133.7666779	165.2281799	140.2026672	115.6687393	135.3762817	101.582016	111.9884567
AK5	30.32857323	22.62934494	17.08947182	21.0787468	17.16141319	15.64477444	22.46617889	20.11839867	18.4584198	22.33501434	27.87542152	29.70444107	22.89388084	18.88886833	17.55207062	19.56487656	18.90189552	18.08914948	17.27809906	20.00125504	23.56778526	18.19916344	23.01889229	18.94114304	16.47454643	19.81066704	23.55582809	15.37853622	18.39445114	20.24295235	18.33776665	18.77750778	21.43974304	17.39953423	34.40238571	19.39035225	19.73869514	24.4223671	19.58778572	18.30494118	22.90052032	19.67757988	19.37009621	17.84802246	19.20359802	21.58533096	18.02099228	22.36104393	20.05327797
AK6	139.3763428	187.6235352	180.2619171	186.5182953	183.8595276	185.8244476	75.06702423	146.3980255	139.5619507	157.2494049	151.8227997	154.5623932	191.2268829	120.4879303	152.7156677	169.6047668	190.1876526	156.2566986	148.9279633	163.7556305	192.5843048	144.0436096	151.6886292	188.1298981	161.4283447	163.2810822	198.7339172	165.7097473	178.516861	121.4380035	161.3460693	166.8282471	141.9943237	151.0395203	152.9611053	171.4356079	174.6557312	143.2855377	128.0917206	119.6884842	183.88414	179.1344757	152.65625	161.960144	147.5025177	208.6724396	171.8794403	195.3128662	176.7498779
AK7	24.80716705	31.405756	35.5102272	32.15378952	29.4547863	22.94544792	28.79484558	24.25953865	25.44041824	30.53318405	29.18575478	21.03637505	28.1145134	27.063797	29.29229927	31.16218948	41.29558945	30.94628334	30.81229782	30.41398811	58.77389145	23.248909	27.27690315	30.16247749	25.77145195	56.46710587	29.50645638	32.15950394	37.6431694	24.1034565	27.24016571	27.24877357	28.57594872	29.67188644	20.90326118	35.92665863	33.09226227	31.22395706	54.98355103	26.36191559	31.28930855	26.74463463	32.86371231	28.94182777	23.35689926	36.3507843	37.69599152	31.63393593	34.13323212
AK8	74.45953369	58.7688446	47.26167297	58.05800629	57.93311691	48.31741333	70.12075043	60.76362228	54.58325958	56.24079132	70.03970337	81.42552185	54.11061096	53.83758926	57.81446457	45.066185	58.71809769	59.88378906	55.7313652	51.1779213	67.14339447	55.53169632	49.50199509	50.16647339	53.33522797	60.78036499	45.79331589	48.22543716	52.74270248	62.05702972	67.44364166	41.1759758	56.91175842	53.43961716	77.30021667	49.9291954	49.71280289	58.75149536	62.50997925	58.72119522	56.56978226	61.895298	50.18481445	54.55305099	56.79919434	54.81757736	49.3115654	53.72852325	47.06727982
AK9	23.41616631	24.05544472	20.70913506	19.33764076	23.07367516	21.87149048	21.85160446	22.30582428	20.69334793	21.44922638	21.95650482	20.55725861	20.08820343	25.11309433	22.46408844	25.86286926	20.11076736	17.70066833	20.26597977	20.53226089	20.53010559	19.78159523	21.27912331	16.72747612	26.03006363	21.69045067	27.65185165	22.03695107	20.54749489	23.56453705	19.79860497	22.94796562	19.58384323	18.63496017	20.63069534	20.64109993	19.67905807	19.52669334	25.24999237	22.68696404	23.46089745	23.01096535	22.12978935	20.46443367	16.99426842	21.70948601	20.68893814	17.92871475	21.77588654
AKAP1	590.2786255	858.0126953	735.7293091	789.973999	949.8494873	890.6925659	891.6625366	758.0166626	757.8468628	858.1575928	848.1078491	548.3954468	733.4476929	802.4803467	875.1079102	926.5125122	725.4923096	751.0842896	704.0899658	616.5275269	940.5269165	615.7802124	720.3995361	489.6705933	644.6121216	666.1152954	599.6483154	703.5726929	548.4996338	650.0983887	749.2252197	861.2867432	731.5732422	596.6105957	174.5413818	768.3026733	762.1780396	583.3563843	892.1929932	756.1569214	927.7553711	623.5200195	778.2405396	430.7799377	409.4038391	681.008728	751.8826904	668.5551758	839.8295898
AKAP10	211.797287	196.0007782	188.829895	192.2234802	237.2922211	230.9885101	141.8101807	203.8842163	193.9491882	216.9136963	189.6589661	199.8510437	187.8616791	181.496582	236.4596558	185.2324219	178.756134	195.3061218	136.2127686	213.8909149	191.8411713	152.0241852	191.9976654	152.6873779	197.7690735	155.9178162	164.3686066	191.0087738	225.2906036	180.1418457	182.2588959	207.9150391	166.508667	153.1489258	241.6986542	186.4911652	192.9300232	190.828064	158.1591492	171.9842072	191.0664215	176.3460846	178.3744507	198.2727966	202.5639496	240.6517944	189.6271973	209.2366486	168.4259033
AKAP11	250.5114441	172.2619934	152.5547485	142.6395721	189.9013367	171.4258728	94.39633179	218.5994873	173.3781433	163.5555573	141.6425934	288.7802734	147.3839874	200.0771484	170.9212036	181.4898376	177.2677612	163.367569	162.4041443	181.9100952	200.5888824	162.7211609	220.7379913	207.47435	168.6402893	153.7175903	215.2593842	196.4012299	253.9168854	173.4833374	210.1021881	181.5396881	196.9390259	203.1836243	282.2745972	199.2889252	214.9519196	235.239563	160.5348969	184.2687073	217.1197205	215.7752991	181.4759521	231.9477844	243.5165253	244.4754333	256.4831238	251.6296692	187.2417908
AKAP12	81.10708618	64.4224472	73.97870636	60.47871017	64.53787231	55.44106293	91.18218994	89.04369354	77.06317139	71.92533875	102.7741547	67.05994415	90.54004669	84.12238312	62.0706749	71.82395935	63.02191162	86.13404846	74.93139648	61.76351166	60.59460449	70.01740265	153.3507538	86.54792023	84.41081238	99.19100189	65.11566925	63.96762085	88.08998108	85.48653412	68.79531097	65.99759674	112.312851	73.03164673	117.7549591	89.75899506	79.78575134	96.64051819	69.72203064	62.12985611	122.3656693	84.79163361	91.90999603	91.81273651	106.8644333	86.79450226	64.76773071	109.2235565	65.76851654
AKAP13	475.9255676	416.733551	383.8677673	329.5748901	368.3056641	427.4796143	327.9282532	399.381134	414.0624084	410.6040955	427.0997925	492.0932922	360.7237244	450.3559265	409.2698669	444.9472351	402.1630249	369.088562	345.275238	381.0629578	425.4777222	511.1069031	432.7740479	437.1715393	433.8742371	538.545166	423.8667603	391.5301514	526.1583862	443.3597717	418.3644409	392.9475403	358.9195251	436.3410339	681.829834	423.6162109	361.1514587	480.4191284	491.2954407	476.4169617	361.6179199	429.6265564	385.0792236	565.7573853	523.6328125	438.6540833	527.6882935	462.9028015	413.8409119
AKAP14	16.61431885	20.14484596	15.12324619	17.91066933	16.87815857	15.26383114	17.43134499	15.63460922	14.33843422	18.28328896	16.48739243	15.46770191	18.36457253	20.31686974	15.18275833	19.6071167	16.69595146	20.75534058	17.95967674	15.98828888	15.84462547	17.68444824	17.09335899	17.13223267	17.95852852	18.8829937	14.84854698	15.48599339	16.94382668	18.46080017	15.61310673	13.74938107	18.43032265	16.37009048	14.77445698	15.52882099	17.4404335	14.84528732	19.89815331	17.82939529	16.47402954	15.89647961	15.68150902	17.48001671	18.47260475	19.1407795	14.78742981	18.85446358	18.85221291
AKAP2	118.2469177	75.4491806	80.95881653	73.76810455	68.81656647	62.62255478	99.43991852	107.8681946	80.17669678	72.44644165	95.09053802	127.3972244	88.13813782	97.13786316	71.11422729	118.1678009	85.97612	103.1531982	100.1460724	94.8901062	87.59095764	104.8658524	173.4341125	198.1028442	88.57287598	101.7363815	93.3557663	117.9581528	212.5119629	102.4749146	106.5082169	64.32943726	120.7859573	143.8094482	300.3794861	125.795105	104.2077866	166.6574097	81.30080414	84.59571838	109.019165	123.5267792	97.01584625	252.1379242	264.4194946	131.2371979	117.4345627	184.6098022	63.54941177
AKAP3	42.40576172	56.1881485	62.88496399	39.50466919	41.19867706	39.76982498	50.46248245	41.80917358	48.11946106	41.70887756	40.14848709	36.30964279	50.71228027	42.17279434	42.09088516	45.63379669	38.34433365	37.17657852	43.61930084	47.41243744	47.54438782	41.10709763	40.26351166	42.28356934	50.75616455	39.8140564	49.75297928	42.78679276	44.5741806	51.2259407	43.89119339	38.77509308	36.23288727	46.73940277	36.0807724	48.34570694	39.62013245	38.47392654	52.42184067	46.43380356	45.91068268	48.26766205	38.21274948	44.16910172	46.83565521	42.96818161	38.93502426	35.50576401	43.98570251
AKAP4	27.72342682	26.44393158	30.83230591	35.02754593	29.84375954	26.24202538	30.68806458	25.62121773	29.82372856	32.64142227	26.89225197	28.38971329	37.64217758	30.40062141	24.00001717	29.10956764	27.55198288	25.54488945	31.51451302	29.57626534	24.73192596	30.06640816	26.96692085	23.92246246	27.79992294	29.90799332	25.12791061	31.5742569	23.83362579	29.86678696	24.12307739	27.90986061	27.6862278	27.9234066	27.19499397	22.64877701	26.44947624	26.89921761	28.21538925	30.37790489	28.06817055	24.7440567	26.98064995	27.41576576	26.12637901	25.37283134	23.19522095	27.29137611	31.26546478
AKAP5	54.28712082	48.94579315	48.85758209	47.52571869	69.90727997	64.68449402	46.25776291	50.1847229	70.2264328	52.71950531	38.53003693	50.37047577	42.68542862	70.40074921	56.70742798	56.23678207	30.63908577	62.5900116	58.79934311	63.55634689	97.5834198	49.01889801	84.96343994	33.34014893	91.46383667	93.42893219	44.94636154	94.89095306	58.18126678	61.37509918	60.16386414	60.54491425	43.79016495	40.72744751	32.97644424	96.00267792	61.48752594	41.29010773	119.737236	47.48684692	54.63562012	59.51845551	80.19016266	46.44895172	35.23900986	68.02151489	123.1084366	39.23315048	60.39981461
AKAP6	68.72483063	87.82279205	84.92314148	91.72090912	85.02754211	109.6490021	65.0984726	85.72154236	72.10275269	98.85188293	87.92053223	81.55671692	77.92398071	81.74707794	86.48526764	62.77365494	59.02527618	64.06041718	61.51693344	51.18545532	42.2956543	69.03115082	78.94838715	47.78184891	71.61090851	32.91226959	52.28358841	64.16459656	58.5365448	56.6521492	75.34207153	69.25204468	53.17515945	45.10730362	42.55163956	82.97683716	67.25403595	46.75150681	48.02775955	75.86144257	59.31198502	62.87389374	59.75119019	49.8779068	45.94862366	58.51527786	38.68552399	66.41744232	88.26062012
AKAP7	52.09388733	48.31381989	60.03204346	40.90771866	60.59532928	54.6667366	32.93711472	42.51195145	53.24327469	48.03423691	36.72310638	57.96630096	63.98987198	68.95942688	48.85573578	75.24617767	44.75912857	60.49546432	52.96049118	49.34772873	57.76081848	43.69102859	59.94353485	39.80203629	61.69524765	47.76703262	55.6373558	53.97937012	63.7553215	49.41472244	49.44710159	46.31751251	51.34406662	47.06252289	39.89311981	54.00386047	67.82787323	39.61016846	56.91146851	51.7780838	62.88149261	48.60375595	50.03377151	44.2219696	36.88179016	45.46761703	59.31669617	46.21921921	67.80261993
AKAP8	465.9059143	419.1603088	448.8582764	394.6725159	463.1916199	454.7192993	487.7853699	468.0248108	458.9093933	457.6873779	439.2572021	424.2301025	454.7382202	466.6689453	405.8761292	417.7279053	473.6142273	438.5799866	415.375061	379.0250549	443.9511414	442.8099976	414.0479431	407.9143372	383.175354	406.8432312	440.245697	417.586853	401.9654541	452.7223816	425.1022949	452.6004333	410.9507141	431.6195679	486.4207764	396.7546082	411.3670654	422.1796265	408.7147827	497.5296936	483.5000305	404.2034302	408.8397522	433.1381226	423.1583862	403.1005249	425.3730469	459.3425293	482.7926331
AKAP8L	493.8336487	431.5235901	376.730011	333.2714844	422.7887573	384.8898315	516.402771	487.4271851	484.4696045	431.2140808	547.8582764	503.4316101	504.4130554	492.872467	436.618042	422.5184937	400.6499329	462.9128113	394.5648193	411.0546875	430.3830261	426.6835022	448.9722595	403.1245422	404.4558105	400.2223511	358.5423584	417.1802979	436.8346558	439.676178	443.9411316	477.8212585	437.7288513	429.0338135	648.2286987	409.9126282	413.407074	497.5945129	372.787384	431.0858459	408.0354614	375.4728088	445.944458	419.1435242	489.8417969	411.5825806	426.3547363	451.0152588	442.1471863
AKAP9	274.571228	347.5565796	317.8623352	266.4323425	398.8129883	429.9911499	196.6206818	337.0843201	396.5697021	406.5357666	348.1222229	271.4953003	331.029541	465.6287842	484.4250488	387.4594116	266.0394287	300.8816528	239.0507507	312.3262939	309.5852051	223.8942871	341.4302673	171.8693085	401.2593689	319.6264038	265.5480652	332.8024597	317.9631348	300.2481689	334.1109314	438.517334	299.7552185	232.7132416	177.0915833	324.7797546	352.2810974	234.9790955	380.9972534	356.1302185	307.1180115	301.1683655	335.8007813	224.5928345	213.4139557	325.500946	355.2738953	252.0417786	420.261261
AKIP1	137.3130035	133.1945648	162.1508026	182.5701904	163.6032257	157.4393463	133.6982269	117.5636139	142.7700958	162.0020142	120.2515869	145.4942627	137.5389252	138.6831665	140.8769684	164.2384186	171.2684631	194.1661072	163.9437256	210.7862091	198.4115448	146.2779846	188.3335571	191.3846893	172.238678	207.3085327	162.3837433	151.7651825	224.6594238	140.7164001	166.1884766	135.1030579	163.8334503	171.3928223	172.5023956	198.3912811	213.5410614	211.0490875	144.054245	143.8953094	171.5701904	182.0943146	177.6215363	162.0675812	226.1303711	171.1748505	156.2155304	242.322464	168.5874176
AKIRIN1	463.4402466	365.7953796	428.0457458	424.2637024	485.1846008	507.7380066	434.4143982	431.606842	406.772583	384.0630188	414.4966736	445.1637573	512.9244385	384.8024597	410.669342	424.1737976	449.1708984	408.7226563	417.3925781	433.5308838	520.6734619	403.7033997	438.8145752	532.7009277	460.6431885	484.8818054	484.4076843	504.161499	470.9891357	425.3803101	452.628479	426.28479	432.8108215	426.9234924	435.8449097	443.3894653	438.99823	465.563446	471.0970154	470.49823	416.4558411	471.4633484	470.5639343	496.0282898	474.3980103	493.112793	520.6702271	475.9533386	428.8407288
AKIRIN2	444.6440125	307.711792	302.9879761	277.428009	325.9329529	377.1524963	216.5195007	312.6227722	297.6393127	325.8747559	261.5744629	461.2758789	347.4267578	298.0830994	299.0404663	348.5856018	359.4824829	303.1535645	318.8848877	468.8282776	427.2079163	394.4253235	380.3920593	480.2766724	370.777771	470.1143494	384.026886	367.9100952	505.6930542	346.9092407	392.0762329	316.6039429	303.7664185	406.4502563	561.5529785	361.1921082	377.4036865	479.4118042	308.9712219	391.1576233	343.7545776	421.8677673	371.8947144	622.0585327	551.4711914	481.3788452	448.2601929	507.9013977	325.192749
AKNA	460.9433594	234.619278	170.6866455	196.4306335	183.2897339	185.5631104	281.3313293	360.9999695	225.6727142	202.6216278	242.059967	478.7142334	208.6905975	288.2885742	206.2037811	192.045517	217.7824554	206.7812805	203.5863647	241.4336395	197.3441925	247.2146454	234.6747894	205.5670624	219.8546295	195.7019653	166.1861877	231.0338898	222.9626465	325.6595459	305.5812988	217.4965973	247.3521118	267.0458069	542.6240845	249.3619537	206.5492706	305.3739319	200.2492371	216.4150238	188.1052856	233.4090729	250.9368286	257.8547058	297.9793396	193.9573517	213.2046814	236.4932556	171.521286
AKNAD1	25.20408058	33.67461395	30.12537384	32.01635742	30.22070313	26.41908455	37.23396683	27.6335125	31.59879684	35.93582535	35.73948669	28.65171623	28.49892426	36.53081131	28.95356941	32.37865067	30.16367722	30.19299698	29.47855568	22.15135193	32.66209412	31.34587097	25.48570442	32.05505371	28.5725174	27.16645813	31.92433739	27.5377636	26.35709572	31.50468636	28.52677345	25.91964149	30.96193695	30.74575996	24.79133034	28.44014931	24.14077377	31.83606148	30.23551178	29.77893257	30.91009903	31.45606422	27.09011078	25.89887238	27.32041931	26.88427544	27.13854599	22.51261711	28.46879196
AKR1A1	910.0619507	894.5946655	1183.555664	1290.571045	1313.974487	1212.434082	1033.647705	844.6880493	1004.791382	1232.598999	1074.232544	778.0289917	966.5479126	907.4616699	829.552002	795.8607788	923.4104004	1098.917114	832.3699951	991.9625854	662.7502441	816.3306274	808.9347534	716.4128418	858.664856	786.8353271	694.9119263	831.085083	756.8148193	961.0477905	1001.972168	1113.072754	804.0053711	785.9846191	558.0776978	834.9920654	1033.80603	668.3673706	668.5214844	804.9506836	746.9337769	800.5808105	895.7451782	643.6063232	621.6495361	823.0718384	688.4631958	766.2962036	1031.63147
AKR1B1	583.6244507	318.8453979	210.9851227	181.775238	201.6623383	165.4563141	208.3238068	365.0643921	224.1065979	227.4611511	191.3701324	654.2855835	233.179306	270.977478	170.3444824	319.5099792	307.0319824	331.9526367	294.06604	402.1119995	194.1321259	313.6064148	437.3795471	813.2857056	313.827301	307.5175781	314.6737976	323.9874268	968.4296875	427.8055725	402.5754089	179.5223846	334.9040527	533.9972534	1416.575317	565.7137451	434.0411377	997.6281738	161.1538544	195.1867523	317.7323303	545.1782227	395.3485718	1137.96228	1514.808716	507.2154236	361.1599426	766.0167847	164.9423523
AKR1B10	1564.396118	1216.33606	1564.897339	2754.544922	2038.516968	2268.796387	1179.815308	1236.721069	1652.34668	1970.808716	1822.458374	790.098999	1568.160278	590.1463013	2602.957275	1667.05957	2470.179688	1749.214722	1481.161133	751.3270264	826.8832397	1642.376099	792.9765625	1423.553223	1188.369873	965.8016968	2037.100586	1955.255127	739.7820435	920.9752808	1578.457397	1411.462646	459.6007385	616.4747314	11.60682106	837.3829346	862.4838257	81.77555084	938.946167	856.7208252	530.5639648	1002.020325	754.7955933	425.8278198	140.3125	642.1356201	1001.250366	321.1358032	1407.814209
AKR1C1	93.01041412	91.18516541	124.5511398	109.0450745	114.1301804	83.55989075	115.4165421	118.3558731	107.5385742	95.85486603	132.0620575	97.31064606	112.3926392	111.2868423	137.8542023	111.0531616	109.0485153	149.3765411	177.7923889	147.3290558	89.95238495	113.716774	113.9271088	123.286232	122.3172684	123.0608444	182.5126801	108.2272949	110.5655594	96.67308807	159.6340485	136.2136993	117.8350754	117.5612946	105.9723511	92.60473633	108.0831909	108.0632553	130.6585693	154.7940063	139.250351	84.7282486	108.3742142	96.10586548	121.461586	108.1582031	87.46413422	154.7232819	141.4485931
AKR1C2	201.4919128	163.4134064	183.6323242	182.8941498	267.5592346	117.544754	273.4301453	93.73568726	191.5224762	282.1207581	187.5725861	109.7571945	227.5040131	268.3616028	146.4952087	295.4356995	317.0169678	135.339386	185.4110718	116.6486359	367.7078247	83.69644928	123.4267197	136.6819458	183.3199921	127.0617905	259.9868469	276.5067139	174.2502747	121.3655396	93.07811737	217.7031097	239.5651398	368.3064575	73.82566071	118.2667389	162.7413483	153.8139954	699.3809204	271.8826904	134.607193	252.3159637	143.409317	122.8459167	99.59235382	233.5665131	388.0701599	68.7352066	231.2549744
AKR1C3	694.8477783	485.4279175	737.6240234	740.3079224	999.3121948	822.5449829	483.8611145	638.6322632	707.2024536	922.6064453	606.0154419	479.4015198	606.9346924	812.1072998	814.8600464	834.8648682	863.6612549	668.6272583	608.1989136	876.0866089	413.2834473	552.4157715	466.9183655	512.0090332	674.0002441	735.1673584	655.1761475	735.4152832	655.7277222	733.2476196	676.4351807	617.8266602	594.8806152	534.128479	28.37637329	567.5383911	981.4724121	524.6383057	955.6536255	851.7766113	737.8096924	728.7288818	769.3919678	218.0670013	283.7107849	640.9251709	814.6087036	479.555603	692.4252319
AKR1C4	44.27219009	33.42218781	43.09143066	45.87882233	51.62204742	35.22699356	44.91151047	36.39428329	37.22364807	54.56163025	36.78403473	34.49775696	42.94832993	40.04020691	47.3932724	57.38074493	55.3576889	43.95612717	50.0836792	46.31391525	29.8505249	32.77322006	33.65217972	37.29957199	42.73151398	32.13404465	49.43502426	45.10504532	46.39736938	37.85145187	39.43252945	40.04448318	37.32911682	37.86981201	25.04016685	31.60153198	37.2530632	39.41822052	42.45006561	45.51254272	46.89451599	37.41040802	39.69910431	29.24357033	30.8948288	38.46242523	42.44577408	38.82618713	61.80231094
AKR1C6P	35.3728981	43.29864502	27.45813179	35.2522316	40.52083969	31.54842567	41.63892365	28.35634422	31.35926628	32.13589478	33.1680336	33.44799805	31.89738083	43.72942734	33.77174759	32.59226608	35.8597908	32.45991516	42.02950287	31.4592247	28.25933456	35.84309769	32.38552094	32.36978912	31.84516907	32.52240372	42.21143341	35.21938705	28.74163818	37.02332687	36.1006279	29.64591026	29.47545433	34.28581619	37.94238281	27.3055439	26.01884079	28.25795174	36.72264862	38.30640793	28.94702148	27.00455284	26.27060509	31.72295189	33.03365707	33.21800995	29.39699936	32.63845062	38.51057053
AKR1CL1	38.58616257	37.21211243	36.15498352	42.61768341	40.40834045	42.56731796	51.40063095	32.87936783	40.34221649	43.23290253	51.00669861	41.61300659	39.80371094	46.87982559	48.84578323	51.58083725	38.90142822	42.04714584	44.32863617	36.89163971	39.13394928	42.05589294	39.52434921	38.57326126	42.13120651	40.15074921	35.79125977	31.79024696	39.59525681	49.00701141	41.83572769	39.36568069	42.61899567	36.26137543	45.03106308	41.72676086	39.68419647	41.84743881	44.38550949	49.52742004	41.07044601	38.91293335	43.65106583	40.11460876	35.0834198	37.90822983	47.13877487	39.88267517	35.24639511
AKR1D1	23.82379341	20.45493889	20.71173668	22.78195572	22.21195602	19.95023537	22.41391754	18.91038895	21.53316307	22.86284065	23.96655083	20.81479073	20.75244904	27.38086128	25.55380249	23.13792038	20.57292557	21.72463036	26.1184063	22.08565712	22.28756142	18.65128517	20.85958481	26.75028229	22.28772354	20.68506813	30.79900742	24.09806442	27.26695251	23.91267014	20.64344597	19.722332	22.68315506	22.61974144	21.54681015	21.45722008	18.80340004	24.29615211	33.74374771	31.11788177	21.4211998	25.74176025	19.38254929	18.3204174	21.49457169	21.87668228	23.54702187	25.28611374	22.63999748
AKR1E2	84.77709961	80.62958527	97.53999329	96.42980957	94.68151855	102.6686096	118.644928	91.9516983	95.72383118	111.3889847	104.1691055	85.35108948	102.2008209	85.51803589	92.46340942	113.0764923	91.12315369	94.05319214	112.3302536	89.86804199	84.64313507	89.96717834	83.40141296	103.3668976	89.15749359	66.17116547	81.54882813	90.05840302	91.67657471	75.07849121	96.46786499	144.0467529	103.2752228	84.73534393	107.8969269	71.42539215	108.5236969	96.78265381	79.65705109	95.75205231	108.2792511	73.11173248	121.8049698	80.58547974	79.84592438	101.1822205	86.15409088	102.0984268	79.46881104
AKR7A2	558.3955688	735.6398926	731.3498535	838.5546875	706.3569946	724.0266724	640.1387329	554.1251831	624.7246094	689.3528442	629.3253174	523.9869995	687.7055054	666.7851563	793.2406616	846.7095337	687.8990479	849.4968872	963.666626	606.8010864	747.7062378	489.72052	665.1609497	553.432373	771.6455688	612.0708618	545.8468628	640.7270508	529.8787842	636.1196289	615.5935669	663.055481	533.7250366	667.9241943	362.5727234	688.8901367	658.3285522	513.635376	767.8676147	571.8330688	609.7636719	605.8363037	695.6026001	450.2907104	445.8170776	565.3601685	586.8868408	443.6721191	672.696167
AKR7A2P1	125.789978	153.961731	175.9827271	166.256897	144.9773712	194.4951324	176.4927063	118.8667374	144.7413025	175.4990234	169.999176	116.8185349	156.7088165	144.3423767	193.6797791	176.5931244	187.8995361	160.3283844	184.9195862	159.1017609	148.6266174	124.8091049	130.5404663	109.7771606	207.5849762	144.5119629	113.4174347	176.9731445	117.6178665	169.8036499	134.1571808	167.9795532	120.6654358	144.1920624	70.8247757	145.5969543	152.6915436	92.4079895	168.6780701	150.126297	146.4155884	133.3908997	146.6032562	107.5486755	85.30723572	140.4715271	120.5273438	98.72758484	165.2562866
AKR7A3	770.548584	1076.355225	1178.582642	1059.635376	1111.214966	1091.606689	1029.115967	819.7116699	878.8625488	1065.041382	1093.943604	668.1591797	995.3046875	957.335083	1019.4823	1365.225952	1239.382202	1457.968994	1245.573608	857.9295044	865.954834	780.8312378	902.8436279	621.7978516	1398.932739	733.1882935	859.0618286	1041.613647	741.4263916	1155.705811	863.4199829	1007.023987	719.8034668	908.4986572	377.6750488	999.765564	1042.536621	478.2423096	1023.579102	894.8399048	829.0296631	863.9404297	981.1755981	572.2409668	369.3522644	905.4077148	681.4771118	548.8460693	1122.162476
AKR7L	236.7691193	369.6914673	387.8876953	388.4574585	391.5818787	505.4152832	325.2675781	352.5512695	396.031311	458.3240356	534.0628052	178.6741638	305.5679321	383.7915649	520.0505981	458.7372742	368.3028259	375.9981689	316.783905	217.7045593	211.2809753	261.0358582	268.2958069	127.6669998	465.6365356	171.8834076	213.4414368	340.3988647	202.4819336	353.7235107	292.784668	569.4230347	198.7421875	229.3645172	50.18571091	273.331665	304.4177246	103.2529526	262.0339355	363.7176819	349.5109863	188.1463013	323.4709473	120.6182404	86.52363586	229.8038177	156.7964478	202.8112793	417.7569275
AKT1	978.4789429	848.0526123	986.4671631	1042.415283	983.098999	1124.14917	1163.956909	862.4622192	946.6707153	975.2283325	968.5542603	880.1782227	877.1126099	821.6152344	802.5230103	974.0657959	1195.266846	1054.782715	950.5170898	996.5455933	1104.804199	1039.658569	956.6845703	1131.183105	877.9024048	1123.02832	1117.104614	996.0465698	1028.735718	950.5012817	911.2212524	1017.518677	893.7883301	1100.329102	1033.200806	1101.008789	1083.876709	1174.853638	1058.835815	979.4737549	958.5147095	1034.402222	951.6290283	1046.28833	999.3264771	1031.960205	1002.640076	1095.106567	866.6401978
AKT1S1	294.8302612	297.1341858	354.2122803	407.4628906	343.7904358	346.4859314	438.2748108	325.5714722	316.9125061	397.098175	372.1527405	281.9859009	357.4268799	306.49646	288.8594666	348.6956482	407.2379761	407.4535522	333.7414246	324.8823242	388.7239075	309.3338013	295.8804626	374.7359009	311.2575073	332.5499573	315.2583618	284.627655	262.2953186	329.7962036	326.5574341	326.5905457	329.7200317	368.868042	396.9436951	313.0486145	332.1409607	417.5451965	401.1061096	332.9571838	322.6150513	314.5448914	304.1953735	339.2493896	318.1134338	303.5065308	335.0589294	298.1399536	304.0496216
AKT2	749.2613525	636.3780518	553.9418945	602.4952393	606.1350098	558.3364258	641.4465942	654.9471436	534.6226807	588.7440186	597.2605591	704.8428345	538.4655762	560.0539551	516.2004395	573.7773438	620.3739014	654.6119385	527.9008789	587.6856689	645.4891968	549.6310425	607.7918701	587.0227661	510.5427246	615.4942017	533.7748413	543.8408203	622.1661377	598.862915	601.2700806	553.4898071	574.5321655	627.1060181	775.6459961	591.4888306	648.0895996	681.6224365	605.7122803	487.9996033	600.0639038	599.631897	577.4492798	563.6090698	634.5237427	571.2073364	581.1954956	682.7255859	607.6281128
AKT3	293.5230408	90.79168701	54.28327179	46.39628983	83.80387115	55.84161758	56.36500549	194.3578644	92.05897522	84.51290131	95.78913879	267.7792664	84.00447083	94.45287323	83.01800537	85.63578033	49.67310333	88.87986755	90.16306305	85.63908386	65.23912811	84.59509277	239.0387421	233.0302887	110.7803726	101.3764267	103.2222214	103.5450821	240.9115906	120.7844543	164.0489655	74.99125671	181.205307	147.5072327	410.6394958	179.3393555	116.2138367	196.4387054	32.57720566	51.19526291	120.1642609	134.3826904	129.2168884	223.9309998	286.2780151	151.1221008	135.6152649	215.7449951	65.77282715
AKTIP	208.27771	355.5883484	361.3684692	429.4973755	254.1335754	374.6915283	134.7643585	199.1588745	210.706955	347.0568237	240.4335785	199.5817719	298.250061	204.9812317	330.1929626	210.4111023	137.3110504	209.2727966	146.5761108	175.3421936	227.2670746	168.8257141	221.5982971	145.8373566	338.3432617	167.0820007	168.2505035	237.2896576	210.2726135	208.8175201	203.8181763	271.4387207	142.7383575	116.1127777	154.922348	190.7404633	234.3006744	128.8151398	189.4905243	165.6591797	174.1381378	168.4420013	151.6540527	117.8964767	140.4549866	223.9642639	279.2770996	139.1494751	234.2795105
ALAD	215.2320557	223.2673492	224.2595367	234.6038513	234.295166	253.1522217	298.5916443	218.7528992	230.6449432	303.9880371	250.0859833	195.1725159	229.5861664	261.0490112	239.6475983	256.1417236	213.5723572	235.6988525	199.8578949	224.4947357	268.0838928	155.1362457	199.3916626	153.9486542	270.1534119	219.0167999	172.3752747	234.1174316	204.1919556	242.9011383	218.9769287	255.0476685	210.7602997	187.8395538	159.8388062	191.4495392	224.7274017	173.9977112	304.4270325	199.7342529	196.6463165	180.3558197	210.1755829	163.3863068	155.596283	191.2040253	189.5368805	154.6736298	208.2254639
ALAS1	578.4326172	642.5742798	776.5967407	733.9698486	734.9042969	816.7651367	604.3981323	508.4789734	450.1129456	584.878479	774.1044312	366.9872742	682.1465454	515.0270386	720.1566772	551.2949829	809.0523071	658.5625	534.0977173	905.1716919	682.4666748	723.7542725	564.8168945	654.1243896	615.2501221	815.975769	994.3295898	722.3128052	792.7297974	625.0598755	505.0172119	579.0031738	389.7259521	610.7764282	447.2606812	497.7320862	649.9346924	675.1555786	675.5480957	743.5439453	625.2925415	817.4631958	511.6907349	874.8340454	679.2023315	912.1925049	682.7017822	696.0059814	759.6453857
ALAS2	64.43401337	73.99264526	61.2816124	63.8752861	60.21346283	93.36021423	83.36906433	58.34160233	64.76361084	52.62770844	125.786087	65.02085114	67.92762756	72.78556824	62.14403534	65.4834137	87.8270874	62.81531143	70.5352478	51.79296875	60.09825516	68.91712189	66.91582489	60.87584305	69.79860687	79.39253235	63.6198082	62.06344604	67.03017426	60.55234146	60.70742798	58.64216614	56.29085541	58.3854599	73.19348145	60.07050323	53.41361618	61.43515778	247.7977905	58.63934708	54.24055099	60.96849823	54.58192444	71.16404724	133.0528412	74.60121155	55.53381729	114.5509872	55.87464905
ALB	20.09587097	26.49347115	22.5000248	22.92249107	26.37325668	22.7654686	27.79071808	22.7382946	24.27902985	24.7363472	27.01182175	24.88328934	25.39657784	24.35801315	22.8752327	25.37400818	23.98075676	22.37839127	30.42468262	21.39644051	24.61369896	21.43022728	20.98818398	25.22801781	23.47925186	25.06317711	24.59432602	24.03458023	21.76128006	24.88519096	23.00586128	22.59892845	23.3303318	21.91771317	19.32430267	20.42576981	21.5118084	21.1848278	28.55718994	25.82307625	23.17764282	22.81113434	21.688797	23.19278336	21.4930687	24.70925331	23.04088974	22.15606308	30.18047905
ALCAM	247.2805176	379.1315308	442.659729	326.7711792	329.5670166	298.3013306	189.5482483	317.6494446	278.0149536	371.6996765	339.1297302	242.5771179	354.6139526	350.6524353	406.9319458	531.9556885	634.0860596	564.0822754	439.9196472	465.8843079	272.2253723	446.7384033	454.1947632	422.7120667	507.6644592	311.5533752	608.7528687	348.1830139	479.4755554	337.3679504	313.3167419	343.5788269	352.0205383	413.4180908	296.8873596	387.8735046	340.718811	287.4485168	332.0776367	325.9054871	361.3274231	391.411499	349.850769	761.2603149	472.2204895	495.7786865	415.4184265	605.6950073	501.5653687
ALDH16A1	276.1685791	265.0462952	291.6581421	319.5960388	278.4363098	320.2796326	362.1004639	268.4074402	266.9328308	284.6068115	277.9237976	256.6803284	265.0742188	270.5393066	275.8005066	275.4190063	318.349884	328.6178589	312.1341858	305.6617737	237.9425812	321.6742859	232.9350739	261.8262634	270.5325317	237.2177887	255.0242157	284.5346375	215.543335	325.8151245	282.4463501	289.5419617	273.7277527	300.3017578	300.0433044	271.1936951	310.420929	304.0606079	286.7604675	281.7790833	234.391449	240.7196808	245.6694794	228.6973419	228.1452332	247.4121094	215.295105	257.8469543	282.9284058
ALDH18A1	526.5114746	851.5834961	790.4678955	1110.089478	974.2220459	982.9446411	942.8610229	699.9998779	775.6508179	1011.476624	873.0352783	594.6015015	889.6116943	882.1620483	863.2699585	744.37323	685.2383423	694.3460083	552.5404663	622.1845703	673.5578003	512.0267334	494.2370911	371.0577393	904.4630737	491.0858459	527.3314209	600.5664673	626.6661987	726.1904297	681.6716309	875.7753296	581.2365723	509.2745056	221.9884186	728.4942627	723.8398438	445.361145	874.4113159	614.8062134	675.9529419	583.8446655	692.1074219	311.8135071	356.2296448	790.4005127	635.0057373	488.0800171	722.5120239
ALDH1A1	887.5632324	829.784668	971.4290771	1216.002197	1394.125122	571.5120239	785.8441162	1132.07959	1123.92749	1275.390991	797.6295776	694.4796143	989.253418	860.1777954	1626.178589	1510.35791	1887.797363	1438.308594	1241.623535	987.5227661	421.4749146	992.8482666	809.2791138	1250.899292	1035.899292	589.442688	1029.067749	1228.960083	1238.005249	810.4429932	1077.034668	894.0809937	999.4382324	1095.245483	103.0916519	885.420166	978.7781372	643.387146	498.9728394	915.2189331	948.7935791	941.5023193	1022.061462	589.0811157	572.6724854	1023.09375	438.8627014	944.0719604	1499.204834
ALDH1A2	53.98464966	47.6231041	64.03001404	52.85338211	43.47586823	46.55256653	59.69756699	45.11774063	47.69678497	45.08861542	70.09519196	49.80289841	63.59854889	53.2670784	50.42718506	56.19317627	55.64450836	57.13258362	57.164505	151.4260101	52.34708786	81.08203888	63.02488708	213.5777588	60.70823288	107.2757874	207.5600281	126.0046539	436.1585693	99.57479858	46.66380692	46.17072678	50.74572372	374.0488281	46.1446991	50.66169357	112.0654068	119.216629	74.15179443	268.9619446	87.47937775	170.5153961	133.9968414	146.4580994	66.18813324	94.69917297	58.11753082	103.543808	69.5680542
ALDH1A3	70.85412598	72.89987183	76.22705841	77.60493469	66.4539566	60.71043396	96.65250397	64.3705368	80.1061554	71.04972839	75.95631409	68.40346527	70.8219223	74.61504364	77.19944763	71.90146637	79.64122772	57.1973381	74.67960358	61.72346115	64.76667786	78.36579895	60.99049759	55.12234497	73.46005249	73.04453278	52.0830574	56.79567719	52.53328323	75.3039856	66.43679047	67.08695221	60.45563889	66.07575226	74.59060669	62.80091858	57.5931282	62.5403862	79.4968338	65.00788879	69.07691193	60.35063553	58.88358307	62.65587234	71.72984314	53.64882278	51.76225662	59.45459366	48.97391891
ALDH1B1	444.2927856	532.1079712	490.8239441	311.8736877	535.8717651	414.2016602	445.2784729	644.114502	476.2026367	465.9530334	336.9877625	321.1259766	511.2564087	274.7259827	412.9263306	290.7969055	413.5794983	426.8279419	469.3634644	357.6247253	645.5638428	374.4700317	572.7034302	344.7168579	142.6851959	246.6155548	312.4963684	377.8227844	282.9046326	274.4938049	529.6359253	501.6714172	611.1490479	422.3465576	250.4422455	612.5881958	582.9710693	513.0744019	281.3560486	218.157608	754.4827271	339.6766968	548.0928345	323.5171814	362.5747681	516.6166992	418.1414795	565.0116577	287.5145874
ALDH1L1	72.25666046	86.87680054	161.5653076	103.4894791	145.7144928	95.75679016	119.2595901	87.17920685	103.2881088	82.56595612	95.41136169	72.79574585	99.72015381	116.5626678	110.9593353	105.7417603	106.3258743	104.3950577	112.2921906	178.3131409	195.835083	98.68582153	115.9971771	174.437088	122.4290466	218.0973053	305.1951904	147.7731934	159.2334137	105.0940628	103.1694489	97.44762421	106.2220612	287.0246887	68.20124054	166.2441101	157.7514191	159.3639679	279.704895	147.3826599	136.5904999	119.3074341	148.7462158	107.9053879	71.81949615	253.8953552	321.0794373	84.8687973	80.03212738
ALDH1L2	39.86154556	44.29979324	41.77872086	38.44046402	46.18181992	44.4986496	45.20893097	47.56545258	36.23198318	40.57384491	42.38303757	35.3943634	56.24975204	54.71822357	37.57840347	55.18668747	84.00680542	97.87515259	60.59183502	53.99771881	50.0959549	44.29726028	95.71792603	119.0237885	61.56888199	83.60002136	71.06623077	55.82611465	176.6679993	44.36513519	45.56036377	44.51696014	77.95059204	87.38233948	219.0597992	64.28066254	59.12606049	89.25730133	40.52460098	52.74929428	70.28829956	82.29249573	73.20918274	155.986496	167.8041382	106.6030197	63.02996826	71.7029953	57.59269333
ALDH2	1369.767456	1565.113159	1959.833984	1670.339233	1844.515381	1888.88147	1828.881348	1458.814209	1873.083618	1945.638794	1803.313843	1373.50708	1855.216553	1522.217163	1733.518188	1911.136108	2383.396973	1995.821533	1737.714355	1824.537231	2167.900879	1387.381958	1754.548218	1632.079468	1928.257446	1930.216553	1706.34375	1626.868042	1890.161987	1572.184692	1450.725098	1516.447632	1370.228882	1830.86145	594.6332397	1591.44397	1689.828613	1677.575317	2232.937744	1790.500732	1688.635742	1926.025635	1569.674805	1642.481812	1390.473755	1933.089478	1917.856689	1809.303833	1920.281738
ALDH3A1	98.32646942	107.376503	115.5123138	129.6270752	81.18946838	109.2894516	146.1943207	108.5219345	115.1465149	111.7798157	117.8726578	99.75431824	129.3615417	105.4559631	124.6542664	155.9292603	766.5775146	206.3106842	158.9441071	151.6272888	187.5915985	124.5318527	108.4454193	356.928009	113.2031097	161.858902	373.6376648	179.1218109	165.8313904	124.8520279	107.4799576	105.8199081	117.7940063	221.6347198	108.4777756	97.05058289	114.9428635	107.7259827	148.8983917	151.6279144	92.77388	123.9897232	109.2237091	143.9658661	108.4753342	107.291748	103.4819641	128.568222	138.5001221
ALDH3A2	385.4806824	530.5061646	543.5400391	694.302063	697.7657471	602.8031616	451.295929	410.4851685	481.6437988	590.7938232	457.1290894	361.5870667	614.4612427	361.5666504	785.1531372	631.8476563	709.9319458	610.8413086	598.1321411	519.6868896	544.402832	580.2833862	473.6739197	491.1275024	603.0552368	508.1212158	572.2453613	545.9352417	551.7018433	475.5933838	443.1166687	466.0808716	461.2174683	456.0960388	155.6205139	409.5172729	519.5996704	408.3955994	446.0899658	559.5478516	473.9472046	496.4589233	473.9865112	350.1942444	367.1758423	521.2755127	395.4368286	467.9537659	749.0922241
ALDH3B1	387.5669861	350.5480347	412.8681335	619.02948	464.545105	497.1186829	719.2824097	409.6011963	450.5433655	605.9559937	546.0909424	383.5418091	423.9386902	355.5250244	411.8882141	496.3245544	534.1626587	482.8831177	485.3023071	429.705658	331.7273254	347.3581848	409.4785461	538.6079712	466.3766174	572.3830566	355.7382202	465.3189697	414.1953125	463.453125	436.4360962	476.5726318	389.2305603	526.6343384	289.6798096	462.1821289	476.7724915	429.89505	593.4841309	451.4286194	388.3677673	373.7881775	371.9202271	419.5611877	332.2308044	381.3527832	480.210083	315.1472778	416.463501
ALDH3B2	56.31919861	69.86631012	62.81431198	71.78173828	59.09638596	51.9181366	89.74183655	65.41619873	62.64715958	67.21568298	65.55582428	61.02475357	56.59132767	71.69373322	61.11041641	69.41112518	81.35554504	70.8666153	55.15005875	60.20559311	77.30943298	62.82876205	60.4104805	78.67176819	70.56884003	77.97173309	67.53974915	68.55239105	61.38124466	76.45852661	56.65459061	58.27080536	57.43466949	77.62833405	67.79175568	62.38957214	47.99120331	63.03871155	69.77252197	67.08847046	67.68805695	51.17630768	60.54798126	60.76457214	68.51223755	57.88987732	59.89862061	59.08884048	68.61956787
ALDH4A1	70.48544312	62.40617371	79.42603302	103.6635895	70.54970551	76.4551239	95.33097839	72.60523987	85.09025574	74.82308197	78.21350098	73.96850586	79.418396	78.14823151	70.57752228	75.41687775	101.7607269	101.2435913	92.39343262	82.36684418	119.6871414	85.23641968	72.75624847	111.3338699	67.6912384	107.0710754	98.44765472	91.66518402	101.6937637	83.11323547	78.32692719	68.79914093	80.23455048	113.3996277	76.51982117	80.89731598	94.10736084	107.2914886	97.09336853	89.39139557	81.22235107	84.00675964	73.4571991	97.19152832	100.5417557	95.32035065	102.8782043	98.27144623	51.75450897
ALDH5A1	178.5462036	180.8287048	115.9824448	120.4641495	159.3561707	137.1636963	101.6396866	139.5894318	128.399826	152.6646576	75.73767853	173.4669952	110.5449219	96.95523834	96.83365631	101.0200043	96.0750351	125.0106277	100.697998	80.78197479	122.4237976	67.4525528	123.4651642	81.76081848	88.80168152	82.61991882	73.36891174	86.08198547	88.83210754	87.34976959	145.4152222	105.5512619	103.6448059	63.78097153	91.37478638	120.3750458	110.7850342	112.5977631	86.51764679	69.90924072	119.9559479	97.47736359	113.0045929	78.86660767	86.72702789	109.5248032	96.2904129	96.98758698	102.356575
ALDH6A1	70.16908264	50.61789322	83.58579254	61.79320526	80.33398438	129.576828	55.36549377	72.18882751	55.2040863	82.04855347	51.80539703	36.20572662	69.45948029	57.03000259	101.8072128	81.74840546	67.99011993	66.96077728	88.97393036	71.17910767	44.93902588	45.37207794	73.24798584	41.07724762	125.1578217	56.39630127	68.31160736	95.04465485	41.25099564	70.10111237	48.82189941	73.28936768	60.51127243	48.66399384	32.1921463	56.01271057	66.62374878	37.55989838	34.15774918	41.97597122	58.86554337	55.81561279	75.63530731	45.11798859	44.60493469	55.3212204	63.59235764	47.64334488	140.4940948
ALDH7A1	206.6265564	258.7320251	262.6212158	187.2091217	350.5349121	243.6880798	177.6270599	249.043335	271.1414185	321.3077698	200.1798859	174.5755615	299.613739	189.0971375	246.6171112	296.1771545	231.9888763	241.4866486	332.3088989	283.8078003	355.7193909	190.039566	266.9239807	322.967804	160.379303	302.9127197	187.2927704	211.5903931	238.3031921	179.523407	188.4574738	182.2530518	257.2744446	246.8280487	108.2126694	274.7666321	257.1869202	297.9025879	229.4741821	204.4688416	307.7628784	206.2801208	278.0204163	218.5640259	255.8458557	372.8721924	324.5860596	294.6340027	217.7489014
ALDH8A1	38.54730988	32.73364258	37.39180756	36.79681015	34.15710068	39.20489502	38.7866478	37.05682755	36.88444901	37.95590591	43.38689423	36.83826447	37.2291069	44.02658844	38.90916443	33.7795105	39.9596405	41.35957718	35.80367279	37.70196915	45.10348892	35.6792717	39.39875793	37.31991577	34.18255234	43.91604233	35.94583893	36.30383301	39.87188339	44.48801804	35.33520889	35.31877136	34.1365242	36.09343719	40.79245758	36.35868073	35.66752625	41.38734436	45.75159454	45.55234528	37.86155701	38.86555862	33.85183716	41.81456375	43.1605835	35.58142853	36.9754982	34.62234879	42.77708054
ALDH9A1	515.0413818	482.0612183	507.3319397	586.5595093	689.8709717	659.5925293	453.8657532	437.2962341	488.4801636	659.1689453	381.6480408	450.8327332	535.571106	322.4529724	528.5657349	398.2039185	484.3882141	519.4057007	387.4128113	393.2413025	471.3039246	376.979187	404.510437	373.3487549	410.736084	375.4920959	353.0155334	500.1177368	451.0353088	434.0382996	494.8218994	479.2671204	481.3913269	389.0540771	298.728302	460.8104248	450.8437805	427.8069763	432.5970459	398.0524902	418.6731567	439.5481262	480.1202087	351.5344849	398.1745605	481.906189	436.6003113	415.6216736	497.8559875
ALDOA	583.2902222	600.7688599	624.7658081	699.616333	623.8503418	617.7208862	725.5133667	672.9611206	636.5250854	723.6912842	729.22229	603.2956543	691.0436401	531.6094971	625.6590576	704.4046021	825.7719727	707.2645264	618.4338989	881.8286133	942.8419189	572.9736938	639.6849976	763.1680908	660.7810669	866.1057129	756.2346802	662.1755371	708.8135986	651.2051392	665.7368164	580.138916	581.4347534	793.8942871	623.1435547	662.6326904	718.0939941	849.6394043	920.0446777	741.4160767	646.703125	796.5002441	697.2281494	870.7435913	720.2402954	738.8389893	710.9122314	757.1107178	575.0136719
ALDOAP2	98.53875732	91.41264343	103.821312	119.8299866	123.5965195	117.0892487	128.1596832	109.0854645	99.16631317	134.1790619	130.9410553	103.6516876	117.7367859	90.76221466	102.1345215	109.1284409	151.5110931	122.4675598	124.162529	137.5132904	151.6192322	112.8668747	107.7406464	133.6869354	116.5209885	151.7198639	133.9570313	109.1712189	101.9564819	119.0405655	116.766716	104.283844	103.0691833	133.3911133	105.726181	108.1932678	119.0920792	124.690918	134.2898254	125.4662857	117.641449	115.8533173	111.6859818	134.1688385	123.1370621	134.2926483	124.9794006	110.4721222	98.0827179
ALDOB	8644.037109	9766.003906	10616.21191	9722.637695	10006.9375	10470.11719	9144.191406	9896.695313	9774.928711	10398.46387	9905.901367	8714.176758	9594.588867	10114.30371	10771.16406	10192.81934	8467.720703	8930.982422	8115.398438	8687.439453	634.9728394	9108.986328	9075.59082	2984.74707	10638.21777	5886.100586	6955.987305	9988.102539	7420.191895	10551.48926	9732.371094	10529.32715	9386.897461	6193.957031	55.08175659	9146.783203	10459.55176	5021.553711	6796.501465	8631.773438	8758.139648	8446.698242	9558.818359	4626.952148	3162.630615	8101.754395	7039.869629	5638.952637	10557.9043
ALDOC	743.5807495	1207.837158	901.0883179	1075.659302	1325.619507	1531.97583	1066.67334	953.241394	889.7682495	1154.734375	1659.238525	543.493042	1168.21167	511.2024231	1481.602173	316.0996704	163.8398132	453.9050903	210.853775	214.031311	146.0195923	308.5053711	265.9706726	96.15805054	285.961731	160.440567	153.1833344	438.9885864	187.2835846	672.5472412	721.6430054	964.1162109	494.1917419	166.1253357	202.7166901	296.1432495	390.6358948	180.9453888	439.5351868	162.8452148	181.7519989	268.0532227	404.2896729	163.381073	137.1130066	300.1511841	188.7903748	127.1608658	321.6334229
ALG1	315.9170837	307.809082	368.877594	354.9421387	360.2407837	328.1409302	329.0744019	289.8427124	264.5423584	341.0245056	289.0723877	317.657135	332.7965698	270.9295959	304.1000366	373.7847595	432.7918396	426.6983643	368.037323	379.2492676	439.4334412	285.6446533	346.0341492	428.7590637	317.0175781	355.8517456	392.4824829	356.2788696	371.3148193	295.7474976	311.1839905	290.29776	318.2082214	380.9989319	333.59375	427.7420044	384.500824	433.4515381	373.9484863	316.530304	376.9448242	378.8563538	309.5046082	351.2392273	386.0167236	462.5233459	385.0485535	408.8997498	329.1979675
ALG10B	159.7098999	162.8347778	134.0667267	146.8838654	172.8002777	150.5076141	105.8880234	158.3850098	137.2250214	150.109787	107.7405243	182.5248871	120.957634	118.5710754	131.1746063	121.7505646	139.3473511	122.1941452	113.0928879	135.1738892	135.9097137	128.4567871	136.3592987	127.3581924	109.5506668	115.7246323	118.2426834	121.5186234	145.5693054	115.2830276	158.905838	154.4530334	139.2352448	119.9596786	166.7530365	159.0015717	146.451828	138.8048096	102.9611588	109.0342712	146.7737122	140.0291595	144.263382	121.141571	142.4500122	142.4676666	136.0890198	147.2497864	131.5973053
ALG11	223.5049133	267.5627441	285.6983032	269.0463562	334.9190063	333.4223938	152.2122345	216.7661743	252.136795	255.4103546	239.4811707	193.2780609	242.0129089	194.0931702	294.078064	252.5538177	271.8733215	238.9303894	221.9257355	248.9525757	264.2399902	188.1466675	235.331955	211.2549286	290.1598816	285.8634338	288.3319092	278.9335022	296.5598145	180.2580872	193.1560822	263.1911926	204.0704193	190.9339752	185.7303467	250.4288635	250.6545868	221.5630188	263.3942566	210.4131775	262.6186523	268.8562317	234.4856567	236.931488	219.516037	383.0306702	294.5470276	252.2126465	265.4632568
ALG12	345.9566345	309.479248	438.9181213	471.4746704	375.0908508	425.1194763	429.4995117	345.3283997	342.7082214	382.647583	408.9058838	326.4029846	303.2358398	339.1403198	402.2202148	337.7411194	359.7761536	390.6883545	325.7381287	349.0181274	363.465332	343.6604004	316.1595154	318.7066345	347.7138977	355.9391174	342.2174072	352.4992981	348.8212585	345.9623413	350.4327393	399.8294983	332.3222961	325.1624451	343.9130249	386.1305237	391.0999756	355.8910217	382.8122864	336.7233887	346.1220398	330.0166626	322.3330383	284.5061951	327.0335388	338.1178894	300.6177979	341.6052246	382.7066345
ALG13	185.9756317	175.4568329	215.1071472	219.2313385	235.0110321	220.5651245	121.1066742	175.1593933	137.5764313	197.8129272	180.8357697	137.9163055	203.3898315	145.7745514	191.4607391	178.9216461	205.8251343	180.5824585	160.602951	217.0302887	189.6947937	167.5093079	193.2875061	173.0126495	192.4934692	274.6793518	189.1458588	207.882019	232.995285	148.9104309	171.6051788	193.9484863	150.2717133	147.5512238	135.7561951	197.9384155	214.3694305	179.113266	160.1572418	145.3972473	241.1864319	182.6235046	187.032486	162.522171	193.5381775	246.1697845	207.0063782	178.429657	234.4639282
ALG14	118.3270721	168.7637482	192.7001495	215.3673401	206.3538971	196.3851776	146.5128784	156.7010956	160.2454376	207.1520081	142.8365326	126.5614624	177.0293732	144.5366364	187.4852142	169.0206604	213.9795837	201.35849	163.4767609	191.4336395	214.337738	142.8669739	136.7179871	165.3690033	154.3457794	188.2835388	171.1810303	160.8714142	167.4845734	154.3876495	133.1869812	184.7246552	157.2462006	151.9738312	104.0636597	192.9212189	211.0338745	153.0897369	171.8016663	157.3026276	165.8502502	166.7634583	165.6369476	136.9335175	134.2050781	198.6793213	169.5114288	169.5244904	220.5813599
ALG1L	58.77475739	46.37995911	55.5836792	60.64641953	63.81533813	78.34033203	68.18497467	46.26805878	55.40582275	71.42909241	37.57903671	70.86895752	57.02375793	55.29532623	54.49496841	58.49459839	92.12239075	62.67022324	67.50784302	84.28585815	76.28458405	72.00296021	64.16453552	78.53148651	64.46966553	72.1734314	83.88163757	60.81164932	58.17520905	64.98110199	61.81752777	62.87575531	65.53150177	78.59570313	50.0475769	60.48810196	66.47189331	62.89322281	62.36021042	55.75065613	41.51416016	61.41089249	58.24819183	58.07516861	57.78252029	62.73099518	76.27219391	64.08641052	50.02713776
ALG2	225.4138336	211.8828583	264.7867432	318.6012573	269.1000061	288.2987061	211.0294495	221.6157227	209.560257	228.8809204	197.4179688	207.2901764	227.3882904	228.4279785	230.8908081	252.7835693	285.9455261	243.7157898	248.3026733	279.6529846	253.6542053	260.5055847	271.8367615	313.3859253	257.3750916	274.6857605	268.6015625	255.8684692	329.0390625	217.0516357	226.9956665	213.7331696	232.6062469	273.4957886	319.8577576	272.8446045	269.7882385	299.9451294	243.0076447	230.0041809	312.0896301	281.3594666	248.2286987	285.9618835	340.9715881	324.0014038	289.2154236	326.3516846	259.395874
ALG3	822.4424438	859.2999268	887.7487793	1029.973633	842.7754517	818.5632935	920.2098999	732.3035889	679.8129883	885.2184448	811.145813	631.8216553	786.208374	480.4941101	594.855896	733.9278564	1061.519531	1190.953735	910.3353882	901.8345337	890.5966187	765.526001	630.9393921	831.482605	523.7128906	750.2532349	1011.219666	886.1537476	753.3441162	721.0012817	799.6473999	787.0559692	819.951355	774.9037476	887.4724121	962.3413086	900.2651978	1125.774536	762.9369507	477.7639465	860.3341064	694.8602905	731.0289917	706.6810303	987.9629517	968.3723145	627.7606812	953.7633667	750.3325195
ALG5	142.2377014	176.1862793	204.9603577	192.4519958	160.29599	199.2518921	119.2197342	133.7281647	146.1862488	152.655304	148.7276917	127.6605988	167.60672	146.6063538	150.7674866	186.8367767	207.071579	194.8296204	174.8957672	196.0531769	194.7143555	173.725235	158.232132	179.4740906	148.9120026	170.3437958	203.1867065	180.5596466	186.8950043	147.975708	153.1977081	154.3138733	166.8549347	173.0741882	194.8648224	207.6753693	211.4111328	204.969986	133.0484619	168.9558563	187.6795044	217.0164795	171.4785461	180.4519806	170.650238	246.8600464	174.5401154	217.3371582	183.1196442
ALG6	74.67189026	80.95941162	89.04042053	71.43328857	93.26931763	94.58436584	40.72077942	64.87731934	76.60202026	75.78573608	54.39543152	78.21424103	76.35534668	64.13271332	102.2319183	74.16941833	78.87297058	79.08866119	69.86362457	83.23704529	74.00115204	69.72571564	70.00408936	64.83860779	65.5200119	71.09424591	98.09404755	87.10324097	88.73542023	57.05094147	69.66999054	79.70435333	69.40000153	70.19685364	68.87335205	73.60993195	80.89186096	66.01131439	68.36152649	69.4643631	77.20337677	81.17047882	85.88319397	62.44869614	78.58039093	97.39746094	83.0181427	92.85533905	95.01338196
ALG8	285.8681335	271.3831177	263.3989563	314.9554138	259.9002991	269.2190857	154.390976	244.4320068	210.5749054	280.1733093	215.4097748	233.9471436	248.427536	139.3804779	207.6938171	200.2126923	362.6581726	357.5249023	267.8328857	325.0849304	281.0975342	219.0839691	210.1005096	251.838028	214.5201874	225.0916748	299.3569641	275.8627014	308.7737427	179.1204834	254.2038116	242.5852661	261.551239	213.9256439	290.1092529	316.6197815	313.3337402	378.9795837	181.0520782	137.2504883	315.522644	229.4255829	223.8940582	271.118866	388.9558716	352.4962463	231.1975861	367.9003601	210.2191467
ALG9	312.5707397	315.5955505	343.2082825	375.6495361	348.6986084	376.7947998	282.9990845	340.3031921	297.9698792	385.4422913	316.0778809	267.492157	354.9512634	274.5806885	360.9384155	315.9141541	382.2010193	391.0715942	286.1067505	348.7973328	322.2335205	325.3833618	311.6628723	286.2156982	354.4118042	364.6072388	328.7566223	353.6495972	344.8520203	258.4247131	316.5488281	329.7798462	303.3040161	274.9290466	304.1743469	346.5529785	310.2100525	340.5793762	315.8305969	252.539856	329.6688538	299.931427	308.217926	313.6690369	376.7582703	344.5525513	313.1035767	349.8941345	307.8802795
ALK	44.01710129	55.32378769	44.6639061	51.35086441	49.38155746	47.33896637	61.32184601	48.33387756	46.80693054	49.01173401	50.87846756	44.21910095	46.58343124	48.16611481	49.32058334	46.38420486	44.23490143	49.43233871	50.43893051	41.70773697	45.1060791	50.52712631	44.57934189	44.09669113	43.73394394	46.80509567	42.33328629	43.00194931	46.20576859	46.46611786	44.22773743	44.45746613	47.84361267	42.73236847	49.76027679	43.24968338	43.70932007	40.30944061	49.91062164	48.81058121	48.55821991	42.55303955	45.43584824	48.84319305	47.62463379	38.74303055	42.29042053	40.47374344	41.5732193
ALKBH1	127.59729	123.6361465	139.398819	135.291626	147.9468842	163.7789154	131.9739227	128.3540802	111.5496216	157.0873108	146.6631165	118.9586563	143.1174011	82.191185	155.08284	149.460083	110.1700745	112.663887	94.7690506	117.6463547	115.4623795	106.3731613	108.8206787	90.28208923	134.066864	102.0799561	99.75798798	122.9318542	151.1741791	111.332634	112.6949005	144.1873932	97.64608002	75.17669678	107.162941	126.9139099	137.9707031	101.23069	105.5766602	103.6238098	113.1322174	115.8568268	128.6051331	104.4716415	109.6513748	126.1975174	119.9977264	126.6769562	130.9797211
ALKBH2	107.0497894	88.63105011	78.22260284	82.85202026	65.19511414	71.91905975	83.22943115	86.2848587	85.83917999	79.13437653	73.88760376	91.11746216	89.61071777	76.66453552	70.00628662	82.12895966	87.64154816	89.92484283	91.1160965	86.29847717	83.50485229	98.18211365	75.77606964	111.289566	77.006073	71.13677216	99.28327179	76.86973572	82.53179932	80.62599182	85.39312744	83.17706299	83.53952026	96.72534943	121.7670288	79.15841675	81.56376648	101.7504578	93.05427551	79.2183609	87.91001129	84.5380249	79.87340546	88.2767334	103.0471573	82.61462402	76.50623322	112.5685349	85.33737946
ALKBH3	182.059433	196.3473358	183.9552155	221.3095093	219.0245972	200.2408295	184.0749664	182.1168823	181.5655365	197.2690277	170.4798737	184.701004	186.0217438	171.9263458	218.0805664	194.1966553	213.9159698	212.8665619	190.9404755	229.8111267	254.9673615	226.0684814	199.8539276	219.692276	182.0229492	204.5774384	207.0439758	195.444046	190.0505676	212.2284241	191.0354004	187.851181	188.6973572	206.2359924	191.2803192	201.1800842	236.2846985	185.8032532	168.0392456	219.2621765	219.6477051	231.661087	208.5609131	202.8484192	194.4292603	218.3721313	172.1131592	214.141571	188.9291382
ALKBH4	93.31752777	108.846962	87.34455872	96.74124908	98.75943756	81.68807983	133.7195892	101.6736298	106.4725189	88.17984772	108.1325607	83.92425537	94.59959412	101.1746674	95.98261261	103.5424881	102.3375397	109.6667175	95.09011841	98.58673859	110.4660797	103.1544724	96.25545502	96.32578278	105.4786606	111.5178452	87.58287048	82.60114288	70.26430511	104.6743851	100.674881	98.1783905	95.10094452	101.5983124	97.74447632	98.20246887	91.33081818	102.6385803	111.9879227	115.9945068	98.91708374	107.8777237	87.67236328	92.31403351	82.11019897	91.08323669	92.7480011	91.51571655	96.49516296
ALKBH5	699.28125	700.7279663	692.8902588	777.9376221	705.4697266	805.6156006	814.4397583	645.767334	598.3693237	703.9811401	680.6225586	676.9910889	571.1748657	571.9626465	593.5296631	555.3881836	568.420166	633.9005127	551.9071045	639.7665405	607.1082764	545.9674683	587.7461548	555.562439	585.3329468	564.1924438	504.1766663	521.3867798	555.5532837	590.3570557	663.7803955	608.3554688	572.2995605	625.9702148	674.1499023	652.7070923	671.8554077	719.9489136	596.0223389	567.8328857	552.5307007	593.3568726	566.9958496	555.0928345	569.3694458	612.3314819	527.7966919	579.3414307	540.7017212
ALKBH6	237.4803162	189.3069305	189.5172577	215.5743561	202.5129089	199.2757111	227.431488	214.1748199	184.3791504	194.2252502	212.9903107	247.2756653	183.765274	229.4286499	198.3335114	183.4561462	194.0917358	224.2591705	179.098587	218.281601	250.149704	169.0340271	206.8428345	204.6331635	198.0289459	221.7344513	231.3414459	236.3674011	208.7940826	248.0750885	219.7450256	209.1838379	197.963028	216.4773407	255.6978912	200.5292664	217.3363037	232.7670593	233.1515808	216.9963684	216.4234314	207.8020935	209.9750977	219.4623566	205.7253723	214.9584198	220.136322	200.0056458	221.909256
ALKBH7	182.6281586	196.2635498	231.8454437	229.7349854	277.1071472	243.247879	241.0681763	197.6784363	190.9044952	219.3796082	194.7530212	172.5137787	221.9747467	241.948288	238.3577576	230.7758942	183.3800659	205.059021	202.4805908	178.2230988	212.3404083	162.6903839	155.4759979	163.3800507	195.9072571	149.9891663	154.672699	184.6125031	154.9908142	229.9737549	201.9400482	208.0129395	169.723587	176.9468994	129.4872894	194.9845734	207.4845123	169.778183	170.9000244	243.2922058	194.921463	200.3449097	221.3132629	150.6305542	132.2012787	191.6843872	186.0148315	154.6140137	222.886261
ALKBH8	66.10552979	53.0328064	46.22231293	50.83350754	67.14825439	42.94390869	48.26429749	53.96538925	47.00629425	43.10411835	43.18639755	65.53881073	47.97628403	44.37407303	50.19324493	42.82872391	51.80701447	50.85102844	47.85510254	44.43273544	49.56332397	46.55565643	44.47784042	48.72863007	40.06296921	43.91302872	60.04994583	44.18429184	47.66921616	47.08108902	54.95352554	45.57903671	44.28391266	48.54491425	63.92483902	42.88764954	50.79745865	53.43431473	33.23158646	44.11725998	56.73659134	43.79784393	45.07278061	45.32347107	46.84560013	64.79547119	51.84271622	57.05424118	57.9226799
ALLC	23.86930466	30.94134521	28.80265045	30.49806404	28.00730515	29.13912392	33.50225449	27.18054199	26.95907784	25.60293007	30.1961441	23.6488266	27.53977394	24.48027039	27.4320488	24.41386604	24.90133667	28.44316483	25.84085846	23.25918388	23.93812752	27.07766724	22.55642891	24.74865532	25.89441109	25.12182999	22.36947441	24.8955822	21.85671806	25.91496658	25.34294319	27.47014999	25.04579926	26.19044304	24.80462837	22.20499039	22.94703865	24.06891632	28.56668663	24.86254883	19.22655106	22.31091499	27.90500259	23.79909325	23.98885536	21.8623867	22.6460247	25.1620388	25.9414959
ALMS1	152.938324	139.0280457	120.3623657	156.0135498	126.7310486	145.5204468	109.036499	151.3856659	142.7679291	133.4888916	147.8873138	131.6682892	137.0827332	132.9817657	165.330246	135.0906067	102.8482361	146.570343	95.8546524	108.5302048	131.9837494	106.7657166	158.0134125	111.2480927	112.4697113	126.4185944	118.2879791	106.0951767	153.6556091	112.2338562	139.1888885	154.0735931	139.0343781	117.0614014	139.2542572	130.1544037	143.0062256	147.7450104	125.979126	137.243103	145.2780762	131.634552	145.49263	136.418808	153.9463654	138.1417236	151.5015259	158.0949249	139.013443
ALMS1P	38.58470154	50.56271744	37.73264313	39.46966934	35.71131897	32.96698761	36.2808342	38.23044968	34.98429108	40.75763321	39.60314941	34.26958084	37.38931274	43.48596954	42.87920761	39.26550674	35.64043427	39.06632233	35.00228882	27.68654633	39.86963654	35.25634766	37.7913208	34.66323471	38.32514954	34.65523529	37.24729919	30.67834091	43.00262451	37.19415283	36.93383408	48.69035339	34.39808655	35.91597366	29.73144913	35.29514694	34.01222229	38.50335693	38.48310471	51.69179916	47.40193558	35.49222183	36.12440491	34.69206238	31.67205048	38.39454269	34.22263336	40.00100327	39.13669968
ALOX12	37.49456024	45.95344925	44.49258423	50.40406799	42.38064194	41.69926834	57.55819321	42.77711868	44.27903748	44.55410385	70.06903076	35.49889755	39.65475464	40.81306458	43.88477325	40.2799263	40.35870361	46.20162582	40.0034523	38.80590439	41.20671082	47.08347702	36.49621201	32.44421768	40.69142151	37.19488525	40.32490158	43.00566101	35.24163437	45.75776672	40.31278229	43.82805252	35.01049042	38.28404236	41.48689651	37.11636734	33.52815247	37.80411911	45.76671219	38.32701874	38.27326584	34.30686569	43.03395844	38.53647995	45.18064117	36.82917786	37.88648605	38.19591522	40.04518509
ALOX12B	63.27495193	59.33578491	61.64100647	66.40271759	53.00187683	68.00766754	88.98355865	60.67873001	64.84687042	61.53036499	63.23070526	68.90565491	69.30142975	62.7164917	60.6888504	56.49476242	63.94525528	58.17799377	58.24435806	57.73087692	64.78608704	60.17238235	60.9372673	59.00648499	59.76736832	67.73968506	54.60917664	53.03421402	48.67259216	66.44888306	62.96468735	55.28432846	59.16095734	59.34588623	54.37110519	62.37451935	54.79624176	66.9905014	69.02315521	78.3330307	64.96172333	58.44435883	61.84106064	53.63625717	54.9095459	55.19478989	52.07752991	59.67779922	60.23177719
ALOX12P2	46.42090988	45.00078201	41.8311615	43.13800812	42.94511795	43.42761993	56.67127991	61.31973267	47.9563446	45.16853714	48.91752243	59.12123108	41.01429367	53.29200363	42.53817749	55.41436005	52.32898331	45.89798737	45.69658661	47.00712204	38.32297897	51.4671936	36.12979507	58.56654739	41.99220657	47.11779785	70.45868683	47.76682281	43.8234024	48.84297943	51.18075562	51.42785645	48.99918747	57.94226837	45.30560303	40.27198792	42.30247498	57.94294357	63.24436188	54.50787354	41.30340195	50.00726318	51.63566971	50.31835938	61.46593857	62.33114624	44.55849457	55.49755859	38.08935928
ALOX15	71.10094452	68.38069153	80.31393433	81.71452332	73.50115967	69.84091949	93.88153839	70.0165329	74.18610382	65.72431183	81.58860779	70.07653809	84.3187561	87.26034546	67.47306824	68.27534485	67.89679718	71.66942596	62.8158493	63.35235214	59.21167374	78.53330994	66.87001038	71.22505951	78.45829773	70.34096527	70.01204681	74.35173798	56.28136063	107.3059387	71.23529816	71.31139374	69.40649414	80.49345398	71.35868073	71.17124939	55.18577576	65.62260437	83.81026459	56.34538269	78.17023468	65.51078033	67.15703583	70.92034912	61.09949493	72.52971649	63.41606522	67.50422668	61.74107361
ALOX15B	116.079071	112.4120407	114.5226364	118.4740295	97.51963806	94.32801819	141.1430969	102.3027954	114.1824188	105.6231461	128.3700714	116.5787506	113.8640594	114.5342331	96.12718964	108.4352112	92.82994843	110.0402908	130.2019653	105.6530151	111.7913132	129.4346313	91.82809448	136.6271515	117.0344849	120.098259	94.33306122	113.1314774	98.38578796	142.6416016	112.5620651	105.9679489	92.72167969	193.0467072	202.2371063	101.9802704	98.29316711	169.5824432	112.1607132	120.2191467	101.7073212	102.3732834	113.8667908	259.6268921	158.537323	108.3472824	122.8985825	164.1562347	107.4871063
ALOX5	933.6365967	578.5439453	261.5628357	163.1607513	341.3534241	347.9969788	367.0071716	611.1945801	340.8963013	375.1873169	575.8552246	813.8353882	531.1333618	518.0501099	350.5115662	430.5845032	506.4689026	354.8494568	227.241684	780.3439331	150.5042419	342.5951538	426.5442505	698.4502563	889.4415283	490.1853027	430.8551941	327.1591492	675.3338013	688.4188232	737.3809814	503.5909119	334.0443115	550.6408691	816.640686	347.0106506	583.7137451	611.5899658	196.2169189	425.9641418	431.3018799	723.1392212	508.9859009	724.3125	649.8450928	362.9916382	296.7542725	744.5490723	415.0063171
ALOX5AP	436.6199951	427.6044617	151.2366028	161.1453857	174.3308716	175.7369232	187.7619324	214.5661163	169.1114349	192.6087799	145.4446716	569.2219849	188.6207275	249.2749634	215.9637756	406.1016846	281.5458374	260.0514832	204.5361786	444.0923157	109.39151	262.6554871	268.1607971	307.3894043	489.3733215	173.1397705	281.2766418	219.1590271	327.3833923	279.1340332	291.0896301	136.7393341	164.4048309	280.6287842	556.2005005	225.4394989	256.4817505	355.8229065	113.3977737	142.3612213	202.8760834	322.8674316	250.7474823	543.0424194	548.2196045	303.9152222	218.8026428	344.1799927	261.3762512
ALOXE3	47.34109879	50.27782059	48.81013107	52.4941864	41.6498642	42.48211288	59.48521042	50.90805817	52.54705048	44.99170685	57.66103745	44.61830521	49.55312347	51.91697311	47.64560318	43.67098618	53.39087677	52.37863541	56.01622391	42.25993347	48.89894104	49.3925972	45.80131912	45.83876801	49.2858696	52.24196243	46.05773926	48.27987289	43.15341187	48.18239594	45.70576477	47.26901245	47.25657272	49.09944916	47.40362549	43.48789597	39.27571106	49.60845566	58.04242325	49.80316544	42.08757019	44.77805328	49.73994827	47.39858627	45.40275192	42.36711502	47.17087555	41.95229721	45.78022385
ALPI	1592.444824	2136.006104	3087.983643	3307.522705	2428.88501	3078.334961	3714.26709	1270.637573	1817.669067	2339.635742	2107.255127	1021.311462	2739.843506	1782.456299	2816.22583	1453.089478	1420.128052	2202.446777	1670.55127	2111.512451	213.585083	2206.746094	1150.77832	210.7652435	2305.10376	243.4910736	1457.296021	1892.426758	1013.511536	1623.0271	1394.405762	1863.617554	837.5584717	1000.587463	140.6417084	1043.296509	1746.470215	167.0282288	884.7341919	1319.671875	1248.000244	1554.871094	1230.283936	354.8229065	217.9067688	852.2042847	475.3395386	433.9110718	2179.1521
ALPK1	119.5753326	159.5884247	176.7798309	161.0587616	184.1503754	127.5631638	143.1926117	143.5580292	146.0243683	152.6799164	128.4347534	155.8612671	148.8782196	198.4644318	166.8036346	157.309021	150.0588837	154.1557007	151.5992584	264.1144104	149.423584	140.3069153	181.321579	157.5056763	196.0489807	171.1232758	215.0752869	183.2575378	219.3098755	166.9517822	145.4134979	230.0899353	172.1304779	180.4041138	209.8892975	168.1394501	212.4559174	208.6304474	135.4939423	241.0397491	237.3074493	215.2081604	184.627594	262.7155151	220.4475861	211.7961884	178.1635132	281.0014038	230.4780579
ALPK2	89.9238739	70.17734528	27.34438515	35.26514435	31.79196167	23.7450428	39.21485901	41.01150513	53.55196381	41.94486618	26.88487053	144.4384308	26.13190269	40.1966095	36.90549088	31.17552948	33.14949799	33.11116409	36.20962143	42.1353302	26.47818947	29.92890358	35.66095352	51.03445435	34.65331268	45.89891815	33.22006989	30.20571899	45.03470993	55.20112991	75.14186859	29.23143959	27.59247398	63.70281982	126.1981201	53.05685425	35.48552704	73.18667603	33.75813675	40.66720963	33.39707947	87.9453125	55.00522995	45.42936707	50.2363205	38.58433533	104.7166367	39.13631058	37.69441986
ALPK3	56.45116806	66.69741058	63.47065353	64.95252991	44.31511307	51.19438934	71.95548248	56.59790802	59.74168777	57.65218735	70.26113892	60.98406982	71.31600189	66.9907608	59.43001175	52.78446198	69.79723358	72.79994965	69.45957947	59.24002457	61.7324028	66.79808807	70.54007721	78.43706512	67.59267426	71.81594086	76.25611115	55.43178177	62.872715	60.00747299	55.07832336	61.32535553	60.28467178	73.56053925	90.13392639	57.47866058	49.02487946	67.6570816	72.34276581	69.27993011	67.5295105	66.69046783	59.89622498	67.5450592	72.53530884	54.97534561	66.22692871	66.09152222	57.38581085
ALPL	121.6472778	82.01731873	103.329895	88.78513336	65.79077148	80.52040863	102.3862534	106.0382385	95.81782532	90.73946381	96.26218414	97.34866333	111.199173	103.2455215	83.7545929	283.504303	210.3981323	170.7019196	155.0103912	287.4510193	93.78752136	209.6737213	199.4723053	298.8372192	162.5456238	194.7583618	181.249649	150.5811462	247.4875031	153.4071503	110.6881561	81.53949738	185.0856323	213.761673	841.7658691	124.9111099	154.3814392	466.12854	110.1965179	141.468338	188.9835815	200.368988	150.2175598	384.1235962	794.4452515	361.9269409	129.7041321	289.1999207	124.3445129
ALPP	39.61116028	55.4756012	48.69262314	51.75257492	47.09771347	65.36862183	64.87003326	46.79963303	40.60611725	44.31356812	49.3004303	45.90287399	52.27486801	53.48130798	49.03451538	46.25521469	38.20991898	51.9730835	56.50748444	53.57058334	51.29261017	60.8226738	54.01599884	43.10497284	54.2805748	46.89221573	65.39778137	58.86853409	32.21146393	48.24091721	44.76898193	38.8453331	51.92565918	42.72811127	48.51423264	52.67678452	42.54741287	43.1506424	91.37185669	71.26027679	44.65060425	54.14825058	51.20450974	44.43530655	48.6282196	41.80463409	48.6447258	42.21243668	50.15766144
ALPPL2	245.5101471	291.9032288	403.7780762	350.8425598	239.8928528	323.2043457	472.9629517	223.2348633	282.0413208	334.3718872	307.016571	178.4671478	370.0615234	289.3490295	344.9811401	249.2359772	255.5011292	281.3205566	270.7012939	316.1771545	157.5362549	320.3612671	224.4720459	183.9376373	363.2416687	217.6893921	293.8726196	292.7626038	181.6387482	296.9927368	232.1691132	313.9324036	180.4696808	251.3182983	145.1381073	211.9607086	273.0970154	181.3384247	226.8768158	251.6858673	226.0227051	279.3656616	256.7557983	173.5141907	161.7928619	171.8974304	159.5849609	186.8414917	357.1233826
ALS2	79.67849731	111.2409439	108.5665283	109.7266235	119.5333405	125.0163879	75.97852325	96.45939636	103.814827	138.3634338	105.081192	71.22692871	113.0062485	131.7285461	112.3878937	113.8610229	105.3972549	101.7566681	81.74633789	87.81034088	60.09887695	89.77269745	97.17310333	81.08623505	119.0223923	75.94638062	83.02386475	110.4934082	94.33642578	94.40698242	101.7810974	140.6309814	100.9728851	78.7865448	73.66940308	96.71250153	101.2638168	83.19741058	81.48627472	95.37342072	132.3127899	88.37057495	102.7935028	67.05982971	77.00152588	106.6957474	72.09431458	114.7196274	114.5382767
ALS2CL	144.4346924	136.0709076	132.9030151	165.77742	143.2341003	141.4425812	202.5851135	145.4445648	153.3905945	144.1043549	186.1764984	151.2412415	150.8404541	153.3463135	130.099411	155.1599579	207.9268951	147.3355713	152.5923157	181.1317444	224.5223083	159.4755554	161.4142456	207.6025696	175.0955353	245.7674103	205.4983826	166.8267975	159.7290497	159.2085724	141.4000702	194.5661469	155.2971954	199.1154327	113.3534393	130.6677094	145.9004669	187.9754333	322.5811768	220.4555206	181.1632538	155.9805908	149.8647919	202.6799469	128.588028	135.7138672	201.1439667	158.8439178	152.8521271
ALS2CR11	21.17295647	24.17602158	21.4153614	20.29809952	20.1705513	20.41387177	21.26010895	21.26647186	20.56835175	21.76083755	23.91687584	21.04059219	21.35889053	22.51746559	19.27305412	24.15634155	20.17151642	23.15538025	21.79170227	20.98893738	19.71763992	21.3162117	22.06658173	22.22609329	22.47680473	23.04030418	29.47145844	23.0165081	21.39577866	20.11667252	21.72489166	21.870924	23.37939835	22.6277523	20.27035332	20.88702202	21.31334496	19.39606094	22.85781288	22.19343376	25.42690277	20.83555984	20.14625549	19.57830811	23.68708801	24.22783089	23.63749504	21.10779572	22.98430824
ALS2CR12	51.84814835	61.52449036	40.21567154	44.56485367	59.94552612	72.20009613	47.12391281	46.67795944	45.2769165	65.25746918	59.13814545	51.94582748	42.49385452	44.87884903	67.2365799	41.23122787	31.98846054	37.08869934	38.44623184	35.64183807	52.59043503	36.42730331	45.53144073	35.72202682	41.14855576	34.49230576	33.29667664	46.13385773	48.65946198	40.5451622	48.29746628	56.65958405	42.23789215	44.47807693	60.47784424	43.4792366	40.96086502	39.4990921	56.37691498	48.65759659	47.18628311	40.45418167	45.0479393	40.74776459	44.66448975	39.15510178	39.35245514	39.81915283	35.95545959
ALX1	25.04117393	30.4893055	23.64521408	28.47072029	31.49326515	25.80034065	28.97113609	26.33624649	27.36975479	29.8772316	28.40090561	24.90896797	29.16967583	22.54386711	27.65948296	28.34936333	24.39385605	22.40866661	26.87517357	21.44322395	27.95131683	23.54800224	27.62002373	25.87705612	23.66204834	26.92315674	33.32154846	26.35229874	28.35138893	25.5830307	27.62731361	26.33590317	23.76202774	25.42307854	24.788517	22.2458744	26.4226284	23.05764771	32.99921799	30.60067749	26.24689865	25.73923874	22.73020554	26.38952827	22.05415154	22.16798401	35.67720795	22.16366386	33.08389664
ALX3	130.2373199	140.6917877	135.0536652	178.1313324	122.6507339	133.2588196	217.0913086	147.7627563	188.5988464	157.5478363	172.9133301	164.6999664	165.043396	188.2230377	154.804657	131.0215912	142.8847046	132.9614258	167.4599304	142.0622253	162.7350006	154.1669464	133.608139	162.101944	160.1615295	154.6324463	124.3804016	124.854599	119.8578796	158.3767242	170.2612	138.9975433	175.6955566	171.1819305	162.2997742	139.8178711	137.5671082	153.5237122	172.3332367	174.1429138	136.8199158	137.5236511	165.7322845	152.2190704	152.7024994	114.5050278	145.8559113	125.4530792	121.826828
ALX4	107.3795853	129.4875946	119.9418488	136.1427917	100.1578674	100.3045883	163.0921173	109.1433411	131.3265686	106.950058	133.62117	107.8271713	121.6970291	137.1984406	103.7144547	109.8298416	117.2201462	113.5094223	124.2679291	108.7280731	120.9050598	138.6058044	95.13389587	106.817421	129.0251617	123.2492065	88.42883301	112.1408463	80.00305176	130.3215942	104.9647369	110.7312622	117.6887054	122.3224411	133.9559479	109.3546677	99.03609467	109.7202377	124.6974258	113.6075897	109.9705811	96.58411407	119.5501022	109.4491806	114.829689	92.20169067	105.9649811	86.68591309	80.10949707
ALYREF	549.697876	572.9892578	645.2714233	556.3842163	529.4674683	539.1763916	454.6760254	508.3631592	516.2936401	584.105957	429.0822144	706.1676636	543.8119507	338.4701538	420.3492126	514.2518921	665.6893311	800.4933472	602.1661987	657.5890503	652.0008545	699.0513916	472.5629578	540.7033691	359.8469543	483.0669861	525.0513306	469.5619507	460.2410889	543.3659058	546.039978	507.2974854	563.006897	597.0606689	667.8156128	689.1713867	650.7655029	701.6765137	415.9091187	441.8798218	570.2418213	603.2730103	523.9418945	499.6103516	553.7854614	659.0525513	496.1893005	806.6862183	535.6000977
AMACR	207.4923553	337.6139526	233.8785248	248.3612823	328.749939	339.0275879	204.1061859	223.3227844	258.4624634	325.001709	225.2216187	213.3776703	217.8122253	223.184433	314.7269592	278.669281	239.5175171	253.4495392	283.288147	216.1480103	516.3215332	181.5764923	258.2066345	170.0948334	300.3155518	316.1182556	191.7356415	175.1519623	226.3973083	175.378006	208.0416412	216.8484497	232.6174927	222.4067078	129.3739624	209.0089569	255.5779572	199.6523285	503.3899231	198.4702606	225.5411224	206.3146057	252.0273743	163.1981659	151.5134277	219.1572723	316.6944275	206.2065277	265.2341309
AMBN	15.47411442	21.32947922	18.85576057	15.97892857	18.35218239	16.59023857	22.04635811	18.37531853	16.7500248	16.99063873	19.76022911	15.61365986	18.10002708	16.6270504	18.59799004	18.54290962	15.98026371	17.66278076	19.2787075	14.77572346	17.89840126	17.41286659	16.60112953	16.87739372	18.24884415	16.68870926	16.59900475	17.23251534	16.67333984	17.4169178	16.4196167	16.16309738	17.31188774	13.80734444	16.3638649	15.06003761	18.01703835	18.14640045	20.72364426	18.05636215	18.31157494	18.12104988	18.40674019	17.55309105	17.47234344	18.84401131	19.05006409	14.75215721	27.80880547
AMBP	58.93517685	37.81207275	65.73422241	81.85816956	59.73238754	66.12795258	100.3544617	61.91835022	68.6604538	71.72512054	77.83374023	50.50087357	67.60710907	50.51736832	59.61639404	58.90497971	64.47557831	61.28805923	64.46595001	61.52435684	51.32821274	67.89370728	46.14621353	57.92530441	65.92823029	59.58098984	73.6019516	90.72083282	43.37308884	61.38492966	58.27501297	77.55200195	59.32640076	60.92867661	55.0638504	47.80127716	48.03529739	58.3060379	65.5283432	69.6830368	48.66730118	56.5892601	60.05708694	65.51589966	63.29703903	48.41676712	50.4622612	45.94477081	88.24948883
AMBRA1	301.3251648	277.4535217	332.8245239	286.651062	314.3642273	313.6088562	357.0530396	307.3782349	276.7944641	287.7112732	333.385437	272.899231	301.4943237	319.9030151	300.2111206	324.0576782	312.915863	342.1676025	279.6071777	317.6560364	363.1375427	368.6784668	265.9212036	221.8179626	281.7450256	315.4812927	301.4353027	313.5499878	291.5700989	318.6659851	282.4570007	341.6756592	265.2051697	283.7620544	321.3053589	278.5376282	307.3061523	299.1152039	323.651886	307.3457642	327.4331665	298.0155029	268.6595764	265.1364441	312.7387085	298.0246277	307.7677612	268.9795532	308.5016174
AMD1	313.3652954	288.7064514	377.3051147	288.32547	335.3014221	320.2773132	174.3787689	283.8815918	242.1380005	238.985672	267.9463501	271.5167542	329.6264954	181.6049652	219.2356415	299.48526	344.9211121	299.3091431	300.1755066	341.2644653	411.5305176	344.5562439	279.2250671	287.6680908	250.2120056	369.6367798	362.7948303	329.6219482	352.9973755	193.7809906	297.9460449	245.4272156	278.6684265	320.894928	256.4236145	293.6941223	324.1123962	326.6233521	276.7861328	250.6817474	325.8364258	302.4234009	273.7841492	348.7943726	337.9645386	440.8265686	383.040802	446.3934021	246.3679352
AMDHD1	47.58617783	49.0061264	53.78923035	54.84595108	52.71995163	50.72812271	64.44846344	45.9054985	50.1579628	59.99713135	55.89302444	45.64715958	54.52005768	55.33416367	49.93148422	55.93691635	54.00394821	50.32003021	59.78649521	53.47045898	50.86380005	52.67580795	57.55060577	61.14105606	58.19390869	60.66128922	51.10752869	49.64480972	47.25495148	56.31273651	57.05819321	49.91148758	55.8204155	57.20116806	52.39025879	53.63431549	52.04475784	57.39510345	54.89492416	66.73161316	50.18720627	50.29517365	55.92218018	50.65996552	54.67650986	44.45681	48.37183762	53.69908142	50.91963577
AMDHD2	284.8161621	268.6591492	262.3034973	380.3589172	298.0248413	276.4839783	404.3847656	298.5892639	305.4030762	335.7026978	280.2280884	295.7811584	286.6809692	279.2307434	282.0562439	224.0511322	222.7438202	260.3283081	253.7556	236.7180786	223.7312164	254.6446228	256.5791626	231.7607117	287.061615	203.4415131	213.3720093	226.0328674	201.1574097	335.425293	319.7412415	290.7275696	269.8757629	265.9241028	309.5987854	277.1130981	275.5622253	249.5192261	246.2593231	284.1504211	244.9304047	238.1915741	256.0354614	238.8851471	234.1101685	198.0539246	227.0111084	204.7016907	254.3614502
AMELX	28.01178932	23.58356667	27.95936394	27.79056358	25.60979462	28.85137367	34.26493073	23.69618416	25.02558708	26.89997292	26.45908737	24.25332642	27.10138512	27.96465111	27.21932793	28.80494499	26.20295143	27.11474419	30.08556747	25.87386703	27.2671051	28.00393867	24.99320984	30.40365028	23.11827469	34.01742554	27.5192852	19.94078636	27.66351318	30.36954498	31.13464165	25.08595657	26.22795868	28.16013527	23.96667099	23.80006599	21.99681664	25.83262825	27.36278725	25.64821243	21.59093285	27.22393799	26.24485016	23.59694099	27.01064491	22.29105759	28.15262985	24.02997208	34.28130341
AMELY	29.25452614	39.67957306	30.14010429	28.40690994	30.2196846	26.76270485	34.88080597	28.10798836	28.65627289	28.17389679	34.32038498	33.12983704	36.15894699	37.54569244	31.23163986	30.81556702	28.62325859	31.55339241	32.1215477	28.07270622	24.87822342	32.25624466	29.55587769	34.62203217	29.76836967	31.95930862	31.65571785	29.57880592	30.31199265	29.18539429	31.74303627	28.65899467	30.15221596	29.08681488	29.29677391	28.24884224	29.58081627	28.24469566	35.30383682	33.16923523	34.75068665	28.20405579	28.11838913	26.0871563	30.40334511	27.18184662	26.45542717	30.46773529	30.5192337
AMER1	79.35816193	82.99372101	85.56414032	79.84771729	62.58678436	72.95490265	91.20124817	89.7865448	70.51337433	79.67564392	94.56443024	64.8685379	73.37432861	87.81819153	69.44756317	91.53775787	99.38750458	72.98878479	90.35149384	71.44213867	75.51646423	81.18546295	80.41329956	72.29917908	65.74711609	66.66453552	77.31967926	95.33347321	83.06102753	77.94946289	86.09906769	81.89022064	68.06926727	61.97031403	79.59914398	78.58863831	76.34377289	98.0727005	86.4713974	68.8678894	88.76040649	67.63391876	76.89147949	77.55219269	86.23834991	87.84643555	72.53617859	96.34107208	85.28843689
AMER2	73.76900482	81.78585052	80.56198883	80.95280457	54.25492859	76.91770172	104.9391861	68.9046402	79.70790863	77.65155792	90.88606262	71.66423035	75.45839691	76.21887207	65.66465759	69.12560272	84.67379761	73.88495636	86.56132507	79.71491241	78.51867676	81.98223877	64.74346161	71.59604645	74.35809326	85.87815094	79.69069672	79.20444489	54.8115921	73.72720337	66.96578217	76.01016235	71.15966797	78.51586151	81.33644104	60.57453156	66.04759216	66.01100159	67.383255	72.48149109	62.17970276	67.63773346	68.6276474	69.2936554	70.7743988	58.66968155	72.0205307	63.72083282	86.27696991
AMER3	68.02444458	85.12458801	80.38014984	78.46194458	59.79084396	70.04510498	98.65055084	75.2218399	76.83985138	83.9260025	87.34133911	65.70928955	88.12390137	94.75400543	84.90244293	73.69754791	75.74326324	77.97867584	68.43564606	66.72870636	76.93276215	75.12351227	74.38170624	71.30999756	78.103508	78.56968689	51.4658432	70.27926636	64.68856812	62.71147537	69.17446136	70.98097992	70.28807831	68.84624481	77.32633972	70.26235962	65.21652222	67.55157471	86.89499664	73.78377533	64.45204163	64.07404327	69.94052124	76.46792603	83.74766541	63.18661118	62.85601425	63.99214554	65.12661743
AMFR	673.6140137	552.3412476	744.3977661	884.3131714	861.1283569	999.7404785	650.0715942	554.1730957	629.8123779	840.6924438	653.3626099	683.444397	537.3277588	677.4795532	747.7653198	749.5911865	638.960083	799.1036377	614.1862183	634.4509277	608.5602417	700.4663696	698.9750366	590.5686035	1078.218262	657.1124268	532.9561157	627.5889282	731.5032959	660.0314941	658.119873	708.1671753	563.1981201	542.2872925	489.0958557	635.3240967	623.3695679	470.6940918	702.6295166	478.9686279	502.5176086	691.3574829	638.8687134	528.2225342	530.8106079	589.9469604	645.5497437	515.6937866	779.6146851
AMH	218.6591644	261.072937	235.3903198	261.5541077	176.7558136	219.6937103	354.8874817	249.580368	242.3155823	233.2715607	251.8979187	233.8402252	251.2996216	279.3630981	208.1550903	226.7206573	210.2233734	216.4989471	252.1787415	221.5067749	249.4119263	249.1162109	217.621933	242.110672	227.3152008	245.3567963	219.9736633	204.3526154	177.1440125	260.6677856	226.2134857	227.8115234	256.639679	267.3670654	241.225235	201.9365845	199.242691	264.9475403	274.3857727	283.2044983	234.062439	241.8823853	251.245163	237.7164459	222.1028442	180.6012726	218.3385315	200.6346283	204.6678314
AMHR2	56.28812027	51.29356384	55.60188293	67.26999664	50.09949875	53.87630081	71.84011841	64.23297119	64.54496002	58.43104172	61.98847961	57.4196434	57.39655304	63.86115646	54.89268494	50.38489914	57.24734116	60.25272751	53.82384872	53.39289856	54.59467697	63.92791748	48.77971649	60.80918503	57.89134216	61.20435715	53.4747467	54.62977219	41.07019806	50.45861816	56.33195114	64.40901947	53.85633469	52.20108032	60.88159561	46.10165024	45.41209412	53.80931473	58.34243774	61.00637817	55.23794556	54.68656158	58.80335236	50.43504715	47.59535217	45.1750145	45.83564758	50.08045578	64.1423111
AMICA1	391.9130554	142.1333771	187.8046112	131.9227295	245.4841614	168.1680145	179.4519653	272.6788635	158.2936096	154.760437	158.4125824	259.3131104	183.6180878	290.6662903	184.3236389	204.9066315	165.1640625	250.0912781	247.080658	378.2840271	117.1145248	321.1345825	277.0983582	413.4960632	352.9390259	167.6349487	192.6224365	321.6016846	346.3528748	399.2037964	219.251709	217.1645813	329.2366333	439.5821838	680.5195923	181.7953186	342.1551819	314.7640991	123.677597	274.5584717	326.7953491	402.9891663	292.8572693	538.9700928	589.6466675	385.4004822	230.5835571	590.597229	218.9213257
AMIGO1	229.0673523	205.5342865	222.5493164	215.2964935	209.9158325	144.6769104	228.5641022	172.5591888	171.474411	260.223999	247.1908569	192.4352875	150.1920624	190.2194824	208.9460754	196.8915558	190.9600525	198.8806763	193.1970978	187.2792358	175.8022614	208.1794434	191.6340179	163.5038605	148.9272461	211.6838074	143.1640167	189.2988586	152.418457	234.7312622	196.8249054	245.4411774	181.7837219	195.5732422	213.4147949	174.8651276	158.3324738	173.6036835	165.0275574	176.0975189	174.9183502	129.8152008	211.1363678	182.4397278	164.953476	166.6768036	174.182312	150.848587	148.766922
AMIGO2	71.33834839	55.47227478	50.44980621	43.57356262	52.50063324	50.03783417	54.01823044	64.04567719	46.9441452	46.78754807	46.90487671	74.32128143	41.08364868	46.13640976	39.1460228	43.10575104	44.22205734	52.60299301	53.84793091	44.84963989	40.84131622	47.17649078	79.81223297	56.4032135	40.27851486	53.97076416	55.07606888	50.76104355	49.78190231	50.58517838	57.28944397	44.19752884	48.06606674	51.86878586	72.07985687	63.60030746	41.68673325	56.37242126	48.88716888	42.28695297	48.98222733	50.01020432	51.31479645	56.20668411	53.15914917	46.70942307	45.32238007	49.59011459	46.75953674
AMIGO3	136.9613647	151.739212	154.474762	168.788147	144.6048279	148.1295471	195.7824707	152.1793976	136.7613068	125.8087463	143.7393188	123.1507111	157.5431519	134.4372101	132.313385	152.0353546	156.3701172	161.0748596	133.886673	139.4713745	158.214798	165.1997986	150.9975433	151.1926422	145.3172607	138.1705322	147.8215027	157.0227814	144.8996582	143.1705933	132.4700165	160.3958435	162.1120453	139.2174988	148.6163177	145.1709747	127.5484619	159.4504547	185.3103943	182.4074402	136.4233551	139.2862396	141.6403809	147.8622131	173.7122955	143.9521942	158.1754761	135.713974	140.6453552
AMMECR1	276.0894165	300.1749268	320.0196533	264.584259	235.6778564	283.9576721	295.2883301	250.3978882	290.7761536	278.1873474	264.5629272	271.7431641	308.0938721	278.534668	263.7471008	280.6894836	325.1989441	309.7778625	315.3145142	321.8564148	315.589447	305.5523376	264.1816101	299.5662231	231.6418457	294.3435974	329.2901001	288.9644775	307.0315552	268.1140442	277.3796692	259.7867737	308.196167	313.9241943	246.1087952	308.5575562	318.0744629	327.2085266	298.3712769	303.4525757	286.2174683	287.0097046	293.1077271	252.3305206	304.4884338	303.3237305	305.5451355	302.4017334	335.0657959
AMMECR1L	135.9070282	132.1573944	152.1983795	136.6933136	171.8585968	167.0521088	117.6832581	130.3800964	123.0109558	141.9767151	142.7829285	117.6728668	157.21492	127.4716415	112.5358658	128.324646	138.9776001	127.1613007	109.6379013	116.9445419	142.6181946	142.5417328	120.4899368	122.0658417	118.4786148	114.181488	151.917099	152.4143829	155.4157104	125.1303558	136.409256	150.7759094	134.5654755	115.7691956	131.2578735	140.275589	144.360321	138.1437073	134.2900085	160.8720551	122.3738556	123.8347778	106.7417984	120.431427	115.7735367	146.0137939	147.2035217	130.7869568	159.0372162
AMN	847.253479	873.6355591	1249.758301	1473.141724	1548.549316	1744.008057	1926.8125	1066.15271	1259.292603	1360.265015	1254.885254	710.6344604	1003.986816	1201.997192	1009.61261	726.8338623	646.3692627	871.623291	697.1257935	738.7608643	669.2069092	865.1885376	697.0689697	391.0652771	904.6774902	642.1998901	522.633606	692.0236206	331.0635986	1300.685425	1094.356689	1354.611694	688.5864258	498.4949341	315.2852173	828.487793	906.170166	479.9784241	1147.971436	831.0762939	523.5691528	633.8239136	640.3629761	393.9116211	308.82724	434.5108032	583.729187	363.4863892	764.4549561
AMN1	99.23908234	53.41366196	40.06083679	72.1492157	59.66734314	49.55724716	41.77916718	64.80657959	55.84341431	46.33257675	51.99852753	97.92649841	51.98405075	61.75857544	52.65145874	51.56087875	49.28369141	51.68644333	51.47926331	59.43872452	50.28015518	56.65575409	54.29032898	71.87347412	59.52866745	59.70829773	60.77895737	51.76218414	73.103302	53.53490829	66.82065582	53.02496338	48.5946579	62.71292496	102.3725128	58.23793411	55.26850891	83.31812286	53.52528	60.06401443	59.81122589	59.58450317	53.16153336	65.98710632	75.80455017	81.02781677	61.53552628	59.18685532	52.36788177
AMOT	104.9814987	182.9177551	149.3910065	153.2192535	146.8482208	155.057312	150.6404572	146.917511	172.1349945	174.4577179	172.9683533	90.91802216	176.5050507	140.6544342	127.3931122	138.0498657	149.1927948	147.2339783	129.1989746	160.4241638	160.4255219	101.818161	124.8402328	94.13243103	141.4916992	161.750061	124.2006836	127.8393936	147.625	116.9719315	130.1767731	157.7602539	154.2570343	117.0540695	60.58257294	155.2080383	153.7915649	146.5851593	180.7626495	125.5727692	166.7172852	104.200882	156.1306763	95.58925629	112.9947357	155.5178986	122.6280365	138.2149353	143.0035706
AMOTL1	74.27093506	65.70700073	65.53849792	58.90333557	55.31133652	57.60274506	84.68112946	91.48121643	73.23458099	70.3443985	78.79543304	75.91273499	80.96527863	68.26371002	63.56550598	92.08063507	74.35647583	79.19454193	81.38244629	67.16649628	70.78398895	67.7779541	119.5003586	112.4718933	79.12181091	90.62034607	91.60746765	82.65721893	92.45604706	72.18160248	67.85866547	72.00765228	95.30545807	82.21370697	126.0701752	89.40391541	74.21815491	105.2884369	76.47093964	53.84281158	92.21029663	83.01740265	73.18988037	101.3788452	119.8435135	81.37413788	72.24850464	103.77034	71.66577911
AMOTL2	85.59629059	96.07607269	83.10282898	133.4857941	91.04020691	106.2929688	120.8358536	94.89038849	97.4305191	120.3734436	113.18927	80.14347839	108.1205215	109.1435471	82.95870209	97.7447052	104.2240982	102.174263	99.76457214	105.6155624	79.68984222	103.4517365	100.2239456	118.610199	115.9743347	119.504425	73.87436676	100.6896973	100.4081802	93.80687714	98.48769379	100.5153351	118.5737228	92.92736816	105.7981567	92.90457916	105.3900986	100.966568	102.728363	95.58420563	102.13871	98.88394928	89.07456207	101.3190231	109.8437195	84.33215332	77.70056152	92.11947632	88.91797638
AMPD1	26.03383064	36.60474777	28.57000542	24.013134	33.38391113	31.13958168	42.65472031	42.74960327	34.69720078	34.0811615	24.48142052	26.40312004	40.2299881	45.73210526	44.03403091	25.00924873	33.90557861	55.60676193	38.04201889	35.3961792	24.29401588	31.35604477	63.87149429	47.3004303	63.91947937	35.45099258	48.2442894	36.31282043	51.52493668	36.59244919	33.42286301	31.87923431	63.37438583	32.07207108	56.78144455	52.47941208	38.85099792	34.24228668	23.4714756	32.4850502	44.20746994	39.79337692	54.8119545	36.1476326	80.15223694	48.90984344	29.46381378	44.48361206	49.54036331
AMPD2	217.3287506	193.0582428	166.8613434	166.322052	180.451416	177.0491028	220.5349121	225.4019928	182.0133972	181.6013794	199.3959198	196.9026031	192.8330231	217.3097687	171.2041168	236.0368958	245.2757874	270.7476807	206.0074615	204.7097626	163.8759918	182.5498657	227.5219727	251.8781586	207.2689972	192.1065674	188.603302	205.2242889	213.0944366	194.9803162	203.7748108	197.8841553	206.0175781	219.8592377	294.7721558	212.4321442	222.5809479	258.2159424	180.4552002	181.2809296	244.9292908	215.2989655	210.5048218	214.3313751	271.5463562	213.5541992	174.2663574	251.5248413	170.325119
AMPD3	228.255661	132.4734192	114.6824722	152.0890656	142.7211456	131.5762634	162.1509094	167.1407928	157.2419434	159.5097046	146.0822449	226.7075958	118.647789	130.9566803	116.1962738	128.9788208	117.0619431	124.0706177	107.8243256	143.984375	120.9380722	135.7303314	145.0168915	201.0752258	126.4653168	182.0354919	94.53631592	139.6506195	176.3436279	183.555481	179.0063782	131.7142181	133.2824554	207.4873962	378.9691772	167.6078491	141.9209747	181.7586212	133.2682953	157.0271301	138.2948914	155.5880127	139.2869263	216.8455505	259.0184937	144.1713562	136.7416687	171.0110474	84.39842987
AMPH	32.60403824	32.98971939	31.4819088	34.58114624	29.11136818	25.98586655	35.57545471	33.73094177	31.10278893	32.26854324	37.31568146	32.92229462	31.54716492	31.80232811	31.11706161	36.64521027	35.18278122	30.94516182	33.29293442	34.48218536	37.56773758	32.42682266	47.37910843	38.83220291	32.4179306	42.52693558	42.35525513	31.62138176	37.26034927	36.46584702	33.20074081	31.3298111	40.37709808	30.6429081	41.54277802	37.03800583	34.23770523	35.71156311	36.97079086	34.62464523	36.2977066	37.08945084	34.2479248	38.76275253	43.24565125	37.75109482	32.65850067	41.13627243	32.90568161
AMT	201.9323883	266.4799805	217.4010468	202.5566406	256.3218994	269.8834534	270.1654663	213.8338165	220.7546082	289.0397949	267.4968262	197.9011688	205.0973816	238.4712677	206.1004944	216.9834442	170.3311615	249.7182312	199.4597931	157.7991791	246.8064117	173.7707214	185.1807098	132.7341003	186.7487793	147.1021271	147.1392975	176.8049011	130.9588013	195.2973328	200.818161	219.2965088	236.0687561	143.1767731	109.9552307	251.5629272	216.9065094	174.359787	196.8031769	169.3968201	205.8210144	163.9451599	181.991684	124.7607727	137.0704803	215.7051697	158.7722321	188.4527283	211.7141266
AMTN	22.43228912	31.54922676	24.18489647	23.45755196	24.29551315	24.04187775	27.55284309	21.40351105	24.65072823	24.3731041	26.2550602	24.76700401	23.4665966	25.34034729	23.67365074	25.5901413	22.13619423	22.90843773	26.73805428	25.05866051	24.09805107	26.2594223	23.16022873	25.57864761	24.3958931	23.59222412	23.57588959	22.87102699	23.64934921	29.71539497	24.13344193	20.48450089	24.83980942	24.12822151	23.60784149	21.42206001	25.81647301	23.17028618	31.80433846	23.45987129	24.82934189	23.62618256	27.65356064	24.63536072	23.6344986	24.43041611	24.03434372	21.41346169	24.2440052
AMY2A	98.20677185	114.2893448	82.34138489	70.81084442	117.0342712	124.2341537	90.08992004	110.4681625	93.26148224	114.3388367	116.5990067	153.6921844	77.31684875	126.9723663	102.0490341	94.78120422	65.44664764	75.84484863	82.24609375	69.67310333	79.63404083	95.31778717	109.5294876	61.19079971	85.89533997	70.11721039	61.31361771	69.75331116	92.39598846	94.27565002	105.4561386	95.21704865	96.22910309	79.12940979	88.94016266	106.5868454	87.59300232	78.65557861	80.37898254	113.9251404	86.24623871	100.8214264	71.8828125	64.77931213	68.08065033	75.00562286	85.51220703	87.07736969	105.2782288
AMY2B	124.8343811	133.2296143	95.82770538	77.02630615	95.03638458	144.5247955	73.12342834	146.9316406	136.7552032	123.5824966	115.6834946	126.4229584	63.93530273	104.7319641	140.6764984	96.16424561	98.80065918	78.61917877	68.26441956	81.34112549	120.3748703	91.31552887	117.5294647	56.96395874	102.1733856	72.20101929	83.05515289	78.90294647	96.30445099	93.83099365	86.88095093	107.1018219	138.3956909	94.13632965	113.8996353	125.3103027	104.5817413	80.79929352	77.79203033	105.9835052	109.45327	75.58239746	81.74584198	61.03967667	77.77082062	97.43344879	85.54560089	99.1418457	134.7628479
AMZ1	133.87323	128.6076965	132.9888306	148.6652832	128.3165283	121.5262527	194.3990021	135.1022644	136.8682709	130.6812286	150.1480408	106.8576813	141.7365417	142.8189545	110.9786987	119.4421234	131.1244965	132.2088318	146.7918091	130.8588409	128.1386719	139.379425	119.9007187	126.306694	143.9387512	149.2348328	140.6364746	129.4232025	106.4678192	154.3112183	119.5016708	124.2110291	134.1412811	141.962204	128.5813904	134.007843	113.9292221	122.0205765	150.9574432	136.1056671	122.710228	126.193306	135.1445923	139.8967285	128.7822876	106.2142487	123.9969864	113.0701447	125.3310242
AMZ2	525.4399414	582.0601807	425.8424683	518.255249	503.5784912	528.9100952	274.3097534	445.3387451	478.0950623	508.9234924	400.5472412	624.9116211	459.6888733	452.7539368	456.3867188	407.7484131	443.4833984	412.4640503	387.1398926	520.4260254	493.9525757	428.0307007	604.0579224	518.5682983	529.8485107	463.6791992	529.899353	464.1696472	537.4553833	399.3777161	508.2722473	441.5736694	461.6188049	527.0075684	575.3683472	542.1731567	544.1274414	522.0183105	257.538147	363.7166138	456.9182739	500.8988953	517.6052856	556.8535156	606.4748535	573.9726563	481.360321	506.5693359	395.9398804
AMZ2P1	102.3243027	96.74822998	68.61844635	81.02987671	93.16688538	89.1096344	69.08226013	66.60451508	72.08782959	105.7607346	48.61047363	124.9410095	96.40422821	79.42849731	81.66221619	68.62701416	56.42279053	66.06655884	60.25008011	101.8249664	133.9666901	70.61398315	142.3053131	100.9002151	86.61135864	65.34696198	88.42321777	113.5963821	96.57971954	67.51116943	96.93700409	88.31182098	89.84850311	85.05726624	110.2115326	98.87067413	91.82739258	85.31655121	57.34837723	57.88648987	118.4071198	84.09942627	89.47834015	82.49243927	106.3592834	118.2967453	105.6341629	155.0260925	62.19019318
ANAPC1	137.5572662	141.860199	143.810791	145.1741486	159.4634552	125.4706192	86.34571838	130.8691559	115.2336044	133.1869202	99.94193268	154.159256	101.1351166	109.8948593	127.8316803	140.7603302	138.9273376	156.0494995	127.2419434	129.8695068	170.4936066	134.9973297	142.499054	157.2803802	89.02349091	122.6875305	141.2174988	131.2038269	122.9969864	123.6857986	149.3251648	125.5682373	143.7261505	141.6760406	146.7238922	156.3445587	193.462204	158.8259277	93.57588959	99.27320099	166.4710846	167.2320099	129.4134064	137.6489105	133.4485321	166.4403839	139.695694	205.7381439	160.9093628
ANAPC10	56.16350174	49.93745422	67.25761414	50.81476212	77.79680634	68.92208099	52.14685059	48.3275528	53.91586304	53.7679863	46.65884781	55.33013916	52.96722794	45.61892319	65.1835022	45.50511551	48.9487915	46.68811035	49.95503235	65.10762024	51.62005997	53.89106369	53.9503479	53.93489456	51.66136169	38.74087906	45.6170311	52.45842361	65.2845459	45.51740265	52.61222458	60.79785919	47.22444153	45.95923615	57.38816452	50.82056427	68.79930878	50.19861984	49.24786377	35.03119659	55.5006485	53.9587326	56.90429688	59.23851013	59.39448929	55.20475006	55.57338333	57.76697159	46.77261734
ANAPC11	122.375473	107.9098511	127.1993256	165.4055176	129.7897339	143.9934998	122.4427795	115.913002	137.4987793	129.597168	113.7186584	120.4702988	123.7326813	105.0955582	107.4496536	117.366745	124.4492569	136.2204895	117.7598343	132.9282379	146.4996796	118.2826004	111.0891571	122.7101364	119.1715469	121.950264	125.4544678	129.390152	113.1964722	122.3690567	111.1379776	111.4794922	126.2390671	127.855629	141.5663452	131.2433472	146.0677032	135.9458466	114.7596054	114.2836838	114.1722717	126.8448486	123.5006104	122.9635086	110.4664078	110.1223373	116.1074677	129.2296448	140.7106171
ANAPC13	238.9064484	227.4286346	302.190155	320.519989	311.3181458	280.5559692	248.1335449	234.8300934	264.1431274	340.4862671	234.7065887	230.0666809	254.5657349	214.436554	245.4997253	212.8198547	270.600708	271.2980042	238.0475159	322.4954224	214.4783936	238.5950775	199.1337128	280.447052	259.9760132	258.8841553	245.8806305	262.9221497	277.2961731	215.3609772	233.0239105	237.5615234	221.4461975	233.8686829	189.3001556	266.6837769	266.809967	305.7715759	223.2529602	198.9955902	220.973465	272.9229431	255.548645	266.7580566	286.2245483	258.8235168	258.9174805	267.7879944	235.8513794
ANAPC15	556.0603638	654.062439	578.0844727	667.3579102	587.8033447	524.3397217	443.2455444	428.2319641	504.9078369	588.4196167	414.4797363	550.6872559	578.3317871	342.0140076	537.6263428	489.9221191	646.4830933	673.3063965	529.6894531	595.8666992	667.8790283	508.4471741	563.9916382	497.1112061	437.7959595	584.265625	472.5935364	563.4749146	522.1428833	485.0577393	604.6774902	440.3247986	518.3145752	490.994873	459.3323364	652.9500732	689.9890137	625.053772	535.5266113	371.7166748	543.3148804	562.6353149	570.9016113	429.9167175	595.3522339	610.4457397	499.5708313	697.5706787	540.5805664
ANAPC16	421.9869385	374.0238647	366.6631775	539.1604614	503.2375488	479.6242371	299.0603027	369.5526123	377.4014587	464.872467	340.7831421	420.3786011	339.8863831	306.2915344	337.9212646	320.5076904	308.0401611	367.5208435	339.8275757	346.7287292	305.2619019	226.6392822	373.6947937	314.4434814	399.6345215	367.6967163	291.3999023	330.2129822	361.9914246	302.9779663	351.900177	324.5523071	301.8336182	294.925354	346.6704102	398.6348267	395.3145752	355.2035828	359.9054565	257.9663086	303.3736877	319.2565613	324.150116	292.5186462	306.6231995	348.867218	364.120636	291.4679565	321.2195435
ANAPC1P1	158.0380249	143.7397766	105.881546	86.77145386	102.7228088	146.8322144	82.3321228	191.0942688	122.5030594	145.6878967	90.67960358	159.8078308	84.68839264	67.641716	117.0956726	111.0640488	131.7404022	111.9552536	106.3047943	112.7218094	138.0824127	114.5046005	108.3343048	96.25343323	77.62095642	88.3551712	106.0435257	108.9289703	93.21476746	89.35487366	176.7626343	154.9014587	121.1995392	100.892067	127.3314667	147.2256317	141.4781189	128.3259735	80.965065	70.71173859	141.4484863	107.5313187	107.1786346	96.16449738	101.8940506	127.6177902	104.9641113	199.5082245	108.9627228
ANAPC2	212.4016113	188.1128082	200.8998413	203.4830322	187.6826782	197.2184906	253.3005676	221.7375031	202.5608826	197.2295685	201.8731232	221.7628174	196.9850006	228.6466064	183.6713715	202.6464996	202.7782593	206.3285828	183.3690033	182.6940613	215.7112274	200.2713928	186.7664795	191.0606079	198.5254822	214.0108185	159.0120544	191.2614746	180.7957153	216.1559906	193.1711426	209.8943939	206.1693573	201.7732239	248.5590363	192.8440552	188.4013367	208.738266	223.4755096	226.0919952	199.8399811	182.0523071	209.5829926	201.0582733	216.4407654	183.0180969	182.9897461	190.2983093	205.0056458
ANAPC4	217.4029083	173.4476013	155.1757965	171.614975	194.4244843	205.2510071	82.87241364	229.6421661	197.8668671	194.68573	137.7008362	216.7078552	179.0301971	170.9939728	220.5504913	160.9594116	184.4415588	166.4086456	147.0165253	177.3835449	228.1485596	162.0491486	185.411499	183.1638184	195.3743439	192.2723389	187.5013733	207.3330688	217.4338837	150.004364	192.7745972	225.0191345	199.6321259	193.4199677	202.8362122	191.1708984	197.0222168	164.2727051	157.0922241	191.0124359	197.3446503	188.4091797	190.1479492	197.4077606	192.8064575	228.0408325	219.4775696	250.797287	202.7271118
ANAPC5	467.6917419	421.7876892	364.2788086	494.6508789	514.4171753	475.5492554	332.1671448	428.9204102	393.2308044	438.0748901	338.2627258	476.8040771	387.4036255	370.1724854	457.0866089	356.3558655	446.1255493	451.4272156	414.9512329	405.71875	474.2715454	308.9024353	430.3287354	401.0541382	395.9222412	346.0314026	362.821106	403.604187	470.690155	342.2919922	407.2001038	405.3909607	425.0545349	381.3747559	472.445282	502.2634277	466.6034241	447.9129028	336.2827454	297.320282	407.5083008	393.0894775	411.0826111	402.5048828	503.0440674	466.4545593	468.2733765	581.4046021	359.6679382
ANAPC7	248.4889679	243.6530762	225.3179169	228.2374268	210.039856	217.4616089	147.4238739	212.1842651	183.0549622	195.3008728	173.2127075	256.7644653	201.6599121	189.7380066	224.1440277	204.3835602	257.6207581	279.0811157	204.2852173	276.0265198	259.1221313	205.9897614	240.8554077	276.5914307	167.5292969	243.2807922	251.9168243	200.325592	289.2412415	192.4006958	222.8465729	195.6286926	217.7205963	236.9710693	280.3276062	266.2389832	266.6434326	288.9978638	173.2477722	179.0167236	309.2632446	253.3616028	236.2968445	264.8811035	307.7365417	290.8449097	211.2128906	321.7519836	219.7293243
ANG	246.7356262	364.3539429	448.6021423	360.7188721	365.4871216	467.8986206	319.8095093	299.9584045	295.9896851	393.1086426	324.1304932	244.0007629	355.1318054	347.8131714	348.0198059	435.6823425	445.8627319	400.7671204	392.9356079	440.6012878	380.3916321	345.2079163	353.6447144	191.4506531	434.2648621	432.2449341	345.794342	411.2418823	274.9367065	340.604248	365.0423584	398.8334351	305.0566406	296.2343445	71.84324646	472.8286743	383.6708374	328.1906433	493.2055969	337.7547913	394.9398499	366.4089661	353.754425	232.0801544	167.394104	452.1219788	471.0479736	209.3408356	332.3207397
ANGEL1	272.5778503	228.7156525	189.0735168	178.3957214	227.3658752	193.303421	205.5434418	264.1914978	175.4895325	201.574585	185.3135376	234.3236847	185.3395538	184.780426	183.2164307	215.3940887	232.7541809	255.652298	243.3080597	218.8808289	281.6364136	194.9741821	271.5141296	290.6092529	179.7622223	205.4237823	219.0697784	234.1803741	215.8332062	226.5291443	239.7077332	200.6349335	253.0058594	238.7176666	317.3865051	279.0037842	246.1863251	313.9051514	183.0907593	172.8818817	315.6155396	222.907196	221.9543762	275.4317017	320.6792603	252.0898743	229.1997223	294.3609619	236.0157928
ANGEL2	135.5547028	115.6596298	104.6597443	101.2915039	106.6400528	132.4743652	74.69532013	114.6656876	103.6656113	105.6141815	92.33233643	133.091568	92.55205536	104.6566238	126.2950287	96.80903625	111.3075409	119.1882477	89.34431458	102.5472565	132.0842896	86.55020142	123.5213318	96.60388184	108.6720047	92.97468567	96.462883	100.8611526	127.8577728	90.08087158	111.5784531	117.0371094	113.6964874	102.4288254	140.1687164	116.1366653	116.9126663	127.8419495	94.02754211	91.51112366	111.5022812	117.1222076	111.0269775	104.1843033	120.9236298	112.5097351	119.1081696	127.5950699	106.0611496
ANGPT1	30.52587509	28.95845795	27.30702209	26.56420708	34.34703064	27.84619141	31.61927223	38.71604919	30.50721169	31.12624359	37.76895905	39.0685997	33.88545227	33.05741119	23.95867157	36.55111694	25.69981575	35.11859131	37.43607712	30.37844467	28.17778969	28.32940674	69.79893494	52.92632294	30.09253502	37.41427231	39.12834167	34.93599319	50.39514923	29.52531242	26.77882004	25.82196426	41.35676575	33.45710373	66.00805664	40.16687012	39.57819748	44.8753624	25.56417465	31.44795227	38.69329834	40.90696335	37.18202209	58.64825058	98.17313385	36.84461975	33.11292648	48.07991409	28.83259392
ANGPT2	34.69626236	36.29237747	44.84228516	34.54650879	40.11696625	35.62108994	39.69408035	39.2587204	41.18553543	40.90788269	39.94807816	33.73089981	53.1161499	39.20720673	32.02717972	80.16622925	40.85179138	42.80265808	48.06763077	49.99737549	39.38490677	36.34067535	81.17121124	219.9281921	69.25524902	73.58282471	74.07614136	55.96281052	69.15016937	56.16516876	31.58743286	36.82001495	62.0653038	47.08358765	226.4259644	45.88442612	52.52429199	82.50371552	40.21146774	40.63497925	71.27560425	85.40978241	51.05310822	86.35204315	116.7120895	70.65039825	44.02635193	122.1790466	42.61010742
ANGPT4	52.33620071	59.24416351	52.68902969	64.57791901	44.8334465	57.52381897	73.25666809	56.69561768	58.3706665	54.3880043	73.14923096	48.38945389	60.31544495	58.17721558	52.96591568	63.02959824	56.52755356	45.99227905	55.04779816	53.34148788	53.61481476	58.35964584	50.63759232	54.0186615	54.09178543	59.37551117	56.04034042	55.67142487	42.8155899	56.5733757	50.28630447	56.01557159	46.80445862	49.41645813	52.1611824	53.63038254	46.80715942	53.2378273	61.35341644	62.21902466	56.90607452	58.15999603	50.22754288	53.99342728	56.13249969	46.53009415	53.71530914	51.87561798	47.75396729
ANGPTL1	31.17788506	29.05412674	42.07556534	34.11490631	37.42289734	44.39624405	41.28775787	39.01061249	50.68866348	52.14013672	70.66020203	49.52602386	38.77699661	44.50193787	54.89950943	30.39715576	29.80865097	48.18061066	73.90470886	28.73986816	19.13838577	45.60241318	78.77050018	27.11476517	48.06824493	20.36912155	19.4366703	40.51765823	50.81951141	39.3682518	39.98358154	57.61671066	92.580513	40.78866196	32.08718872	135.4237518	50.74824524	39.62817001	32.50510025	21.94866943	44.01826859	42.87552643	61.93914032	27.90236473	31.33618546	37.06877899	39.27455521	70.04671478	26.295681
ANGPTL2	102.9655609	105.3784409	110.4578934	93.88282013	119.0989227	82.33827209	143.438446	112.5345459	131.738327	139.48526	173.4972992	105.376442	186.956192	122.9845581	108.7593689	414.7088013	128.6646118	303.3177795	282.0952148	231.7660522	153.4608459	251.9516754	905.2401123	863.6646118	260.2329712	427.3257751	233.454834	281.3414612	802.0429688	268.5496521	129.0992737	108.8662109	252.1586914	688.2289429	1361.95459	1030.330688	343.0647888	731.6625366	102.112709	188.1237183	214.6098175	395.0450745	336.4277344	780.9995117	1162.737427	423.5830994	260.5010376	718.6237183	138.1556091
ANGPTL3	11.6032896	16.07283401	13.36477661	13.37659836	14.83603859	12.80948257	14.55827999	11.49637318	12.20030975	13.45349216	13.47797298	12.87087536	12.5610981	15.69295692	14.00717831	13.98965359	14.93489552	11.29886627	14.0955143	12.56979275	11.70043468	12.73881245	14.01103115	16.31180573	14.29343987	12.59322739	20.49182701	14.77170944	13.86063671	11.9371233	12.90316105	12.73136044	11.29369164	11.84303379	11.20137691	11.09384537	13.0943718	13.66806221	13.27449512	13.21475697	12.64947891	13.44619846	12.54866791	12.91975021	10.13420677	13.99231529	12.4991293	13.2911253	16.00144958
ANGPTL4	184.5218353	369.6197815	366.6408386	221.782608	217.9419708	563.3048706	564.3777466	249.2739258	260.03479	282.664032	266.2420654	167.0318451	433.750946	404.2680664	496.7239685	191.9071808	216.1154785	297.629303	192.607193	251.2614288	117.1191101	350.9920044	141.1413422	153.0728912	445.8151245	312.056488	200.5999146	202.5313721	307.7487793	169.9949493	252.5619049	218.4338226	250.2981873	166.8817291	250.0924377	156.6848145	179.2760925	231.4456482	177.2437744	237.797699	113.8416595	166.0934906	203.3791656	394.4752197	163.0838318	227.8553925	136.3883514	217.3148804	201.9983978
ANGPTL5	11.33202171	13.16120052	12.71617889	13.76176643	18.35256386	13.16615868	15.93216324	13.37755108	13.54437733	13.74433804	14.00370026	12.8127327	13.84721565	12.26181793	15.86316299	13.74397755	12.22319412	14.46359158	14.07165146	13.4382534	13.94599915	13.85088444	11.98677254	12.54134464	14.03911686	12.01560593	17.87996864	12.53758526	14.7822113	16.35727119	12.52983475	13.78312206	12.34372711	12.41088963	11.55140781	12.6101532	14.59671497	11.93280888	17.30404282	14.68056011	14.57588863	11.68318081	13.51927853	12.07765198	11.82246208	11.8264904	14.58534718	13.78952599	15.62350178
ANGPTL6	258.2294006	216.882782	221.6013947	207.9133148	184.4749908	178.8137207	256.0563354	220.0276489	226.4358215	204.4597168	201.9899445	236.8233337	208.2052307	213.0779419	203.9915314	205.1851501	199.575058	166.9659882	192.6623535	189.6385193	188.4337158	194.2970123	147.9922028	197.2159424	238.4415588	170.9922791	167.7580261	175.9116364	172.2503815	240.1677551	217.6533051	191.9389496	198.6219025	213.771347	245.1464844	219.6672974	182.0805664	210.3260498	204.7285767	224.8141022	165.047348	228.6074524	197.8900757	204.9115143	182.2526703	148.2586517	176.8471985	160.4526367	164.8206482
ANGPTL7	24.10193253	25.59804916	27.27608871	25.56287766	27.32956505	25.48814011	31.76474762	23.45265198	23.29968834	28.33017349	28.73649025	25.80892944	30.43304062	24.01061058	25.82932472	25.43908119	24.92726135	27.08373833	26.92300606	22.68251991	24.2661705	22.73815727	27.10389709	23.26511002	25.71391869	24.81847763	24.93747711	21.11517143	29.2968502	22.36685944	27.08063507	26.82029152	27.41904068	23.93951797	24.80386162	30.30114746	23.81839561	28.49687958	24.70214462	28.43198967	28.65186501	23.23988914	25.71191216	23.5690918	21.55171394	27.41882133	24.98523712	24.68099403	23.60975647
ANK1	76.27671814	71.9464798	62.78580856	68.99334717	56.9177742	58.50629807	91.4542923	69.98607635	67.19055939	65.2951889	77.88484192	72.04013062	73.08294678	67.2570343	67.64945984	70.89966583	73.61854553	72.98522186	72.36651611	90.70024872	54.32453537	66.83198547	64.30516052	113.2705002	68.69075012	77.7744751	88.18310547	65.85145569	112.2828369	75.15666199	68.38452911	58.14587021	57.55640411	103.7013245	119.9610138	78.47186279	74.44503021	137.161087	91.75879669	71.84329987	78.43515778	70.30887604	66.30835724	92.7569046	114.1122742	88.74576569	69.75301361	73.11280823	52.54621124
ANK2	82.27741241	63.85551071	41.93595123	36.70256042	52.02957153	33.8685379	47.98113632	86.29297638	61.14773178	51.85095215	69.12338257	82.78809357	57.53995132	60.87907028	50.54799271	43.31389236	38.11364746	56.94018936	53.25313187	43.00710678	35.93523407	45.06293869	106.2438354	51.84677505	61.03185272	39.16138077	45.10793686	39.51686096	67.31278229	56.94300079	61.65910339	48.77059937	80.71974945	61.09334564	70.86171722	78.42494965	63.83016205	64.7171936	43.53574753	44.55179214	69.20924377	71.18613434	68.7647171	48.3960228	73.67951965	58.35632324	62.95285416	76.68237305	45.77425385
ANK3	204.0755005	205.9002838	223.2927551	228.4919281	244.2904663	264.456604	182.730011	207.6065063	235.095871	269.6804504	222.5507813	151.5709381	212.6509552	231.6533813	294.1868286	223.0373535	159.2287445	202.6099396	149.1477661	181.4451447	163.8247375	149.5594482	190.0582733	99.75202942	241.3670807	169.3145905	155.2916412	201.0641937	188.5310516	175.3363037	194.9062653	242.8866577	192.7318878	139.1670074	109.9745865	214.405777	215.7622528	123.6251373	210.3518829	169.7962646	209.985321	185.5938873	214.1153564	101.0489349	115.9483566	196.8848724	192.4980469	167.8682556	223.8384247
ANKAR	53.38196564	52.6145134	33.48949432	39.61646271	51.74517822	47.48078156	27.5519371	53.52822876	45.09275818	41.96577835	44.5820961	53.29645157	39.53596878	45.40042114	59.84601212	46.79954529	40.7314415	42.3945694	42.42478943	38.71910858	48.12991333	40.86467361	50.61181641	39.44172287	42.76773071	36.3278389	36.58892059	39.88311768	48.29019547	48.56110001	49.13545609	53.1463356	55.3823967	38.83281708	40.58084106	47.36759186	49.09421921	40.10432434	43.20563507	56.34196472	53.00965118	47.23095322	52.8764534	39.71253586	38.75434494	45.77617264	47.01024628	42.46894455	43.2074585
ANKDD1A	105.9771576	82.09970093	84.33299255	92.34653473	66.13072968	63.02722168	114.951622	80.9131012	90.53733063	75.10191345	91.07740021	80.48771667	87.58216858	102.4942474	78.28131866	75.32736206	95.34526825	78.01544189	94.8951416	84.55820465	88.42720032	95.18193054	91.47956085	96.38970184	102.5791779	104.1343002	92.52270508	84.98091125	87.4471817	88.88586426	73.88219452	80.91897583	91.22263336	86.87067413	106.579216	77.15284729	79.95626068	90.53529358	85.45838928	78.45719147	88.61032867	79.04124451	86.09737396	92.88405609	99.76203918	66.30166626	91.11756897	94.62437439	76.25090027
ANKDD1B	27.90076447	31.47837448	35.90247345	35.90069199	29.19906044	31.19571877	39.30065536	33.01714325	36.41573334	32.51963806	32.07282639	28.38725853	41.34906769	34.20700836	31.32639313	37.49146652	32.05265808	34.39365005	37.42148209	25.53511429	76.88101196	29.47079849	36.43288422	33.55992126	42.06958389	37.00039673	39.1254158	27.41342926	34.35746765	31.43825912	34.1158638	31.68429565	35.98938751	31.66792488	31.44039726	30.67305374	33.60520172	28.21720314	53.46853638	29.92036819	36.87527084	37.56608582	34.32471466	31.02711868	27.51896095	30.84745789	51.70098114	29.51542664	27.07284355
ANKEF1	118.0826492	142.7603149	137.9531555	275.3229675	231.7458496	219.3318024	107.506134	116.9656754	109.4073715	182.3401184	215.5496216	83.23429871	150.1719055	115.2786026	176.1639709	94.76389313	112.3202667	103.8045425	91.61534119	128.3173981	109.4367065	115.7726669	100.1261139	109.1108017	146.9443359	92.76276398	124.1729279	111.0922546	158.5950012	74.40029907	95.71692657	147.515152	79.43519592	77.18623352	64.09216309	121.5291061	124.1020279	105.8839874	92.21875763	83.41395569	111.489151	119.0893555	104.1400452	83.55489349	99.83332825	121.8761292	112.599205	119.4519119	105.2851028
ANKFN1	23.45194244	34.13153076	31.12618256	29.99744225	33.78067398	33.04948425	40.3762207	36.02610779	35.49464035	33.42470551	31.63850212	27.30766106	33.8227005	51.19050217	32.74942398	36.25971985	34.96845245	29.77910995	29.33550262	32.46271515	22.74164009	28.0875473	37.36508179	29.95034981	35.33752441	27.7376976	34.83428192	42.71910858	33.27003479	28.95560646	48.01270676	35.79005432	29.81778526	30.69394112	21.68368149	36.83605194	33.48025131	28.00547791	53.55563354	35.90443802	31.86845016	29.70803642	30.96884155	25.64575195	25.45532799	28.25732994	35.85281372	24.65431786	31.80183792
ANKFY1	251.7371979	289.136322	257.4859314	253.8808289	279.9822388	282.6209717	289.3677368	279.0448914	264.7395325	273.8679199	270.2305908	252.2025299	312.6619263	299.9096985	312.526001	313.2102051	332.7124023	316.6875305	256.386261	316.4630737	297.8467712	265.2559509	319.0431519	329.2107544	347.9989014	350.7646484	321.9888306	299.181366	371.8350525	263.4538269	237.1448364	253.3346405	268.8389282	295.6306763	308.6094666	286.1165466	314.8965759	348.5595398	309.893219	292.2001038	344.3084106	352.4877319	300.9817505	364.0391846	380.3386841	402.7477112	288.0073242	427.8243103	320.3319702
ANKH	516.3317261	648.8203735	592.7047729	844.1849365	821.6044312	809.5822144	653.321167	545.8997803	655.4221191	644.3258057	731.7637939	417.8730164	498.3236084	402.0812988	530.446228	525.0592651	331.8112793	516.1281128	385.2117004	357.7921143	592.0979614	416.1520996	454.8466797	278.414856	517.7365723	293.5785522	305.1824036	387.8452148	328.9232178	428.4446411	525.6331787	525.8314819	377.7475891	322.1543884	214.8512726	511.2340698	518.4747925	317.0220337	399.6611938	367.197937	411.9811707	382.0801086	386.523407	226.8088837	296.7470093	341.9675903	406.4429016	298.9984436	416.332489
ANKHD1	487.9780884	554.9401245	447.4104309	440.1342468	478.3161926	480.9010315	419.0601196	509.4856262	493.9683838	454.0354309	497.0991516	473.7308044	502.9523621	535.0557251	535.7460938	467.4674683	448.4637146	490.2019043	425.515686	446.4920044	508.6230164	453.3756409	494.8623657	398.5321045	461.9057617	443.4003906	477.9689941	494.1321106	481.0316162	430.3855591	453.1545105	508.9268799	485.3786621	455.5186768	488.3236389	441.7262878	477.6452942	495.8053284	496.9312439	547.0140381	528.4714355	476.8106384	463.7683411	472.9147034	481.0086365	501.8274231	486.5012512	558.1785889	544.6304321
ANKIB1	690.2442627	745.2068481	696.2524414	778.4678955	872.6871948	759.5789795	558.6810303	738.0499268	720.2778931	811.461792	720.4477539	679.3527832	724.1573486	647.6286621	820.9717407	716.6583252	642.4059448	681.2108765	556.6933594	585.5502319	652.3994141	579.3970337	778.6900024	621.9825439	813.8782349	711.4993896	691.4853516	658.1047974	840.9915771	560.9515381	707.4746094	703.625061	585.1768799	524.8536987	608.1434937	718.2357788	754.6495361	657.3352661	574.5551758	571.7719727	718.5186768	701.0683594	691.9749756	670.5131836	788.6690674	771.9484253	728.1716919	792.6673584	735.3141479
ANKK1	98.79676056	94.51637268	105.0858307	99.26889801	100.9225464	89.88964844	121.2933044	112.1679001	91.53955841	91.9308548	103.940979	94.86349487	93.07671356	111.1430817	98.66636658	98.89553833	91.60404205	93.96793365	112.3274536	86.93587494	101.1992111	105.989975	97.60659027	102.905365	107.2777252	114.4250259	95.92658997	94.83626556	95.9854126	98.04296112	105.4760361	104.3342438	97.12702942	104.8083038	97.33657074	96.94321442	84.25776672	86.9156189	126.8544998	99.73275757	85.55702209	90.86318207	95.58446503	95.15265656	94.81671906	79.33931732	90.020401	89.90089417	101.6567383
ANKLE1	87.30919647	106.8572464	100.3099518	117.4780807	67.90066528	75.09706116	117.2164459	83.96300507	110.8672256	84.48806763	119.9078903	100.6958847	93.16870117	96.38011169	80.76335144	71.22454071	78.07081604	79.70110321	94.6140213	67.94186401	82.61253357	81.39968109	73.60739899	91.30729675	90.21725464	100.268425	75.54820251	88.13261414	66.09382629	87.18392181	93.25682831	90.69581604	77.22181702	90.96652985	129.102829	83.41318512	69.44301605	102.7392044	92.18486023	105.0924911	83.84720612	93.3298645	84.91162872	92.86978149	102.5659714	64.41885376	95.35561371	85.49598694	79.56287384
ANKLE2	464.5001831	436.12677	470.378479	397.4064941	452.6589355	405.3704529	391.5003662	394.9921265	339.3022461	401.7745361	445.3814087	454.5687561	404.1578979	358.0840149	341.8754272	388.2904663	451.0235901	451.7050476	368.5163879	430.7437744	403.033844	565.0877075	427.4921875	413.809906	382.4062195	474.3256836	416.6627502	390.305603	424.8934937	443.8405151	431.4784851	432.641571	382.8763733	474.9282837	563.3156738	384.0452271	398.2830505	455.1001587	380.5093079	457.8426208	411.6747131	484.7492981	401.8517151	446.3842468	432.1656799	435.5983582	465.3735352	490.3244629	381.8456116
ANKMY1	147.2353668	148.1299744	150.4790802	145.3484497	144.0438538	126.9431381	198.3498077	140.451889	169.449295	155.0298615	158.9119415	142.4798431	158.8215637	156.9700165	166.0232086	155.7322845	129.3899078	131.146698	138.167984	117.5769424	130.8619385	151.6812592	133.515976	132.2576752	151.8864594	154.4548187	119.906723	146.79422	131.1260681	161.1034088	135.9247437	159.6099396	141.103302	147.9797058	166.134552	119.0124969	122.4861298	122.4381638	126.3785706	147.2519684	122.7203827	128.2247467	134.9478455	133.2081451	134.1733093	131.840744	131.2772369	136.1047363	162.3576813
[truncated: 22,635 more rows]
[truncated: 28 more columns]
