# Supplementary material for: Regulation mechanisms of disulfidptosis-related genes in ankylosing spondylitis and inflammatory bowel disease
Source: Front Immunol. 2024 Feb 16;15:1326354. doi: 10.3389/fimmu.2024.1326354 (PMC10904683; doi:10.3389/fimmu.2024.1326354)
Supplement: Supplementary Data 2 — 3 datasets related to the diseases from the GEO database (https://www.ncbi.nlm.nih.gov/geo/). [file DataSheet_2.zip › Supplementary data 2/06.exp_GSE16879.txt]

	GSM364627	GSM364628	GSM364629	GSM364630	GSM364631	GSM364632	GSM364633	GSM364634	GSM364635	GSM364636	GSM364637	GSM364638	GSM364639	GSM364640	GSM364641	GSM364642	GSM364643	GSM364644	GSM364645	GSM364646	GSM364647	GSM364648	GSM364649	GSM364650	GSM364651	GSM364652	GSM364653	GSM364654	GSM364655	GSM364656
A1BG	5.32912359629157	4.51727569320958	4.37155886261196	4.34340782229781	5.41616416473313	5.13750352374993	4.25550073314839	5.96809075204526	5.19377174339668	3.43295940727611	5.34695688937888	5.27426166125705	4.49185309632967	5.25550073314839	4.94016675048282	4.49185309632967	5.5668151540109	4.93545974780529	5.19770815795585	5.51727569320958	4.36457243229586	4.39231742277876	6.05961485629722	5.24792751344359	6.71287086768991	5.64385618977472	5.79960542245267	4.84799690655495	5.1333991254172	5.34340782229781
A1BG-AS1	2.70043971814109	3.47248777146274	3.26303440583379	2.48542682717024	3.83794324189103	2.16992500144231	1.96347412397489	3.33628338786443	2.48542682717024	3.29278174922785	3.18586654531133	2.60880924267552	3.35049724708413	2.29278174922785	2.67807190511264	2.32192809488736	1.72246602447109	2.90689059560852	3.0703893278914	3.90689059560852	3.0703893278914	1.88752527074159	2.72246602447109	2.48542682717024	5.29278174922785	2.4594316186373	2.48542682717024	2.94485844580754	2.48542682717024	2.53605290024021
A1CF	9.6912200765674	9.66231233034276	9.74517009086102	10.6169163625788	10.2345779597846	10.7922209110847	9.45573818599339	9.51195026969001	9.3271034862193	9.5401280385821	9.60418254689794	8.98498801863518	9.39360496863922	9.20089860503844	8.47775826644389	9.06474276475026	8.01402047031493	8.28262513419167	9.45265308600623	7.55228483994351	9.40514146313634	10.0800180290892	7.75955534320631	8.16289479937478	6.43962313755712	8.5184564558243	9.25313836969129	8.87590290312484	9.20847824221171	9.18239435340453
A2M	5.74416109557041	5.50462039240355	5.36106648879432	6.64673869830785	5.92362461136832	4.93073733756289	4.33628338786443	6.43629511983936	5.05311133645956	5.48220292629596	5.94251450533924	4.46597446450407	5.51412226017071	4.97269265400426	5.16992500144231	5.09169983413681	5.36806987653208	5.04001567884788	4.32912359629157	5.58195375084882	5.4093909361377	5.24792751344359	5.02236781302845	6.21723071622067	5.32912359629157	5.62935662007961	5.76818432477693	5.28909670241999	2.82781902461732	5.79181407116183
A2M-AS1	4.46597446450407	5.53605290024021	4.54843662469604	4.35755200461808	4.82273014794452	4.68929916053589	3.68929916053589	5.62643913669732	3.68929916053589	4.39917109381982	4.29278174922785	5.12928301694497	4.47248777146274	5.82527683005487	3.68929916053589	4.11270013274936	4.67807190511264	4.16992500144231	3.70043971814109	5.41278152533848	4.82781902461732	4.31469652565629	4.47248777146274	4.73876783680019	5.48864353985378	5.39231742277876	4.17791779219584	5.04001567884788	5.04875931191986	4.8923910259134
A2ML1	4.57288966842058	4.16188768237689	4.01792190799726	5.3110671022556	5.14159627838382	5.3110671022556	2.48542682717024	2.88752527074159	4.69488019279919	2.82781902461732	3.84799690655495	4.24031432933371	2.82781902461732	5.1333991254172	4.51096191927738	2.53605290024021	4.8923910259134	3.16992500144231	4.60880924267552	1.26303440583379	4.83289001416474	1.43295940727611	4.43295940727611	3.15380533607904	4.78135971352466	3.91647664443772	4.27798474729977	4.54225804976692	5.3110671022556	3.15380533607904
A2MP1	5.08321336824898	3.94485844580754	3.8972404255748	4.72246602447109	5.08746284125034	4.16188768237689	3.97269265400426	2.8073549220576	2.03562390973072	4.43295940727611	5.71149490665009	4.41953889151378	5.15380533607904	5.00898878322726	4.06177619758669	1.76553474636298	1.63226821549951	4.27052894238072	1.8073549220576	2.60880924267552	1.72246602447109	3.83794324189103	4.97269265400426	4.86294724802092	5.19377174339668	1.96347412397489	5.0574502721839	4.87282875953489	1.43295940727611	3.62058641045188
A4GALT	4.19377174339668	2.88752527074159	3.64385618977472	3.877744249949	4.49825086752783	4.84799690655495	3	4.84297883178833	4.15380533607904	3.74416109557041	4.70043971814109	5.40599235967584	5.70873904135958	3.05311133645956	3.65535182861255	3.39231742277876	5.32192809488736	4.19377174339668	5.18586654531133	4.67807190511264	4.24031432933371	2.4594316186373	5.16591193893569	5.29645740737124	6.00225245173138	5.68650052718322	5.22496636500027	4.87282875953489	4.24031432933371	4.05311133645956
A4GNT	5.48864353985378	5.76022094646651	4.6724253419715	4.20163386116965	4.73876783680019	5.29645740737124	5.03562390973072	5.12928301694497	4.16188768237689	2.70043971814109	6.72655877910497	3.79701297783614	4.22496636500027	5.18982455888002	5.27426166125705	4.85299758761332	4.63807383718072	1.37851162325373	4.85299758761332	4.72246602447109	5.20554891117303	1.67807190511264	5.01792190799726	4.61470984411521	2.20163386116965	5.61176256006487	5.16188768237689	3.39231742277876	3.12101540096137	2
AA06	5.68088692071969	5.21334728173344	5.8972404255748	6.05528243550119	5.70597790168252	5.64673869830785	4.81249822533356	5.83794324189103	5.03121873061072	4.34340782229781	6.12101540096137	5.47897180503294	5.35402893805439	5.92599941855622	5.36106648879432	3.99095486039699	5.44956137461324	5	4.06177619758669	4.95419631038687	4.27798474729977	4.72246602447109	5.10013667128545	5.92124588858559	5.88752527074159	4.56071495447448	5.10433665981474	3.78659636189081	2.65535182861255	5.17392693199981
AAAS	5.8923910259134	4.49185309632967	6.03342300153745	4.8972404255748	5.84549005094437	6.41953889151378	7.05093696522523	6.39403389536778	5.66106547980695	6.43462822763672	5.97039353791468	6.59395128394841	5.20163386116965	6.25550073314839	5.97727992349992	6.92599941855622	6.18388345903223	6.63517394667492	2.48542682717024	6.59842476052772	5.65248649491816	6.876516946565	6.23840473932508	6.58345891013077	7.21140163741847	5.6724253419715	6.14771372235215	6.17192735435346	5.83794324189103	6.57440430902258
AACS	8.6560672737256	9.06177619758669	8.93221475196838	8.73335434061383	8.95506864440976	8.0703893278914	8.98441845880114	8.64241277290506	8.62643913669732	8.92184093707449	8.4590217038623	9.02486262686334	8.71321465299855	8.59656249740495	8.59021276140836	8.44542875923832	8.3566720442121	9.04412085578327	8.42836017270429	8.45984141697577	8.68929916053589	9.36216301164173	8.6906964439777	8.39746072605472	8.50541460934675	8.60362634498619	8.19278595925113	8.77181956789831	8.31786479839195	8.39489136644259
AACSP1	2.86789646399265	3.21723071622067	2	3.70043971814109	2.4594316186373	2.92599941855622	3.41953889151378	2.82781902461732	2.37851162325373	3.74416109557041	3.77610398807316	4.39231742277876	4.78135971352466	3.16992500144231	0.678071905112638	3.71149490665009	3.74416109557041	2.60880924267552	0.925999418556223	4.35755200461808	2.82781902461732	2.56071495447448	4.43962313755712	4.52356195605701	3.92599941855622	1.13750352374994	1.13750352374994	3.57288966842058	3.92599941855622	1.84799690655495
AADAC	4.59693514238723	2.72246602447109	5.10013667128545	2.78659636189081	2.60880924267552	4.77610398807316	3.63226821549951	7.12722055048807	5.22881869049588	7.84737060090548	4.49825086752783	5.3110671022556	5.78659636189081	4.80219321694183	6.85049941375812	3.05311133645956	5.40599235967584	7.0574502721839	8.53099149023663	2	3.53605290024021	3.64385618977472	3.8073549220576	5.93781516880342	4.14567745519564	4.68929916053589	6.38543103719352	4.14567745519564	2.84799690655495	3.23266075679027
AADACL2	3.78659636189081	3.43295940727611	3.95419631038688	4.37851162325373	2.58496250072116	2.96347412397489	3.79701297783614	3.36457243229586	3.27798474729977	0.925999418556223	2.29278174922785	3.81762325751143	2.40599235967584	1.76553474636298	1.13750352374994	1.0703893278914	3.24792751344359	1.20163386116965	2.16992500144231	1.13750352374994	0.84799690655495	1	1.13750352374994	0.84799690655495	3.877744249949	3.21723071622067	0.84799690655495	3.18586654531133	2.8073549220576	3.65535182861255
AADACP1	5.84549005094437	5.62643913669732	5.71149490665009	6.25361115194717	5.39917109381982	6.25361115194717	3.03562390973072	3.29278174922785	5.03121873061072	4.27052894238072	5.22110372536788	6.40258575823259	5.91647664443772	4.32192809488736	4.83289001416474	5.09592441999854	4.49185309632967	3.60880924267552	7.54766574835342	4.82273014794452	3.99095486039699	2.67807190511264	5.59395128394841	5.64673869830785	2.20163386116965	2.53605290024021	6.49024921062709	5.59991284218713	2.26303440583379	5.83541884047548
AADAT	2.29278174922785	5.32912359629157	3.62058641045188	2.78659636189081	4.31469652565629	5.12515513132229	5.57591736111815	5.08321336824898	5.71699089440494	3.43295940727611	4.08746284125034	5.48542682717024	5.40599235967584	5.16992500144231	5.65248649491816	5.38887833881199	6.02680005934372	4.84799690655495	4.877744249949	3.03562390973072	5.38887833881199	5.24031432933371	5.2667865406949	5.91647664443772	4.91169158187234	4.90689059560852	6.04439411935845	5.15380533607904	4.93073733756289	5.27052894238072
AAED1	5.4594316186373	4.38543103719352	2.48542682717024	2.96347412397489	4.90207357931074	5.04439411935845	5.44625622988956	6.56224242422107	5.99548451887751	5.87282875953489	6.27798474729977	6.52669484554198	4.16188768237689	7.1106138055009	7.33449676839042	7.27426166125705	6.7983097824546	7.75622271284729	6.74819284958946	8.10956950937069	6.14974711950468	6.86913111964429	7.31288295528436	7.68509917200661	7.45450493755737	6.49825086752783	6.42961596420174	7.10013667128545	6.52356195605701	6.55458885167764
AAGAB	5.90207357931074	7.29829173062012	7.04875931191986	6.04875931191986	6.76553474636298	6.88996019965864	7.27519333390221	4.57288966842058	7.29553937040683	6.57288966842058	6.95419631038687	5.94485844580754	4.64385618977472	5.95419631038687	6.2364926183813	6.33091687811462	7.09064175191785	6.94016675048282	6.24982454861618	5.0746766862945	6.43796008833447	6.16188768237689	3.97269265400426	6.94953493301701	3.65535182861255	6.71011763204345	5.68929916053589	4.46597446450407	5.84549005094437	4.12928301694497
AAK1	7.62789861587175	7.86727873970966	7.50858711208948	8.21577565302028	8.57893871309339	8.07521171134824	8.28540221886225	8.38715571766298	7.8820316083521	7.75488750216347	7.83099048124926	7.99378756313484	8.26772305162742	8.7128708676899	7.35755200461808	8.52042224852645	7.68509917200661	8.09434164963584	7.83541884047548	8.39403389536778	6.90207357931074	8.41658643754191	7.78070379396761	7.83352263642477	7.68790052248075	8.28678875913321	8.01457846492289	8.36763315939816	8.23074100262691	7.71011763204345
AAMDC	4.47897180503294	4.20163386116965	3.49825086752783	4.64961545906341	3.33628338786443	4.90207357931074	1.96347412397489	3.47248777146274	2.03562390973072	4.32912359629157	1.92599941855622	3.76553474636298	5.66391384211598	4.54225804976692	4.23266075679027	1.72246602447109	4.16188768237689	4.43962313755712	3.58496250072116	3.93545974780529	1.20163386116965	4.47248777146274	3.68929916053589	1.63226821549951	2.23266075679027	3.84799690655495	3.40599235967584	2.35049724708413	5.28909670241999	2.53605290024021
AAMP	8.64385618977473	8.43504513127809	8.28123458464702	9.36347773989878	8.92065059456398	8.76188361236552	8.89542381038297	8.80445373565528	8.44086916761087	8.61286849729104	8.67630972700068	8.85860271245712	8.62095290227168	8.02292258905563	8.70804925170222	8.04875931191986	8.7515440590891	8.86758763491283	8.76088624278491	8.61360531806338	8.77280941016073	8.86170728658586	8.64781815592715	8.78855521492886	8.99322146736894	8.57061472176119	8.46147944728616	7.77807712953536	8.47126876417358	7.89542381038297
AANAT	2.72246602447109	2.32192809488736	1.32192809488736	2.29278174922785	1.58496250072116	1.63226821549951	1.43295940727611	2.26303440583379	2.58496250072116	2.67807190511264	4.66106547980695	2.94485844580754	2.88752527074159	1.72246602447109	5.44625622988956	1.92599941855622	1.20163386116965	3.01792190799726	2.51096191927738	2.92599941855622	1.84799690655495	2.56071495447448	1.32192809488736	2	5.6409679104499	2.0703893278914	4.8073549220576	4.20163386116965	2.56071495447448	1.37851162325373
AAR2	7.78463484555752	7.19869058566892	7.34961297182452	7.22013644739608	7.6560672737256	7.77478705960117	7.34961297182452	7.94485844580754	7.5298209465287	7.54920708935568	7.22496636500027	7.16791986555194	7.85611423397746	7.68369645430652	7.63952159951083	7.74079267227768	6.90086680798075	7.08214904135387	7.26303440583379	7.89784545600551	7.73674015545321	7.55382125653269	7.68790052248075	7.84674402324487	7.62935662007961	7.20945336562895	7.35931031689044	7.66533591718518	7.56224242422107	7.46025109894385
AARS	8.89087223954207	8.71115071124326	8.59544398458948	8.81313985089045	8.6409679104499	8.62753388447279	9.09064175191785	9.0405637111587	8.91826695909256	8.92362461136832	8.80283944093511	9.06339508128851	8.95390541512611	9.27519333390221	9.20285845596425	8.76652890859886	9.23935985027747	9.21383328309929	8.54109661534952	9.59674883192776	8.8607766156316	9.32912359629157	9.30332412685951	8.95448714700532	9.68527441586238	8.8835597252632	8.71699089440494	9.35931031689044	8.8325735989774	8.91826695909256
AARS2	3.60880924267552	4.16188768237689	6.17592374206376	4.27052894238072	5.09592441999854	4.4594316186373	5.69209237542757	3.58496250072116	5.78920757534734	6.00450139223494	3.12101540096137	4.80219321694183	5.1333991254172	5.42290574261218	4.85798099512757	2.70043971814109	5.72519581722666	3.71149490665009	5.08746284125034	5.43295940727611	3.26303440583379	3.48542682717024	3.15380533607904	4.36457243229586	3.62058641045188	3.35049724708413	5.14567745519564	5.84549005094437	3.32192809488736	3.73335434061383
AARSD1	6.90568784852686	6.86789646399265	7.09381367340273	7.71149490665009	7.28169825009883	7.58796498888268	7.19672506078603	6.75355105460065	6.87405920314115	6.86170728658586	7.31650781910311	7.18487534290828	6.73470962022584	5.87528859822269	6.9413411054853	6.33806779754262	7.49425558654498	7.39489136644259	7.10223819393074	6.85049941375812	7.13134253912326	6.78135971352466	6.55612281784117	6.48381577726426	6.61470984411521	7.13442632022093	6.52042224852645	6.92481250360578	6.57742882803575	6.4093909361377
AASDH	7.13442632022093	7.21626083716506	7.42290574261218	7.02458563827827	7.01010845347429	6.88264304936184	6.97269265400426	7.02125762056052	7.03672310600552	7.20847824221171	7.33360262826828	7.53915881110803	7.16691625156997	6.92955431573285	7.3931759143488	6.46270675067016	7.51412226017071	6.25550073314839	6.72109918870719	6.71011763204345	7.60659028037053	6.6724253419715	7.22881869049588	7.00225245173138	7.56833618213375	7.24317398347295	7.14261765544658	6.96809075204526	7.33539035469393	6.90327934205614
AASDHPPT	8.6646250548693	8.97010589061218	8.71218305120923	8.55497249615294	8.75555526197214	8.47654370621426	8.75555526197214	8.71561885907482	8.28493974248679	8.66888498426625	8.53993424517179	8.70632333327543	8.91019298919486	9.22376040067285	9.05609575603812	9.13878375725385	9.02652344251977	8.71836162613836	8.72485487546899	9.40535423432483	9.36282052553426	9.1423623789634	9.26842503609065	9.01931272565139	9.81954046050572	9.17567429189613	8.50977500432694	9.39574832817903	8.95128471496697	8.97670731184688
AASS	1.37851162325373	3.77610398807316	4.02680005934372	4.17791779219584	4.98641093525204	4.79701297783614	4.33628338786443	2.56071495447448	5.22496636500027	3.01792190799726	2.67807190511264	1.58496250072116	4.88264304936184	4.37851162325373	2.03562390973072	3.37851162325373	4.62058641045188	3.6667565918848	4.57893871309339	5.0746766862945	5.52356195605701	5.35049724708413	4.91169158187234	4.81762325751143	5.02680005934372	4.45285896471381	4.66106547980695	3.72246602447109	5.17392693199981	4.46597446450407
AATF	7.83289001416474	8.26021388677142	8.59058704991503	7.97154355395077	7.91587937883577	8.16942397867607	8.41658643754191	8.35974956032233	8.08268130295035	8.34340782229781	8.10800164646591	8.24079133216196	8.27146302790437	7.75421943313514	7.8923910259134	8.00450139223494	8.30469355747101	8.3562318626554	8.13134253912326	7.91647664443772	7.97956810009519	8.69905184401685	8.09381367340273	8.47856740557945	8.57780644747015	8.42038134119664	7.31560245663795	8.49745269597724	7.9086928382425	8.3518226445507
AATK	7.93899143877554	7.5909612413426	7.51254295509686	7.16188768237689	6.22689381357139	7.03562390973072	7.42374622911477	7.7279204545632	6.9898202201176	7.6724253419715	7.33449676839042	7.45038647903429	5.96578428466209	6.39574832817903	7.16490692667569	7.07681559705083	6.57440430902258	6.59842476052772	7.4667902378031	7.20359271420771	6.28169825009883	6.01792190799726	7.84046323386954	7.91767043436176	7.43712784427281	8.00056344271011	6.8592241619782	7.05636676102453	6.23840473932508	6.41447383643093
AB074162	3.41953889151378	2.82781902461732	2.96347412397489	2	2.20163386116965	1.8073549220576	3.40599235967584	1.72246602447109	2	1.8073549220576	2.13750352374994	4.22496636500027	2.58496250072116	3.30742852519225	2.20163386116965	3.13750352374994	4.81762325751143	2.40599235967584	1.20163386116965	1.8073549220576	1.32192809488736	1.84799690655495	1.84799690655495	1.72246602447109	1.67807190511264	2.63226821549951	1.88752527074159	1.88752527074159	2.40599235967584	1.63226821549951
AB488780	5.97039353791468	6.86913111964429	6.44294349584873	6.35402893805439	6.43462822763672	6.50143914515887	6.32553033156756	6.16591193893569	5.75221336786514	5.49505552836802	6.7839804136838	5.94251450533924	5.84046323386954	6.08746284125034	5.92124588858559	5.51096191927738	6.09803208296053	6.05961485629722	6.21529030565123	6.29094040240368	6.18388345903223	5.31469652565629	5.94016675048282	6.26303440583379	6.60733031374961	6.2460279805281	6.17192735435346	5.98185265328974	6.36282052553426	5.68369645430652
ABAT	6.4594316186373	6.42961596420174	5.82017896241519	7.3264294871223	6.77478705960117	6.00674683244058	5.84799690655495	6.4643415327611	3.13750352374994	5.99322146736894	6.5713734359732	5.32912359629157	5.57591736111815	5.24031432933371	5.94719858426206	3.43295940727611	4.46597446450407	4.85299758761332	5.85549144310187	4.95884267524324	5.10852445677817	4.62643913669732	5.0746766862945	5.48220292629596	5.62058641045188	5.91408609701272	3.64385618977472	5.03562390973072	2.60880924267552	4.77082904603249
ABCA1	2.35049724708413	2.86789646399265	2.70043971814109	3.8073549220576	2.10433665981474	1.88752527074159	1.32192809488736	1.88752527074159	2.10433665981474	2.37851162325373	2.60880924267552	4.71149490665009	2.90689059560852	2.43295940727611	2.16992500144231	1.76553474636298	1.84799690655495	1.32192809488736	2.35049724708413	2.29278174922785	2.40599235967584	1.53605290024021	1.0703893278914	2.37851162325373	1.88752527074159	2.88752527074159	2	2.32192809488736	2.88752527074159	1.48542682717024
ABCA11P	5.92124588858559	6.22110372536788	6.32912359629157	5.71424551766612	6.38887833881199	6.25361115194717	6.01122725542325	5.67807190511264	5.61176256006487	5.79960542245267	5.80477637795583	6.02680005934372	6.34872815423108	5.62351574149055	5.48220292629596	4.96809075204526	5.21334728173344	5.24792751344359	5.4093909361377	5.71424551766612	5.48220292629596	6.11270013274936	5.3110671022556	6.4757334309664	5.21723071622067	6.32912359629157	5.49505552836802	5.24031432933371	5.81249822533356	5.82781902461732
ABCA12	4.5298209465287	3.48542682717024	1.72246602447109	4.41953889151378	3.63226821549951	2.58496250072116	6.18982455888002	4.97727992349992	8.47654370621426	8.35049724708413	8.65963918701565	7.3389591754152	6.32192809488736	7.37503943134692	6.21140163741847	7.90086680798075	8.22881869049588	7.37851162325373	7.24792751344359	5.60584986719498	8.18437948621294	5.82273014794452	6.88508622529017	7.71630503984442	5.32553033156756	7.67101024127845	5.78659636189081	7.68229237143083	7.16992500144231	7.57969306345875
ABCA13	0.584962500721156	0.765534746362977	4.08746284125034	1.20163386116965	0.765534746362977	2.90689059560852	1.67807190511264	3.0703893278914	3.8972404255748	3.57288966842058	1.37851162325373	1.13750352374994	3.51096191927738	2.56071495447448	0.678071905112638	4.24031432933371	1	3.15380533607904	3.63226821549951	1.20163386116965	3.76553474636298	2.76553474636298	0.678071905112638	1.58496250072116	3.12101540096137	3.39231742277876	4.08746284125034	0.678071905112638	4.23266075679027	3.29278174922785
ABCA17P	2.4594316186373	4.64385618977472	5.00898878322726	1.92599941855622	2.63226821549951	3.98185265328974	3.05311133645956	4.62058641045188	4.49185309632967	4.12101540096137	3.15380533607904	4.39231742277876	4.24792751344359	5.10013667128545	3.95419631038688	2.63226821549951	4.83289001416474	4.0703893278914	3.8073549220576	3.74416109557041	3.37851162325373	3.72246602447109	4.98641093525204	4.27052894238072	4.05311133645956	3.90689059560852	4.11270013274936	4.39231742277876	2.84799690655495	3.27798474729977
ABCA2	3.67807190511264	3.43295940727611	1.63226821549951	3.36457243229586	1.92599941855622	2.03562390973072	2	3.48542682717024	2.0703893278914	2.92599941855622	2.86789646399265	3.15380533607904	2.67807190511264	1.72246602447109	2.60880924267552	1.0703893278914	1.32192809488736	1.0703893278914	2.43295940727611	1.43295940727611	2.23266075679027	1.0703893278914	1.58496250072116	2.48542682717024	1.8073549220576	1.72246602447109	2.78659636189081	1.53605290024021	3.08746284125034	2.8073549220576
ABCA3	4.5298209465287	4.96347412397489	3.05311133645956	4.36457243229586	4.57288966842058	2.92599941855622	2.98185265328974	5.89481776330794	5.25550073314839	5.39574832817903	3.90689059560852	5.12515513132229	3.65535182861255	5.3819754785573	4.54843662469604	5.71424551766612	2.51096191927738	3.0703893278914	5.14159627838382	4.93073733756289	3	2.35049724708413	5.71424551766612	5.97727992349992	3.33628338786443	4.26303440583379	4.31469652565629	2.76553474636298	3.70043971814109	5.65248649491816
ABCA4	4.03562390973072	5.01792190799726	1.32192809488736	1.43295940727611	2.20163386116965	3.67807190511264	1.88752527074159	2.13750352374994	3.30742852519225	1.53605290024021	2.98185265328974	3.82781902461732	2.23266075679027	4.39917109381982	2.32192809488736	4.37155886261196	1.13750352374994	2.0703893278914	1.0703893278914	4.69488019279919	4.18586654531133	3.4594316186373	2.43295940727611	4.63226821549951	2.0703893278914	4.20945336562895	2.23266075679027	0.925999418556223	2.23266075679027	1.92599941855622
ABCA5	9.40811740799184	9.73792331588344	9.02624677264819	8.61065577440193	9.39874369193819	9.65230722246799	9.51017075115177	7.90989308377004	8.79571500650173	8.56529252058102	8.27426166125705	8.82336724004623	8.64637869954344	8.4483228325075	8.28401434473801	8.22158712126481	8.34385193344212	7.69418374333315	8.24460168773681	7.5438051759644	8.20701432017753	8.32012359804061	7.50700173276412	8.36062764619295	8.66569121703696	8.33046876659032	9.20554891117303	8.03452387533439	8.90809234081827	8.40002551791402
ABCA6	4.19377174339668	4.30742852519225	4.39231742277876	4.07895134139482	4.10433665981474	2.03562390973072	5.01792190799726	4.04439411935845	4.54225804976692	4.39231742277876	1.26303440583379	2.90689059560852	5.27798474729977	4.95884267524324	4.98185265328974	5.13750352374993	3.47248777146274	4.20163386116965	3.93545974780529	5.09592441999854	4.14567745519564	3.71149490665009	4.74416109557041	2.86789646399265	5.80219321694183	5.45285896471381	3.84799690655495	4.60880924267552	4.18586654531133	5.1168637576909
ABCA7	6.0703893278914	6.00898878322726	6.18784690943957	7.09803208296053	6.57742882803575	5.94016675048282	5.90207357931074	7.5713734359732	6.44294349584873	5.91169158187234	6.79181407116183	6.79051141189419	7.38543103719352	6.75488750216347	6.93899143877554	6.08108392868763	6.59395128394841	6.30012372456901	6.20554891117303	6.21723071622067	6.4966540825935	5.98185265328974	6.74550626586916	7.15076274435542	7.06069593168755	7.02125762056052	6.61618123133188	6.14363830992204	6.46107011403305	6.58044701959866
ABCA8	2.65535182861255	1.63226821549951	3.53605290024021	2.40599235967584	2.74416109557041	2.65535182861255	2.20163386116965	1.53605290024021	1.84799690655495	2.53605290024021	2	3.49825086752783	2.94485844580754	1.8073549220576	2.20163386116965	2	3.41953889151378	3.21723071622067	3.68929916053589	5.42290574261218	3.93545974780529	1.63226821549951	1.53605290024021	2.0703893278914	3.64385618977472	1.58496250072116	1.67807190511264	3.15380533607904	4.41278152533848	4.19377174339668
ABCA9	4.64961545906341	4.07895134139482	1.58496250072116	1.88752527074159	0.84799690655495	2.0703893278914	3.16992500144231	1.72246602447109	1	1.37851162325373	4.04439411935845	0.678071905112638	3.70043971814109	2.23266075679027	1.53605290024021	1.20163386116965	1.13750352374994	3.99095486039699	1.37851162325373	1.53605290024021	3.49825086752783	1.20163386116965	1.67807190511264	4.6724253419715	1.53605290024021	2.8073549220576	3.75488750216347	4.5298209465287	0.765534746362977	3.60880924267552
ABCB1	9.78037572232529	10.0909063452319	10.4202760618854	9.99746178111285	10.1587359027319	10.3498340914572	8.09908476089186	7.46923479366766	6.27052894238072	6.73741636593706	5.59395128394841	6.92955431573285	8.05853297020161	6.71287086768991	8.11997860965488	6.51884982870769	5.97956810009519	4.95419631038687	6.90689059560852	5.91647664443772	5.5453506448223	6.81121411751324	6.14363830992204	6.18982455888002	6.31650781910311	7.11270013274936	7.67171796512923	6.04657836662033	6.64241277290506	5.81506301719287
ABCB10	9.06447332875342	8.93251005337989	8.84014847548695	9.01290383323064	9.04657836662033	8.93310047493137	8.34296357439873	7.99265514938683	8.63117705570398	8.83225711437793	8.82940562440429	8.84580364621588	8.52552080909507	7.3931759143488	8.4797802640291	8.32057493389316	7.94895120044142	8.79603960882977	8.84987419379562	8.05582470013486	8.61911951145322	8.12049709844425	8.34562701215377	8.29829173062012	8.11945993445933	8.43170652396602	7.88508622529017	8.25833047261242	8.53488645761565	8.49385544924082
ABCB11	5.70043971814109	3.0703893278914	2	6.6667565918848	5.16591193893569	7.93132848489379	1.8073549220576	2.40599235967584	3.37851162325373	2.26303440583379	1.37851162325373	1.26303440583379	2.67807190511264	2.20163386116965	4.16188768237689	2.35049724708413	2.35049724708413	1.88752527074159	1.92599941855622	4.67807190511264	1.84799690655495	3.40599235967584	4.31469652565629	2.84799690655495	2.16992500144231	4.74416109557041	3.27798474729977	1.58496250072116	2.53605290024021	3.877744249949
ABCB4	1.26303440583379	1.96347412397489	1.67807190511264	2.13750352374994	4.20163386116965	4.25550073314839	1.37851162325373	1.72246602447109	3.78659636189081	0.84799690655495	3.92599941855622	3.64385618977472	2.32192809488736	5.37503943134692	1.63226821549951	5.00898878322726	4.27798474729977	1	1.67807190511264	3.98185265328974	2.23266075679027	3.92599941855622	4.59693514238723	4.877744249949	2.4594316186373	4.67807190511264	2	4.92599941855622	2.26303440583379	4.64961545906341
ABCB5	2.43295940727611	2.56071495447448	3.12101540096137	2.48542682717024	2.0703893278914	4.12101540096137	2.26303440583379	1.84799690655495	2.4594316186373	2.35049724708413	5.02680005934372	2.48542682717024	4.64385618977472	1.92599941855622	3.36457243229586	3.08746284125034	4.90689059560852	2.8073549220576	5.00898878322726	1.92599941855622	1.72246602447109	2.51096191927738	3.49825086752783	5.51412226017071	1.96347412397489	2.92599941855622	2.53605290024021	2	2.58496250072116	2.82781902461732
ABCB6	3.05311133645956	2.70043971814109	2.90689059560852	2.26303440583379	3.03562390973072	2.51096191927738	2.10433665981474	2.23266075679027	3.05311133645956	2.03562390973072	2.32192809488736	2.74416109557041	2.4594316186373	1.8073549220576	2.53605290024021	1.37851162325373	1.76553474636298	1.96347412397489	1.67807190511264	1.58496250072116	2.10433665981474	1.13750352374994	2.94485844580754	2.92599941855622	3.16992500144231	1.63226821549951	2.56071495447448	1.88752527074159	2.13750352374994	2.51096191927738
ABCB7	8.1261882105221	8.04712391211403	7.70043971814109	8.17891378466957	8.04657836662033	8.23744899563932	7.46107011403305	7.5461227588578	7.46270675067016	7.73199778664374	7.4594316186373	7.47735352663456	7.21140163741847	8.01680828768655	7.6906964439777	7.25266543245025	7.43962313755712	7.99943633715208	7.17392693199981	7.7515440590891	8.00450139223494	7.78135971352466	7.24412594328373	7.34695688937888	7.2336196767597	7.59768014371589	6.60733031374961	7.3671963100259	7.70043971814109	7.06285565520599
ABCB8	6.10852445677817	4.06177619758669	3.88752527074159	5.60880924267552	5.71149490665009	4.68929916053589	3.35049724708413	5.65535182861255	5.5909612413426	5.81506301719287	5.95652136333312	6.16390121381454	3.6667565918848	3.60880924267552	5.52669484554198	5.60584986719498	4.58496250072116	5.68369645430652	4.27798474729977	4.02680005934372	2.82781902461732	4.18586654531133	4.71149490665009	5.82273014794452	5.0703893278914	3.33628338786443	2.29278174922785	3.56071495447448	2.92599941855622	5.07895134139482
ABCB9	4.92599941855622	4.75488750216347	5.06608919045777	3.29278174922785	4.74953426766926	3.82781902461732	4.24792751344359	5.06177619758669	5.36806987653208	5.63226821549951	3.79701297783614	5.12928301694497	4.90689059560852	5.99548451887751	2.86789646399265	5.09169983413681	4.91169158187234	4.82781902461732	3.98185265328974	5.28909670241999	5.05311133645956	2.67807190511264	4.98185265328974	4.0703893278914	4.8923910259134	5.01346225980656	4.23266075679027	3.13750352374994	5.97039353791468	4.88264304936184
ABCC1	7.64241277290506	7.32553033156756	7.01792190799726	7.4667902378031	7.21529030565123	8.37937836707126	8.17990909001493	8.6959242370186	8.65463602852797	8.51096191927738	8.60102789702112	8.89330153086056	8.01569380710515	8.78626962764847	8.3961766182344	8.66640155434373	8.82972273508606	8.47370574961942	8.46025109894385	9.02597004970865	8.47045552004783	8.05419729438881	8.34961297182452	8.90207357931074	8.85486838326024	8.46801303350355	8.41869594960205	8.74752167254042	8.06339508128851	8.82241149636048
ABCC10	7.51254295509686	7.64457735701838	7.93487029119203	7.50462039240355	7.91109233158713	8.06770324437316	8.13903966768306	8.19869058566892	8.3264294871223	8.55382125653269	8.34340782229781	8.07307041961431	7.93073733756289	7.98299357469431	8.0405637111587	8.24079133216196	8.11322124347957	8.00393948568806	8.74852832105729	7.3371758685863	8.09434164963584	8.02680005934372	7.6387978999517	8.40045254027644	8.25833047261242	8.20896588630656	8.27565894469885	8.04548665635946	7.79441586635011	8.15785216914174
ABCC11	2.03562390973072	5.02236781302845	4.77082904603249	4.80219321694183	5.38543103719352	4.69488019279919	4.71699089440494	5.762880292917	6.20359271420771	5.30012372456901	5.25927248703759	4.90689059560852	3.47248777146274	3.96347412397489	4.27052894238072	5.09592441999854	2.26303440583379	3.43295940727611	5.4093909361377	2.40599235967584	3.51096191927738	3.90689059560852	4.93073733756289	5.89481776330794	1.92599941855622	4.40599235967584	5.33985000288462	4.40599235967584	3.47248777146274	5.1168637576909
ABCC12	4.33628338786443	1.8073549220576	2.58496250072116	2.13750352374994	1.67807190511264	4.23266075679027	1	3.4594316186373	4.54225804976692	3.6667565918848	4.13750352374993	4.35755200461808	5.29278174922785	1.67807190511264	3.72246602447109	1.58496250072116	1.53605290024021	2.56071495447448	1.13750352374994	4.72246602447109	4.11270013274936	3.91647664443772	3.40599235967584	4.18586654531133	4.19377174339668	2.0703893278914	2.0703893278914	4.49185309632967	2.20163386116965	4.37851162325373
ABCC13	5.90689059560852	5.762880292917	5.98413359454098	5.62351574149055	5.77346892790519	6.88386515450979	5.60880924267552	6.4446008137115	6.56833618213375	5.25550073314839	5.01792190799726	5.03121873061072	5.44625622988956	5.86542397831313	5.70597790168252	4.69488019279919	3.26303440583379	3.99095486039699	5.29645740737124	4.55458885167764	4.51727569320958	5.46270675067016	4.32192809488736	5.63517394667492	4.39231742277876	6.0639343057541	6.25738784269265	5.15785216914174	4.93545974780529	3.36457243229586
ABCC2	2.20163386116965	2.63226821549951	3.6667565918848	2.40599235967584	1.8073549220576	1.53605290024021	1.26303440583379	4.59693514238723	4.51727569320958	1.96347412397489	3.24792751344359	3.54843662469604	3.78659636189081	4.86789646399265	2.03562390973072	3.35049724708413	1.13750352374994	0.84799690655495	3.37851162325373	5.49505552836802	2.10433665981474	1.20163386116965	4.30742852519225	1.37851162325373	2.32192809488736	1.88752527074159	2.76553474636298	4.24792751344359	2.65535182861255	1.13750352374994
ABCC3	11.0034476378671	10.2728630232019	10.5090821860592	11.3465691351372	11.1063012033177	10.9730515601536	10.5067042800898	10.6999194217932	10.7851254747209	10.6825557410803	9.82845387393048	10.4929547343305	9.93781516880342	10.2165033680626	9.93972612079014	10.1625172128843	9.82416320974416	10.5035276297106	10.9315501027095	8.79409089843773	9.97799536861296	10.6275338844728	9.35799178363106	10.0736060405749	8.64060646862391	10.250179965175	10.8545567524045	10.0570440508548	9.98527271425345	10.4192228460108
ABCC4	5.82273014794452	4.68929916053589	6.9692426044345	3.37851162325373	5.91886323727459	5.73606362787181	4.14567745519564	5.35402893805439	4.0703893278914	4.4594316186373	3.64385618977472	3.0703893278914	4.82781902461732	4.6667565918848	5.43295940727611	5.17392693199981	5.00898878322726	5.80992886572143	4.32912359629157	6.32553033156756	6.12515513132229	5.30742852519225	5.81249822533356	3.30742852519225	6.82781902461732	6.18982455888002	5.25927248703759	5.85049941375812	5.98185265328974	6.29278174922785
ABCC5	5.98413359454098	5.62935662007961	5.37851162325373	6.62935662007961	5.70597790168252	5.74416109557041	5.456149034648	6.08533966935737	6.42122329922514	6.37503943134692	6.1333991254172	5.52669484554198	5.90207357931074	6.5453506448223	5.58496250072116	5.90689059560852	5.51096191927738	5.64673869830785	6.58796498888268	4.47897180503294	5.64961545906341	5.43295940727611	4.60880924267552	5.3110671022556	4.39917109381982	5.85549144310187	5.4262647547021	6.06177619758669	5.762880292917	4.81249822533356
ABCC6	2.78659636189081	4.51096191927738	1.43295940727611	1.48542682717024	2.43295940727611	2.56071495447448	2.53605290024021	1.84799690655495	1.53605290024021	1.58496250072116	3.15380533607904	2.58496250072116	4.01792190799726	1.37851162325373	2.03562390973072	2.20163386116965	1.13750352374994	1.88752527074159	1.72246602447109	2.26303440583379	1.96347412397489	1.0703893278914	3.44625622988956	2.37851162325373	1.88752527074159	1.67807190511264	2.03562390973072	2.48542682717024	1.67807190511264	1.26303440583379
ABCC6P1	6.75488750216347	6.59395128394841	6.55458885167764	5.66391384211598	6.49505552836802	6.23840473932508	5.86294724802092	6.86666075081999	5.62351574149055	5.14159627838382	4.8073549220576	5.89481776330794	5.5298209465287	5.52356195605701	5.85798099512757	4.93073733756289	5.25171909260596	4.76022094646651	5.77873424411784	4.20163386116965	5.52356195605701	4.85299758761332	5.27052894238072	5.27426166125705	4.78135971352466	5.52356195605701	6.84423498775875	5.23266075679027	4.23266075679027	4.54843662469604
ABCC8	2.70043971814109	1.84799690655495	2.29278174922785	2.23266075679027	2.65535182861255	1.76553474636298	2.20163386116965	3.6667565918848	3.10433665981474	2.67807190511264	3.54843662469604	2.35049724708413	2.60880924267552	2.20163386116965	1.84799690655495	2.0703893278914	2.51096191927738	2.48542682717024	1.96347412397489	1.8073549220576	2.0703893278914	2.60880924267552	2.96347412397489	2.98185265328974	2.90689059560852	1.72246602447109	2.60880924267552	2.20163386116965	3.05311133645956	3.44625622988956
ABCC9	3.15380533607904	4.91647664443772	4.39917109381982	0.84799690655495	4.8923910259134	4.90207357931074	3.98185265328974	4.20163386116965	4.62058641045188	4.18586654531133	5.3327079336406	4.09592441999854	5.12101540096137	5.21334728173344	3.75488750216347	4.71149490665009	4.63807383718072	2.94485844580754	3.90689059560852	3.79701297783614	4.32912359629157	4.43295940727611	3.16992500144231	4.57893871309339	4.90207357931074	4.21723071622067	3.98185265328974	4.65535182861255	4.62643913669732	3.97269265400426
ABCD1	6.21916852046216	6.41953889151378	7.07895134139482	5.18189764310839	6.49345520092618	4.97727992349992	5.16188768237689	7.62205181945638	6.29278174922785	6.15583017155653	6.83541884047548	6.73335434061383	6.24792751344359	3.51096191927738	7.00786824333334	6.50620838930675	6.50937914891469	6.1106138055009	4.77082904603249	6.54689445988764	4.81249822533356	5.73063995591679	6.56224242422107	6.43295940727611	6.46270675067016	6.15380533607904	5.97269265400426	6.0703893278914	6.49345520092618	6.5909612413426
ABCD1P2	3.21723071622067	2.76553474636298	2.29278174922785	3.88752527074159	2.16992500144231	3.01792190799726	2.29278174922785	3.48542682717024	3.23266075679027	2.48542682717024	3.16992500144231	2.4594316186373	3.47248777146274	2.32192809488736	3.62058641045188	3.48542682717024	3.05311133645956	2.72246602447109	2.74416109557041	2.51096191927738	2.53605290024021	2	2.90689059560852	3.16992500144231	3.81762325751143	2.40599235967584	2.98185265328974	2.8073549220576	3.01792190799726	2.13750352374994
ABCD2	3.83794324189103	1.63226821549951	1.63226821549951	2.90689059560852	2.86789646399265	3.94485844580754	4.05311133645956	4.37155886261196	3.58496250072116	2.03562390973072	1.20163386116965	3.36457243229586	4.34340782229781	3.63226821549951	3.05311133645956	3.90689059560852	3.78659636189081	2.26303440583379	3.59693514238723	5	3.16992500144231	3.15380533607904	4.53605290024021	3.6667565918848	5.45285896471381	2.53605290024021	1.48542682717024	3.6667565918848	4.37155886261196	3.13750352374994
ABCD3	9.00534384191779	8.72723977748481	8.82686622653697	10.0152756548272	9.94895120044142	8.74382460692961	8.83099048124926	7.79960542245267	7.79246495997995	8.16540952031982	8.15785216914174	8.18636189125299	5.78659636189081	7.50382573799575	7.99830835035429	7.88080794836281	7.48220292629596	7.74281466986289	7.37764435839991	7.38887833881199	8.64421681845824	7.73741636593706	7.42794133250948	7.25077213159993	7.91288933622996	8.2278565730605	7.05202456048283	7.2881739681123	7.95011842950258	7.82908844400489
ABCD4	7.82972273508606	8.01513624379738	7.55765515472542	7.06177619758669	7.78659636189081	7.54303182025524	7.92659251005107	7.91587937883577	7.80283944093511	7.28169825009883	7.91348784071516	7.24792751344359	7.70182625841205	7.67948009950545	7.2278565730605	7.4254257345907	7.51491126486135	7.54457811733884	8.44956137461324	7.46270675067016	7.08533966935737	7.34784279363816	7.41953889151378	7.04548665635946	7.44377239276374	7.59469782732387	8.06824086131282	7.90147031982427	7.21529030565123	6.55612281784117
ABCE1	8.46882765523095	8.62095290227168	9.3151495622563	8.36981542428391	8.46882765523095	8.4446008137115	9.35579154675365	8.5073982409543	9.05283971920546	9.19598729802851	8.71630503984442	8.78267065867701	8.81698362325538	8.60510907383293	9.21091481607392	8.65785433581572	9.25502856981873	9.18611423954164	9.23026066466979	9.19672506078603	9.42164409404827	9.16515824538391	9.2240016741981	9.11113567023471	9.17617314910749	8.90839262077375	8.72894086840337	8.95361446119936	8.81346055669168	9.03699777426735
ABCF1	9.01066796290185	8.91079261307751	9.09539702279256	8.78103179102276	9.12256919221645	8.94339392934751	9.00786824333334	9.1269625347419	8.91916128397349	9.09064175191785	8.98185265328974	8.64421681845824	8.87098112422465	9.2881739681123	8.84987419379562	9.13903966768306	8.94397991434374	8.83605035505807	8.72519581722666	8.98470326682514	8.6499746511581	9.42563553536776	8.95681173166275	9.09539702279256	8.77511640443559	9.11113567023471	8.84486265583082	9.05093696522523	8.88233736124948	8.97813841506996
ABCF2	7.4797802640291	7.72655877910497	7.78724960846791	7.64529816394863	8.44003860049473	8.05636676102453	7.50462039240355	7.71355835640479	7.44790974874208	7.5461227588578	7.48784003382305	7.77478705960117	7.80219321694183	7.41193462479118	7.75421943313514	7.00225245173138	7.38456792317383	7.71355835640479	7.14465824283188	7.53993424517179	7.16791986555194	8.01122725542325	8.11738336693148	7.53060141451683	7.9442728176116	7.21334728173344	7.25455625190949	7.39660478118186	7.21431912080077	7.4708621994137
ABCF3	6.92718535782637	7.00225245173138	6.35226417325832	6.85049941375812	5.88264304936184	6.78528898070402	6.71149490665009	7.09381367340273	6.70182625841205	7.36981542428391	7.07895134139482	6.63517394667492	7.26491169307446	6.61618123133188	6.74416109557041	6.1168637576909	6.78004757606187	6.79571500650173	6.88874324889826	7.22207035524718	6.5438051759644	6.94251450533924	6.8592241619782	6.55612281784117	6.69488019279919	6	6.75622271284729	7.22013644739608	7.15583017155653	6.17192735435346
ABCG1	9.19500302711133	9.4110872267986	9.09724207014117	9.10878579090458	8.55535603863583	9.21115824728025	8.94280770624278	10.1592406504117	9.21359030288131	8.8635668293235	10.0781508077346	9.24341203232109	9.25526467079968	9.2588015567116	9.78119576159075	9.71733369945369	8.67065624911844	9.12360412414095	8.54959216744175	8.66746640495737	8.14720492494223	8.9518675043269	8.83794324189103	8.84172158112846	8.62643913669732	8.78398041368379	9.4749227003798	9.5668151540109	9.57194220989773	9.3482855418512
ABCG2	11.5415806599912	9.47512542574244	9.72843075170024	11.993504543018	12.554301051356	11.7404975607124	8.86387652022109	8.56529252058102	7.54225804976692	7.61397358738023	6.55918586578773	7.47004872601133	7.08852325661663	6.36981542428391	7.85299758761332	6.71424551766612	5.49825086752783	6.05528243550119	8.18834157601082	3.877744249949	4.91647664443772	5.41616416473313	6.35579154675365	7.11997860965488	7.28355142317431	8.16138386011199	6.02014657311178	6.21723071622067	5.10852445677817	5.46270675067016
ABCG4	6.40087943628218	6.17791779219584	5.82527683005487	4.88752527074159	5.77873424411784	5.76818432477693	5.42290574261218	5.79441586635011	4.85798099512757	5.98185265328974	4.8972404255748	6.79441586635011	6.23074100262691	4.0703893278914	5.8801957289431	5.94016675048282	5.20554891117303	5.6667565918848	3.90689059560852	5.16591193893569	5.52669484554198	6.10433665981474	5.29278174922785	5.85049941375812	5.83794324189103	6.02236781302845	5.14567745519564	5.49825086752783	5.73335434061383	5.7279204545632
ABCG5	2.16992500144231	4.04439411935845	1.20163386116965	1.26303440583379	4.4262647547021	5.94953493301701	2.72246602447109	6.34695688937888	5.57591736111815	6.79311555527435	5.24031432933371	4.09592441999854	5.25550073314839	1.96347412397489	5.77873424411784	5.58796498888268	5.3819754785573	6.9898202201176	6.68929916053589	4.84799690655495	4.5909612413426	4.5668151540109	4.54225804976692	5.7839804136838	4.0703893278914	4.21723071622067	6.22689381357139	5.69488019279919	1.32192809488736	5.02680005934372
ABCG8	4	3.16992500144231	2.56071495447448	2.23266075679027	5.10852445677817	3.59693514238723	2.72246602447109	5.8073549220576	2.94485844580754	4.88264304936184	5.28169825009883	4.73335434061383	3.33628338786443	4.09592441999854	2.84799690655495	2.35049724708413	2.82781902461732	2.51096191927738	5.21723071622067	2.37851162325373	2.20163386116965	1.72246602447109	2.40599235967584	2.72246602447109	2.40599235967584	2.43295940727611	3.91647664443772	2.78659636189081	3.78659636189081	3.33628338786443
ABHD1	3.60880924267552	3.58496250072116	2.53605290024021	3.71149490665009	2.26303440583379	4.72246602447109	3.33628338786443	5.67807190511264	5.27798474729977	3.88752527074159	3.24792751344359	4.81762325751143	6.88996019965864	4.82781902461732	4.39917109381982	4.75488750216347	3.92599941855622	2.58496250072116	3.37851162325373	5.59693514238723	5.28169825009883	4.5668151540109	4.35755200461808	5.79701297783614	4.48542682717024	4.97727992349992	5.78659636189081	4.64385618977472	4.83289001416474	5.18982455888002
ABHD10	8.47532812262242	8.80057638942654	8.26491169307447	8.09961081196091	8.23935985027747	8.70147974825286	8.58233018791316	7.90809234081827	8.02845864742548	8.40514146313634	8.20065343636747	8.3544697921574	8.30879406721648	8.32822611878773	7.95710204156229	8.30833903013941	8.3110671022556	7.96116025813664	8.56033283421244	8.17542479858969	8.8325735989774	8.18586654531133	8.64781815592715	8.17941152317403	8.35535109642481	8.22207035524718	8.33762190199251	8.70113315484797	8.57440430902258	8.19327893552139
ABHD11	5.8703647195834	5.60288440871842	6.35049724708413	5.41616416473313	5.45285896471381	5.8972404255748	5.1168637576909	4.83794324189103	4.43962313755712	5.42290574261218	4.43295940727611	4.57288966842058	3.16992500144231	5.32912359629157	5.17392693199981	4.51727569320958	4.13750352374993	6.20750245925879	5.27426166125705	4.81249822533356	4.48542682717024	5.19770815795585	4.79701297783614	4.63226821549951	4.21723071622067	2.82781902461732	2.67807190511264	4.74953426766926	5.3037807481771	5.46270675067016
ABHD12	8.52864945231825	8.25219234012239	8.01457846492289	8.69383539248252	8.66853047018635	7.96173907260414	7.51884982870769	8.25644459647344	7.40514146313634	7.70390357344466	7.55305325276641	7.46923479366766	8.00450139223494	8.12049709844425	7.68369645430652	7.4446008137115	7.19475685442225	7.75221336786514	7.0746766862945	7.87159726561385	6.75087443965685	7.38543103719352	7.25361115194717	7.62935662007961	7.37068740680722	7.68720069465189	7.29553937040683	7.52512925120397	7.456149034648	7.44956137461324
ABHD12B	2.74416109557041	2.16992500144231	2.26303440583379	1.8073549220576	1.20163386116965	4.45285896471381	2.67807190511264	3.97269265400426	3.64385618977472	1.8073549220576	1.72246602447109	1.92599941855622	2.32192809488736	5.1168637576909	3.59693514238723	2.0703893278914	1.48542682717024	1.37851162325373	1.63226821549951	2.51096191927738	3.21723071622067	2.13750352374994	2.0703893278914	1.37851162325373	1.32192809488736	1.76553474636298	3.41953889151378	2.0703893278914	2	1.13750352374994
ABHD13	5.71699089440494	6.93428059364002	5.77873424411784	6.4594316186373	4.84799690655495	5.59395128394841	5.95652136333312	5.10852445677817	5.90929308582382	6.13955135239879	5.37851162325373	5.60584986719498	3.91647664443772	5.14159627838382	5.77346892790519	4.94485844580754	5.34695688937888	5.65821148275179	5.78659636189081	6.14771372235215	5.89965902637744	6.32373033752135	6.02458563827827	5.89965902637744	5.86542397831313	6.11270013274936	5.4262647547021	5.35402893805439	6.23266075679027	6.05093696522523
ABHD14A	7.34607044078517	6.51569983828404	7.13852780142227	6.23840473932508	6.18982455888002	6.54843662469604	6.5077946401987	7.77610398807316	6.57288966842058	6.97613447283165	7.16289479937478	6.64529816394863	7.08321336824898	7.12412131182919	7.24982454861618	7.09169983413681	6.92124588858559	7.32463061526719	7.0574502721839	8.06716542701711	6.61028665708102	6.73335434061383	7.02901108665907	7.12825215227739	8.01569380710515	6.73199778664374	6.60288440871842	7.3110671022556	7.29370154208074	7.29001884693262
ABHD14A-ACY1	10.4086481813472	9.98769036139571	9.70407654809158	10.6480878941799	10.6624013498745	9.73724734302774	9.47208155013361	10.8572812427295	9.61194694181998	10.1787893232071	9.30970371103028	9.75371817826616	9.46127479517703	8.75988818322183	9.85906882469236	8.99095486039699	9.11087476146451	10.1815249981261	10.456970381121	8.69313843834293	8.63915979510997	9.45820152473794	8.4262647547021	9.58983837577219	8.28123458464702	9.38586240064146	9.36610360752657	8.71458897559915	8.76785339346664	9.4483228325075
ABHD14B	9.36172450250739	8.28863540903768	9.0639343057541	8.76022094646651	8.80219321694183	8.96116025813664	8.64169052255661	8.93957921431469	8.53993424517179	8.43087066354815	8.41996017784789	7.27612440527424	9.26561504648446	8.50501755552812	7.38543103719352	8.41616416473313	8.39788850813076	8.38801728534514	8.71973105674985	7.63372181264101	7.8856963733394	9.05880351779563	8.13699111208023	8.44625622988956	7.42961596420174	7.3931759143488	8.25833047261242	8.5438051759644	8.54148386405427	8.44501484586842
ABHD15	6.73335434061383	7.34961297182452	7.16591193893569	6.56529252058102	7.37590826307501	6.81634370528486	6.83035674741922	6.89117612475454	6.46270675067016	6.84924870276441	6.51569983828404	6.73470962022584	6.88996019965864	7.2881739681123	6.68088692071969	6.89117612475454	6.41616416473313	6.09169983413681	6.22303633790187	6.37677657188298	6.50620838930675	6.41616416473313	7.03782146543497	6.18784690943957	6.27426166125705	6.5453506448223	6.98754825895374	6.88264304936184	6.50143914515887	6.73470962022584
ABHD16A	8.3518226445507	8.61176256006487	8.40173284952262	8.06931549454008	8.82368568062603	8.2240016741981	8.47694867324594	9.194264382992	8.15734693536284	8.56985560833095	8.51254295509686	8.58233018791316	8.64673869830785	8.43045255166553	8.5184564558243	8.61985314739117	8.71801906528173	9.0703893278914	7.9898202201176	8.66888498426625	8.07734982962161	8.64421681845824	8.14618679149074	8.58646452588639	8.16540952031982	8.40045254027644	8.24507727535967	8.50937914891469	8.63843591399047	8.75187875229113
ABHD16B	2.13750352374994	1.63226821549951	1.67807190511264	1.84799690655495	1.72246602447109	1.84799690655495	1.48542682717024	1.67807190511264	1.72246602447109	1.76553474636298	2.40599235967584	1.63226821549951	2.23266075679027	1.37851162325373	2.20163386116965	1.8073549220576	1.72246602447109	1.48542682717024	1.13750352374994	1.48542682717024	1.92599941855622	2	2.03562390973072	1.84799690655495	2.35049724708413	1.32192809488736	1.26303440583379	1.88752527074159	1.53605290024021	1.96347412397489
ABHD17A	9.41172282195135	9.16566075149867	9.29024929099363	9.56319627221674	9.41616416473313	9.27682231468439	9.53313502348026	10.1400628556982	9.5352753766208	9.68000781823628	9.60788508977678	9.55918586578773	9.65356166205839	9.70632333327543	9.41405094472604	9.56395889681009	9.46658633771924	9.91498301655724	9.21577565302028	9.58871463558226	8.86604249709684	9.85424505422013	9.74399286106017	9.53021123329988	9.10302547637368	9.51668494930961	9.53838296003212	9.50263293508292	9.77955521667791	9.7195599489941
ABHD17B	7.05202456048283	6.96000193206808	6.81121411751324	7.61102479730735	7.24412594328373	6.59245703726808	7.64817779572482	6.71149490665009	6.84674402324487	7.70321146739115	7.95826269732954	7.09275714091985	6.4708621994137	7.26209484537018	6.97269265400426	5.63517394667492	6.97956810009519	6.90689059560852	6.16188768237689	6.72246602447109	7.16591193893569	6.9518675043269	6.7292808460274	7.09697863637054	6.34518344718767	6.51412226017071	6.48058827023386	6.63662462054365	7.64745842645492	7.20652601587743
ABHD17C	11.2800747686501	10.9321409171701	11.018617484425	11.9941412602218	11.5939979542288	11.331196877153	10.5053153561362	10.7521297212473	10.9602191890583	10.8894279100078	10.881572857474	10.7449179081875	10.6646250548693	10.7139019779477	11.1560198542619	11.0259700497087	10.395748328179	10.9120659869405	10.5745935273376	9.60917873814198	10.2588015567116	10.8421931785309	10.3037807481771	10.935607074335	9.25432003495589	10.4387918525783	10.7583897980698	10.9362698576022	10.6653359171852	10.8985258120855
ABHD2	7.45697038112101	6.73470962022584	7.27052894238072	7.92540608314137	7.50382573799575	6.54689445988764	7.65963918701565	9.11322124347957	8.57856138994729	8.88508622529017	8.65248649491816	7.6906964439777	7.81057163474115	7.89421146153777	8.60214209069798	8.92184093707449	8.41827429388054	8.89542381038297	8.78659636189081	8.53683000504806	7.45038647903429	8.27426166125705	8.30651744524982	8.46719795153787	7.96000193206808	7.74281466986289	8.82559484946338	8.13391281423904	7.70804925170222	8.65785433581572
ABHD3	11.8320988460391	11.8589523107509	11.5162909856149	12.2359543774329	11.9649184078485	12.8998855624603	12.1359657424273	11.43410692861	11.8771690814843	11.065752701817	12.5093791489147	11.8925428166486	12.0047822634596	11.3731914247879	11.2308010336283	11.7142025796748	11.616135273189	11.1161489892741	11.5606671949763	10.8163437052849	11.4383240441986	11.2582126775488	11.3887707352288	11.5792687899129	11.3493918182959	11.9919469391518	12.2399564736849	11.8128992747457	12.2766769447296	11.77169578985
ABHD4	8.46025109894385	7.72519581722666	7.78855521492886	8.4594316186373	8.74045539698897	8.1532986828549	7.85486838326024	8.08799314636232	7.44211412241923	7.85860271245712	7.75355105460065	7.85798099512757	7.88447581908648	7.96347412397489	7.91647664443772	8.41066334107765	7.9431008475708	7.28262513419167	7.44294349584873	7.92184093707449	7.56605403817109	8.0503928599799	7.88630626345243	7.43295940727611	8.24840200614344	7.70528679027247	8.04603261475421	8.13185696060879	7.55382125653269	7.91528186586766
ABHD5	8.04766925139131	7.11374216604919	6.63662462054365	8.45984141697577	8.17092652528738	8.16892278185294	6.99548451887751	6.43796008833447	6.73606362787181	7.19377174339668	7.08746284125034	6.85673675611911	6.36457243229586	6.86294724802092	6.91767043436176	6.85049941375812	6.36981542428391	6.43962313755712	6.73470962022584	6.54843662469604	6.92837032301897	7.25927248703759	7.09908476089186	6.90207357931074	7.2807707701306	6.83920378809694	6.92362461136832	7.14873077917319	6.12928301694497	6.18189764310839
ABHD6	7.72451385311995	8.01847839596593	7.89481776330794	8.31197531446116	8.49705344454508	8.31650781910311	8.01625115501275	7.63299519714296	8.13134253912326	7.81506301719287	7.35226417325832	7.75221336786514	7.96693797927846	6.89602960297675	7.53993424517179	7.58345891013077	7.35138098067433	7.69488019279919	7.5077946401987	6.7279204545632	7.34872815423108	8.36588496767757	6.66959375118833	7.12412131182919	6.35226417325832	7.55535603863583	7.50858711208948	7.23744899563932	6.93310047493137	7.26115467261557
ABHD8	3.0703893278914	2.60880924267552	2.23266075679027	3.75488750216347	1.8073549220576	5.09592441999854	3.96347412397489	2.29278174922785	2.65535182861255	2.20163386116965	1.8073549220576	1.37851162325373	3.39231742277876	5.88264304936184	1.53605290024021	3.03562390973072	5.04001567884788	3.15380533607904	2.82781902461732	5.44625622988956	2.94485844580754	4.77610398807316	3.62058641045188	3.53605290024021	2.88752527074159	3.15380533607904	2.32192809488736	3.40599235967584	3.58496250072116	1.37851162325373
ABI1	1.37851162325373	4.30742852519225	3.60880924267552	4.32912359629157	4.61470984411521	1.37851162325373	2	1.0703893278914	3.78659636189081	3.54843662469604	4.02680005934372	3.57288966842058	1.96347412397489	3.6667565918848	4.17791779219584	3.0703893278914	1.0703893278914	2.51096191927738	1.96347412397489	1.20163386116965	3.57288966842058	2.98185265328974	1.72246602447109	3.71149490665009	2.10433665981474	3.12101540096137	3.93545974780529	1.84799690655495	3.96347412397489	1.8073549220576
ABI2	6.56833618213375	6.04001567884788	6.33449676839042	5.73063995591679	6.74416109557041	5.97498811199193	6.63952159951083	6.26115467261557	6.69766263347052	6.35755200461808	7.09064175191785	6.73876783680019	7.06069593168755	6.17592374206376	6.78528898070402	6.75221336786514	6.52199295640167	6.61176256006487	6.08321336824898	6.71699089440494	6.34695688937888	6.33806779754262	7.01457846492289	5.22110372536788	7.00562454919388	6.50620838930675	6.54689445988764	6.79181407116183	6.88264304936184	6.72519581722666
ABI3	6.93899143877554	6.61323695471633	6.68929916053589	6.57893871309339	6.10852445677817	5.97727992349992	5.92124588858559	6.63372181264101	6.60880924267552	6.63952159951083	6.86542397831313	5.80477637795583	6.59544398458948	6.762880292917	6.45285896471381	7.05093696522523	6.93191939010004	6.4178525148859	6.06608919045777	7.04875931191986	6.27984269352035	6.07681559705083	6.19574129324645	6.84423498775875	7.31469652565629	6.75755668893945	5.94485844580754	6.4093909361377	6.68088692071969	4.04439411935845
ABI3BP	1.20163386116965	3.0703893278914	3.60880924267552	3.29278174922785	3.90689059560852	4.41953889151378	2.94485844580754	3.23266075679027	3.8972404255748	3.60880924267552	4.57288966842058	4.24031432933371	2.72246602447109	3.48542682717024	2.0703893278914	2.4594316186373	4.55458885167764	3.13750352374994	3.35049724708413	3.93545974780529	1.37851162325373	0.925999418556223	2.86789646399265	3.68929916053589	4.22496636500027	3.35049724708413	4.08746284125034	3.79701297783614	4.98641093525204	3.81762325751143
ABL1	9.05283971920546	8.42080238163181	8.51214785854752	9.35689208463667	9.01010845347429	8.80799883862303	8.44128427192704	8.20847824221171	8.11165734626313	7.92005505480697	8.25455625190949	8.32912359629157	8.32327998788732	8.16289479937478	7.82017896241519	8.65212792773827	8.19475685442225	7.8635668293235	7.77939105953591	8.49825086752783	7.91468410532839	8.76818432477693	8.5453506448223	8.4761386254757	9.16741814583174	8.62168560672668	8.4757334309664	8.47856740557945	8.45162325154114	8.69313843834293
ABL2	5.6724253419715	4.94016675048282	4.91647664443772	5.25550073314839	4.41953889151378	4.83289001416474	5.03121873061072	6.06824086131282	3.05311133645956	5.25550073314839	6.30742852519225	5.68088692071969	6.08108392868763	5.46270675067016	5.16992500144231	4.76022094646651	5.24792751344359	4.85299758761332	4.59693514238723	5.77873424411784	4.97727992349992	4.35049724708413	5.15785216914174	5.95652136333312	5.46923479366766	5.37851162325373	5.83794324189103	5.9518675043269	4.55458885167764	5.86046625851717
ABLIM1	10.0674343607565	10.3782948559119	10.4410767346986	10.6570504318004	10.2188053803736	10.2712295632156	10.3161683747564	10.4308706635482	10.9254802634145	11.1010564641383	10.0233385311202	10.3560117215028	10.2385241627795	10.4534764246166	10.2326607567903	10.7794731404417	10.4296159642017	10.406523915277	10.8788172846142	9.68141412519875	10.2046934013605	10.49155250355	9.79766152585376	10.281234584647	9.41531924814038	10.5929241556276	10.412358137209	10.8164237105554	10.2744946358302	10.2553827068023
ABLIM2	5.62351574149055	6.17192735435346	3.18586654531133	6.4110872267986	6.04220656012069	6.08533966935737	3.94485844580754	6.1168637576909	6.52356195605701	5.61765111942733	7.21819994369474	6.17990909001493	6.63081315229913	6.43962313755712	5.97727992349992	7.29553937040683	5.63226821549951	5.32553033156756	5.68088692071969	5.92599941855622	3.99095486039699	4.8073549220576	6.60880924267552	6.56985560833095	5.52042224852645	5.04439411935845	3.70043971814109	6.17990909001493	6.22110372536788	5.70597790168252
ABLIM3	4.4262647547021	4.5909612413426	5.88264304936184	5.84799690655495	4.84297883178833	2.8073549220576	5.20554891117303	5.762880292917	4.20945336562895	5.3037807481771	6.0703893278914	6.09169983413681	5.70597790168252	5.6667565918848	6.5909612413426	1.96347412397489	6.12515513132229	6.25927248703759	5.15380533607904	6.70182625841205	5.33628338786443	1.72246602447109	5.69766263347052	5.91886323727459	6.7839804136838	5.5077946401987	6.07253459972295	5.62058641045188	6.38543103719352	6.26303440583379
ABO	5.07895134139482	2.32192809488736	2.43295940727611	3.37851162325373	2.67807190511264	1.92599941855622	3.05311133645956	3.94485844580754	4.12928301694497	3.29278174922785	2.8073549220576	3.97269265400426	3.58496250072116	5.87528859822269	2.82781902461732	3.74416109557041	2.56071495447448	3.15380533607904	3.91647664443772	2.82781902461732	2.76553474636298	2.10433665981474	2.16992500144231	4.83289001416474	3	3.44625622988956	3.99095486039699	3.95419631038688	4.51096191927738	2.0703893278914
abParts	7.5077946401987	7.03342300153745	7.53216108498321	7.23553560671046	6.27612440527424	3.23266075679027	8.44625622988956	11.5444815223108	7.65033375384593	7.19770815795585	10.4366074478307	11.1913677134189	10.112960711643	10.5067042800898	12.0351771219115	11.0356239097307	12.8456860559771	12.7499113168886	9.8840178448884	13.638062520816	10.6507825065451	9.65087224033712	12.5445298206332	11.5657685161777	13.121225908182	11.5633392950387	10.4735028246538	12.1919536796254	10.4434616122274	12.4002657335451
ABR	9.50481898763284	9.52218917470063	9.36806987653208	9.62662165235837	9.78398041368379	9.77016832010343	9.3235051802769	9.37221210918907	9.7176764230664	9.43087066354815	9.40322510902563	9.3983161634002	9.70891143725402	9.30492166958167	9.03617361255349	9.64889680647526	9.05066493825338	9.11374216604919	9.09697863637054	8.231701199029	9.10013667128545	9.91856512898944	9.04412085578327	9.16390121381454	8.58157721553652	9.07628116657949	9.31605520889049	9.64943582947457	9.07199858075306	9.38154295118458
ABRA	2.29278174922785	3.12101540096137	2.16992500144231	2.20163386116965	2.4594316186373	2.58496250072116	3.33628338786443	1.67807190511264	1.26303440583379	2.03562390973072	1.48542682717024	3.12101540096137	2.84799690655495	0.84799690655495	1.32192809488736	1.37851162325373	4.24792751344359	1.76553474636298	1.37851162325373	2.8073549220576	1.84799690655495	2.26303440583379	1.67807190511264	2.72246602447109	1.20163386116965	1.88752527074159	2.10433665981474	1.26303440583379	3.41953889151378	1.37851162325373
ABRACL	11.3291235962916	11.0001408813087	10.4001322853547	11.3572770746428	11.1562727257477	11.1230867509811	10.4494582033727	10.4245862262511	10.6310860884578	10.6261653199045	10.6974888880568	10.5272815056819	10.7004397181411	10.2520740427962	10.1872283376165	10.3449616135529	10.317073382261	10.4441866626994	10.451108058506	10.0837452373945	10.2555007331484	10.6524864949182	10.5421612992696	10.3736264628736	9.95448714700532	10.6348110501717	10.1371192320609	10.2283377119814	9.8989036490939	10.3555713383977
ABT1	7.77478705960117	7.91826695909256	7.68158981722124	7.58270652678079	8.02569327368077	7.6724253419715	7.89845023280787	6.68229237143083	7.37677657188298	7.46025109894385	7.67030217007853	7.85984534392145	7.55305325276641	7.44045394382303	6.82781902461732	7.26584942144085	7.30012372456901	7.18090370917938	7.2240016741981	7.51333282374013	7.07681559705083	8.11634396123747	7.57213175138666	7.87590290312483	7.5453506448223	7.37590826307501	7.48300957716455	7.65463602852797	7.38370429247405	7.456149034648
ABTB1	5.79181407116183	2.74416109557041	2.84799690655495	2.29278174922785	6.07253459972295	4.71149490665009	4.68369645430652	3.43295940727611	2.20163386116965	3.62058641045188	3.15380533607904	5.26303440583379	4.43295940727611	4.81762325751143	4.85798099512757	1.20163386116965	2.8073549220576	3.76553474636298	5.13750352374993	5.18189764310839	2.56071495447448	4.10433665981474	6.34695688937888	5.14567745519564	5.67525138605026	4.51727569320958	4.66106547980695	4.99548451887751	5.93073733756289	5.09169983413681
ABTB2	6.99661471481536	7.43045255166553	7.15177765473205	7.4262647547021	7.16591193893569	6.97727992349992	6.99774402605963	7.37764435839991	6.18189764310839	7.07681559705083	7.46107011403305	6.72246602447109	6.20163386116965	6.7279204545632	6.71699089440494	7.00450139223494	6.52825874275841	6.61618123133188	6.4643415327611	6.08321336824898	6.62643913669732	6.96809075204526	6.27612440527424	6.85673675611911	5.3110671022556	6.48864353985378	6.80477637795583	7.21723071622067	7.30924896081662	6.98071082890019
AC000111.3	2.96347412397489	2.0703893278914	0.137503523749935	3.30742852519225	2.03562390973072	3.16992500144231	3.30742852519225	1.13750352374994	3.877744249949	2.0703893278914	2.58496250072116	1.26303440583379	2.56071495447448	0.37851162325373	2.23266075679027	3.48542682717024	0.678071905112638	0.84799690655495	3.32192809488736	3.36457243229586	2.63226821549951	0.678071905112638	3.94485844580754	3.23266075679027	0.485426827170242	0.263034405833794	0.925999418556223	1.92599941855622	3.79701297783614	1
AC002059.10	6.14363830992204	5.19377174339668	5.41953889151378	5.456149034648	5.5909612413426	4.93545974780529	5.1333991254172	5.51727569320958	4.75488750216347	3.35049724708413	6.31650781910311	5.46270675067016	6.82145511910246	5.84549005094437	5.66391384211598	5.20554891117303	5.24792751344359	4.79701297783614	5.04001567884788	6.12308675098106	5.08321336824898	3.75488750216347	5.36457243229586	6.17392693199981	5.1333991254172	5.55765515472542	5.96347412397489	5.4757334309664	5.75221336786514	5.58796498888268
AC002064.5	1.48542682717024	1.67807190511264	3.74416109557041	3.13750352374994	1.58496250072116	3.76553474636298	2.8073549220576	2.20163386116965	3.29278174922785	3.36457243229586	1.88752527074159	4.39231742277876	5.27798474729977	3.44625622988956	1.20163386116965	1.96347412397489	3.73335434061383	0.84799690655495	0.765534746362977	4.77082904603249	3.84799690655495	3.85798099512757	3.97269265400426	1.48542682717024	3.79701297783614	1.76553474636298	1.96347412397489	3.73335434061383	1.37851162325373	0.84799690655495
AC002310.12	6.10013667128545	4.74953426766926	5.14567745519564	4.12101540096137	5.4093909361377	5.29278174922785	5.27052894238072	5.19377174339668	1.58496250072116	5.24031432933371	2.26303440583379	4.57288966842058	4.81762325751143	5.42290574261218	3.24792751344359	4.21723071622067	5	4.81249822533356	5.02680005934372	5.39917109381982	4.8972404255748	3.83794324189103	2.23266075679027	4.94016675048282	5.31469652565629	5.18586654531133	4.68369645430652	4.68369645430652	5.24031432933371	4.8923910259134
AC002310.7	5.76818432477693	2.37851162325373	5.87528859822269	4.35755200461808	3.71149490665009	2.74416109557041	2	3.47248777146274	4.72246602447109	5.38887833881199	5.8923910259134	4.05311133645956	3.81762325751143	3.29278174922785	2	2.32192809488736	2.26303440583379	1.92599941855622	4.55458885167764	4.27798474729977	4.88264304936184	1.48542682717024	2.32192809488736	3.20163386116965	2.86789646399265	4.39231742277876	5.21723071622067	3.92599941855622	3.29278174922785	5.41278152533848
AC003973.4	4.51096191927738	3.48542682717024	1.92599941855622	2.16992500144231	2.32192809488736	1.84799690655495	4.14567745519564	3.30742852519225	1	1.58496250072116	2.37851162325373	1.96347412397489	5.06177619758669	2.37851162325373	1.84799690655495	4.08746284125034	1.58496250072116	4.39917109381982	2.03562390973072	3.62058641045188	4.94016675048282	1.63226821549951	1.58496250072116	2.86789646399265	2.51096191927738	3.88752527074159	4.46597446450407	5.04001567884788	3.63226821549951	3.32192809488736
AC003986.5	3.49825086752783	3.36457243229586	4.82273014794452	4.61470984411521	2.56071495447448	2.26303440583379	3.08746284125034	3.44625622988956	3.64385618977472	4.6724253419715	5.73876783680019	5.54843662469604	4.23266075679027	4.59693514238723	3.57288966842058	4.34340782229781	3.78659636189081	2.26303440583379	4.20945336562895	2.23266075679027	5.1333991254172	5.14974711950468	4.27052894238072	3.29278174922785	3.74416109557041	4.7279204545632	3.23266075679027	4.94016675048282	5.5298209465287	5.41953889151378
AC003989.4	5.63226821549951	4.62643913669732	5.6409679104499	3.0703893278914	3.12101540096137	4.10433665981474	5.35755200461808	3.33628338786443	6.06177619758669	4.24031432933371	6.467605550083	6.06177619758669	5.57288966842058	5.2364926183813	5.83035674741922	5.44956137461324	5.62643913669732	3.57288966842058	4.24031432933371	4.12101540096137	5.12515513132229	5.75755668893945	5.87528859822269	4.44625622988956	3.68929916053589	5.9518675043269	5.33985000288462	5.42961596420174	5.65535182861255	6.21334728173344
AC004158.3	2.13750352374994	1.48542682717024	0.925999418556223	1.84799690655495	1.43295940727611	1.88752527074159	0.84799690655495	1.48542682717024	3.43295940727611	1.26303440583379	1.63226821549951	1.20163386116965	1.76553474636298	4.16992500144231	4.30742852519225	1.96347412397489	3.57288966842058	3.96347412397489	0.584962500721156	1.88752527074159	3.51096191927738	3.84799690655495	3.57288966842058	4.24031432933371	0.678071905112638	1.32192809488736	1.72246602447109	0.678071905112638	4.31469652565629	3.90689059560852
AC004490.1	1.67807190511264	3.48542682717024	2.37851162325373	3.82781902461732	2.8073549220576	1.37851162325373	1.48542682717024	1.58496250072116	2.78659636189081	1.32192809488736	3.29278174922785	2.29278174922785	2.60880924267552	1.63226821549951	1.84799690655495	1.92599941855622	1.53605290024021	2	0.925999418556223	1.8073549220576	1.0703893278914	2.32192809488736	2.67807190511264	1.92599941855622	2.58496250072116	1.20163386116965	2.26303440583379	2.13750352374994	1.32192809488736	2.43295940727611
AC004538.3	5.34340782229781	2.0703893278914	2.78659636189081	2.32192809488736	4.57893871309339	3.32192809488736	3.26303440583379	4.35049724708413	3.8972404255748	4.32912359629157	2.98185265328974	2.8073549220576	3.37851162325373	5.00898878322726	4.35755200461808	5.00898878322726	1.0703893278914	2.40599235967584	4.0703893278914	1.37851162325373	4.86789646399265	4.03562390973072	2.8073549220576	4.62058641045188	4.60288440871842	2.4594316186373	4.10433665981474	4.33628338786443	2.74416109557041	3.74416109557041
AC004692.5	7.23935985027747	7.44294349584873	7.62862780216015	7.20261362014849	7.4846215270986	7.58270652678079	7.29829173062012	7.29278174922785	7.21334728173344	7.3566720442121	7.70043971814109	7.57364718749332	7.77676200178623	7.57818396809009	7.47654370621426	6.9898202201176	7.18685706717715	7.66604642940879	7.63662462054365	7.46025109894385	7.87344411251538	6.75221336786514	7.99491908871511	7.80864246791806	7.75087443965685	7.62497817956904	7.40258575823259	7.05093696522523	7.78724960846791	7.18586654531133
AC004941.5	7.5461227588578	5.5668151540109	6.8923910259134	6.39746072605472	4.54843662469604	6.68229237143083	7.34695688937888	6.89117612475454	7.3741700760685	7.34607044078517	7.68018368159249	7.59021276140836	7.68929916053589	7.23840473932508	7.57440430902258	7.35755200461808	7.52042224852645	7.10747864662662	7.32463061526719	6.54997714277182	7.49185309632967	7.33091687811462	7.3566720442121	6.992088609014	7.13955135239879	7.49904859773388	7.54225804976692	7.03121873061072	7.56909609526214	7.45203527354619
AC004951.6	6.36806987653208	6.8008998999203	6.24792751344359	6.82400405093315	5.31469652565629	5.92124588858559	6.71973105674985	7.26397335480341	6.49024921062709	7.33002051583608	6.97842446544086	6.55458885167764	6.64241277290506	8.13031314554346	6.5077946401987	7.36369674483899	6.22303633790187	6.48864353985378	6.18586654531133	6.85673675611911	6.43629511983936	7.46352437327118	6.8008998999203	6.24412594328373	6.71973105674985	7.51727569320958	6.91647664443772	6.7839804136838	6.62205181945638	5.88996019965864
AC005162.4	3.05311133645956	2.29278174922785	2.0703893278914	2.23266075679027	3.84799690655495	2.26303440583379	3.12101540096137	2.60880924267552	2.37851162325373	2.29278174922785	3.05311133645956	3.15380533607904	3.41953889151378	3.30742852519225	2.43295940727611	5.07895134139482	5.6667565918848	2.03562390973072	2.03562390973072	3.49825086752783	2.16992500144231	2.98185265328974	3.05311133645956	5.36806987653208	2.88752527074159	3.29278174922785	2.20163386116965	1.88752527074159	3.36457243229586	2.90689059560852
AC005224.2	5.9518675043269	5.38887833881199	5.66391384211598	5.2364926183813	3.73335434061383	4.91169158187234	3.86789646399265	5.08746284125034	4.92124588858559	5.12928301694497	6.04220656012069	3.71149490665009	4.56071495447448	3.33628338786443	3.20163386116965	5.27426166125705	1.53605290024021	4.46597446450407	1.13750352374994	3.35049724708413	4.37851162325373	3.86789646399265	3.79701297783614	2.67807190511264	2.65535182861255	4.64385618977472	5.30012372456901	5.01792190799726	2.92599941855622	5.4093909361377
AC005256.1	3.67807190511264	5.0574502721839	2.32192809488736	3.20163386116965	3.4594316186373	4.32192809488736	1.63226821549951	3.49825086752783	3.30742852519225	2.82781902461732	5.25927248703759	3.27798474729977	3.05311133645956	3.01792190799726	3.01792190799726	2.76553474636298	5.3819754785573	3.12101540096137	2.0703893278914	1.96347412397489	2.51096191927738	2.10433665981474	2.56071495447448	2.56071495447448	3.57288966842058	3.56071495447448	3.0703893278914	2.40599235967584	2.20163386116965	2.03562390973072
AC005306.3	5.56071495447448	4.07895134139482	3.65535182861255	3.51096191927738	6.04220656012069	4.64385618977472	4.95419631038687	5.85299758761332	5.63807383718072	6.5453506448223	4.32192809488736	5.43962313755712	2.74416109557041	5.62351574149055	3.82781902461732	5	4.86294724802092	5.08321336824898	4.77610398807316	5.01792190799726	5.04001567884788	2.92599941855622	5.37503943134692	5.20554891117303	4.79181407116183	5.4262647547021	4.62058641045188	5.17791779219584	3.83794324189103	4.49185309632967
AC005498.3	5.71424551766612	4.83794324189103	4.72246602447109	5.5668151540109	2.96347412397489	1.48542682717024	1.63226821549951	2.53605290024021	2.03562390973072	3.29278174922785	2.90689059560852	4.91647664443772	3.51096191927738	2.20163386116965	4.64385618977472	1.84799690655495	3.79701297783614	1.67807190511264	1.13750352374994	1.63226821549951	1.92599941855622	3.03562390973072	2.53605290024021	3.84799690655495	2	4.75488750216347	2.58496250072116	1.92599941855622	1.88752527074159	1.92599941855622
AC005523.2	6.74953426766926	6.74146698640115	6.59245703726808	6	6	6.69488019279919	5.8073549220576	5.96116025813664	6.4708621994137	6.03562390973072	6.40087943628218	6.48542682717024	6.23266075679027	6.74685018309805	6.65391987311942	6.03562390973072	5.84549005094437	6.0639343057541	6.44790974874208	6.32912359629157	6.45121111183233	6.28725064325462	5.97727992349992	5.90207357931074	5.80477637795583	5.22496636500027	6.1168637576909	6.88386515450979	6.08108392868763	6.1106138055009
AC005523.3	5.01792190799726	2.78659636189081	2.88752527074159	2.84799690655495	3.52356195605701	1.8073549220576	2.32192809488736	5.93781516880342	3.49825086752783	2.53605290024021	2.63226821549951	4.34340782229781	5.01346225980656	5.63517394667492	2.16992500144231	2.0703893278914	3.68929916053589	5.34695688937888	4.86789646399265	2.92599941855622	1.8073549220576	4.93073733756289	2.74416109557041	3.16992500144231	4.7279204545632	2.60880924267552	3.26303440583379	2.26303440583379	2.37851162325373	1.43295940727611
AC005537.2	2.40599235967584	4.79181407116183	4.30742852519225	1.48542682717024	2.0703893278914	5.44294349584873	1.8073549220576	1.37851162325373	2.72246602447109	1.76553474636298	2.16992500144231	1.8073549220576	2.86789646399265	3.18586654531133	2.23266075679027	0.84799690655495	2.26303440583379	3.75488750216347	1.92599941855622	4.49825086752783	1.53605290024021	1.20163386116965	2.53605290024021	3.64385618977472	4.14567745519564	1.92599941855622	1.58496250072116	1.67807190511264	2.48542682717024	1.72246602447109
AC005592.3	3.10433665981474	4.13750352374993	3.6667565918848	1.8073549220576	2.90689059560852	4.12928301694497	4.13750352374993	3.81762325751143	5.49505552836802	4.70597790168252	3.03562390973072	1.63226821549951	4.64961545906341	5.12515513132229	4.20945336562895	4.53605290024021	3.92599941855622	1.20163386116965	4.73876783680019	5.1168637576909	4.05311133645956	3.49825086752783	1.53605290024021	3.27798474729977	4.25550073314839	4.39917109381982	3.64385618977472	3.88752527074159	3.8972404255748	2.29278174922785
AC005606.14	2.20163386116965	2.78659636189081	4.95419631038687	2.70043971814109	5.72519581722666	4.13750352374993	3.75488750216347	2.40599235967584	4.20163386116965	2.0703893278914	1.92599941855622	4.05311133645956	3.18586654531133	3.57288966842058	4.60288440871842	4.77610398807316	2.0703893278914	3.37851162325373	1.88752527074159	1.13750352374994	3.76553474636298	2.60880924267552	1.84799690655495	2.23266075679027	2.43295940727611	2.43295940727611	2	2.35049724708413	2.29278174922785	4.07895134139482
AC005754.7	3.48542682717024	1.88752527074159	2.03562390973072	4.43962313755712	1.76553474636298	1.20163386116965	0.678071905112638	3.08746284125034	2.92599941855622	4.15380533607904	1.96347412397489	1	2.8073549220576	1.13750352374994	4.41953889151378	0.765534746362977	0.84799690655495	3.6667565918848	3.84799690655495	4.57893871309339	3.49825086752783	1	2	3.41953889151378	2.0703893278914	2.88752527074159	2.72246602447109	1.43295940727611	1.43295940727611	3.13750352374994
AC005785.2	6.14159627838382	5.27426166125705	5.18982455888002	5.76818432477693	5.77873424411784	5.84297883178833	4.43962313755712	6.04001567884788	6.22496636500027	5.24792751344359	6.67807190511264	5.8801957289431	5.71149490665009	4.23266075679027	5.71699089440494	4.79181407116183	5.22110372536788	4.79701297783614	4.57893871309339	4.12101540096137	4.64961545906341	3.99095486039699	5.2667865406949	6.13134253912326	4.85798099512757	5.60880924267552	5.4757334309664	4.39231742277876	5.62935662007961	5.61765111942733
AC005838.2	4.71149490665009	2.53605290024021	2.16992500144231	3.16992500144231	2.32192809488736	1.20163386116965	2.10433665981474	2.8073549220576	3.54843662469604	4.43962313755712	3.59693514238723	5.14159627838382	4.39231742277876	2.72246602447109	3.01792190799726	1.58496250072116	2.26303440583379	4	2.43295940727611	4.29278174922785	3.75488750216347	1.92599941855622	2.53605290024021	1.58496250072116	4.47248777146274	3.05311133645956	1.67807190511264	3.24792751344359	4.90207357931074	1.58496250072116
AC006026.13	6.50937914891469	6.54843662469604	5.57591736111815	5.60880924267552	6.23840473932508	5.6409679104499	5.84549005094437	4.58496250072116	5.00450139223494	2.10433665981474	5.02236781302845	6.55305325276641	3.29278174922785	5.57591736111815	3.44625622988956	4.74953426766926	5.00450139223494	4.74416109557041	5.2667865406949	5.55765515472542	5.46597446450407	5.34340782229781	4.84799690655495	6.01122725542325	2.60880924267552	5.17791779219584	5.68369645430652	4.14567745519564	5.75755668893945	3.13750352374994
AC006129.2	2.10433665981474	0.765534746362977	1.37851162325373	2.0703893278914	3.26303440583379	0.678071905112638	2.76553474636298	0.925999418556223	1.13750352374994	1.26303440583379	2.16992500144231	2.16992500144231	2.67807190511264	4.01792190799726	3.29278174922785	1.92599941855622	4.77610398807316	0.84799690655495	1.0703893278914	1.92599941855622	1	0.925999418556223	5.16188768237689	2.72246602447109	2.10433665981474	4.71699089440494	1.53605290024021	2	1.92599941855622	4.36457243229586
AC006538.1	4.62643913669732	3.88752527074159	4.37851162325373	3.47248777146274	4.21723071622067	0.84799690655495	2.65535182861255	4.50462039240355	1.88752527074159	5.08746284125034	4.94953493301701	4.76553474636298	3.30742852519225	3.85798099512757	2.35049724708413	4.01792190799726	1.0703893278914	3.16992500144231	2.84799690655495	4.41953889151378	2.8073549220576	4.32912359629157	3.97269265400426	4.62643913669732	4.63226821549951	3.47248777146274	3.12101540096137	3.16992500144231	4.47897180503294	4.39917109381982
AC007228.11	6.4110872267986	6.23074100262691	5.52042224852645	6.58345891013077	6.82908844400489	5.05311133645956	5.5668151540109	6.4262647547021	5.61765111942733	6.28355142317431	6.55612281784117	6.00674683244058	6.70735913208088	6.19179950106508	5.62058641045188	5.50143914515887	5.75488750216347	5.02236781302845	5.57591736111815	5.39574832817903	5.24412594328373	5.39574832817903	5.28169825009883	5.65535182861255	6.3037807481771	6.32192809488736	6.19377174339668	5.54225804976692	5.71424551766612	5.31831684133498
AC007255.8	5.93073733756289	5.25927248703759	5.77082904603249	6.20750245925879	5.8073549220576	6.04220656012069	5.54843662469604	5.16591193893569	5.28909670241999	5.52356195605701	6.27239650903748	5.64961545906341	5.82273014794452	4.64385618977472	5.82527683005487	5.47897180503294	6.05311133645956	4.00898878322726	5.00450139223494	4.57893871309339	5.22881869049588	4.81249822533356	5.46270675067016	5.47897180503294	3.0703893278914	5.25550073314839	6.00225245173138	5.45285896471381	4.5668151540109	5.57591736111815
AC007292.3	5.6667565918848	5.58796498888268	6.20359271420771	5.32553033156756	5.96116025813664	5.6409679104499	5.35755200461808	4.93073733756289	5.25550073314839	6.35402893805439	5.74416109557041	5.87282875953489	4.12101540096137	6.1106138055009	5.68929916053589	5.68650052718322	4.86789646399265	5.30012372456901	4.62058641045188	5.74953426766926	4.77082904603249	5.46270675067016	3.52356195605701	5.46270675067016	4.84799690655495	6.37677657188298	4.72246602447109	2.48542682717024	6.22881869049588	3.05311133645956
AC007349.5	1.63226821549951	5.12515513132229	1.48542682717024	1.26303440583379	1.0703893278914	2.78659636189081	1.0703893278914	1.37851162325373	1.13750352374994	2.56071495447448	3.41953889151378	1.32192809488736	4.19377174339668	0.765534746362977	1.43295940727611	2.37851162325373	4.11270013274936	2.29278174922785	1.58496250072116	0.84799690655495	1.72246602447109	3.95419631038688	1.53605290024021	4.06177619758669	4.55458885167764	1.76553474636298	4.00898878322726	2.10433665981474	2.13750352374994	3.40599235967584
AC007362.3	2.03562390973072	1.53605290024021	2.03562390973072	1.84799690655495	3.0703893278914	1.72246602447109	4.29278174922785	4.30012372456901	2.76553474636298	1.84799690655495	2.78659636189081	1.63226821549951	2.94485844580754	2.16992500144231	4.17791779219584	2.26303440583379	1.76553474636298	2.0703893278914	1.32192809488736	3.05311133645956	1.48542682717024	1	1.32192809488736	1.26303440583379	2.53605290024021	2.94485844580754	3.75488750216347	3.8073549220576	2.60880924267552	1.20163386116965
AC007364.1	3.88752527074159	3.8073549220576	4.09592441999854	4.4262647547021	4.91647664443772	3.58496250072116	3.65535182861255	4.70043971814109	5.38543103719352	2.13750352374994	2.86789646399265	3.90689059560852	5.73335434061383	5.65248649491816	3.84799690655495	4.79181407116183	4.5909612413426	2.35049724708413	1.37851162325373	4.32912359629157	1.20163386116965	2.84799690655495	3.97269265400426	2.20163386116965	2.32192809488736	2.56071495447448	4.81762325751143	2.65535182861255	4.0703893278914	3.73335434061383
AC007365.3	5.456149034648	5.35402893805439	5.65821148275179	5.96809075204526	5.76553474636298	5.32912359629157	4.94016675048282	5.8923910259134	4.43962313755712	6.03562390973072	5.98641093525204	5.42961596420174	4.35049724708413	5.59693514238723	4.99548451887751	5.94016675048282	5.83541884047548	5.40599235967584	5.40599235967584	6.04220656012069	5.83794324189103	4.71149490665009	5.78920757534734	5.51412226017071	6.16188768237689	5.19770815795585	2.86789646399265	5.62643913669732	5.18189764310839	4.51727569320958
AC007389.3	5.49825086752783	6.76155123244448	5.30742852519225	4.70043971814109	6.18388345903223	5.82527683005487	2.60880924267552	6.13750352374993	4	3.877744249949	6.4966540825935	5.3327079336406	6.63081315229913	4.72246602447109	3.71149490665009	4.20163386116965	3.99095486039699	3.49825086752783	4.15380533607904	2.37851162325373	5.00898878322726	4.19377174339668	5.15380533607904	4.4594316186373	5.76022094646651	4.8923910259134	5.81249822533356	4.69488019279919	4.81249822533356	5.877744249949
AC007401.2	2.78659636189081	2.84799690655495	3.58496250072116	2.26303440583379	5.02236781302845	2.96347412397489	3.08746284125034	2.72246602447109	1.92599941855622	3.20163386116965	3.79701297783614	4.43962313755712	4.44625622988956	4.68929916053589	4.39917109381982	3.88752527074159	1.63226821549951	3.93545974780529	3.78659636189081	4.58496250072116	2.32192809488736	4.74416109557041	3.65535182861255	5.39917109381982	4.16992500144231	4.51727569320958	4.06177619758669	1.72246602447109	5.35049724708413	1.48542682717024
AC007557.2	2	5.70043971814109	3.52356195605701	4.77082904603249	1.88752527074159	4.32912359629157	4.00898878322726	1.8073549220576	3.36457243229586	4.47248777146274	2.82781902461732	4.35049724708413	4.20163386116965	4.45285896471381	1.26303440583379	2.32192809488736	1.63226821549951	2.63226821549951	1.37851162325373	1.37851162325373	2.92599941855622	1.0703893278914	3.4594316186373	5.61470984411521	4.73876783680019	1.32192809488736	4.18586654531133	1.96347412397489	4.8972404255748	2.40599235967584
AC007680.2	5.17791779219584	2.65535182861255	1.96347412397489	2.35049724708413	1.26303440583379	1.43295940727611	2.32192809488736	1.53605290024021	2.23266075679027	1.58496250072116	1.96347412397489	1.88752527074159	5.32553033156756	4.31469652565629	4.18586654531133	3.73335434061383	4.39917109381982	1.92599941855622	1.26303440583379	1.13750352374994	2.16992500144231	2.92599941855622	2.35049724708413	1.58496250072116	2.74416109557041	1.37851162325373	1.20163386116965	1.13750352374994	2.53605290024021	2.16992500144231
AC007787.2	2.16992500144231	2.43295940727611	1.76553474636298	2.23266075679027	2.65535182861255	1.67807190511264	1.20163386116965	2.23266075679027	2.16992500144231	2.67807190511264	2.48542682717024	2.86789646399265	2.53605290024021	2	2.67807190511264	1.63226821549951	1.48542682717024	2.72246602447109	3.01792190799726	2.58496250072116	1.43295940727611	1.37851162325373	2.23266075679027	2.37851162325373	2.78659636189081	1.43295940727611	2.32192809488736	2.60880924267552	3.27798474729977	2
AC007967.3	3.39231742277876	3.91647664443772	3.01792190799726	5.27052894238072	6.08321336824898	4.63807383718072	4.82781902461732	4.37851162325373	3.43295940727611	4.78135971352466	5.82527683005487	4.01792190799726	5.83035674741922	2.40599235967584	4.96347412397489	5.0574502721839	5.19377174339668	3.08746284125034	5.59991284218713	4.99095486039699	4.43295940727611	3.68929916053589	4.51727569320958	3.08746284125034	2.82781902461732	3.54843662469604	5.96116025813664	4.81249822533356	2.74416109557041	4.32192809488736
AC008088.4	5.44625622988956	4.98185265328974	1.26303440583379	3.63226821549951	1.20163386116965	4.31469652565629	2.82781902461732	2.53605290024021	4.36457243229586	3.99095486039699	5.09592441999854	4.78659636189081	3.05311133645956	4.98185265328974	4.20163386116965	3.92599941855622	4.33628338786443	4.27052894238072	4.51096191927738	1.76553474636298	3.51096191927738	1.58496250072116	5.15380533607904	2.32192809488736	3.74416109557041	5.21723071622067	5.01792190799726	5.22881869049588	2.74416109557041	2.53605290024021
AC008746.12	3.16992500144231	1.96347412397489	1.84799690655495	3.47248777146274	3.10433665981474	2	3.72246602447109	2.4594316186373	3	3.85798099512757	3.76553474636298	3.08746284125034	3.97269265400426	2.43295940727611	3.16992500144231	2.37851162325373	2.53605290024021	2.29278174922785	2.82781902461732	5.62935662007961	3.74416109557041	2.94485844580754	1.88752527074159	4.29278174922785	2.32192809488736	2.43295940727611	4.877744249949	2.4594316186373	1.88752527074159	1.96347412397489
AC008753.4	5.27052894238072	5.08746284125034	5.53605290024021	5.95419631038687	5.85299758761332	5.3037807481771	4.18586654531133	5.66106547980695	2.88752527074159	5.04001567884788	5.49505552836802	5.42961596420174	4.72246602447109	5.77873424411784	2.98185265328974	1.53605290024021	4.84799690655495	4.63807383718072	3.97269265400426	4.82781902461732	4.84799690655495	5.07895134139482	2.53605290024021	2.84799690655495	3.30742852519225	4.77610398807316	5.74953426766926	4.13750352374993	4.877744249949	3.30742852519225
AC009120.6	6.03342300153745	5.74953426766926	6.18982455888002	5.75488750216347	5.71424551766612	5.93310047493137	5.74953426766926	6.04657836662033	5.81249822533356	5.53605290024021	6.02901108665907	6.23266075679027	6.16992500144231	5.8923910259134	6.27612440527424	6.15583017155653	6.30924896081662	6.40087943628218	6.69348695749933	6.29094040240368	6.39917109381982	5.38887833881199	6.31469652565629	5.72246602447109	6.03562390973072	6.24792751344359	6.83289001416474	5.34340782229781	6.11894107272351	6.03342300153745
AC009133.15	4.94953493301701	5.54843662469604	4.52356195605701	5.55765515472542	5.84046323386954	2.74416109557041	3.08746284125034	4.12101540096137	4.4262647547021	5.37503943134692	5.08321336824898	4.29278174922785	5.31831684133498	5.0574502721839	4.8923910259134	3.41953889151378	5.0574502721839	4.62058641045188	4.84297883178833	6.13545278418517	5.49825086752783	4.67807190511264	5.16188768237689	4.24792751344359	5.41953889151378	5.31831684133498	2.8073549220576	3.12101540096137	6.49825086752783	5.39574832817903
AC009237.8	5.53294028837287	5.32912359629157	4.61470984411521	5.80219321694183	5.39231742277876	4.97727992349992	1.53605290024021	3.48542682717024	4.27052894238072	5.39574832817903	4.32192809488736	4.93545974780529	4.62643913669732	6.32553033156756	5.28540221886225	6.06177619758669	5.32192809488736	4.78659636189081	3.15380533607904	4.58496250072116	4.53605290024021	5.55458885167764	4.74953426766926	5.53605290024021	4.877744249949	4.94953493301701	5.22881869049588	4.45285896471381	4.81249822533356	4.94953493301701
AC009502.4	6.12722055048807	5.83541884047548	6.39403389536778	5.83541884047548	5.8923910259134	4.8073549220576	5.3819754785573	5.70321146739115	5.18586654531133	5.70321146739115	5.85549144310187	6.40258575823259	5.90689059560852	4.64385618977472	5.85049941375812	6.21334728173344	4.94016675048282	3.67807190511264	3.75488750216347	5.5298209465287	5.10852445677817	4.61470984411521	5.8703647195834	6.06608919045777	6.03562390973072	4.92124588858559	4.32912359629157	5.3819754785573	5.66106547980695	5.17392693199981
AC009947.3	4.25550073314839	4.38543103719352	4.52356195605701	4.12101540096137	4.84799690655495	4.83794324189103	4.56071495447448	5.06608919045777	5.19770815795585	3.13750352374994	2.90689059560852	3.23266075679027	3.56071495447448	4.27052894238072	4.00898878322726	4.82781902461732	2.88752527074159	4.34340782229781	3.08746284125034	4.99548451887751	4.90207357931074	4.49825086752783	4.48542682717024	5.29278174922785	2.82781902461732	4.73335434061383	4.5668151540109	3.72246602447109	4.82781902461732	3.29278174922785
AC010095.5	1.92599941855622	2.23266075679027	1.84799690655495	1.84799690655495	4.20945336562895	2.76553474636298	1.84799690655495	2.32192809488736	1.76553474636298	3.48542682717024	2.37851162325373	2.72246602447109	3.4594316186373	1.43295940727611	0.925999418556223	2.29278174922785	1.96347412397489	2.10433665981474	2.29278174922785	4.88752527074159	2.32192809488736	2.23266075679027	3.12101540096137	1.67807190511264	2.76553474636298	4.5298209465287	1.76553474636298	1.92599941855622	2.26303440583379	2.43295940727611
AC010145.3	3.64385618977472	4.40599235967584	3.82781902461732	3.05311133645956	5.06608919045777	5.3037807481771	4.75488750216347	4.39231742277876	4.68929916053589	1.53605290024021	4.12928301694497	4.34340782229781	5.60880924267552	5.62935662007961	4.30742852519225	5.44956137461324	3.26303440583379	1.96347412397489	4.79701297783614	5.43629511983936	2.48542682717024	4.10433665981474	5.26303440583379	3.03562390973072	4.93073733756289	5.0574502721839	2.23266075679027	3.4594316186373	4.92599941855622	4.78659636189081
AC010145.4	3.0703893278914	1.88752527074159	2.72246602447109	3.58496250072116	3.65535182861255	2.26303440583379	2.10433665981474	3.26303440583379	2.88752527074159	2.92599941855622	2.29278174922785	3.71149490665009	3.01792190799726	4.32912359629157	3.20163386116965	4.33628338786443	3.48542682717024	2.03562390973072	2.60880924267552	2.40599235967584	2.35049724708413	2.74416109557041	3.0703893278914	5.43629511983936	3.0703893278914	2.58496250072116	2.20163386116965	3.30742852519225	4.78135971352466	3.78659636189081
AC010524.4	5.90689059560852	6.79571500650173	5.34695688937888	6.17990909001493	5.92837032301897	5.456149034648	5.37851162325373	5.25927248703759	5.08321336824898	6.62351574149055	6.90086680798075	5.98185265328974	5.40599235967584	6.28540221886225	4.93545974780529	5.95419631038687	2.03562390973072	6.02680005934372	2.84799690655495	3.83794324189103	5.32553033156756	5.49185309632967	5.64385618977472	6.59544398458948	2.20163386116965	5.39231742277876	5.10013667128545	5.36106648879432	5.80477637795583	5.80219321694183
AC010980.2	5.57591736111815	2.67807190511264	3.71149490665009	4.88264304936184	1.8073549220576	2.37851162325373	4.56071495447448	4.49825086752783	3.75488750216347	5.25927248703759	4.68929916053589	5.13750352374993	5.23266075679027	3.57288966842058	5.51727569320958	4.13750352374993	1.58496250072116	4.47248777146274	3.51096191927738	4.63226821549951	4.19377174339668	1.96347412397489	3.92599941855622	4.13750352374993	4.80219321694183	3.26303440583379	4.84297883178833	1	4.35049724708413	4.91169158187234
AC011997.1	1.37851162325373	1	0.84799690655495	1.37851162325373	1.32192809488736	0.678071905112638	0.765534746362977	3.6667565918848	1.0703893278914	0.765534746362977	3.10433665981474	1.20163386116965	2.13750352374994	4.6667565918848	0.678071905112638	2.10433665981474	1	0.584962500721156	0.925999418556223	0.925999418556223	0.485426827170242	1	0.485426827170242	0.678071905112638	0.925999418556223	0.584962500721156	0.925999418556223	1.20163386116965	1.0703893278914	1.72246602447109
AC012065.7	5.07895134139482	4.18586654531133	3.52356195605701	2.84799690655495	3.56071495447448	4.11270013274936	3.877744249949	5.69209237542757	5.36806987653208	4.8923910259134	5.16188768237689	5.25927248703759	4.26303440583379	6.25738784269265	4.54225804976692	5.63226821549951	3.63226821549951	3.08746284125034	4.53605290024021	5.92124588858559	4.30012372456901	2.72246602447109	6.10643207781693	4.32912359629157	3.88752527074159	6.09592441999854	5	6.12308675098106	4.03562390973072	5.762880292917
AC012360.6	4.50462039240355	5.35402893805439	4.12928301694497	2.70043971814109	5.44625622988956	3.79701297783614	2.90689059560852	5.0574502721839	5.39574832817903	4.58496250072116	5.456149034648	4.03562390973072	3.63226821549951	2.35049724708413	5.2667865406949	5.2667865406949	4.5668151540109	4.25550073314839	4.88752527074159	3.90689059560852	4.98185265328974	5.03121873061072	3.88752527074159	3.57288966842058	5.12928301694497	4.99095486039699	2.84799690655495	5.59693514238723	2.88752527074159	4.91169158187234
AC012499.1	5.47248777146274	4.18586654531133	3.94485844580754	4.84297883178833	4.93073733756289	3.96347412397489	4.24031432933371	3.33628338786443	5.04439411935845	4.70043971814109	4.5909612413426	4.5298209465287	5.5668151540109	4.87282875953489	5.5909612413426	5.70043971814109	2.26303440583379	3.70043971814109	4.77082904603249	4.35755200461808	3.82781902461732	3.84799690655495	4.57893871309339	5.2667865406949	3.99095486039699	2.58496250072116	4.07895134139482	3.56071495447448	4.91169158187234	3.73335434061383
AC012531.25	3.81762325751143	2.76553474636298	3.91647664443772	2.29278174922785	2.98185265328974	2.70043971814109	2.29278174922785	2.84799690655495	2.84799690655495	3.01792190799726	3.43295940727611	2.76553474636298	3.33628338786443	3.33628338786443	2.76553474636298	3.20163386116965	3.15380533607904	1.76553474636298	2.60880924267552	2.26303440583379	2.70043971814109	2.43295940727611	2.51096191927738	5.91647664443772	3.35049724708413	1.76553474636298	1.48542682717024	3.23266075679027	2.92599941855622	2.43295940727611
AC013463.2	2.72246602447109	3	2.26303440583379	3.33628338786443	4.82273014794452	2.16992500144231	3.75488750216347	2.98185265328974	4.95884267524324	4.81249822533356	4.76553474636298	2.67807190511264	4.56071495447448	3.21723071622067	3	4.0703893278914	2.58496250072116	1.0703893278914	2.40599235967584	2.16992500144231	3.01792190799726	4.22496636500027	1	4.56071495447448	4.68369645430652	5.00450139223494	4	3.71149490665009	3.93545974780529	2.23266075679027
AC013733.4	1	1.72246602447109	0.925999418556223	2.51096191927738	1.84799690655495	3.35049724708413	2.67807190511264	2.03562390973072	0.765534746362977	1.0703893278914	3.0703893278914	3.47248777146274	2.67807190511264	2.63226821549951	3.65535182861255	1.48542682717024	3.85798099512757	2.20163386116965	0.37851162325373	1.0703893278914	2.48542682717024	1.8073549220576	0.765534746362977	1.88752527074159	1.72246602447109	1.26303440583379	1.26303440583379	2.94485844580754	0.925999418556223	1.84799690655495
AC016831.7	6.07895134139482	6.12515513132229	5.0574502721839	5.21723071622067	5.19377174339668	4.29278174922785	5.27052894238072	5.01346225980656	4.93073733756289	5.59991284218713	5.66959375118833	5.63517394667492	6.09592441999854	6.07253459972295	5.16992500144231	5.68088692071969	5.92362461136832	5.53915881110803	5.09592441999854	5.26303440583379	5.74146698640115	5.20554891117303	5.63807383718072	6.35049724708413	4.39231742277876	5.85299758761332	4.99095486039699	4.66106547980695	5.91169158187234	5.43295940727611
AC016999.2	4.77610398807316	5.03562390973072	3.18586654531133	3.71149490665009	5.16188768237689	5.46270675067016	3.84799690655495	5.4757334309664	5.58195375084882	3.68929916053589	4.30012372456901	4.83794324189103	5.28540221886225	3.51096191927738	5.47897180503294	4.95419631038687	4.81249822533356	2.67807190511264	2.94485844580754	4.60880924267552	5.10852445677817	3.96347412397489	3.78659636189081	5.81762325751143	4.94016675048282	4.39231742277876	5.33985000288462	5.70321146739115	5.33628338786443	5.41953889151378
AC017002.2	5.0703893278914	1.67807190511264	4.78659636189081	4.75488750216347	5.34695688937888	2.70043971814109	4.4262647547021	5.86789646399265	5.06177619758669	6.4966540825935	4.4262647547021	4.58496250072116	5.00450139223494	5.5909612413426	6.43128865429159	5.81249822533356	5.56376827845203	5.75488750216347	5.30012372456901	6.18784690943957	5.7279204545632	4.81249822533356	6.45450493755737	5.3037807481771	6.55765515472542	6.46270675067016	5.91169158187234	5.29278174922785	5.75755668893945	6.01346225980656
AC017104.6	4.10433665981474	5.53915881110803	3.81762325751143	4.16188768237689	4.01792190799726	3.85798099512757	4.92599941855622	3	5.95419631038687	3.41953889151378	5.39917109381982	3.65535182861255	6.14567745519564	3.47248777146274	4.70597790168252	4.82781902461732	4.90689059560852	4.34340782229781	4.32912359629157	3.24792751344359	3.67807190511264	3.877744249949	5.83289001416474	5.57893871309339	4.84799690655495	5.37851162325373	4.93545974780529	4.99548451887751	3.24792751344359	4.93545974780529
AC018462.2	5.29645740737124	2.67807190511264	5.0746766862945	4.79701297783614	5.66391384211598	5.09592441999854	4.48542682717024	6.58796498888268	5.27798474729977	5.43629511983936	6.04001567884788	5.24031432933371	4.64385618977472	7.231701199029	5.00898878322726	5.12101540096137	6.01122725542325	5.2364926183813	5.32553033156756	4.93073733756289	5.02680005934372	5.70873904135958	5.4757334309664	3.73335434061383	5.19770815795585	4.877744249949	5.99322146736894	6.28909670241999	5.48542682717024	4.84297883178833
AC018755.16	7.0703893278914	6.74550626586916	6.99774402605963	6.3110671022556	6.83668159332712	6.57440430902258	5.26303440583379	7.18982455888002	5.6724253419715	6.15380533607904	6.50937914891469	7.09803208296053	6.27984269352035	6.3327079336406	7.06608919045777	5.73063995591679	6.41447383643093	6.89481776330794	5.46923479366766	6.63226821549951	6.23457795978457	6.21529030565123	6.83794324189103	6.65821148275179	7.16591193893569	6.90689059560852	5.68929916053589	6.97498811199193	6.02236781302845	6.59544398458948
AC018755.17	2.10433665981474	0.678071905112638	0.84799690655495	0.84799690655495	1.0703893278914	0.765534746362977	1.58496250072116	0.84799690655495	2.16992500144231	1.63226821549951	2.35049724708413	1.53605290024021	2.20163386116965	1.76553474636298	1	0.584962500721156	1.37851162325373	1.13750352374994	1.76553474636298	4.83794324189103	0.678071905112638	1.96347412397489	1.72246602447109	2.70043971814109	0.84799690655495	4.16992500144231	1.43295940727611	3.33628338786443	3.83794324189103	3.03562390973072
AC018766.6	4.81249822533356	2.8073549220576	2.29278174922785	1.92599941855622	2.32192809488736	5.10433665981474	1.37851162325373	2.10433665981474	1.92599941855622	1.48542682717024	1.88752527074159	1.32192809488736	1.96347412397489	2.37851162325373	1.76553474636298	4.64961545906341	2.51096191927738	2.0703893278914	1.72246602447109	1.76553474636298	2	2.53605290024021	1.8073549220576	3.79701297783614	2.94485844580754	1.37851162325373	3.63226821549951	2.4594316186373	2.35049724708413	2.40599235967584
AC018816.3	2.76553474636298	5.18586654531133	4.03562390973072	3.68929916053589	3.12101540096137	5.00898878322726	5.25550073314839	4.16188768237689	6.37851162325373	5.39231742277876	4.79181407116183	5.27426166125705	4.62058641045188	3.21723071622067	4.8923910259134	3.71149490665009	6.15583017155653	5.27052894238072	4.51727569320958	4.80219321694183	4.93073733756289	4.92599941855622	5.01792190799726	4.86294724802092	3.21723071622067	4.62058641045188	5.06608919045777	5.03121873061072	4.40599235967584	4.71699089440494
AC024560.2	5.72246602447109	6.20945336562895	6.05311133645956	4.13750352374993	5.97269265400426	6.33628338786443	5.12101540096137	6.09803208296053	4.47897180503294	5.42961596420174	5.97956810009519	6.33449676839042	6.86046625851717	6.22881869049588	6.05311133645956	5.43295940727611	4.10433665981474	5.06177619758669	4.70043971814109	5.34340782229781	5.16992500144231	3.56071495447448	4.80219321694183	6.40769264866568	6.15583017155653	5.66959375118833	5.16591193893569	4.83794324189103	5.8801957289431	5.68088692071969
AC025442.3	3.93545974780529	4.11270013274936	4.68369645430652	4.83794324189103	5.22496636500027	4.27052894238072	3.8972404255748	4.02680005934372	5.46270675067016	4.01792190799726	2.94485844580754	2.88752527074159	5.93073733756289	4.47248777146274	2.10433665981474	2.10433665981474	1.84799690655495	4.14567745519564	2.70043971814109	4.50462039240355	3.70043971814109	4.4594316186373	4.68369645430652	2.70043971814109	2.32192809488736	2.53605290024021	1.26303440583379	3.74416109557041	2.92599941855622	4.32912359629157
AC064852.4	5.0746766862945	2.56071495447448	1.8073549220576	4.46597446450407	1.84799690655495	5.05311133645956	1.58496250072116	2.26303440583379	0.584962500721156	3.27798474729977	4.44625622988956	3.13750352374994	5.79960542245267	4.12101540096137	4.66106547980695	2.53605290024021	3.59693514238723	0.925999418556223	1.20163386116965	4.41278152533848	4.02680005934372	3.43295940727611	3.44625622988956	2.03562390973072	3.877744249949	4.28540221886225	2.20163386116965	2.8073549220576	2.13750352374994	5.02680005934372
AC067956.1	1.32192809488736	1.20163386116965	2.86789646399265	0.925999418556223	0.925999418556223	0.678071905112638	0.678071905112638	1.48542682717024	3.18586654531133	1.32192809488736	3.97269265400426	2.60880924267552	4.46597446450407	2.23266075679027	1.8073549220576	3.71149490665009	1.32192809488736	1	0.584962500721156	1.13750352374994	1.32192809488736	2.32192809488736	1.20163386116965	2.53605290024021	3.78659636189081	0.84799690655495	1.26303440583379	1.32192809488736	1	1.43295940727611
AC068039.4	2.98185265328974	5.08321336824898	1.53605290024021	4.41953889151378	4.27052894238072	4.04439411935845	3.27798474729977	5.16992500144231	4.93073733756289	3.0703893278914	3.54843662469604	5.3110671022556	5.8073549220576	6.27984269352035	5.06608919045777	4.68929916053589	5.10433665981474	4.4594316186373	2.84799690655495	2.72246602447109	3.90689059560852	4.82781902461732	4.07895134139482	5.3819754785573	4.23266075679027	4.72246602447109	4.49185309632967	4.32912359629157	1.84799690655495	4.69488019279919
AC068138.1	6.29462074889163	5.36106648879432	5.35755200461808	5.8801957289431	5.87528859822269	4.83289001416474	4.85299758761332	5.06177619758669	5.43295940727611	4.82273014794452	5.55151601762801	4.90689059560852	5.82273014794452	5.24031432933371	5.46597446450407	5.19377174339668	4.49185309632967	4.31469652565629	4.57288966842058	5.89965902637744	5.01792190799726	5.37851162325373	4.5909612413426	6.28355142317431	4.68929916053589	4.24792751344359	5.4093909361377	5.52042224852645	2.8073549220576	5.38543103719352
AC068831.3	5.456149034648	5.16188768237689	3.85798099512757	4.4594316186373	3.76553474636298	1.58496250072116	1.92599941855622	4.56071495447448	2.16992500144231	4.97269265400426	4.62058641045188	3.94485844580754	2.92599941855622	4.63226821549951	4.32192809488736	5.12515513132229	2.63226821549951	2.13750352374994	2.35049724708413	4.73876783680019	3.90689059560852	4.77082904603249	2	3.27798474729977	4.69488019279919	3.51096191927738	3.92599941855622	2.63226821549951	1.63226821549951	2
AC069277.2	5.15380533607904	1.67807190511264	4.99095486039699	5.16591193893569	2.67807190511264	4.95419631038687	5.27426166125705	4.36457243229586	4.16992500144231	1	1.76553474636298	4.64961545906341	4.64961545906341	4.22496636500027	3.877744249949	3.79701297783614	4.04439411935845	0.678071905112638	1.0703893278914	1.96347412397489	4.47897180503294	3.8073549220576	3	1.72246602447109	2.48542682717024	4.55458885167764	3.92599941855622	2.65535182861255	5.57591736111815	5.68650052718322
AC073283.7	5.22496636500027	5.91647664443772	4.53605290024021	2.86789646399265	3.23266075679027	2.26303440583379	2.16992500144231	2.94485844580754	2.72246602447109	5.20554891117303	4.90689059560852	2.94485844580754	3.0703893278914	3.47248777146274	4.90207357931074	4.53605290024021	2.90689059560852	5.58796498888268	5.0703893278914	3.33628338786443	3.81762325751143	2.43295940727611	4.20945336562895	5.05311133645956	4	5.65535182861255	5.24412594328373	3.03562390973072	2.70043971814109	5.04439411935845
AC073321.4	5.87528859822269	4.77082904603249	4.71699089440494	2.29278174922785	4.07895134139482	5.65821148275179	5.79701297783614	3.39231742277876	6.39231742277876	5.32553033156756	6.02680005934372	5.93545974780529	6.42961596420174	5.39231742277876	5.32912359629157	6.35402893805439	5.40599235967584	5.17791779219584	4.17791779219584	5.39917109381982	5.45285896471381	5.1333991254172	5.91647664443772	5.79701297783614	5.86789646399265	5.32192809488736	5.12515513132229	5.20945336562895	5.2364926183813	5.22496636500027
AC074212.6	2.35049724708413	2.32192809488736	1.76553474636298	2.26303440583379	2.98185265328974	2.29278174922785	1.43295940727611	1.92599941855622	2.29278174922785	2.48542682717024	2.43295940727611	2.20163386116965	2.51096191927738	1.84799690655495	1.76553474636298	2.32192809488736	1.88752527074159	2.32192809488736	2	3	2.65535182861255	4.93545974780529	1.63226821549951	2.16992500144231	2.32192809488736	2.58496250072116	2.84799690655495	1.32192809488736	2.16992500144231	2.03562390973072
AC078842.4	4.98185265328974	4.66106547980695	3.96347412397489	2.26303440583379	5.19770815795585	5.22110372536788	2.40599235967584	3.81762325751143	4.03562390973072	3.37851162325373	5.5453506448223	5.09592441999854	5.88752527074159	3.74416109557041	2.0703893278914	4.96809075204526	3.96347412397489	1	4.17791779219584	1.48542682717024	3.68929916053589	3.90689059560852	2.56071495447448	3.01792190799726	4.63807383718072	4.47897180503294	5.27426166125705	3.21723071622067	3.74416109557041	3.93545974780529
AC078883.3	5.19377174339668	4.96347412397489	4.37851162325373	5.77873424411784	3.53605290024021	4.12101540096137	3.83794324189103	4.01792190799726	2.13750352374994	4.62058641045188	3.57288966842058	5.76818432477693	5.25171909260596	4.6667565918848	6.43629511983936	4.74953426766926	4.5909612413426	3.79701297783614	4.61470984411521	3.92599941855622	5.17791779219584	5.33985000288462	5.13750352374993	3.39231742277876	6.16591193893569	5.48220292629596	5.77873424411784	4.67807190511264	5.70321146739115	4.74953426766926
AC079305.10	2.48542682717024	2.58496250072116	4.17791779219584	2.0703893278914	4.90207357931074	2.65535182861255	3.59693514238723	2.0703893278914	2.74416109557041	2.76553474636298	4.82273014794452	2.82781902461732	4.30012372456901	1.8073549220576	4.51727569320958	5.27426166125705	2	3.99095486039699	2.40599235967584	3.15380533607904	4.94485844580754	4.02680005934372	5.00450139223494	1.72246602447109	2.4594316186373	1.67807190511264	1.13750352374994	2.53605290024021	2.78659636189081	3.33628338786443
AC079741.2	4.06177619758669	4.39231742277876	4.24792751344359	1.67807190511264	4.28540221886225	4.13750352374993	3.43295940727611	1.63226821549951	4.75488750216347	4.6667565918848	2.67807190511264	4.17791779219584	4.19377174339668	4.14567745519564	3.86789646399265	4.11270013274936	4.64385618977472	4.47897180503294	3.84799690655495	3.40599235967584	3.82781902461732	0.678071905112638	3.41953889151378	3.67807190511264	3.23266075679027	3.23266075679027	2.16992500144231	2.26303440583379	3.59693514238723	3.16992500144231
AC079767.4	4.68929916053589	4.58496250072116	4.71699089440494	4.66106547980695	4.91169158187234	4.98185265328974	5.09592441999854	5.14567745519564	5.06177619758669	4.99548451887751	6.43629511983936	6.13955135239879	6.81249822533356	6.92955431573285	5.48864353985378	6.24792751344359	7.75555526197214	5.4262647547021	2.84799690655495	8.32057493389316	5.58796498888268	4.92124588858559	7.66604642940879	7.18784690943957	6.15177765473205	7.21237478756727	4.35049724708413	6.63372181264101	6.69348695749933	6.97154355395077
AC079807.4	4.30742852519225	3.84799690655495	2.29278174922785	4.5909612413426	3	3.53605290024021	4.35049724708413	3.21723071622067	2.72246602447109	4.13750352374993	4.05311133645956	1.53605290024021	4.4594316186373	4.77082904603249	4.34340782229781	3.81762325751143	2.20163386116965	1.0703893278914	4.28540221886225	4.20163386116965	4.13750352374993	3.05311133645956	4.61470984411521	5.09592441999854	3.63226821549951	3.95419631038688	4.46597446450407	3.52356195605701	1.58496250072116	4.18586654531133
AC083843.1	3.40599235967584	3.18586654531133	5.67525138605026	2.82781902461732	4.6724253419715	4.37851162325373	5.04439411935845	3.58496250072116	5.00450139223494	5.78920757534734	3.48542682717024	3.13750352374994	3.51096191927738	3.84799690655495	5.51727569320958	4.4262647547021	4.41278152533848	3.96347412397489	5.41616416473313	4.31469652565629	4.86789646399265	3.58496250072116	2.58496250072116	2.88752527074159	4.47248777146274	5.09592441999854	6.36457243229586	3.71149490665009	4.49825086752783	3.08746284125034
AC083949.1	5.83794324189103	4.85299758761332	5.47897180503294	6.01792190799726	3.44625622988956	6.39059890555246	6.30742852519225	5.92599941855622	6.30012372456901	5.79181407116183	5.33628338786443	6.22689381357139	5.47248777146274	6.70735913208088	5.90207357931074	6.90207357931074	6.6667565918848	4.55458885167764	6.21334728173344	4.16992500144231	5.86789646399265	6.32192809488736	5.10433665981474	5.80992886572143	5.3327079336406	5.32553033156756	6.36981542428391	6.2460279805281	5.98868468677217	4.78659636189081
AC084219.3	3.68929916053589	2.13750352374994	1.76553474636298	1.48542682717024	2.78659636189081	2.0703893278914	2.86789646399265	4.90207357931074	5.35049724708413	2.37851162325373	4.66106547980695	3.21723071622067	4.01792190799726	1	5.06608919045777	3.41953889151378	3.95419631038688	1.76553474636298	3.71149490665009	2.16992500144231	3.44625622988956	4.47248777146274	4.52356195605701	5.09169983413681	2.63226821549951	4.08746284125034	2	3.37851162325373	1.92599941855622	1.58496250072116
AC087501.1	1.84799690655495	3.86789646399265	4.65535182861255	4.44625622988956	3.44625622988956	1.88752527074159	3.13750352374994	1.8073549220576	2.76553474636298	3.18586654531133	2.4594316186373	1.58496250072116	4.8073549220576	0.765534746362977	3.68929916053589	1.92599941855622	2.72246602447109	4.28540221886225	3.36457243229586	4.43962313755712	0.925999418556223	1.72246602447109	1.43295940727611	2.35049724708413	4.10433665981474	4.8923910259134	4.39917109381982	1	4.84799690655495	3.15380533607904
AC090627.1	2.72246602447109	2.03562390973072	3.53605290024021	0.84799690655495	1	3.95419631038688	1.13750352374994	1.37851162325373	2.51096191927738	3.63226821549951	4.16188768237689	3.48542682717024	4.38543103719352	2.20163386116965	1.13750352374994	1.32192809488736	0.84799690655495	2.94485844580754	2.72246602447109	1.43295940727611	3.58496250072116	1.0703893278914	2.26303440583379	2.82781902461732	2.0703893278914	2.23266075679027	2.13750352374994	3.4594316186373	1.48542682717024	1.72246602447109
AC091133.1	4.74416109557041	5.76818432477693	6.39574832817903	5.09592441999854	5.6667565918848	5.87528859822269	5.83289001416474	4.27798474729977	6.08958289312471	5.06608919045777	3.24792751344359	4.20945336562895	5.98868468677217	5.92362461136832	5.92599941855622	4.44625622988956	5.35049724708413	5.76022094646651	5.19377174339668	5.19770815795585	5.12101540096137	5.3110671022556	5.41278152533848	6.03782146543497	5.46923479366766	5.88996019965864	5.37503943134692	3.76553474636298	5.74416109557041	4.18586654531133
AC091633.3	3.48542682717024	1.37851162325373	3.21723071622067	3.68929916053589	1.26303440583379	3.72246602447109	1.72246602447109	3.98185265328974	1.72246602447109	3.68929916053589	1.58496250072116	0.765534746362977	2.76553474636298	3.24792751344359	3.35049724708413	3.47248777146274	2.84799690655495	1.0703893278914	3.33628338786443	1.67807190511264	0.678071905112638	3.8972404255748	3.71149490665009	5.12101540096137	1.32192809488736	2.43295940727611	1.88752527074159	3.74416109557041	1.20163386116965	2.13750352374994
AC092155.4	2.26303440583379	2.13750352374994	3.53605290024021	1.84799690655495	1.20163386116965	1.26303440583379	1.37851162325373	4.62058641045188	4.18586654531133	1.92599941855622	5.22881869049588	2.16992500144231	1.72246602447109	3.59693514238723	3.68929916053589	1.96347412397489	0.84799690655495	4.73335434061383	4.04439411935845	2.13750352374994	1.84799690655495	1	3.95419631038688	3.70043971814109	1.58496250072116	1.58496250072116	1.96347412397489	4.09592441999854	2.32192809488736	3.95419631038688
AC092192.1	4.78659636189081	1.84799690655495	1.58496250072116	1.26303440583379	0.678071905112638	4.90207357931074	4.27052894238072	4.01792190799726	3.86789646399265	3.8073549220576	3.95419631038688	2.90689059560852	4.92124588858559	4.71699089440494	0.678071905112638	4.22496636500027	3.76553474636298	1	1.84799690655495	4.16188768237689	0.485426827170242	4.79181407116183	4.82781902461732	1.13750352374994	0.84799690655495	1.37851162325373	4.74953426766926	4.76553474636298	2.76553474636298	4.18586654531133
AC092620.2	5.63807383718072	2.65535182861255	4.83289001416474	2.35049724708413	4.49185309632967	4.65535182861255	5.4093909361377	5.17392693199981	5.27798474729977	4.74953426766926	3.40599235967584	4.5298209465287	4.79181407116183	5.6409679104499	4.25550073314839	4.74953426766926	4.877744249949	4.8073549220576	4.60880924267552	4.6724253419715	4.33628338786443	5.08746284125034	5.20163386116965	4.46597446450407	3.92599941855622	4.85798099512757	5.33985000288462	5.13750352374993	4.32912359629157	4.14567745519564
AC092660.1	5.01346225980656	5.12928301694497	4.52356195605701	5.2667865406949	3.94485844580754	4.84799690655495	2.40599235967584	2.63226821549951	3.99095486039699	4.41953889151378	5.71149490665009	3.78659636189081	5.08746284125034	5.3110671022556	5.17791779219584	5.19770815795585	5.50462039240355	5.6409679104499	3.20163386116965	4.35049724708413	4.31469652565629	4.47248777146274	5.10013667128545	4.69488019279919	4.27798474729977	5.23266075679027	4.79181407116183	5.1168637576909	5.19377174339668	5.37503943134692
AC092667.2	4.23266075679027	2.29278174922785	2.48542682717024	2.58496250072116	1.76553474636298	3.52356195605701	2.72246602447109	3.15380533607904	4.0703893278914	3.99095486039699	5.43962313755712	2.43295940727611	2.0703893278914	4.82781902461732	4.27798474729977	1.13750352374994	3.63226821549951	4.51096191927738	3.32192809488736	1.84799690655495	3.82781902461732	2.84799690655495	3.03562390973072	4.71149490665009	3.74416109557041	4.12928301694497	2.65535182861255	2.26303440583379	5.4757334309664	4.35755200461808
AC099684.1	5.95652136333312	3.39231742277876	2.72246602447109	3.88752527074159	4.65535182861255	3.91647664443772	1.76553474636298	2.40599235967584	3.98185265328974	1.48542682717024	5.28169825009883	1.20163386116965	2.56071495447448	4.54843662469604	3.95419631038688	3.91647664443772	4.73335434061383	4.02680005934372	3.99095486039699	3.10433665981474	2.23266075679027	1.63226821549951	4.43295940727611	2.16992500144231	5.29645740737124	1.8073549220576	4.01792190799726	3.71149490665009	3.91647664443772	2
AC099850.1	5.61470984411521	4.48542682717024	5.1333991254172	5.10013667128545	5.27798474729977	5.33985000288462	4.63807383718072	1.48542682717024	5.31831684133498	4.07895134139482	4.22496636500027	4.23266075679027	4.16992500144231	5.58796498888268	4.68369645430652	2.8073549220576	4.64961545906341	4.62058641045188	4.22496636500027	2.4594316186373	4.29278174922785	3.94485844580754	3.54843662469604	4.98185265328974	4.20163386116965	1.96347412397489	4.877744249949	5.46270675067016	4.97727992349992	4.98641093525204
AC100830.4	2.96347412397489	2.37851162325373	4.75488750216347	2.86789646399265	3.51096191927738	5.25550073314839	4.27798474729977	3.05311133645956	2.76553474636298	4.35049724708413	3.54843662469604	4.18586654531133	3.52356195605701	5.01792190799726	3.52356195605701	3.10433665981474	5.60288440871842	3.41953889151378	4.5298209465287	2.74416109557041	5.00450139223494	2.10433665981474	3.53605290024021	3.74416109557041	2.40599235967584	3.8073549220576	3.60880924267552	3.77610398807316	3.18586654531133	4.17791779219584
AC104537.2	2.56071495447448	3.64385618977472	1.48542682717024	3.8972404255748	2.32192809488736	1.72246602447109	0.584962500721156	1.88752527074159	2.56071495447448	1.76553474636298	5.03562390973072	2.16992500144231	3.15380533607904	2.90689059560852	1.76553474636298	2	2.16992500144231	3.65535182861255	3.23266075679027	1.13750352374994	3.94485844580754	2.60880924267552	2.10433665981474	2.13750352374994	5.33985000288462	2.70043971814109	3.0703893278914	2.48542682717024	1.88752527074159	2.40599235967584
AC104667.3	3.05311133645956	2.51096191927738	2.72246602447109	2.63226821549951	2.76553474636298	1.96347412397489	3.877744249949	3.08746284125034	2.29278174922785	2	2.40599235967584	4.19377174339668	3.32192809488736	3.26303440583379	3.03562390973072	1.63226821549951	2.96347412397489	2.70043971814109	1.67807190511264	3.36457243229586	2.16992500144231	1.43295940727611	3.27798474729977	3.68929916053589	3.35049724708413	3.85798099512757	1.76553474636298	2.35049724708413	3.79701297783614	3.62058641045188
AC106801.1	4.08746284125034	5.42961596420174	5.18586654531133	4.51096191927738	6.26115467261557	5.33628338786443	5.76022094646651	4.33628338786443	5.26303440583379	4.95419631038687	6.42122329922514	5.5909612413426	5.59395128394841	5.55151601762801	5.78135971352466	5.877744249949	5.02680005934372	4.98185265328974	4.57893871309339	5.27052894238072	6.18784690943957	4.97269265400426	5.7839804136838	6.16992500144231	6.29829173062012	5.81249822533356	5.3819754785573	5.25171909260596	3.48542682717024	5.11270013274936
AC108056.1	1.88752527074159	3.78659636189081	1.96347412397489	1.92599941855622	4.19377174339668	2.26303440583379	2.72246602447109	4.01792190799726	1.58496250072116	2.43295940727611	2.40599235967584	0.84799690655495	2.58496250072116	2.10433665981474	3.4594316186373	3.13750352374994	4.57893871309339	1.8073549220576	1	1.37851162325373	1.13750352374994	2.51096191927738	4.12101540096137	1.26303440583379	2.29278174922785	4.31469652565629	2.84799690655495	2.67807190511264	2.48542682717024	2.35049724708413
AC112198.1	2.40599235967584	2.10433665981474	2.13750352374994	4.34340782229781	2.94485844580754	4.19377174339668	1.53605290024021	2.29278174922785	1.32192809488736	4.17791779219584	2.23266075679027	2.13750352374994	3.29278174922785	5.01792190799726	3.24792751344359	3.27798474729977	2.74416109557041	4.32192809488736	4.24031432933371	4.07895134139482	4.17791779219584	3.49825086752783	3.81762325751143	2.56071495447448	2.37851162325373	4.97727992349992	1.67807190511264	2.29278174922785	4.60880924267552	1.58496250072116
AC114730.11	2.16992500144231	2.10433665981474	3.47248777146274	1.48542682717024	1.63226821549951	2.60880924267552	2.63226821549951	2	4.16992500144231	3.94485844580754	1.84799690655495	2.67807190511264	3.57288966842058	1.88752527074159	1.37851162325373	2.65535182861255	4.25550073314839	2.20163386116965	2.82781902461732	1.72246602447109	4.20945336562895	1.48542682717024	1.26303440583379	5.67807190511264	4.45285896471381	4.00898878322726	1.37851162325373	2.4594316186373	3.74416109557041	2.32192809488736
AC114752.3	4.64385618977472	5.36457243229586	4.24031432933371	2.74416109557041	4.75488750216347	4.20163386116965	3.67807190511264	2.74416109557041	2.43295940727611	2.13750352374994	3.08746284125034	1.8073549220576	3.23266075679027	4.57893871309339	5.16188768237689	4.48542682717024	2.90689059560852	4.01792190799726	4.52356195605701	4.00898878322726	2.40599235967584	3.98185265328974	4.01792190799726	4.70043971814109	4.6667565918848	1.96347412397489	4.61470984411521	4.16188768237689	3	1.96347412397489
AC124997.1	2.65535182861255	1.26303440583379	3.36457243229586	1.84799690655495	4.81762325751143	2.53605290024021	3.30742852519225	3.23266075679027	1.13750352374994	2.63226821549951	1.13750352374994	3.74416109557041	5.03562390973072	1.72246602447109	1.32192809488736	3.43295940727611	3.51096191927738	1.37851162325373	3.52356195605701	4.31469652565629	3.43295940727611	0.485426827170242	2.4594316186373	1.84799690655495	0.584962500721156	3.33628338786443	0.678071905112638	0.584962500721156	4.03562390973072	3.03562390973072
AC128677.4	7.9413411054853	8.17990909001493	7.96347412397489	7.63662462054365	7.51254295509686	6.66106547980695	9.6988782658369	11.8362081905203	8.90959311598834	8.54728015566346	12.0423091760919	12.0371350887909	10.5008418795569	10.468624042918	12.2841879020364	10.8227301479445	13.050375853384	12.9522134241531	10.1665397162577	13.5214409493135	11.601956451498	9.24102977444675	12.6135132360438	12.2633572384741	13.1810435225217	12.303095761993	11.0945395909191	12.3778612234948	11.1662258617432	12.7790832145409
AC136289.1	4.12101540096137	4.05311133645956	3.58496250072116	1.43295940727611	4.0703893278914	3.91647664443772	3.67807190511264	3.91647664443772	4.61470984411521	4.63226821549951	2.35049724708413	1	2	4.20163386116965	1.8073549220576	3.54843662469604	1.43295940727611	0.84799690655495	2.84799690655495	4.27052894238072	1.53605290024021	1.92599941855622	1.8073549220576	4.78659636189081	4.66106547980695	4.14567745519564	4.32912359629157	4.24792751344359	4.06177619758669	3.40599235967584
AC139100.2	3.58496250072116	3.36457243229586	3.13750352374994	2.88752527074159	4.79181407116183	2.92599941855622	2.32192809488736	3.33628338786443	2.90689059560852	2.13750352374994	3.97269265400426	2.35049724708413	3.97269265400426	2.98185265328974	4.88752527074159	3.01792190799726	3.10433665981474	2.88752527074159	3.0703893278914	1.92599941855622	3.20163386116965	3.77610398807316	2.13750352374994	2.37851162325373	2.20163386116965	2.65535182861255	5.53605290024021	2.98185265328974	2.35049724708413	2.20163386116965
AC139100.3	2.58496250072116	2.70043971814109	1.88752527074159	1.32192809488736	1.13750352374994	2.86789646399265	2.35049724708413	5.83541884047548	3.68929916053589	2.29278174922785	2.82781902461732	3.12101540096137	3.52356195605701	1.8073549220576	2.67807190511264	3.32192809488736	2.65535182861255	1.8073549220576	2.74416109557041	2.13750352374994	3.01792190799726	1.76553474636298	1.63226821549951	3.56071495447448	4.20163386116965	4.54843662469604	4.70043971814109	3.15380533607904	1.67807190511264	3.12101540096137
AC141928.1	5.80477637795583	5.13750352374993	5.51412226017071	6.03342300153745	5.80219321694183	5.87282875953489	5.07895134139482	5.47248777146274	5.93310047493137	5.41953889151378	6.25550073314839	5.69488019279919	6.30742852519225	5.62351574149055	5.64673869830785	5.46270675067016	5.34340782229781	5.54843662469604	4.99548451887751	4.87282875953489	5.65821148275179	4.95419631038687	5.91408609701272	6.09169983413681	4.76022094646651	5.86046625851717	3.35049724708413	5.59991284218713	5.22881869049588	5.69209237542757
AC144652.1	5.28540221886225	5.11270013274936	5.88508622529017	4.40599235967584	5.22110372536788	3.13750352374994	4.63226821549951	3.60880924267552	4.01792190799726	5.35755200461808	5.55458885167764	6.14159627838382	3.74416109557041	4.20945336562895	4.32912359629157	5.25927248703759	5.48864353985378	2.40599235967584	4.81249822533356	5.14567745519564	4.95419631038687	4.48542682717024	4.88752527074159	3.43295940727611	5.61470984411521	5.40599235967584	5.35402893805439	5.57591736111815	4.93545974780529	5.44625622988956
AC145343.2	3.59693514238723	4.47248777146274	5.37155886261196	5.55765515472542	6.02014657311178	5.17392693199981	4.49185309632967	3.8073549220576	5.13750352374993	5.71149490665009	5.72519581722666	4.11270013274936	6.25550073314839	5.55458885167764	5.19377174339668	1.96347412397489	2.51096191927738	3.82781902461732	3.84799690655495	5.14159627838382	4.69488019279919	4.15380533607904	2.43295940727611	5.10852445677817	5.71424551766612	4.02680005934372	4.76022094646651	5.51096191927738	4.99095486039699	4.90207357931074
ACAA1	9.22641219278879	8.25644459647344	8.78070379396761	9.43525353792935	10.0195907283579	9.95375994549746	8.78463484555752	8.69418374333315	8.58044701959866	8.54997714277182	8.32687885483841	8.76818432477693	8.27844945822048	8.18338726124887	8.07895134139482	7.99265514938683	8.58908931290962	8.12773644358883	8.76487159073609	8.13903966768306	8.15380533607904	8.38844787631711	8.72689931847653	8.10118781525974	7.70942850136835	8.24031432933371	8.64673869830785	7.93132848489379	8.32822611878773	8.55382125653269
ACAA2	6.02901108665907	6.3037807481771	6.63372181264101	6.67525138605026	6.42794133250948	6.71149490665009	6.4262647547021	6.2460279805281	5.13750352374993	6.07681559705083	6.3819754785573	6.7983097824546	6.08321336824898	5.3327079336406	5.78659636189081	5.86542397831313	4.78659636189081	5.86542397831313	6.06608919045777	6.02901108665907	6.65391987311942	5.27052894238072	5.96578428466209	5.25550073314839	6.43629511983936	6.08746284125034	5.79701297783614	5.47248777146274	3.62058641045188	5.98185265328974
ACACA	7.72109918870719	8.42290574261218	8.44542875923832	7.50143914515887	8.01792190799726	7.54689445988764	8.19967234483636	6.85174904141606	8.45779126025604	8.48139582415413	7.29737486052832	8.40002551791402	7.91826695909256	8.87559578337043	7.79506558265962	8.28401434473801	7.66746640495737	7.64457735701838	6.98641093525204	6.56529252058102	8.04330075436418	8.69731512171625	7.58421090130802	5.99774402605963	6.8073549220576	7.59693514238723	7.86666075081999	9.23002043570563	7.7292808460274	7.84862294042934
ACACB	8.12101540096137	7.58044701959866	7.76221591572778	7.83289001416474	7.74011804283313	7.44708322620965	7.29462074889163	8.01569380710515	7.64313466185726	7.49904859773388	7.5461227588578	6.88874324889826	8.50581155391959	7.74214098549815	6.83415498140132	7.2278565730605	6.70873904135958	6.76818432477693	6.60436789989375	7.08108392868763	7.30560578958543	6.95303237725324	6.87159726561385	7.90749159334305	7.33985000288462	7.54457811733884	7.43462822763672	7.10013667128545	7.82654848729092	6.67101024127845
ACAD10	7.32192809488736	7.11997860965488	6.95884267524324	7.16188768237689	7.08958289312471	6.93663793900257	6.63226821549951	6.4262647547021	5.8923910259134	6.41278152533848	6.24792751344359	6.81506301719287	6.53605290024021	6.97842446544086	5.76022094646651	5.8972404255748	6.01346225980656	6.23840473932508	6.20359271420771	6.57893871309339	4.94953493301701	5.60584986719498	6.51727569320958	6.25927248703759	6.10643207781693	5.38887833881199	6.07681559705083	6.1333991254172	5.94251450533924	5.15785216914174
ACAD11	6.46597446450407	5.71973105674985	6.38543103719352	6.44128427192704	5.99548451887751	6.45121111183233	5.9518675043269	6.8073549220576	6.5077946401987	6.14363830992204	5.97039353791468	6.71149490665009	5.8801957289431	6.18982455888002	6.40769264866568	6.21140163741847	6.09381367340273	6.13750352374993	6.00898878322726	6.52825874275841	5.84297883178833	6.33806779754262	6.24792751344359	6.55458885167764	6.75488750216347	6.86418614465428	6.14974711950468	6.2460279805281	6.4966540825935	5.79701297783614
ACAD8	8.68999797141945	8.53488645761565	8.60139939053183	8.60547951806167	8.81890167588564	8.83194056033588	8.17242750864548	8.19475685442225	8.1405741777099	8.28725064325462	7.79246495997995	8.11997860965488	8.02125762056052	7.58496250072116	7.96693797927846	8.15936680974374	8.41743061254603	8.11997860965488	8.20896588630656	8.00786824333334	8.43254190038826	7.84046323386954	7.74819284958946	8.05419729438881	8.06285565520599	8.41320478925258	7.94836723158468	7.78855521492886	8.07841770164733	7.67877617412388
ACAD9	8.22689381357139	7.79116288855502	7.83225711437793	8.08214904135387	8.1168637576909	8.03946743827853	8.25219234012239	7.86913111964429	8.11634396123747	7.90989308377004	7.93722667397948	8.15886210620845	8.44335800383632	8.01066796290185	7.63299519714296	8.02680005934372	8.02070220379104	7.93428059364002	7.86604249709684	7.84987419379562	8.03617361255349	7.75688985507462	7.54920708935568	8.04766925139131	7.67454539384587	7.90989308377004	8.25266543245025	7.90989308377004	7.83035674741922	7.66249036391378
ACADL	1.92599941855622	1.32192809488736	0.765534746362977	4.06177619758669	2.53605290024021	1.0703893278914	1.88752527074159	2.56071495447448	4.21723071622067	2.0703893278914	4.20945336562895	1.67807190511264	2.98185265328974	1.67807190511264	4.28540221886225	1.96347412397489	1.8073549220576	1.20163386116965	1.53605290024021	0.84799690655495	1.26303440583379	1.53605290024021	1.67807190511264	2.58496250072116	1.48542682717024	1.43295940727611	4.37851162325373	1.72246602447109	4.39917109381982	3.59693514238723
ACADM	11.5996339437668	11.2243032093734	10.9759195995473	11.7378810768578	12.0417275890576	12.3032384942706	10.5701403226773	9.88980813694009	9.76818432477693	9.83162393682075	9.76818432477693	9.92688896439114	10.2379269466263	9.75739000936664	10.1466959480307	9.8247996694615	10.0285967770671	9.51353022334923	9.93221475196838	10.2238810424792	10.5429351216366	9.95230444190257	9.90929308582382	10.3611761785903	10.2305008536391	10.2841300519234	9.80751592814458	9.59563046362301	10.2360141919001	10.1651582453839
ACADS	9.53508093022373	8.53449743373817	8.53488645761565	9.68035952351371	9.76155123244448	9.32553033156756	7.78985964091365	8.17192735435346	7.70804925170222	8.28169825009883	7.93545974780529	8.04603261475421	7.98413359454098	6.46107011403305	7.84611717333673	6.55918586578773	6.70873904135958	8.14873077917319	7.52904005609508	7.16591193893569	6.53138146051631	7.72519581722666	7.18586654531133	8.08108392868763	7.51254295509686	7.58044701959866	7.71904650392994	6.75221336786514	7.35491051158679	7.78790255939143
ACADSB	8.41700858678878	7.32102612859297	7.5713734359732	8.36282052553426	8.22881869049588	8.24507727535967	6.75087443965685	5.51096191927738	5.91169158187234	6.98185265328974	7.19967234483636	7.75020450927987	6.71973105674985	5.50143914515887	7.22593041117105	7.05093696522523	6.05311133645956	7.72041528490633	7.00337736020232	5.53605290024021	7.69835740595729	6.38024459047818	6.09592441999854	7.58421090130802	6.54689445988764	6.92362461136832	6.40599235967584	4.95884267524324	6.89602960297675	6.94251450533924
ACADVL	11.6896486082888	10.9502642667573	11.0726685733536	11.0858043802781	12.0183392940962	11.6740156728776	10.8918596325381	11.4805882702339	10.6408775584824	10.9607259948391	10.6089940022379	10.6940095784219	10.949607882985	9.92273304987684	10.7061506278175	10.2529019204503	10.4447043328907	10.97813841507	10.253374780186	10.4407653728671	9.94104760634058	10.4278366034585	10.0297013383544	10.4499739858104	10.196479181784	10.8436855540976	11.1001366712854	10.1360939534953	10.7121830512092	10.4887439466493
ACAN	3.18586654531133	4.64961545906341	4.20163386116965	3.41953889151378	4.72246602447109	4.79181407116183	3.53605290024021	2.76553474636298	6.04439411935845	4.68369645430652	5.33628338786443	4.8923910259134	5.37155886261196	5.39917109381982	4.81249822533356	4.03562390973072	5.15785216914174	4.05311133645956	2.16992500144231	4.80219321694183	3.81762325751143	4.41278152533848	5.70873904135958	4.48542682717024	5.02680005934372	4.03562390973072	2.32192809488736	5.46597446450407	2.84799690655495	4.36457243229586
ACAP1	4.25550073314839	5.63517394667492	5.72246602447109	5.09169983413681	5.80477637795583	5.40258575823259	3.96347412397489	5.37155886261196	2.90689059560852	5.1333991254172	5.52042224852645	5.79960542245267	3.74416109557041	5.57288966842058	6.26115467261557	4.27052894238072	6.0574502721839	5.20554891117303	2.13750352374994	6.72246602447109	4.32912359629157	1.53605290024021	6.01569380710515	6.12928301694497	6.1333991254172	6.17192735435346	5.16992500144231	4.23266075679027	6.21140163741847	5.36106648879432
ACAP2	8.2240016741981	7.4178525148859	7.44211412241923	8.53605290024021	8.194264382992	8.06177619758669	7.53138146051631	7.43045255166553	7.53760669149529	7.85112436288675	7.9242186797485	7.19672506078603	7.37677657188298	7.61618123133188	8.19179950106508	7.40173284952262	6.99322146736894	7.31922050252387	7.81057163474115	6.95768248616512	7.15177765473205	7.0574502721839	7.69627208392586	7.74550626586916	6.93899143877554	7.68299458368168	7.71699089440494	7.39403389536778	7.08214904135387	7.41278152533848
ACAP3	5.30012372456901	6.456149034648	6.46107011403305	6.81121411751324	7.27612440527424	6.41616416473313	5.76022094646651	5.97498811199193	5.1333991254172	6.4757334309664	6.32553033156756	6.47411151394241	6.99435343685886	6.23074100262691	6.19574129324645	6.61028665708102	6.4178525148859	6.8923910259134	5.01346225980656	6.38024459047818	5.49185309632967	6.79960542245267	6.27612440527424	6.83920378809694	6.44790974874208	6.40087943628218	6.57742882803575	6.31831684133498	6.02680005934372	6.28725064325462
ACAT1	2.23266075679027	4.72246602447109	0.678071905112638	3.81762325751143	3	1.13750352374994	2.29278174922785	4.24031432933371	1.8073549220576	4.73876783680019	1.92599941855622	2.94485844580754	3.59693514238723	4.31469652565629	4.05311133645956	4.30012372456901	1.72246602447109	3.68929916053589	2.96347412397489	1.96347412397489	3.79701297783614	2.98185265328974	1.13750352374994	3.51096191927738	0.678071905112638	3.01792190799726	3.8073549220576	1.92599941855622	2	4.08746284125034
ACAT2	9.27029532647204	8.37286506011259	8.46147944728616	9.8414070971946	8.86108690599539	9.61636504926433	9.84345001845874	7.10747864662662	9.1853710292354	8.71424551766612	8.30423722501714	9.36785153448991	9.06474276475026	9.00534384191779	8.19967234483636	9.01708677336272	8.80703285596834	8.22544846861074	8.67419226814568	8.08268130295035	9.27052894238072	10.032596794562	8.96809075204526	7.94661390541276	7.59170933316174	8.70043971814109	8.01346225980656	9.02928722696825	8.319672120947	8.3562318626554
ACBD3	7.76354436429392	8.41405094472604	7.51963625284321	7.63662462054365	7.49265437101891	7.57591736111815	8.194264382992	8.55842071326866	9.20628180173535	9.02070220379104	9.42856954721172	9.15911448004639	8.0639343057541	9.63208641283518	8.92748169038176	8.73335434061383	8.46474993900329	9.04548665635946	8.5208150858443	8.69418374333315	8.89117612475454	8.89087223954207	8.82654848729091	8.67065624911844	8.80832068916333	8.53255073928427	8.47532812262242	9.31989787715446	8.7714894695006	8.84172158112846
ACBD4	6.97842446544086	7.14159627838382	6.94251450533924	6.92599941855622	6.82017896241519	6.77214959078454	6.34340782229781	5.52042224852645	6.86789646399265	6.47897180503294	6.96693797927846	6.34340782229781	6.19377174339668	6.44625622988956	7.04984854945056	6.06608919045777	5.47248777146274	5.57893871309339	6.17592374206376	6.30560578958543	5.77610398807316	5.8801957289431	6.22110372536788	7.08746284125034	7.14465824283188	6.72519581722666	6.30560578958543	6.75355105460065	6.91288933622996	6.46597446450407
ACBD5	6.91767043436176	7.25833047261243	6.92955431573285	7.40258575823259	7.64313466185726	6.7983097824546	6.74685018309805	7.74079267227768	6.66106547980695	7.26772305162742	7.87159726561385	6.79441586635011	6.47411151394241	6.74550626586916	7.2807707701306	6.42794133250948	6.75087443965685	7.22303633790187	7.67313237214536	7.04984854945056	7.59170933316174	6.68929916053589	6.8592241619782	6.17990909001493	7.04001567884788	6.63952159951083	6.78267065867701	7.11582397743624	6.6724253419715	7.23457795978457
ACBD6	7.48300957716455	7.24697805961472	7.15886210620845	7.19770815795585	7.0389189892923	6.82654848729092	7.16892278185294	6.62643913669732	6.80864246791806	6.83794324189103	6.33806779754262	6.6906964439777	7.12412131182919	7.11374216604919	6.77741971551583	7.47411151394241	7.32732808262995	7.17492568250068	7.15177765473205	7.08958289312471	7.15279185163912	6.99548451887751	7.37851162325373	7.32373033752135	6.96116025813664	6.82273014794452	6.83541884047548	7.06608919045777	7.14567745519564	7.00674683244058
ACCS	5.35755200461808	6.61323695471633	5.88508622529017	5.36457243229586	6.24222139509837	6.57742882803575	5.18586654531133	6.53138146051631	5.25171909260596	5.2364926183813	3.20163386116965	6.11270013274936	3.40599235967584	5.92599941855622	3.6667565918848	6.5894638929561	6.68369645430652	4.68929916053589	6.75888943272096	3.40599235967584	5.05311133645956	5.26303440583379	4.86294724802092	3.41953889151378	4.41953889151378	2.74416109557041	6.74416109557041	3.62058641045188	4.73876783680019	4.63226821549951
ACD	5.28169825009883	5.83035674741922	5.76553474636298	3.27798474729977	6.03342300153745	5.68369645430652	6.43796008833447	5.82017896241519	5.30012372456901	6.21529030565123	5.69209237542757	6.71287086768991	6.17791779219584	6.91528186586766	6.41278152533848	6.47411151394241	6.47897180503294	6.97842446544086	5.94251450533924	6.97269265400426	5.39574832817903	5.98868468677217	6.82400405093315	5.82017896241519	7.11997860965488	6.63372181264101	5.762880292917	6.81634370528486	6.64817779572482	6.25738784269265
ACE	4.77610398807316	4.39231742277876	1.92599941855622	3.37851162325373	4.93545974780529	1.67807190511264	3.67807190511264	3.99095486039699	3.15380533607904	4.92599941855622	4.08746284125034	2.60880924267552	3.82781902461732	2.51096191927738	3.97269265400426	4.877744249949	3.65535182861255	5.51412226017071	4.57893871309339	5.52669484554198	2.32192809488736	4.16992500144231	5.02680005934372	4.81762325751143	2.8073549220576	3.44625622988956	3.51096191927738	2.84799690655495	5.53294028837287	5.61765111942733
ACE2	8.56719556140687	8.37068740680722	7.64457735701838	8.90959311598834	8.37025148142518	7.34607044078517	9.11400255681623	10.0204244152004	10.0972420701412	9.69731512171625	9.21941056308346	9.09407768567191	9.38607803400871	8.99774402605963	9.39810235161161	9.48683502156305	9.26608375832773	8.33851355532181	9.93428059364002	8.02070220379104	9.7994435310716	9.34074028063018	8.01625115501275	8.816023639828	7.69905184401685	8.86449570265158	9.4586116725846	9.00112666545428	8.71011763204345	9.56376827845203
ACER1	2.86789646399265	1.58496250072116	2.56071495447448	2.51096191927738	3.63226821549951	2.72246602447109	2	1.43295940727611	3	1.92599941855622	3.77610398807316	2.32192809488736	3.16992500144231	4.43295940727611	1.58496250072116	4.61470984411521	5.02680005934372	1.26303440583379	1.48542682717024	1.96347412397489	2.60880924267552	3.877744249949	1.96347412397489	3.18586654531133	1.20163386116965	2.40599235967584	2.48542682717024	2.4594316186373	3.05311133645956	2.40599235967584
ACER3	8.14669594803066	8.2635039567056	7.75087443965685	8.68615031598089	7.76487159073609	8.47735352663456	8.14771372235215	7.67383905599044	8.41574176829009	8.14465824283188	8.10223819393074	7.96693797927846	7.48623167798101	8.06069593168755	7.76487159073609	8.08533966935737	8.13750352374993	8.19377174339668	8.16791986555194	7.51175265376738	8.05961485629722	8.46923479366766	7.4667902378031	7.72178276845979	7.0389189892923	8.19918154876397	8.1168637576909	8.27705487614873	7.51096191927738	8.11634396123747
ACHE	3.75488750216347	5.58496250072116	5.55765515472542	4.83289001416474	4.68929916053589	3.15380533607904	4.73876783680019	6.72109918870719	4.84297883178833	6.61323695471633	6.81762325751143	6.2460279805281	6.71699089440494	3.29278174922785	5.9518675043269	6.18388345903223	4.32912359629157	5.34695688937888	4.78135971352466	4.95884267524324	3.4594316186373	3.10433665981474	4.83794324189103	4.91169158187234	4.05311133645956	5.0574502721839	5.09592441999854	4.92124588858559	5.40599235967584	6.5298209465287
ACIN1	7.0574502721839	7.63154086734149	7.08746284125034	7.62716906084185	6.63081315229913	7.38543103719352	7.32732808262995	7.37068740680722	7.04766925139131	7.58721495245253	7.65248649491816	7.72860081064319	7.21334728173344	7.62205181945638	7.22496636500027	7.5630055530624	7.49105137636412	7.79766152585376	6.79571500650173	7.25644459647344	6.64529816394863	7.31379002544369	7.29553937040683	7.3741700760685	8.01625115501275	7.5453506448223	7.18586654531133	7.4262647547021	7.04111153536915	7.89905475619441
ACKR1	5.57591736111815	5.95884267524324	4.93545974780529	3.70043971814109	4.97727992349992	5.51096191927738	5.85049941375812	7.06285565520599	5.6667565918848	5.57288966842058	4.52356195605701	8.38629363515099	4.14567745519564	8.02901108665907	6.10223819393074	7.45285896471381	7.06177619758669	6.76553474636298	6.94602898951548	8.79181407116183	6.78659636189081	6.36457243229586	8.50501755552812	7.28540221886225	8.95623093654988	7.51727569320958	7	7.41869594960205	7.41531924814038	4.26303440583379
ACKR2	2.56071495447448	2.40599235967584	2.40599235967584	1.84799690655495	2.26303440583379	2.40599235967584	3.86789646399265	2.23266075679027	4.49185309632967	2.92599941855622	2.37851162325373	2.8073549220576	2.72246602447109	2.86789646399265	2.58496250072116	1.84799690655495	2.13750352374994	1.8073549220576	1.0703893278914	2.10433665981474	1.8073549220576	0.84799690655495	4.65535182861255	3.21723071622067	1.88752527074159	2.10433665981474	2.16992500144231	2.40599235967584	3.4594316186373	3.18586654531133
ACKR3	2.32192809488736	2.51096191927738	2.16992500144231	2.82781902461732	3.29278174922785	2.10433665981474	1.76553474636298	3	2.40599235967584	2.43295940727611	4.8073549220576	3.49825086752783	1.72246602447109	1.32192809488736	4.56071495447448	1.72246602447109	1	1.43295940727611	3.01792190799726	4.38543103719352	1.48542682717024	1.76553474636298	3.47248777146274	2.86789646399265	4.24792751344359	1.26303440583379	2.26303440583379	1.37851162325373	1.37851162325373	3.49825086752783
ACKR4	5.6724253419715	3.4594316186373	5.27798474729977	6.53915881110803	5.30742852519225	5.03562390973072	5.78920757534734	8.68860001099912	7.60733031374961	8.17990909001493	7.48542682717024	7.37677657188298	6.98299357469431	5.98868468677217	8.66817586897014	7.19179950106508	7.27705487614873	8.50700173276412	9.56224242422107	5.93781516880342	6.72246602447109	7.07788386443832	7.49024921062709	7.80477637795583	8.20212382383046	7.80413102118332	8.46229776553889	7.27052894238072	6.26491169307446	7.46188866443282
ACLY	7.60880924267552	7.43379405875492	7.50143914515887	7.68580001974489	7.17392693199981	6.6724253419715	7.77280941016073	7.64673869830785	7.34429590791582	7.6646250548693	7.231701199029	7.88080794836281	7.05311133645956	7.10956950937069	7.34429590791582	7.17891378466957	7.41953889151378	7.97039353791468	7.05419729438881	8.01847839596593	7.76088624278491	7.51412226017071	7.60362634498619	7.2045711442492	7.78724960846791	7.2807707701306	7.43962313755712	7.51884982870769	7.22978016673333	7.5077946401987
ACMSD	4.03562390973072	0.584962500721156	2.4594316186373	3.48542682717024	4.48542682717024	4.41278152533848	1.53605290024021	6.85174904141606	4.88264304936184	4.12101540096137	5.88996019965864	1.0703893278914	1.96347412397489	4.94016675048282	6.02458563827827	2.98185265328974	3.56071495447448	1.8073549220576	4.88752527074159	4.82273014794452	4.92599941855622	3.76553474636298	1.20163386116965	5.02236781302845	5.50143914515887	4.05311133645956	3.10433665981474	4.95884267524324	3	4.70043971814109
ACN9	8.17891378466957	7.42794133250948	7.8801957289431	7.56224242422107	8.04930403348226	7.84674402324487	7.5337190711399	7.35049724708413	7.69348695749933	8.13647851834917	8.23697088625934	7.76088624278491	7.84423498775875	6.73335434061383	8.15279185163912	7.16591193893569	7.42122329922514	7.87958324961278	7.63008507000212	8.03837033173068	8.65069276717138	7.39403389536778	8.13903966768306	8.24031432933371	7.64601861092535	7.82591279878497	7.25550073314839	7.15785216914174	8.22255342742343	7.70873904135958
ACO1	9.00534384191779	8.82145511910246	7.66249036391378	8.9413411054853	8.74180402530956	8.51727569320958	9.012065787874	8.87805091272854	9.28632672709055	9.14669594803066	9.15405859598329	8.69278983497265	9.20799043323296	9.21771541135067	8.74785730009594	9.10852445677817	8.95594045128948	8.76818432477693	9.01122725542325	8.80960737378898	9.30446540928663	9.4068427546553	8.41743061254603	9.21091481607392	8.86820522697744	8.78267065867701	8.76121877592938	9.31015831794782	9.32777717058405	9.05283971920546
ACO2	11.2201364473961	10.9752747876095	10.9334693657362	11.5168326579637	11.612868497291	11.0108078063606	11.436451292287	10.5730790854813	10.8680508537452	10.6384359139905	10.1233454607533	9.8369971089196	10.526988205432	10.01471792986	10.0209799389042	10.4580989695546	9.82464058085342	10.7147606739083	10.288289342181	10.2070143201775	10.1893304006149	11.7568898550746	9.58665216912537	10.1264463647754	9.95710204156229	9.7627142273006	10.0478055540076	10.5419677788077	10.1059085085712	9.6156296369681
ACOT1	8.3741700760685	8.40471582659663	8.20310325023664	8.74483383749955	8.97470137939814	7.62205181945638	8.60177078840771	7.90929308582382	7.90568784852686	7.12825215227739	7.6646250548693	8.08533966935737	6.64529816394863	7.38715571766298	7.11997860965488	7.5668151540109	8.10747864662662	7.50462039240355	7.79441586635011	6.93545974780529	8.29324171895624	7.44377239276374	7.74550626586916	7.68229237143083	7.56376827845203	7.91348784071516	7.38370429247405	7.79181407116183	7.68720069465189	7.89784545600551
ACOT11	7.02680005934372	7.10956950937069	7.29737486052832	7.37590826307501	7.3983161634002	6.7983097824546	5.99322146736894	6.84549005094437	6.41447383643093	6.73470962022584	6.82781902461732	6.69209237542757	4.20163386116965	1.96347412397489	6.32553033156756	5.55151601762801	6.41447383643093	7.48139582415413	6.67383905599044	3.30742852519225	5.95652136333312	6.53760669149529	5.98641093525204	6.74281466986289	5.45285896471381	6.61323695471633	5.70597790168252	4.70597790168252	6.20750245925879	6.456149034648
ACOT12	1.8073549220576	1	4.91169158187234	2.72246602447109	1.37851162325373	1.67807190511264	2	3.63226821549951	1.96347412397489	1.84799690655495	2.37851162325373	3.94485844580754	2.03562390973072	2.37851162325373	3.48542682717024	1.20163386116965	4.50462039240355	3.15380533607904	3.30742852519225	4.5909612413426	3.96347412397489	5.42290574261218	4.68929916053589	4.51096191927738	3.40599235967584	3.48542682717024	3.10433665981474	3.73335434061383	2	2.32192809488736
ACOT13	9.80219321694183	10.2608019498134	9.61176256006487	9.69244114734777	9.69627208392586	10.131085259579	9.47532812262242	8.93251005337989	9.20334800297976	7.8648051942415	8.40726776424473	8.69488019279919	8.97699364608239	8.69034724996876	8.12049709844425	8.62680414493225	8.90929308582382	8.762880292917	8.61065577440193	8.42080238163181	9.20945336562895	8.89542381038297	8.319672120947	8.17292748960384	7.65892551149237	8.48944659862258	8.70804925170222	8.66711154207503	8.53294028837287	8.75655632252409
ACOT4	7.86851392389546	7.19574129324645	7.38111029409905	7.13750352374993	8.13955135239879	7.31469652565629	5.73876783680019	6.95768248616512	6.59693514238723	6.38370429247405	6.8703647195834	5.98868468677217	6.22110372536788	5.58796498888268	4.48542682717024	5.92362461136832	5.51096191927738	6.23266075679027	6.55305325276641	6.62935662007961	6.13134253912326	6.4245862262511	6.17192735435346	5.78659636189081	5.09169983413681	6.10852445677817	5.8703647195834	6.50620838930675	6.22689381357139	6.42794133250948
ACOT6	1.92599941855622	4.10433665981474	2.53605290024021	1.67807190511264	1.88752527074159	3.47248777146274	1.0703893278914	2.40599235967584	2.32192809488736	3.51096191927738	2.56071495447448	4.39917109381982	2.94485844580754	1.26303440583379	2.16992500144231	2.96347412397489	3.58496250072116	2.0703893278914	1.13750352374994	1.76553474636298	1.63226821549951	1	1.13750352374994	2.4594316186373	4.33628338786443	2.16992500144231	3.12101540096137	1.0703893278914	2.29278174922785	1.48542682717024
ACOT7	8.92837032301897	8.43546191447928	8.66284636515948	9.62662165235837	9.24697805961472	9.38456792317383	9.14159627838382	9.24792751344359	9.02597004970865	9.3961766182344	9.21577565302028	9.19967234483636	8.91916128397349	8.9901039638575	9.49345520092618	8.87958324961278	9.08958289312471	9.66177809777199	9.28632672709055	9.06177619758669	8.65176927141799	9.64691866400893	8.7323370447384	8.9316239677501	8.3371758685863	8.84643063233652	9.00982861736811	8.79863380155554	8.26584942144085	8.4093909361377
ACOT8	8.1853710292354	8.2465030982801	8.01290383323064	8.88935185259465	8.59656249740495	8.62461270900574	8.19770815795585	7.1333991254172	7.43212427264156	7.59693514238723	7.75288236627309	7.2240016741981	8.10590850857116	7.45779126025604	6.62935662007961	7.67948009950545	7.14363830992204	7.39917109381982	7.56453060081634	7.10852445677817	6.87528859822269	7.99038765180274	6.75221336786514	7.51096191927738	6.6724253419715	6.8073549220576	7.43962313755712	7.83415498140132	7.62058641045188	7.19081236791614
ACOT9	8.21965256510381	7.8648051942415	7.57213175138666	8.65463602852797	8.40811740799184	8.07414146275251	8.4483228325075	8.61765111942733	9.11816243006313	8.05202456048283	8.34562701215377	8.34163000932991	8.74382460692961	7.77544567410286	9.01290383323064	8.25361115194717	8.95739229305525	8.96231765494231	8.90959311598834	8.80799883862303	8.78790255939143	8.20896588630656	8.6667565918848	8.79798569056491	8.83447104998422	8.5853381536437	8.67313237214536	8.1053847492476	8.00506308001346	8.38413617244761
ACOX1	1.63226821549951	1.43295940727611	3.51096191927738	1.63226821549951	3.27798474729977	3.08746284125034	3.75488750216347	3.64385618977472	1.67807190511264	1.67807190511264	2.20163386116965	1.96347412397489	3.70043971814109	1.88752527074159	2.43295940727611	4.82781902461732	1.88752527074159	3.83794324189103	1.72246602447109	3.20163386116965	1.96347412397489	4.33628338786443	4.05311133645956	4.32912359629157	3.36457243229586	2.16992500144231	3.93545974780529	2.29278174922785	1.76553474636298	3.03562390973072
ACOX2	7.6006563078263	7.52512925120397	7.01569380710515	6.92955431573285	7.06824086131282	7.43546191447928	5.92362461136832	6.7045953476324	6.76553474636298	5.89965902637744	6.69766263347052	6.52669484554198	6.45285896471381	4.24031432933371	5.47248777146274	6.27612440527424	6.62789861587175	6.68790052248075	6.00225245173138	6.68790052248075	6.91767043436176	5.8923910259134	6.27426166125705	6.23074100262691	5.76022094646651	6.08958289312471	6.35755200461808	6.3819754785573	5.90929308582382	6.48542682717024
ACOX3	7.57440430902258	7.01346225980656	6.85549144310187	8.0601554952546	7.76354436429392	7.01010845347429	7.98299357469431	7.42206476617281	7.54225804976692	7.23266075679027	7.20163386116965	7.456149034648	7.3327079336406	7.4594316186373	7.64745842645492	7.22496636500027	6.51884982870769	7.01234519041983	6.91528186586766	6.43796008833447	7.24887634283713	7.84046323386954	7.21916852046216	7.21529030565123	7.08427691053149	6.83541884047548	7.46107011403305	7.31379002544369	6.81249822533356	6.66106547980695
ACOXL	1.84799690655495	4.4262647547021	1.88752527074159	4.63226821549951	2.48542682717024	1.8073549220576	4.38543103719352	1.72246602447109	2.51096191927738	3.97269265400426	1.26303440583379	1.53605290024021	2.32192809488736	1.0703893278914	1.20163386116965	4.65535182861255	3.85798099512757	3.95419631038688	0.584962500721156	1.32192809488736	4.06177619758669	3.10433665981474	3.40599235967584	4.60288440871842	2.43295940727611	2.0703893278914	3.24792751344359	4.24792751344359	2.60880924267552	2.98185265328974
ACP1	5.03121873061072	3.90689059560852	2.98185265328974	1.0703893278914	1.0703893278914	2.94485844580754	0.84799690655495	5.10852445677817	2.56071495447448	1.37851162325373	3.24792751344359	3.85798099512757	4.83794324189103	4.21723071622067	3.63226821549951	0.925999418556223	4.52356195605701	1.76553474636298	3.05311133645956	4.19377174339668	2.40599235967584	4.56071495447448	3.88752527074159	2.43295940727611	2.94485844580754	3.0703893278914	1.88752527074159	2.96347412397489	1.0703893278914	3.36457243229586
ACP2	8.80025280637239	8.53138146051631	8.53255073928427	8.52356195605701	8.82145511910246	8.70286528981519	8.94046042886366	8.89330153086056	8.5352753766208	8.48099210369791	8.37547391261535	8.68194113709169	8.74685018309805	8.21819994369474	8.47451716417449	8.22689381357139	8.74919903006095	8.49225378930292	8.77774845997228	8.23888237384058	7.95303237725324	8.54148386405427	8.60696034451027	8.87927691241217	9.11165734626313	8.39788850813076	8.82750149516938	8.49225378930292	8.53177132541286	8.66923941125265
ACP5	6.35579154675365	6.32912359629157	7.28725064325462	6.14159627838382	5.74146698640115	5.76818432477693	7.29094040240368	8.24935052362723	6.92362461136832	6.71699089440494	8.53566419081016	7.31015831794782	8.41911748212248	7.38801728534513	7.8923910259134	6.67383905599044	8.69557630622205	9.04575966138268	7.231701199029	8.58683978796183	8.38629363515099	6.74550626586916	8.84956148217829	7.68650052718322	8.93369065495223	8.34607044078517	7.39059890555246	7.43879185257826	7.65320336203398	8.31288295528435
ACP6	8.63807383718072	8.22110372536788	8.48502423332337	7.7045953476324	7.58721495245253	8.4966540825935	8.41362792902417	8.92659251005107	8.6724253419715	8.37590826307501	8.2635039567056	8.19623326086959	8.07628116657949	7.93073733756289	8.71390197794766	8.1106138055009	8.40981519582048	8.01234519041983	9.02181282358484	7.93899143877554	8.18636189125299	7.97842446544086	7.71493235178568	7.68299458368168	8.11945993445933	8.18239435340453	8.41278152533848	8.04111153536915	8.11009175192513	8.21577565302028
ACPP	6.29829173062012	6.15785216914174	5.84799690655495	6.08321336824898	7.51254295509686	4.49185309632967	7.70182625841205	7.13134253912326	7.39660478118186	8.12153351734003	8.33940465790782	7.8635668293235	7.85362145574883	7.86170728658586	7.55458885167764	8.11894107272351	7.36457243229586	7.11582397743624	7.12101540096137	6.49024921062709	8.01290383323064	8.09961081196091	7.53993424517179	7.87344411251538	6.27426166125705	7.83920378809694	6.93191939010004	7.61323695471633	8.13750352374993	7.71080643369935
ACPT	6.03342300153745	6.26491169307446	5.83541884047548	5.32553033156756	5.58195375084882	5.19377174339668	5.36106648879432	6.06824086131282	5.3110671022556	6.78659636189081	6.00225245173138	6.29645740737124	6.66249036391378	6.4708621994137	6.01122725542325	6.29462074889163	6.20945336562895	5.35049724708413	6.48058827023386	6.17592374206376	5.66106547980695	5.78920757534734	6.37503943134692	6.18388345903223	5.34695688937888	5.8073549220576	6.12722055048807	6.04439411935845	6.0746766862945	5.60584986719498
ACR	4.78135971352466	5.43295940727611	5.24412594328373	3.39231742277876	3.49825086752783	4.88752527074159	3.26303440583379	4.5298209465287	2.63226821549951	4.57893871309339	4.20945336562895	5.5909612413426	3.21723071622067	3.84799690655495	3.49825086752783	3.99095486039699	5.28909670241999	4.84297883178833	5.25550073314839	5.20554891117303	2.72246602447109	4.96809075204526	3.84799690655495	4.37155886261196	3.64385618977472	2.48542682717024	2.53605290024021	1.88752527074159	5.36806987653208	4.17791779219584
ACRBP	5.54225804976692	5.94485844580754	6.31469652565629	4.5909612413426	6.18784690943957	4.84297883178833	4.46597446450407	5.99548451887751	4.64961545906341	5.63226821549951	3.56071495447448	4.49185309632967	5.80992886572143	5.85049941375812	5.49505552836802	6.27239650903748	5.15785216914174	4.94485844580754	5.37155886261196	5.63226821549951	4.30012372456901	5.55458885167764	3.56071495447448	5.37155886261196	5.26303440583379	5.28909670241999	5.03121873061072	5.58796498888268	4.54843662469604	5.16188768237689
ACRC	4.58496250072116	4.0703893278914	5.2364926183813	5.80219321694183	5.75755668893945	4.5298209465287	5.43962313755712	5.26303440583379	4.16992500144231	5.82017896241519	5.27426166125705	5.70043971814109	6.20359271420771	4.94016675048282	5.09592441999854	4.00898878322726	4.94485844580754	5.3110671022556	4.69488019279919	6.47248777146274	4.88264304936184	4.30742852519225	5.45285896471381	5.20163386116965	5.79701297783614	5.91647664443772	5.10433665981474	5.61470984411521	4.65535182861255	4.14567745519564
ACRV1	5.62058641045188	5.22496636500027	4.54225804976692	5.27052894238072	5.33985000288462	5.50143914515887	4.27798474729977	5.25927248703759	3.97269265400426	5.04439411935845	6.22689381357139	5.42961596420174	5.04875931191986	5.30742852519225	5.39231742277876	4.94953493301701	4.26303440583379	5.03562390973072	4.99548451887751	6.58044701959866	4.91169158187234	4.05311133645956	3.877744249949	5.8073549220576	5.16992500144231	5.52669484554198	4.5298209465287	5.46597446450407	5.20554891117303	5.74416109557041
ACSBG1	5.26303440583379	3.35049724708413	1.8073549220576	4.24031432933371	4.38543103719352	3.59693514238723	1.84799690655495	3.62058641045188	4.85299758761332	4.14567745519564	2.48542682717024	2.13750352374994	2.90689059560852	2.65535182861255	3.86789646399265	4.4262647547021	3.37851162325373	2.16992500144231	2.56071495447448	1.58496250072116	4.24792751344359	2.20163386116965	4.72246602447109	2.23266075679027	2.63226821549951	4.62058641045188	1.53605290024021	2.53605290024021	3.29278174922785	1.67807190511264
ACSBG2	2.98185265328974	4.68369645430652	4.51096191927738	3.91647664443772	3.49825086752783	2.20163386116965	4.00898878322726	4.02680005934372	5.37155886261196	4.29278174922785	4.84297883178833	3	3.54843662469604	4.62643913669732	2.53605290024021	2.4594316186373	2.40599235967584	3.72246602447109	3.03562390973072	4.8923910259134	2.0703893278914	2.8073549220576	5.12515513132229	3.65535182861255	3.93545974780529	5.02236781302845	2	4.68929916053589	4.90689059560852	5.49825086752783
ACSF2	8.93044167303866	8.02901108665907	8.14771372235215	10.0405637111587	9.20628180173535	9.70390357344466	7.54225804976692	6.70182625841205	5.48864353985378	4.07895134139482	6.5453506448223	7.18388345903223	7.05961485629722	7.456149034648	4.98185265328974	6.32732808262995	5.6667565918848	5.61470984411521	4.53605290024021	5.82017896241519	6.53449743373817	7.02125762056052	6.35579154675365	6.17990909001493	6.44128427192704	6.19967234483636	6.67525138605026	6.52669484554198	6.04439411935845	5.79701297783614
ACSF3	2.53605290024021	3.82781902461732	4.62643913669732	3.65535182861255	5.73876783680019	4.65535182861255	2.58496250072116	4.20163386116965	5.00450139223494	5.28540221886225	3.70043971814109	3.03562390973072	4.13750352374993	4.74416109557041	3.30742852519225	5.41616416473313	5.1168637576909	2.13750352374994	4.27798474729977	4.91169158187234	2.58496250072116	4.51096191927738	5.3327079336406	3.98185265328974	4.85798099512757	2.4594316186373	5.25550073314839	2.29278174922785	4.95884267524324	4.36457243229586
ACSL1	8.03121873061072	8.36632221424582	7.64889680647525	8.62534355757299	8.5630055530624	7.86851392389546	8.34739990950854	9.68929916053589	7.95826269732954	9.23529625456709	8.46964181723952	8.9915218460757	8.93132848489379	7.96058121135347	11.2635626398206	8.17542479858969	8.75421943313514	9.22568946001544	9.34695688937888	9.75254790584714	8.53216108498321	8.94749083485373	11.2608019498134	10.410451351504	10.2163821077103	10.333714426094	10.2799587357517	8.5372184005386	7.58496250072116	9.1103528023268
ACSL3	8.97613447283165	10.0617761975867	9.77889847600838	8.83415498140132	9.63317688532919	9.10039952908719	10.0184783959659	8.53566419081016	10.3253054550897	9.64745842645492	9.52532504343348	9.43358544115049	9.73013043973954	9.31989787715446	8.7901855632105	9.88798213305845	9.70666868217975	9.52708597880746	9.51313539711773	8.20847824221171	10.0805510773276	10.2822776224374	9.52042224852645	9.39296133934419	8.29737486052832	9.73080975466246	9.7075316929376	10.1879705919842	10.0168082876866	9.01708677336272
ACSL4	2.40599235967584	4.94953493301701	3.8073549220576	5.0746766862945	2.56071495447448	4.82273014794452	4.31469652565629	5.93073733756289	4.50462039240355	4.10433665981474	5.5077946401987	5.09592441999854	4.45285896471381	5.42290574261218	6.63807383718072	4.22496636500027	5.66391384211598	4.8972404255748	3.77610398807316	6.01569380710515	4.4262647547021	3.72246602447109	6.17192735435346	6.21334728173344	6.48542682717024	7.10328780841202	5.57591736111815	4.71699089440494	4.03562390973072	5.25927248703759
ACSL5	11.3411296044548	11.4729446337796	11.3203492836165	11.6100097571011	11.8736363565081	11.6452981639486	10.8178630472636	10.965640007944	10.7387678368002	10.9683067944308	10.4863322527687	10.7412141555378	10.4399347459764	10.3986368216807	10.3903839468929	10.5103685838625	10.1489849313875	10.4793760911617	9.59039991779973	10.0635299063006	10.4922537893029	10.872982622388	9.61581352518973	9.97297978606629	9.39767463294827	10.1835113266951	10.549014511762	10.4886435398538	11.0457596613827	10.4838157772643
ACSL6	3.92599941855622	4.34340782229781	3	1.53605290024021	2.23266075679027	3.29278174922785	3.71149490665009	2.86789646399265	3.24792751344359	2.63226821549951	3.91647664443772	3.63226821549951	2.26303440583379	4.09592441999854	3.40599235967584	2.03562390973072	4.47897180503294	3.82781902461732	3.54843662469604	2.70043971814109	4.06177619758669	0.584962500721156	5.21723071622067	4.95419631038687	4.60880924267552	3.98185265328974	4.30012372456901	2.86789646399265	4.74953426766926	4.13750352374993
ACSM1	2.94485844580754	1.96347412397489	2.13750352374994	3.56071495447448	1.96347412397489	1.88752527074159	3.01792190799726	2.43295940727611	2.76553474636298	2.4594316186373	3	2.23266075679027	2.58496250072116	2.56071495447448	1.8073549220576	5.13750352374993	1.84799690655495	4.36457243229586	1.43295940727611	1.92599941855622	3	0.925999418556223	2.16992500144231	2.16992500144231	4.61470984411521	2.23266075679027	2.51096191927738	1.13750352374994	3.30742852519225	1.76553474636298
ACSM2A	4.38543103719352	2.20163386116965	3.26303440583379	4.41278152533848	3	4.88264304936184	2.20163386116965	2.76553474636298	1.8073549220576	4.32912359629157	4.64961545906341	4.5668151540109	3.33628338786443	3.70043971814109	2.13750352374994	4.50462039240355	2.0703893278914	3.56071495447448	4.75488750216347	1.37851162325373	2.84799690655495	2.98185265328974	5.15380533607904	5.16992500144231	4.27798474729977	3.16992500144231	2.94485844580754	4.54843662469604	1.96347412397489	2.10433665981474
ACSM2B	3.18586654531133	1.53605290024021	1.0703893278914	3.35049724708413	2.29278174922785	5.1168637576909	1	2.60880924267552	3.72246602447109	2.76553474636298	1.8073549220576	2.13750352374994	2.76553474636298	2.58496250072116	3.24792751344359	4.27052894238072	4.13750352374993	1.8073549220576	0.925999418556223	1.88752527074159	3.27798474729977	2.70043971814109	2.10433665981474	1.88752527074159	4.22496636500027	1.88752527074159	2.4594316186373	1.43295940727611	4.22496636500027	2.03562390973072
ACSM3	6.72109918870719	7.85486838326024	7.96405201104085	8.50303064564116	8.07948478382682	8.25785923463963	7.95710204156229	8.55343730575441	7.00112666545428	6.3019533951261	7.04220656012069	6.26865895502767	7.05961485629722	6.68369645430652	6.92955431573285	6.79441586635011	6.66249036391378	7.41278152533848	5.43629511983936	6.71699089440494	8.26725487215199	6.49185309632967	5.97727992349992	6.8073549220576	5.59991284218713	6.45121111183233	6.43462822763672	7.00450139223494	7.82081718186417	6.11478344724985
ACSM5	2.74416109557041	2.74416109557041	4.29278174922785	3	4.877744249949	5.01346225980656	4.92599941855622	5.37155886261196	5.10433665981474	2.84799690655495	3.86789646399265	1.96347412397489	1.67807190511264	3.73335434061383	2.90689059560852	4.41278152533848	3.57288966842058	3.78659636189081	1.84799690655495	2.29278174922785	4.66106547980695	3.60880924267552	5.57591736111815	5.21723071622067	4.84297883178833	1.58496250072116	3.93545974780529	1.37851162325373	5.23266075679027	2.70043971814109
ACSS1	7.46107011403305	7.40343816300828	7.55458885167764	7.1333991254172	6.76950729143624	7.09275714091985	7.18982455888002	6.32912359629157	7.24982454861618	6.32912359629157	7.27052894238072	5.42961596420174	7.08108392868763	6.97039353791468	6.82145511910246	6.49984588708321	6.90568784852686	6.40429006444484	6.38024459047818	6.75355105460065	6.40258575823259	7.14159627838382	7.12515513132229	6.41953889151378	6.87282875953489	6.5713734359732	6.79571500650173	6.45779126025604	6.71699089440494	6.67525138605026
ACSS2	9.87313646883346	10.2454338632192	9.79571500650173	10.5177677950805	10.3805692902149	10.3939266756404	10.1983222536706	9.30970371103028	9.13724734066467	9.5618607083726	9.6959242370186	9.70251902915328	10.3293478784593	9.45512169355147	8.55036201540073	8.94778302625542	8.88904758283903	8.32102612859297	8.87313646883346	7.71218305120923	8.3961766182344	10.25903704109	8.9047851297316	9.12567176339259	8.13391281423904	8.85049941375812	9.29232163280204	9.09934781040319	9.22978016673333	8.78659636189081
ACSS3	5.88752527074159	5.14974711950468	5.39231742277876	3.6667565918848	5.57288966842058	5.03121873061072	5.79960542245267	3.56071495447448	4.54843662469604	5.04001567884788	5.74416109557041	5.63807383718072	6.13134253912326	5.73063995591679	4.62643913669732	5.33985000288462	4.82273014794452	4.61470984411521	4.8972404255748	5.86046625851717	5.68929916053589	4.76553474636298	6.08321336824898	5.66106547980695	5.7279204545632	4.41953889151378	4.86294724802092	5.92837032301897	5.71424551766612	4.62643913669732
ACTA1	4.72246602447109	4.09592441999854	3.91647664443772	3.26303440583379	4.33628338786443	2.48542682717024	2.63226821549951	4.78135971352466	1.72246602447109	3.01792190799726	5.46270675067016	4.24792751344359	5.41278152533848	3.12101540096137	4.49185309632967	4.79701297783614	2.8073549220576	4.68369645430652	3.16992500144231	3.65535182861255	2.43295940727611	3.08746284125034	3.30742852519225	5.39574832817903	4.39917109381982	4.66106547980695	4.37155886261196	2.94485844580754	5.0746766862945	4.97269265400426
ACTA2	10.4639330108722	9.43587857730987	10.2612722277218	8.53838296003212	8.94749083485373	10.9526684554894	9.52571654819596	9.36150519794804	8.39574832817903	7.62351574149055	9.90794217739988	10.4313931330577	9.32575517299884	9.28355142317431	8.21674585819531	10.2836671674915	9.83130724380205	10.0130434601401	9.56624435477857	10.6051090738329	10.7350482412909	9.29966594413018	10.2796105810525	8.56719556140687	10.9595673199121	9.30035256032822	9.52493343239934	10.5635776349049	9.51629098561495	9.02624677264819
ACTA2-AS1	5.03562390973072	4.94016675048282	5.46270675067016	4.47248777146274	5.22110372536788	5.0746766862945	4.79701297783614	5.04439411935845	4.94953493301701	5.41953889151378	5.84297883178833	5.51096191927738	5.68369645430652	4.73876783680019	5.14974711950468	4.34340782229781	2.86789646399265	5.15785216914174	4.5909612413426	5.02680005934372	4.12928301694497	5.09592441999854	4.26303440583379	5.59693514238723	5.03562390973072	4.88752527074159	3.08746284125034	5.62643913669732	5.21723071622067	5.4757334309664
ACTB	13.9994979985034	14.121816783551	14.0908567376818	14.4696354583792	14.3682950071587	14.345349800032	14.0739741646668	14.6473066386772	14.8609123758775	14.3249751042008	14.0593782630301	14.0647932783982	13.8095370378779	14.8351967579386	14.5447290341238	14.826181014032	14.7854933371276	14.2879287675769	14.5797932209518	14.7439034784966	14.0854060657971	14.6925937085535	13.8487500703724	14.1112090423256	13.9876814804031	14.2797266419544	14.6056357706962	14.6025306954252	14.0202681356097	13.8276007306294
ACTBP9	7.63517394667492	7.32822611878773	8.28586454703185	7.877744249949	8.26303440583379	7.04330075436418	8.24507727535967	7.46188866443282	8.35491051158679	8.3482855418512	9.16264308602844	8.35049724708413	8.03011533090807	6.99322146736894	8.77741971551583	7.93722667397948	8.30423722501714	8.24317398347295	8.54457811733884	7.25738784269265	7.75020450927987	7.05853297020161	8.93339559512077	8.4655664048094	7.22496636500027	8.27844945822048	7.72723977748481	7.57893871309339	8.19967234483636	9.10433665981474
ACTC1	5.5668151540109	6.62351574149055	7.22593041117105	6.27052894238072	6.44294349584873	5.99095486039699	5.59991284218713	6.32553033156756	6.4594316186373	3.65535182861255	5.98868468677217	6.73606362787181	5.04439411935845	5.20945336562895	6.02680005934372	6.15380533607904	5.60584986719498	6.75087443965685	6.15987133677839	5.77346892790519	5.08746284125034	6.08746284125034	5.79181407116183	5.88264304936184	7.01903466936434	6.35402893805439	5.71699089440494	5.83541884047548	6.26303440583379	7.16390121381454
ACTG1P4	4.90207357931074	5.56985560833095	4.6724253419715	4.49185309632967	5.20945336562895	6.90327934205614	5.00450139223494	4.16188768237689	4.74416109557041	4.35049724708413	2.74416109557041	3.91647664443772	4.81249822533356	5.01792190799726	4.54225804976692	4.67807190511264	4.37155886261196	2.86789646399265	4.49825086752783	4.30012372456901	3.35049724708413	4.77082904603249	5.47897180503294	5.32912359629157	4.30742852519225	5.09169983413681	5.58796498888268	3.86789646399265	4.74953426766926	1.63226821549951
ACTG2	9.21480479494805	7.71080643369935	8.28863540903768	7.63008507000212	8.68439798363757	9.29024929099363	8.51963625284321	6.98071082890019	6.35755200461808	6.82908844400489	9.03534897975545	8.85829188728283	7.19377174339668	7.7839804136838	6.74819284958946	8.48743811292871	8.49185309632967	9.24198314969433	8.61176256006487	8.43629511983936	9.49225378930292	7.58571370877816	9.00870872983593	6.99435343685886	7.20750245925879	7.14873077917319	7.47248777146274	8.18784690943957	8.04821438460804	6.50620838930675
ACTL10	6.2667865406949	6.24031432933371	6.04220656012069	5.55151601762801	5.68929916053589	5.70597790168252	5.64385618977472	6.75488750216347	5.99548451887751	5.73876783680019	3.53605290024021	5.91408609701272	6.36457243229586	5.86046625851717	6.37155886261196	4.8972404255748	5.4594316186373	6.16992500144231	3.24792751344359	5.38887833881199	6.09381367340273	5.98185265328974	5.98413359454098	5.99548451887751	5.74146698640115	5.57288966842058	5.99095486039699	5.69488019279919	5.8703647195834	6.14159627838382
ACTL6A	9.25738784269265	9.2576235579192	9.77741971551583	9.13391281423904	9.24531501039208	9.39274673242064	9.2803068064537	8.33404976759958	8.99548451887751	9.28794319229146	9.38067750722289	9.45038647903429	9.58515033940912	8.67277890037074	8.85206127927917	9.06608919045777	9.14669594803066	9.07280253454421	9.29094040240368	8.54187100884149	9.71458897559915	8.78790255939143	9.51884982870769	9.17891378466957	9.09592441999854	9.14847658217828	8.86974805146506	8.85735900975864	9.34762136856813	9.55362929391636
ACTL6B	1.58496250072116	1.8073549220576	1.26303440583379	2.60880924267552	1.20163386116965	1	4	1.48542682717024	1	1.26303440583379	1.84799690655495	1.20163386116965	2.40599235967584	1.48542682717024	2.40599235967584	1.26303440583379	1.20163386116965	2.94485844580754	3.58496250072116	4.61470984411521	0.84799690655495	0.925999418556223	3.05311133645956	1.76553474636298	3.97269265400426	1.84799690655495	1.20163386116965	1.37851162325373	1.92599941855622	1
ACTL7A	3.01792190799726	3.03562390973072	3.05311133645956	4.40599235967584	3.36457243229586	2.10433665981474	2.90689059560852	3.18586654531133	2.78659636189081	2.90689059560852	2.92599941855622	1.96347412397489	3.10433665981474	2.48542682717024	2.37851162325373	2.74416109557041	2.48542682717024	1.37851162325373	2.58496250072116	2.10433665981474	2.03562390973072	2.74416109557041	3.37851162325373	3.37851162325373	2.13750352374994	2.13750352374994	2.65535182861255	2.56071495447448	3.43295940727611	3.10433665981474
ACTL7B	3	3.6667565918848	3.53605290024021	3.98185265328974	2.74416109557041	2.96347412397489	3.0703893278914	2.78659636189081	3.60880924267552	2.03562390973072	2.96347412397489	4.98185265328974	2.74416109557041	1.26303440583379	2.13750352374994	3.62058641045188	2.32192809488736	4.22496636500027	2.90689059560852	2.56071495447448	4.03562390973072	2.72246602447109	4.39917109381982	2.86789646399265	2.96347412397489	1.96347412397489	1.76553474636298	2.70043971814109	3.32192809488736	2.37851162325373
ACTL8	3.63226821549951	2.76553474636298	3.10433665981474	4.28540221886225	2.84799690655495	2.20163386116965	3.76553474636298	3.52356195605701	2.48542682717024	2.8073549220576	2.90689059560852	2.0703893278914	2.92599941855622	3.10433665981474	2.98185265328974	2.13750352374994	1.84799690655495	3.24792751344359	1.53605290024021	2.23266075679027	1.92599941855622	1.48542682717024	2.32192809488736	3.15380533607904	3.40599235967584	2.13750352374994	3.24792751344359	4.68369645430652	2.51096191927738	2.0703893278914
ACTL9	2.0703893278914	1.88752527074159	5.07895134139482	4.13750352374993	5.46597446450407	1.92599941855622	3.53605290024021	5.25550073314839	4.48542682717024	5.06177619758669	5.70597790168252	3.18586654531133	4.92599941855622	2.35049724708413	5.0574502721839	2.53605290024021	4.39917109381982	4	4.13750352374993	4.70043971814109	3.32192809488736	3.73335434061383	5.13750352374993	5.30012372456901	1.20163386116965	2.65535182861255	4.73335434061383	4.35755200461808	3.12101540096137	3.98185265328974
ACTN1	9.83035674741922	9.27519333390221	10.1616357932377	9.42794133250948	9.1106138055009	9.24269776790801	10.2566804658504	10.7517114153959	10.1555772224823	10.8544788341716	9.77725531519192	10.4639330108722	10.4759360424464	10.3548003443506	10.9851303734669	10.6825557410803	10.6662240028032	10.6115781547421	10.7735513464285	10.9954138522252	10.7626311873235	10.3721032552983	10.9230302982638	10.8375490952228	10.7170766033039	10.4574834853128	10.7813597135247	10.5880587160252	10.4178525148859	10.4907506164782
ACTN2	3.12101540096137	1.88752527074159	1.88752527074159	2.35049724708413	2.32192809488736	1.84799690655495	1.84799690655495	2.20163386116965	2.03562390973072	1.96347412397489	2.32192809488736	2.29278174922785	3.37851162325373	2.58496250072116	2.20163386116965	2.32192809488736	1.53605290024021	1.84799690655495	1.96347412397489	3.51096191927738	1.8073549220576	2.03562390973072	2.0703893278914	2.48542682717024	2.82781902461732	1.63226821549951	1.92599941855622	2.23266075679027	2.8073549220576	2.0703893278914
ACTN3	5.35049724708413	4.5298209465287	4.53605290024021	2.65535182861255	5.14159627838382	4.44625622988956	4.54225804976692	5.17392693199981	3.36457243229586	3.8972404255748	2.65535182861255	3.59693514238723	6.43462822763672	5.14974711950468	4.20945336562895	5.06177619758669	4.60880924267552	4.16992500144231	3.23266075679027	4.77082904603249	4.70597790168252	1.67807190511264	5.01346225980656	4.77082904603249	4.90207357931074	5.19770815795585	4.76553474636298	4.6724253419715	4.877744249949	5.18189764310839
ACTN4	10.5969351423872	10.416903061057	10.7898596409136	11.5050671932319	10.9901039638575	10.6926155016946	10.4281507678065	11.5074477968166	11.2273150999055	11.1539319715885	10.0968469014446	10.446669787307	11.0153453552906	11.3038948809283	9.92570278135133	11.4529618930512	10.6433150776695	11.6626238746757	10.8369971089196	9.83983364841731	10.0445307317387	11.677631562332	10.2951949558807	10.6955763062221	8.85268555234858	9.9029779958324	10.7096869639484	11.3387363825739	10.7457583457278	10.9163273512166
ACTR10	10.6560672737256	10.2651461823136	10.2291793191794	10.9583352073208	10.695663296788	10.9380357924879	10.5656733296213	10.2947356085741	10.6612436673006	10.3661036075266	10.4794771449943	10.3343850311762	10.4324375047848	10.2037150542579	10.2874815298744	10.5027323730015	10.5053153561362	10.2143191208008	10.5634823036833	9.9518675043269	10.365010076783	10.6438561897747	10.1375035237499	10.3392933001801	10.1531719917426	10.1775441176742	10.3909212835004	10.3424080720851	10.2644426002266	10.4531677276986
ACTR1A	8.08427691053149	8.03232128705788	8.456149034648	8.73165844875181	8.44997398581035	8.65320336203398	8.5668151540109	8.46474993900329	8.37981154378699	8.26397335480341	8.57742882803575	8.29783336841106	8.22110372536788	8.2336196767597	8.4966540825935	8.57402579792481	8.35843142862635	8.72178276845979	8.66640155434373	8.73572524507657	8.34385193344212	8.38111029409905	8.39188798534714	8.70390357344466	8.78626962764847	8.43295940727611	8.40726776424473	8.00393948568806	8.19721669311005	8.42961596420174
ACTR1B	8.85673675611911	8.5913353357414	8.57213175138666	8.76520320665317	9.04193288184217	8.58908931290962	8.74919903006095	8.79148851659858	8.38586240064146	8.51648798090998	8.43337679337504	8.66959375118833	8.72996056101802	8.48623167798101	7.94251450533924	8.36018867006271	8.2644426002266	8.34739990950854	8.00506308001346	8.28771237954945	8.231701199029	8.65749710044411	8.19475685442225	8.81153525163608	8.04165915163721	8.18040648531064	8.49825086752783	8.26256470208851	8.46147944728616	8.48179943166575
ACTR2	10.1323711987325	9.81634370528486	9.87682387030637	10.3408515267297	10.0887882387169	9.39081383218837	9.72092824314849	9.79441586635011	9.71338651493703	10.1168637576909	10.0483506357335	10.0980320829605	8.55803798477699	9.5073982409543	10.0988216634094	8.99038765180274	9.36785153448991	10.5104674900457	9.46699410907326	9.83620819052028	9.88813438835287	9.62881004116006	9.33516701000103	9.7476894960782	9.75438647939723	10.0813502805837	9.4093909361377	9.28586454703185	9.87159726561385	9.99392905237547
ACTR3	11.9179314442816	11.7951061802154	11.8236060770704	12.4516490063641	12.2366420941257	12.05178671907	12.0936156324899	12.0623160273557	12.6221891252675	12.3616422672042	12.2470077395069	12.1662886381086	12.0629905306365	12.0122753448561	12.5000451405938	12.4026923363762	12.656782364219	12.3650374251559	12.5375824263719	11.9406806484241	12.3304967776387	12.4083828190787	12.253374780186	12.1532670111198	11.8798895217806	12.4916026066961	12.2911131285387	12.4109547758891	12.1715833976682	12.1961410297182
ACTR3B	6.12928301694497	6.70182625841205	6.03562390973072	6.47248777146274	7.06931549454008	6.02680005934372	5.83794324189103	6.12308675098106	5.18586654531133	6.14567745519564	7.16591193893569	6.69488019279919	6.11894107272351	5.98641093525204	6.47897180503294	6.15785216914174	3.59693514238723	6.27426166125705	6.06608919045777	6.12928301694497	5.89481776330794	7.11165734626313	6.62351574149055	6.74416109557041	5.87282875953489	6.17791779219584	6.79181407116183	6.29462074889163	5.59991284218713	5.56376827845203
ACTR3BP2	4.54843662469604	4.39917109381982	2.35049724708413	4.84799690655495	4.96347412397489	3.05311133645956	3.67807190511264	3.18586654531133	5.14159627838382	4.83794324189103	4.84799690655495	4.05311133645956	6.39574832817903	5.12515513132229	5.41278152533848	5.37851162325373	4.49185309632967	5.14567745519564	4.64385618977472	5.64385618977472	5.34340782229781	5.14567745519564	5.53294028837287	5.18189764310839	4.8073549220576	5.2364926183813	4.84297883178833	4.88752527074159	5.76022094646651	5.01346225980656
ACTR3C	7.10118781525974	6.66959375118833	6.63952159951083	6.44956137461324	5.66106547980695	5.98641093525204	6.39746072605472	6.58195375084882	6.69348695749933	6.61176256006487	6.82400405093315	6.74146698640115	6.24982454861618	6.69627208392586	6.54843662469604	6.1106138055009	6.90809234081827	6.05093696522523	6.82400405093315	6.91886323727459	6.77346892790519	6.78920757534734	6.72109918870719	6.4757334309664	6.19574129324645	5.99322146736894	6.44790974874208	5.57893871309339	6.98299357469431	6.76950729143624
ACTR3P2	4.23266075679027	5.14159627838382	4.73335434061383	5.39574832817903	5.2667865406949	4.37851162325373	3.93545974780529	3.60880924267552	4.4594316186373	4.97727992349992	5.35049724708413	3.92599941855622	4.85798099512757	3.79701297783614	4.5298209465287	3.81762325751143	4.47248777146274	4.33628338786443	5.4093909361377	4.60288440871842	4.8972404255748	4.37155886261196	5.43962313755712	5.08321336824898	3.70043971814109	2.90689059560852	5.59395128394841	5.11270013274936	4.91169158187234	5.49825086752783
ACTR5	6.26303440583379	5.18189764310839	6.48381577726426	6.39574832817903	6.63807383718072	6.456149034648	6.18189764310839	6.27798474729977	6.0574502721839	6.28725064325462	3.90689059560852	6.27612440527424	6.762880292917	6.26303440583379	5.53915881110803	6.40258575823259	5.65821148275179	6.33449676839042	6.27426166125705	6.61176256006487	6.29462074889163	6.84674402324487	6.09803208296053	6.76818432477693	6.92124588858559	6.27426166125705	5.98641093525204	6.48542682717024	6.1333991254172	5.99322146736894
ACTR6	8.34562701215377	8.55956828992275	8.01402047031493	8.53255073928427	8.55573947918052	8.82750149516938	8.9515761390748	8.35093918154643	9.19967234483636	8.73809225962049	8.86108690599539	8.96722625883599	8.90809234081827	8.58345891013077	8.60733031374961	8.75922242638451	9.03149444872735	8.65033375384593	9.20872208486265	8.68860001099912	9.15304528950378	8.52356195605701	8.88752527074159	8.81281907378165	8.74953426766926	8.97928227641106	8.52943055414615	8.38024459047818	8.84705734609134	8.84172158112846
ACTR8	6.85174904141606	6.7292808460274	6.45121111183233	5.44625622988956	6.14771372235215	5.62935662007961	6.60139939053183	6.35226417325832	6.23457795978457	6.27426166125705	6.23457795978457	6.21529030565123	5.60288440871842	6.76155123244448	6.38715571766298	6.32373033752135	5.98868468677217	5.82017896241519	6.32732808262995	6.12515513132229	6.71424551766612	6.36981542428391	6.19377174339668	5.87528859822269	6.68509917200661	6.63807383718072	5.59395128394841	6.71699089440494	6.38887833881199	6.24031432933371
ACTRT2	2.53605290024021	1.72246602447109	3.93545974780529	2.65535182861255	2.88752527074159	2.72246602447109	2.13750352374994	1.76553474636298	1.72246602447109	2.26303440583379	2.26303440583379	3.91647664443772	4.04439411935845	3.32192809488736	2	1.84799690655495	2.37851162325373	1.32192809488736	1.26303440583379	2.16992500144231	1.58496250072116	1.63226821549951	2.29278174922785	3.58496250072116	2.16992500144231	2.03562390973072	1.88752527074159	2.65535182861255	4.30742852519225	1.63226821549951
ACTRT3	5.58796498888268	3.27798474729977	3.70043971814109	2.29278174922785	2.90689059560852	2.26303440583379	3.74416109557041	5.66391384211598	4.52356195605701	5.5909612413426	5.35402893805439	5.17392693199981	4.71149490665009	5.34340782229781	5.456149034648	3.83794324189103	4.85798099512757	5.83794324189103	5.89481776330794	1.96347412397489	4.83289001416474	4.6724253419715	4.60288440871842	4.71699089440494	3.88752527074159	2.70043971814109	5.41953889151378	5.12515513132229	5.42961596420174	4.66106547980695
ACVR1	7.76686014382955	8.11790278909403	7.96809075204526	7.42877889133759	7.84674402324487	7.80348537559595	8.37460481919094	8.81666369975016	8.80316244441589	8.66426949231891	9.43337679337504	8.84611717333673	8.54070926267143	8.43003431857349	8.85362145574883	9.57270022648729	8.83352263642477	9.03672310600552	9.01652974824349	8.84235034341381	9.02264522770884	8.29966594413018	8.89178370321831	8.90659000282883	9.27449463583016	8.87098112422465	8.94836723158468	9.19697089788995	8.96866679319521	9.38543103719352
ACVR1B	7.55535603863583	8.1333991254172	7.34872815423108	6.64817779572482	7.3110671022556	7.73876783680019	7.30742852519225	7.24507727535967	7.31469652565629	6.46270675067016	7.0389189892923	7.27612440527424	7.4708621994137	7.03342300153745	6.68369645430652	6.91288933622996	6.4757334309664	6.3110671022556	7.13852780142227	6.49185309632967	7.14465824283188	6.58044701959866	6.22110372536788	6.08533966935737	6.37851162325373	7.45697038112101	7.63299519714296	7.2278565730605	6.9898202201176	6.78528898070402
ACVR1C	8.33002051583608	8.3037807481771	8.03177011416067	7.79571500650173	8.14006285569821	8.61397358738022	7.95768248616512	5.93310047493137	6.39574832817903	6.66817586897014	6.58044701959866	6.29094040240368	7.52825874275841	7.67595703294175	5.95419631038687	7.467605550083	5.99774402605963	5.82527683005487	6.09592441999854	5.877744249949	7.47167521439204	8.41616416473313	6.34340782229781	5.18189764310839	6.30742852519225	6.02680005934372	6.27984269352035	7.26021388677142	6.61911951145322	6.0746766862945
ACVR2A	9.28355142317431	8.49825086752783	8.37242979233409	8.80542144617176	9.40173284952262	8.74079267227768	8.1814007617393	8.04165915163721	8.23409889783732	7.56376827845203	7.91288933622996	7.72655877910497	7.2240016741981	7.19475685442225	7.42290574261218	7.66959375118833	7.30651744524982	6.54997714277182	7.85112436288675	6.64529816394863	7.54303182025524	7.5274770060604	7.37242979233409	7.58796498888268	6.99548451887751	7.53449743373817	8.01234519041983	7.0389189892923	7.20554891117303	7.26115467261557
ACVR2B	1.63226821549951	1.67807190511264	2.03562390973072	2.37851162325373	5.11270013274936	2.65535182861255	3.01792190799726	2.40599235967584	1.26303440583379	1	1.58496250072116	1.37851162325373	3.77610398807316	2.98185265328974	1.20163386116965	4.21723071622067	4.31469652565629	2.13750352374994	1.88752527074159	2.23266075679027	2.32192809488736	4.55458885167764	1.37851162325373	1.53605290024021	2.03562390973072	4.35755200461808	2.48542682717024	1.58496250072116	2	4.07895134139482
ACVR2B-AS1	2.4594316186373	2.65535182861255	5.25927248703759	4.8972404255748	4.99548451887751	4.38543103719352	4.12101540096137	2.13750352374994	2.51096191927738	3.62058641045188	2.90689059560852	5.20554891117303	4.69488019279919	2.90689059560852	5.18982455888002	4.6724253419715	4.32912359629157	3.30742852519225	5.32912359629157	5.69488019279919	4.69488019279919	5.41616416473313	5.65248649491816	1.63226821549951	5.19377174339668	2.56071495447448	4.877744249949	5.22110372536788	4.73876783680019	5.41278152533848
ACVRL1	7.876516946565	8.00674683244059	7.91169158187234	7.20163386116965	7.01122725542325	7.01792190799726	7.55842071326866	8.01847839596593	7.4245862262511	7.37764435839991	7.61397358738023	7.64817779572482	7.87835751033694	7.15583017155653	7.36544758855011	7.31015831794782	7.03342300153745	6.98641093525204	6.55305325276641	6.92955431573285	7.33091687811462	6.74685018309805	7.02680005934372	7.64673869830785	6.92124588858559	7.07681559705083	7.51806297565252	6.89845023280787	7.93663793900257	7.30012372456901
ACY1	2.03562390973072	3.75488750216347	3.93545974780529	2.56071495447448	2.16992500144231	2.72246602447109	2.78659636189081	2.72246602447109	1.76553474636298	2.70043971814109	2.58496250072116	2.23266075679027	3.18586654531133	2.35049724708413	4.85299758761332	3.81762325751143	3.16992500144231	4.84297883178833	1.67807190511264	2.63226821549951	2.23266075679027	2	2.67807190511264	3.10433665981474	3.0703893278914	1.43295940727611	2.48542682717024	2.51096191927738	2.35049724708413	2.65535182861255
ACY3	4.7279204545632	5.78135971352466	4.91169158187234	4.84799690655495	5.90207357931074	2.90689059560852	5.75221336786514	5.93781516880342	4.55458885167764	5.34695688937888	5.94485844580754	5.36106648879432	5.54843662469604	6.29278174922785	5.69488019279919	5.02236781302845	5.17392693199981	6.04875931191986	6.01792190799726	5.82527683005487	6	6.11270013274936	5.16188768237689	6.07253459972295	2.58496250072116	4.76553474636298	4.54843662469604	4.09592441999854	4.09592441999854	5.82273014794452
ACYP1	7.00898878322726	6.56376827845203	6.10643207781693	6.1168637576909	6.81249822533356	7.69418374333315	7.51569983828404	6.71149490665009	7.55842071326866	6.53605290024021	6.35579154675365	7.05419729438881	6.66106547980695	6.47897180503294	6.73335434061383	6.43462822763672	7.83605035505807	6.84549005094437	6.72519581722666	6.94368695159709	7.20652601587743	7.25361115194717	6.78267065867701	6.36632221424582	7.27239650903748	6.92481250360578	6.93899143877554	6.80477637795583	7.33091687811462	6.98413359454098
ACYP2	7.2336196767597	7.06608919045777	7.23744899563932	6.69209237542757	7.28540221886225	6.5894638929561	6.83162393682075	7.64169052255661	6.78790255939143	6.74685018309805	7.11582397743624	7.62716906084185	7.82718389581953	7.13031314554346	7.16390121381454	7.27239650903748	6.90086680798075	7.71561885907482	6.90327934205614	7.79766152585376	7.03672310600552	7.6242471458362	7.59842476052772	7.52199295640167	7.55458885167764	7.57893871309339	6.67525138605026	6.92243574023315	7.79895774790043	7.59916899321943
ADA	3.72246602447109	3.88752527074159	5.79960542245267	4.84799690655495	4.06177619758669	4.63226821549951	5.46597446450407	7.87282875953489	6.43128865429159	6.99435343685886	6.59544398458948	6.67666233485797	7.25171909260596	6.9518675043269	7.4667902378031	6.65105169117893	7.52434581646254	6.97384083953315	7.09275714091985	8.47694867324594	6.03121873061072	6.34518344718767	7.5022351148568	7.00674683244058	8.92303029826377	7.90327934205614	6.90086680798075	6.50937914891469	6.36806987653208	6.76553474636298
ADAD1	5.91408609701272	4.70043971814109	4.55458885167764	6.36981542428391	5.05311133645956	4.62058641045188	4.90207357931074	4.70043971814109	4.85299758761332	4.13750352374993	5.89965902637744	5.16188768237689	5.74416109557041	5.70321146739115	5.93781516880342	5.37155886261196	5.14974711950468	4.40599235967584	4.29278174922785	4.67807190511264	2.8073549220576	5.26303440583379	4.04439411935845	6.31650781910311	5.40258575823259	4.46597446450407	5.41616416473313	5.16188768237689	5	4.79701297783614
ADAD2	6.84172158112846	4.70597790168252	4.30012372456901	4.65535182861255	4.23266075679027	2.84799690655495	2.35049724708413	4.69488019279919	4.34340782229781	4.77610398807316	4.61470984411521	2.78659636189081	4.26303440583379	4.18586654531133	5.41278152533848	3.51096191927738	1.72246602447109	6.13545278418517	3.15380533607904	2.40599235967584	4.31469652565629	2.0703893278914	4.8073549220576	4.43295940727611	5.04875931191986	5.22881869049588	3.72246602447109	3.30742852519225	5.78920757534734	4.49185309632967
ADAL	5.97498811199193	5.52356195605701	4.6667565918848	5.67807190511264	5.62351574149055	5.44956137461324	5.37155886261196	4.54225804976692	4.43295940727611	4.54843662469604	3.95419631038688	4.54843662469604	3.86789646399265	5.25171909260596	5.29278174922785	4.60880924267552	4.95419631038687	4.49185309632967	4.80219321694183	2.16992500144231	4.93545974780529	4.25550073314839	4.90689059560852	4.96347412397489	5.20945336562895	4.68369645430652	4.20163386116965	5.4757334309664	5.39917109381982	3.59693514238723
ADAM10	11.1302487840507	11.6261196787194	11.1628947993748	10.958045145487	11.3014390347757	11.003025920518	11.0774165947854	10.9168498099143	11.2832041344968	10.9843472480091	11.0179219079973	11.0156241234748	10.89913030381	10.7553883509937	10.8686682475883	10.782588759495	10.7875761208696	10.4890451251148	11.2596255839288	10.5049182749968	11.0367231060055	10.5186531556734	10.8432144443598	10.7274950690254	10.9499725775042	11.0311497928474	10.9898202201176	10.5388679158473	10.8997345423575	10.642232244213
ADAM11	4.28540221886225	2.94485844580754	1.96347412397489	2.58496250072116	2.96347412397489	2	2.23266075679027	3.16992500144231	3.13750352374994	2.20163386116965	4.01792190799726	5.4093909361377	4.04439411935845	2.58496250072116	3.05311133645956	1.88752527074159	1.88752527074159	2.26303440583379	1.67807190511264	1.63226821549951	2.26303440583379	2.63226821549951	3.36457243229586	2.58496250072116	3	1.84799690655495	2.53605290024021	3.40599235967584	2.4594316186373	2.10433665981474
ADAM12	4.53605290024021	3.97269265400426	3.76553474636298	2.13750352374994	5.26303440583379	3.73335434061383	1.58496250072116	5.4093909361377	4.5909612413426	4.64961545906341	5.29645740737124	5.42961596420174	5.5298209465287	5.17791779219584	5.58496250072116	4.97727992349992	4.8972404255748	5.27052894238072	3.75488750216347	6.28725064325462	4.73335434061383	4.93545974780529	6.52042224852645	6.67807190511264	8.319672120947	6.46107011403305	6.48058827023386	5.58796498888268	3.37851162325373	2.78659636189081
ADAM15	6.45285896471381	5.86294724802092	7.21334728173344	6.18586654531133	7.08108392868763	7.12722055048807	8.13955135239879	8.16942397867607	8.52904005609508	8.3491706308611	8.8325735989774	8.14006285569821	8.81570350334807	8.07788386443832	7.8801957289431	8.25502856981873	8.1106138055009	7.98527271425345	7.81249822533356	8.12876767668555	8.28355142317431	8.02292258905563	8.40641761982361	8.78594281939225	8.1873520732005	8.15177765473205	8.05419729438881	8.10276309662559	8.3482855418512	8.32912359629157
ADAM17	7.79506558265962	7.60584986719498	6.83668159332712	7.72451385311995	7.78070379396761	7.46597446450407	8.10328780841202	7.57516103342539	7.57440430902258	7.94368695159709	8.03232128705788	7.95826269732954	7.62278396615612	8.20212382383046	8.12412131182919	8.13134253912326	8.31922050252387	7.54303182025524	7.7515440590891	7.97096866052181	7.34074028063018	7.66106547980695	7.6667565918848	8.48220292629595	8.48421870843316	8.41616416473313	8.0427537609772	7.72314895704758	7.32553033156756	8.33449676839042
ADAM18	3.52356195605701	2.88752527074159	1.48542682717024	1.84799690655495	1.8073549220576	0.584962500721156	0.925999418556223	3.37851162325373	4.04439411935845	1.13750352374994	2.16992500144231	0.765534746362977	5.12515513132229	4.01792190799726	3.79701297783614	1.48542682717024	2.88752527074159	1.76553474636298	2	4.37851162325373	2.67807190511264	1.58496250072116	1.76553474636298	2.76553474636298	1.20163386116965	3.8972404255748	3.72246602447109	0.925999418556223	3.90689059560852	4.25550073314839
ADAM19	6.73741636593706	6.01569380710515	7.1053847492476	6.02014657311178	6.18784690943957	5.87528859822269	6.5713734359732	7.952450058359	5.48220292629596	6.28725064325462	6.91169158187234	6.75888943272096	7.69627208392586	7.3983161634002	8.46597446450407	7.53760669149529	7.80413102118332	7.456149034648	6.83794324189103	8.75321674917896	6.68229237143083	6.57440430902258	8.51175265376738	8.40981519582048	7.84799690655495	8.00450139223494	7.45532722030456	7.26772305162742	7.2364926183813	7.98811658476014
ADAM1A	6.87159726561385	6.6724253419715	6.51727569320958	5.69209237542757	6.73470962022584	7.13852780142227	6.50143914515887	6.08958289312471	5.96809075204526	5.40599235967584	5.98641093525204	6.13955135239879	5.7839804136838	6.27426166125705	5.79701297783614	5.5298209465287	6.39231742277876	5.50462039240355	5.53294028837287	5.88508622529017	6.00450139223494	6.4178525148859	6.12722055048807	5.96347412397489	5.63517394667492	6.18586654531133	6.38715571766298	6.04220656012069	6.44128427192704	5.70043971814109
ADAM2	1.88752527074159	2.84799690655495	1.0703893278914	3.40599235967584	2.13750352374994	3.8972404255748	1.43295940727611	2.29278174922785	1.53605290024021	3.63226821549951	2.8073549220576	3.12101540096137	3.877744249949	0.765534746362977	1.32192809488736	1.92599941855622	1.67807190511264	3.18586654531133	1	1.0703893278914	3.16992500144231	0.925999418556223	3.32192809488736	2.63226821549951	1.37851162325373	3.21723071622067	3.44625622988956	1.72246602447109	4.30012372456901	1.26303440583379
ADAM20	2.96347412397489	4.93545974780529	3.08746284125034	3.27798474729977	4.8972404255748	3.21723071622067	2.32192809488736	3.01792190799726	2.53605290024021	2.90689059560852	4.94953493301701	4.39917109381982	3.877744249949	2.26303440583379	4.53605290024021	5.16188768237689	3.92599941855622	2.82781902461732	3.4594316186373	2.23266075679027	2.48542682717024	2.92599941855622	2.0703893278914	2.63226821549951	2.70043971814109	4.19377174339668	2.86789646399265	4.65535182861255	3	2.10433665981474
ADAM21	2.4594316186373	4.53605290024021	4.5298209465287	2.65535182861255	1.88752527074159	2.53605290024021	3.52356195605701	3.73335434061383	4.12928301694497	3.59693514238723	4.94016675048282	3.82781902461732	4.32912359629157	4.37155886261196	1.63226821549951	4.12101540096137	2.82781902461732	4.26303440583379	4.18586654531133	1.76553474636298	2.53605290024021	1.58496250072116	2.78659636189081	2.40599235967584	2.29278174922785	4.68369645430652	2.94485844580754	5.1168637576909	2.88752527074159	3.39231742277876
ADAM22	1.13750352374994	3.56071495447448	3.76553474636298	2.23266075679027	4.35755200461808	3.76553474636298	4.74953426766926	2.56071495447448	2.72246602447109	4.47248777146274	4.70043971814109	4	5.30012372456901	4.93545974780529	4.07895134139482	4.52356195605701	0.678071905112638	2.82781902461732	2.70043971814109	2.60880924267552	3.47248777146274	3.99095486039699	4.83289001416474	3.35049724708413	4.10433665981474	3.84799690655495	3.74416109557041	4.10433665981474	4.50462039240355	4.26303440583379
ADAM23	4.44625622988956	4.15380533607904	4.66106547980695	5.04439411935845	4.70597790168252	2.4594316186373	3.62058641045188	4.54225804976692	5.38543103719352	3.6667565918848	5.47248777146274	4.71699089440494	4.05311133645956	5.16591193893569	3.98185265328974	4.88264304936184	4.30012372456901	1.43295940727611	3.64385618977472	5.36457243229586	2.0703893278914	3.79701297783614	5.32192809488736	4.43962313755712	4.92599941855622	4.73335434061383	5.23266075679027	4.65535182861255	5.28169825009883	5.20554891117303
ADAM28	5.52356195605701	4.73876783680019	5.53605290024021	4.21723071622067	3.01792190799726	5.44625622988956	5.58195375084882	7.5453506448223	3.90689059560852	7.74214098549815	6.06824086131282	7.42290574261218	7.04766925139131	7.15380533607904	8.28586454703185	6.35402893805439	7.91288933622996	6.92005505480697	7.90327934205614	8.00506308001346	6.84549005094437	5.6724253419715	8.1873520732005	7.38111029409905	8.31741261376487	7.49505552836802	7.32012359804061	7.08533966935737	7.18388345903223	7.40514146313634
ADAM29	3.03562390973072	2.29278174922785	2.26303440583379	3.4594316186373	3.08746284125034	3.41953889151378	2.67807190511264	3.85798099512757	2.86789646399265	2.88752527074159	2.29278174922785	2.37851162325373	2.4594316186373	3.33628338786443	1.84799690655495	1.67807190511264	2.65535182861255	2.98185265328974	2.53605290024021	3.08746284125034	2.53605290024021	3.82781902461732	3.63226821549951	3.16992500144231	2.78659636189081	2.29278174922785	2.90689059560852	4.55458885167764	1.8073549220576	1.58496250072116
ADAM30	5.57288966842058	3.05311133645956	2.32192809488736	5.03121873061072	4.97269265400426	4.86294724802092	3.57288966842058	4.66106547980695	5.35402893805439	4.73335434061383	5.10433665981474	4.63807383718072	3.36457243229586	2.0703893278914	2.74416109557041	4.36457243229586	1.88752527074159	4.92599941855622	1.67807190511264	3.85798099512757	4.37851162325373	4.63807383718072	5.20945336562895	3.41953889151378	4.53605290024021	2.84799690655495	4.38543103719352	5.28540221886225	4.20945336562895	2.51096191927738
ADAM32	5.16188768237689	2.67807190511264	4.16188768237689	5.01792190799726	4.24031432933371	2.43295940727611	4.41953889151378	4.61470984411521	4.56071495447448	3.97269265400426	2.94485844580754	1.72246602447109	5.33985000288462	4.75488750216347	4.37851162325373	4.24031432933371	1.26303440583379	4.95884267524324	3.85798099512757	2.32192809488736	3.97269265400426	4.37155886261196	4.06177619758669	3.99095486039699	4.27052894238072	3.49825086752783	3.57288966842058	4.65535182861255	5.59991284218713	1.20163386116965
ADAM33	2.37851162325373	2.23266075679027	1.32192809488736	1.20163386116965	2.40599235967584	1.53605290024021	2.26303440583379	1.43295940727611	4.79701297783614	2.26303440583379	3.33628338786443	1.84799690655495	3.03562390973072	3.77610398807316	2.43295940727611	3.23266075679027	1.20163386116965	2.43295940727611	1.43295940727611	3.6667565918848	1.20163386116965	2.48542682717024	1.48542682717024	1.88752527074159	4.81249822533356	2.35049724708413	2.23266075679027	1.32192809488736	3.72246602447109	2.03562390973072
ADAM3A	4.17791779219584	1.26303440583379	3.15380533607904	2.35049724708413	1.43295940727611	4.05311133645956	3.6667565918848	2.26303440583379	2.94485844580754	1.0703893278914	1.84799690655495	3.93545974780529	3.83794324189103	2.4594316186373	1	1.67807190511264	2.23266075679027	2.23266075679027	2.10433665981474	2	4.16992500144231	2.13750352374994	2.40599235967584	2.58496250072116	2.60880924267552	3.0703893278914	3.86789646399265	1.8073549220576	4.58496250072116	4.88752527074159
ADAM3B	3.88752527074159	3.15380533607904	2.23266075679027	4.14567745519564	3.88752527074159	4.64385618977472	2.03562390973072	2.65535182861255	3.49825086752783	1.48542682717024	1.96347412397489	3	4.80219321694183	2.58496250072116	1.63226821549951	1.48542682717024	3.30742852519225	1.13750352374994	2.84799690655495	3.01792190799726	1.37851162325373	2.26303440583379	2	4.28540221886225	2.37851162325373	1.48542682717024	2.84799690655495	3.60880924267552	5.4093909361377	2.16992500144231
ADAM5	4.99548451887751	2.92599941855622	3.78659636189081	2.23266075679027	2.16992500144231	2.48542682717024	3.99095486039699	2.84799690655495	3.4594316186373	1.92599941855622	2.74416109557041	5.04001567884788	6.0703893278914	4.62643913669732	3.68929916053589	5.09169983413681	1	2.76553474636298	4.57288966842058	4.65535182861255	2.74416109557041	4.49185309632967	4.16992500144231	2.23266075679027	5.52042224852645	2.78659636189081	3.56071495447448	5.15785216914174	5.60584986719498	5.21334728173344
ADAM6	4.6667565918848	5.59991284218713	3.74416109557041	5.06608919045777	4.68369645430652	4.10433665981474	2.92599941855622	5.25550073314839	3.39231742277876	3.4594316186373	5.00450139223494	4.96347412397489	5.56985560833095	2.58496250072116	1.20163386116965	3.60880924267552	2.26303440583379	3.47248777146274	1.8073549220576	3.27798474729977	3.33628338786443	3.49825086752783	5.01792190799726	3.73335434061383	3.12101540096137	4.34340782229781	3.78659636189081	4.6667565918848	3.44625622988956	4.5909612413426
ADAM7	5.69766263347052	4.77082904603249	3.36457243229586	3.63226821549951	2.56071495447448	4.24031432933371	4.19377174339668	3.86789646399265	3.78659636189081	4.48542682717024	5.18189764310839	2.51096191927738	4.91169158187234	3.51096191927738	1.8073549220576	2.16992500144231	4.75488750216347	1.32192809488736	3.91647664443772	3.94485844580754	1.88752527074159	4.17791779219584	5.43962313755712	2.65535182861255	4.39231742277876	4.03562390973072	1.43295940727611	2.03562390973072	5.52356195605701	1.37851162325373
ADAM8	3.16992500144231	5.55765515472542	5.15785216914174	4.76553474636298	2.82781902461732	1.72246602447109	1.32192809488736	3.48542682717024	2.53605290024021	3.05311133645956	4.4262647547021	2.65535182861255	5.18586654531133	2.03562390973072	5.02236781302845	3.93545974780529	4.74953426766926	4.84297883178833	1.13750352374994	5.57288966842058	4.38543103719352	1.96347412397489	5.53915881110803	2.98185265328974	3.68929916053589	3.52356195605701	2.90689059560852	3.33628338786443	3.13750352374994	1.63226821549951
ADAM9	7.73335434061383	8.55688918972687	8.39102872681019	8.14465824283188	7.87958324961278	6.6906964439777	8.95419631038687	8.96693797927846	9.41426240607356	9.69244114734777	9.96953042389498	9.62351574149055	7.82145511910246	8.24317398347295	9.5168818908212	8.30924896081662	8.94280770624278	9.42794133250948	8.50898318485542	8.99774402605963	9.60659028037053	8.38586240064146	8.92124588858559	9.00422046631819	8.81217730551445	9.4858293087019	8.6387978999517	8.55842071326866	9.36566629468876	9.6008421143873
ADAMDEC1	10.1651582453839	9.78021165852333	10.4056733322819	8.34695688937888	8.68720069465189	9.82001936342826	10.0354864512922	8.95390541512611	7.00562454919388	8.00281501560705	9.19819945543749	8.651410525913	10.3525952311343	10.0707918094231	9.07654840656189	10.0543329816723	9.50501755552812	9.08294736012785	8.22929950871093	11.2312211807112	9.52708597880746	10.0685095946732	10.0045013922349	9.61654884377899	9.90749159334305	9.72689931847653	8.1053847492476	9.68912440491326	9.663024332845	9.34229694595057
ADAMTS1	2.16992500144231	4.49185309632967	3.32192809488736	1.92599941855622	1.88752527074159	1.8073549220576	6.35931031689044	5.5668151540109	5.27798474729977	2.32192809488736	6.50937914891469	7.63154086734149	6.17990909001493	6.82017896241519	6.85549144310187	6.38024459047818	7.33091687811462	8.00506308001346	7.55765515472542	9.19475685442225	7.56224242422107	6.16992500144231	8.29645740737124	6.85049941375812	9.56414948998573	6.0639343057541	6.00674683244058	7.55612281784117	6.44128427192704	6.17990909001493
ADAMTS10	5.72246602447109	6.71011763204345	5.9518675043269	6.35402893805439	6.4245862262511	4.94016675048282	5.3327079336406	7.30469355747101	6.70597790168252	3.85798099512757	5.4093909361377	6.65535182861255	6.69905184401685	5.56985560833095	5.22881869049588	5.28909670241999	6.19967234483636	6.25361115194717	6.12101540096137	7.20750245925879	4.84297883178833	4.39917109381982	6.33628338786443	6.60584986719498	6.77214959078454	6.52512925120397	5.8923910259134	5.3037807481771	7.08427691053149	5.8801957289431
ADAMTS12	5.66391384211598	5.0703893278914	6.03782146543497	5.51096191927738	6.02901108665907	5.48864353985378	5.06608919045777	5.44294349584873	4.88752527074159	5.33628338786443	5.56071495447448	5.97498811199193	5.43962313755712	5.456149034648	5.86294724802092	4.83289001416474	5.98868468677217	2.82781902461732	4.60288440871842	5.62058641045188	5.03121873061072	5.14567745519564	5.66391384211598	5.93545974780529	4.76022094646651	5.12515513132229	5.26303440583379	5.72246602447109	6.12515513132229	4.98185265328974
ADAMTS13	4.28540221886225	5.90929308582382	4.11270013274936	6.56224242422107	5.877744249949	5.64961545906341	5.25927248703759	6.5713734359732	5.33628338786443	5.3037807481771	6.4110872267986	5.86294724802092	3.75488750216347	4.77082904603249	6.75355105460065	3.26303440583379	5.51727569320958	5.09169983413681	6.16791986555194	4.4262647547021	4.32912359629157	3.21723071622067	6.11478344724985	4.31469652565629	5.86542397831313	6.05961485629722	5.79701297783614	3.37851162325373	5.25927248703759	5.65821148275179
ADAMTS14	6.58796498888268	4.59693514238723	4.59693514238723	5.60880924267552	5.46597446450407	2.32192809488736	3.65535182861255	5.4757334309664	2.48542682717024	5.8923910259134	4.77082904603249	4.41953889151378	4.56071495447448	5.22496636500027	5.4757334309664	5.37851162325373	4.53605290024021	4.87282875953489	1.88752527074159	5.80477637795583	4.33628338786443	2.23266075679027	5.12101540096137	5.46923479366766	6.03121873061072	2.32192809488736	5.19770815795585	1.26303440583379	2.40599235967584	5.09592441999854
ADAMTS15	2.51096191927738	2.63226821549951	2.03562390973072	3.18586654531133	2.48542682717024	2.90689059560852	1.63226821549951	2.16992500144231	2.20163386116965	2.10433665981474	2.0703893278914	2.20163386116965	3.95419631038688	2.51096191927738	2.56071495447448	2.03562390973072	2.32192809488736	2.4594316186373	1.43295940727611	2.43295940727611	1.84799690655495	1.32192809488736	2.70043971814109	2.26303440583379	3.32192809488736	2.60880924267552	2	2.56071495447448	2.70043971814109	2.35049724708413
ADAMTS16	2.23266075679027	3.20163386116965	1.88752527074159	2.03562390973072	3.40599235967584	2.86789646399265	1.67807190511264	1.88752527074159	2.56071495447448	1.76553474636298	3.98185265328974	2.03562390973072	2.20163386116965	2.96347412397489	1.67807190511264	1.88752527074159	1.48542682717024	2.20163386116965	2.03562390973072	3.37851162325373	1.88752527074159	4.14567745519564	1.37851162325373	2.20163386116965	2.29278174922785	1.43295940727611	2.51096191927738	1.43295940727611	2.32192809488736	1.67807190511264
ADAMTS17	5.79701297783614	5.22881869049588	5.24031432933371	5.51412226017071	5.0746766862945	4.96347412397489	1.13750352374994	5.10433665981474	2.4594316186373	5.81762325751143	5.81506301719287	4.93073733756289	4.6667565918848	2.60880924267552	4.45285896471381	2.43295940727611	3.98185265328974	4.51727569320958	4.48542682717024	3.78659636189081	3.95419631038688	2.23266075679027	4.11270013274936	5.73335434061383	5.04439411935845	3.88752527074159	3.16992500144231	4.96809075204526	4.74416109557041	5.01792190799726
ADAMTS18	5.90929308582382	5.14974711950468	1.63226821549951	3	3.18586654531133	4.92599941855622	3.64385618977472	4.94485844580754	5.5298209465287	2.23266075679027	5.83794324189103	3.83794324189103	5.62935662007961	4.62643913669732	4.90689059560852	4.19377174339668	5.3037807481771	2.53605290024021	1.53605290024021	4.64385618977472	4.59693514238723	5.48864353985378	5.40599235967584	4.62643913669732	5.86789646399265	1.13750352374994	5.14974711950468	4.98185265328974	2.65535182861255	4.32912359629157
ADAMTS19	1.43295940727611	1.48542682717024	1.0703893278914	2.29278174922785	2.13750352374994	2.32192809488736	2.23266075679027	2	1.32192809488736	2.82781902461732	2.16992500144231	1.32192809488736	2.0703893278914	1.32192809488736	1.13750352374994	1.92599941855622	0.925999418556223	1.37851162325373	1.32192809488736	2.51096191927738	2.32192809488736	2.10433665981474	2.20163386116965	2.40599235967584	2.32192809488736	1.26303440583379	2.23266075679027	0.925999418556223	2.58496250072116	1.43295940727611
ADAMTS2	3.81762325751143	3.94485844580754	1.37851162325373	4.46597446450407	5.50143914515887	3.92599941855622	5.63807383718072	5.04001567884788	4.24031432933371	3	5.61765111942733	3.54843662469604	5.38887833881199	5.64673869830785	5.96347412397489	3.8972404255748	4.64385618977472	5.09592441999854	4.38543103719352	6.26865895502767	5.63807383718072	4.23266075679027	5.93781516880342	6.19377174339668	7.10852445677817	2.74416109557041	4.85299758761332	5.84799690655495	4.20163386116965	5.18982455888002
ADAMTS20	4.47248777146274	2.8073549220576	3.48542682717024	1.8073549220576	0.765534746362977	1.53605290024021	0.765534746362977	1.43295940727611	1.72246602447109	1.53605290024021	2.0703893278914	4.49825086752783	3.60880924267552	1.26303440583379	1.0703893278914	2.86789646399265	2.67807190511264	1.32192809488736	3.63226821549951	2.32192809488736	1.96347412397489	1.92599941855622	2.8073549220576	1.72246602447109	2.03562390973072	0.84799690655495	1.72246602447109	2.72246602447109	1.13750352374994	1.63226821549951
ADAMTS3	2.4594316186373	3.91647664443772	3.83794324189103	1.76553474636298	2.29278174922785	2.20163386116965	3.77610398807316	5.4262647547021	2.20163386116965	4.07895134139482	4.27052894238072	4.80219321694183	5.2667865406949	4.23266075679027	2.76553474636298	4.70043971814109	4.68369645430652	4.26303440583379	4.23266075679027	5.75755668893945	4.5909612413426	1.20163386116965	5.33985000288462	5.8972404255748	5.85549144310187	4.73335434061383	4.5668151540109	4.54843662469604	3.15380533607904	5.63807383718072
ADAMTS4	5.76553474636298	4.86789646399265	5.56071495447448	5.14567745519564	4.66106547980695	4.35049724708413	4.16188768237689	6.13750352374993	5.24792751344359	5.32553033156756	6.37677657188298	5.59395128394841	5.14974711950468	5.37155886261196	6.00450139223494	5.41953889151378	2.76553474636298	5.07895134139482	4.88264304936184	1.37851162325373	4.75488750216347	4.88264304936184	5.11270013274936	5.3819754785573	5.5909612413426	5.70597790168252	5.14974711950468	3.62058641045188	5.79960542245267	6.0703893278914
ADAMTS5	3.74416109557041	2.78659636189081	1.43295940727611	3.16992500144231	0.485426827170242	3.8073549220576	1.76553474636298	1.43295940727611	1.43295940727611	0.37851162325373	4.43962313755712	0.485426827170242	4.57288966842058	4.12101540096137	3.23266075679027	1.20163386116965	1.63226821549951	4.76553474636298	3.40599235967584	3.43295940727611	3.24792751344359	0.84799690655495	3.85798099512757	4.09592441999854	4.8923910259134	3.94485844580754	3.35049724708413	2.51096191927738	4.0703893278914	3.72246602447109
ADAMTS6	5.2667865406949	2.74416109557041	5.12101540096137	2.40599235967584	3.24792751344359	3.99095486039699	4.51096191927738	3.63226821549951	4.85299758761332	4.02680005934372	2.35049724708413	4.31469652565629	5.18586654531133	4.86789646399265	2.48542682717024	5.31469652565629	5.04875931191986	3.73335434061383	4.69488019279919	3.90689059560852	4.23266075679027	4.73876783680019	4.96809075204526	4.90689059560852	3.62058641045188	4.93073733756289	1.67807190511264	5.17791779219584	4.72246602447109	3.44625622988956
ADAMTS7	6.62351574149055	5.88508622529017	4.35049724708413	6.91528186586766	6.35579154675365	4.99095486039699	5.73606362787181	5.95652136333312	4.83289001416474	7.27519333390221	6.17592374206376	6.10223819393074	6.56376827845203	5.56376827845203	7.04657836662033	4.30012372456901	5.48220292629596	5.05311133645956	6.20163386116965	4.25550073314839	5.6667565918848	5.84799690655495	6.06177619758669	6.00225245173138	5.28540221886225	5.75755668893945	6.02458563827827	5.60288440871842	5.96347412397489	2.8073549220576
ADAMTS8	5.08321336824898	1.92599941855622	3.76553474636298	5.03562390973072	2	3.10433665981474	3.16992500144231	2.32192809488736	2.13750352374994	4.36457243229586	4.49825086752783	3.85798099512757	4.73335434061383	3.16992500144231	4.65535182861255	2.03562390973072	1.92599941855622	4.08746284125034	1.26303440583379	4.16992500144231	3.96347412397489	2.0703893278914	2.16992500144231	2.63226821549951	4.23266075679027	2.56071495447448	4.27052894238072	3.83794324189103	4.66106547980695	3.8073549220576
ADAMTS9	2.60880924267552	1.32192809488736	2.10433665981474	2.67807190511264	3.03562390973072	2.58496250072116	4.63226821549951	2.58496250072116	2.58496250072116	5.63517394667492	5.47248777146274	4.39917109381982	4.40599235967584	1.8073549220576	5.91408609701272	4.71149490665009	4.33628338786443	5.39574832817903	2.03562390973072	6.27798474729977	4.81762325751143	2.8073549220576	6.29645740737124	6.07681559705083	6.43128865429159	5.32192809488736	4.98641093525204	2.82781902461732	4.4262647547021	2.98185265328974
ADAMTS9-AS2	2.0703893278914	4.71149490665009	5.08746284125034	4.29278174922785	3.85798099512757	4.51096191927738	1.26303440583379	5.12928301694497	5.43629511983936	2	5.25927248703759	6.21140163741847	3.51096191927738	4.85798099512757	4.85299758761332	6.0746766862945	3.72246602447109	1.8073549220576	2.4594316186373	2.29278174922785	2.20163386116965	5.61765111942733	2.56071495447448	2.67807190511264	3.60880924267552	5.19770815795585	5.25171909260596	4.53605290024021	4.44625622988956	4.07895134139482
ADAMTSL1	2	3.56071495447448	3.76553474636298	2.0703893278914	2.60880924267552	1.53605290024021	1.58496250072116	1.43295940727611	1.72246602447109	3.51096191927738	1.20163386116965	2.56071495447448	3.85798099512757	2.16992500144231	1.13750352374994	2.03562390973072	1.32192809488736	0.925999418556223	1.32192809488736	1.26303440583379	1.43295940727611	2.13750352374994	0.925999418556223	3.24792751344359	0.925999418556223	1.53605290024021	3.12101540096137	4.21723071622067	1.84799690655495	1.13750352374994
ADAMTSL2	1.88752527074159	1.84799690655495	1.48542682717024	2.29278174922785	2.03562390973072	1.13750352374994	1.32192809488736	1.67807190511264	2	1.92599941855622	2.03562390973072	1.92599941855622	2.60880924267552	1.84799690655495	1.53605290024021	1.43295940727611	1.63226821549951	1.20163386116965	1.32192809488736	1.72246602447109	1.32192809488736	2.35049724708413	1.76553474636298	1.63226821549951	2.63226821549951	2.10433665981474	1.26303440583379	1.67807190511264	2.16992500144231	2.37851162325373
ADAMTSL3	4.12928301694497	3.62058641045188	3.47248777146274	3.49825086752783	2.72246602447109	2	2.40599235967584	2.84799690655495	3.67807190511264	2.86789646399265	2.4594316186373	2.82781902461732	3.99095486039699	3.35049724708413	3.33628338786443	3.83794324189103	3.13750352374994	3.63226821549951	3.58496250072116	3	3.44625622988956	1.96347412397489	3.08746284125034	3.03562390973072	3.51096191927738	3.70043971814109	2.23266075679027	2.35049724708413	3.01792190799726	2.67807190511264
ADAMTSL4	5.07895134139482	5.3110671022556	5.58195375084882	3.47248777146274	5.56376827845203	5.77873424411784	5.73063995591679	5.98413359454098	5.63807383718072	6.14771372235215	6.01346225980656	5.28909670241999	3.70043971814109	6.18388345903223	5.49505552836802	5.5668151540109	3.41953889151378	5.27426166125705	5.34695688937888	0.84799690655495	3.4594316186373	5.48220292629596	4.90207357931074	5.22110372536788	3.41953889151378	4.55458885167764	5.48864353985378	5.01792190799726	5.07895134139482	2.37851162325373
ADAMTSL5	5.29645740737124	5.70043971814109	3.33628338786443	5.35402893805439	5.79441586635011	3.96347412397489	5.08321336824898	5.09592441999854	3.95419631038688	4.36457243229586	5.50462039240355	3.35049724708413	2.65535182861255	4.61470984411521	3.21723071622067	5.456149034648	4.08746284125034	2.43295940727611	4.70043971814109	5.73606362787181	3.54843662469604	4.92124588858559	3.76553474636298	3.05311133645956	2.92599941855622	4.91169158187234	3.47248777146274	3.15380533607904	2.86789646399265	5.49185309632967
ADAP1	7.95303237725324	7.90026304356897	7.76487159073609	7.87159726561385	7.9407540474748	7.5274770060604	6.67101024127845	7.98868468677217	7.8073549220576	7.94368695159709	7.34872815423108	6.77082904603249	7.37590826307501	6.91647664443772	7.4254257345907	7.44045394382303	7.11374216604919	7.76752238622854	7.75622271284729	6.87528859822269	5.81506301719287	8.41447383643093	6.69905184401685	7.4667902378031	6.92005505480697	7.17292748960384	7.94778302625542	7.06931549454008	7.12412131182919	7.44377239276374
ADAP2	7.42206476617281	6.36981542428391	6.38370429247405	6.63226821549951	6.0746766862945	6.47735352663456	6.66817586897014	6.86294724802092	6.19179950106508	5.57288966842058	7.20554891117303	6.4446008137115	7.45779126025604	7.17990909001493	7.1106138055009	6.56529252058102	7.01346225980656	6.57440430902258	6.58496250072116	6.77346892790519	6.58646452588639	7.14974711950468	6.58195375084882	6.3037807481771	7.35314682549808	7.21916852046216	7.23457795978457	6.60733031374961	7.21529030565123	6.89481776330794
ADAR	10.2181999436947	10.2834356695705	10.3749307905817	10.2324209271761	10.2556187498396	10.1996723448364	10.416903061057	10.8572812427295	10.8966351413029	10.7661147575867	10.4717768090571	10.2941612186948	10.3815429511846	10.9008668079807	10.7768442324022	10.7991196937996	10.8174633755319	10.8464306323365	10.6933127084453	10.9257027813513	10.2645598877386	11.0389189892923	10.7598881832218	10.5337190711399	10.8641861446543	10.6947061119494	11.0712612293396	11.0525001257098	10.5564102550078	10.5137275959524
ADARB1	5.46923479366766	4.47897180503294	3.88752527074159	2.10433665981474	5.04875931191986	4.07895134139482	5.0746766862945	5.54225804976692	4.69488019279919	5.64961545906341	2.16992500144231	6.12928301694497	5.4262647547021	5.83289001416474	5.39574832817903	6.05961485629722	5.91169158187234	4.78659636189081	4.40599235967584	6.20554891117303	5.94016675048282	5.01792190799726	6.39746072605472	5.66959375118833	6.4643415327611	6.62643913669732	6.08746284125034	6.4245862262511	5.99322146736894	4.83289001416474
ADARB2	4.76553474636298	2.20163386116965	2.63226821549951	5.20945336562895	3.60880924267552	1.63226821549951	1.96347412397489	1.76553474636298	3.64385618977472	2.26303440583379	4.20945336562895	1.53605290024021	2.43295940727611	2.10433665981474	2.96347412397489	4.74953426766926	1.58496250072116	1.53605290024021	3.6667565918848	2.4594316186373	1.63226821549951	4.30742852519225	2.40599235967584	2.0703893278914	2.90689059560852	5.36457243229586	2.65535182861255	2.48542682717024	4.5668151540109	2.51096191927738
ADARB2-AS1	5.78920757534734	5.74685018309805	6.42122329922514	4.24031432933371	6.49825086752783	4.80219321694183	4.03562390973072	4.45285896471381	5.81506301719287	3.98185265328974	5.79960542245267	3.27798474729977	6.28169825009883	5.74953426766926	4.92124588858559	6.44625622988956	4.95884267524324	4.58496250072116	6.02014657311178	5.91408609701272	4.96347412397489	5.98413359454098	5.50143914515887	6.32192809488736	5.49185309632967	6.02458563827827	6.34695688937888	6.58646452588639	5.25171909260596	6.21140163741847
ADAT1	5.98868468677217	6.39403389536778	6.61470984411521	6.4594316186373	6.83035674741922	6.70735913208088	6.62497817956904	5.87282875953489	6.762880292917	6.69209237542757	6.74550626586916	6.64385618977472	6.26491169307446	7.01903466936434	6.75755668893945	6.97384083953315	6.34872815423108	6.63952159951083	6.35931031689044	6.68229237143083	6.58796498888268	7.06824086131282	5.84046323386954	6.0746766862945	6.50303064564116	6.20750245925879	6.42290574261218	7.06608919045777	6.90929308582382	6.83668159332712
ADAT2	6.19377174339668	5.66106547980695	6.18586654531133	5.55151601762801	5.31831684133498	5.80219321694183	5.65248649491816	6.49024921062709	5.73063995591679	5.7839804136838	4.97727992349992	5.00450139223494	5.95652136333312	6.4870360800319	5.15380533607904	2.8073549220576	5.53605290024021	5.61765111942733	5.27052894238072	5.59693514238723	4.68369645430652	5.92124588858559	5.74146698640115	2.92599941855622	5.40258575823259	5.72246602447109	5.82017896241519	5.6667565918848	5.82017896241519	5.32912359629157
ADAT3	6.75087443965685	6.29094040240368	6.32732808262995	6.01346225980656	6.03782146543497	5.52669484554198	5.43629511983936	5.63226821549951	5.97498811199193	5.76553474636298	6.38543103719352	6.49505552836802	6.0574502721839	6.4446008137115	5.75488750216347	5.47248777146274	5.69766263347052	6.30012372456901	4.07895134139482	5.04439411935845	5.65535182861255	5.37155886261196	6.2667865406949	6.00225245173138	6.53605290024021	5.74416109557041	5.76022094646651	5.66106547980695	5.77082904603249	5.91647664443772
ADCK1	6.93428059364002	6.55765515472542	6.58646452588639	6.64529816394863	6.81506301719287	6.58345891013077	6.21334728173344	6.27798474729977	6.876516946565	6.92243574023315	5.36106648879432	6.50462039240355	7.01903466936434	6.74685018309805	5.63517394667492	6.94016675048282	5.877744249949	6.77741971551583	6.62497817956904	6.31650781910311	6.53760669149529	6.52512925120397	6.21916852046216	5.69209237542757	6.46923479366766	6.12928301694497	6.31469652565629	6.54997714277182	6.1106138055009	5.44625622988956
ADCK2	7.85549144310187	7.92837032301897	7.95710204156229	7.66320227857954	8.04821438460804	7.42290574261218	7.65821148275179	7.24222139509837	7.13134253912326	7.20163386116965	6.57591736111815	6.82527683005487	7.38456792317383	6.80606622608903	6.07253459972295	7.17492568250068	6.36282052553426	7.29462074889163	3.6667565918848	7.06501215043695	7.19179950106508	7.58044701959866	7.03011533090807	6.91408609701272	6.83289001416474	6.81121411751324	7.04984854945056	6.89602960297675	7.4446008137115	7.57364718749332
ADCK3	7.77807712953536	8.54264498688628	8.33762190199251	7.79116288855502	8.08321336824898	8.64709860726341	7.96173907260414	7.69139457853808	7.25833047261243	7.88996019965864	7.41953889151378	7.75221336786514	8.10118781525974	8.17941152317403	7.16390121381454	8.1548181090521	7.4254257345907	7.14669594803066	7.24792751344359	8.00618579994629	8.11113567023471	8.08533966935737	7.33985000288462	7.21723071622067	7.17292748960384	7.39660478118186	7.07681559705083	8.23457795978457	8.67842408259294	7.70043971814109
ADCK4	2.84799690655495	4.20945336562895	5.1333991254172	2.65535182861255	3.01792190799726	2.86789646399265	4.32192809488736	4.52356195605701	2.37851162325373	4.20163386116965	3.44625622988956	5.37155886261196	3.77610398807316	4.64385618977472	4.07895134139482	3.78659636189081	4.76022094646651	3.82781902461732	4.86789646399265	1.84799690655495	2.32192809488736	3.37851162325373	4.83794324189103	3.21723071622067	2.70043971814109	5.08746284125034	3.27798474729977	2.82781902461732	4.56071495447448	2.48542682717024
ADCK5	5.22110372536788	2.23266075679027	2.53605290024021	5.81249822533356	4.30742852519225	5.74416109557041	5.24031432933371	5.70321146739115	5.19770815795585	5.81762325751143	4.5909612413426	4.4262647547021	5.87528859822269	5.68369645430652	5.01346225980656	4.82273014794452	5.62643913669732	6.14974711950468	4.16992500144231	4.43295940727611	4.16188768237689	4.20163386116965	2.26303440583379	5.38887833881199	1.96347412397489	4.63226821549951	5.97269265400426	4.877744249949	2.32192809488736	4.98185265328974
ADCY1	5.9518675043269	5.93310047493137	3.60880924267552	4.43295940727611	4.71699089440494	5.79701297783614	2.4594316186373	3	4.8073549220576	3.58496250072116	6.22689381357139	4.62058641045188	5.09592441999854	4.0703893278914	2.51096191927738	5.58195375084882	4.98185265328974	2.76553474636298	5.4093909361377	4.94953493301701	5.1333991254172	5.32553033156756	6.27426166125705	5.28169825009883	5.83035674741922	5.16992500144231	2.88752527074159	4.06177619758669	5.4093909361377	4.88752527074159
ADCY10	3.26303440583379	4.41953889151378	3.26303440583379	3.21723071622067	2.03562390973072	4.52356195605701	1.88752527074159	1.0703893278914	1.58496250072116	5.00450139223494	2.90689059560852	1.67807190511264	1.96347412397489	2.48542682717024	4.34340782229781	1	1	1.20163386116965	2.51096191927738	1.92599941855622	1.26303440583379	1.67807190511264	3.85798099512757	2.51096191927738	1.32192809488736	4.65535182861255	3.47248777146274	3.93545974780529	4.22496636500027	0.765534746362977
ADCY10P1	5.69209237542757	2.96347412397489	4.93545974780529	4.15380533607904	5.37155886261196	2.43295940727611	1.76553474636298	5.16992500144231	4.78659636189081	4.50462039240355	2.88752527074159	4.40599235967584	3.4594316186373	4.60288440871842	5.25927248703759	2.78659636189081	1.37851162325373	1.43295940727611	1.96347412397489	5.27052894238072	2.03562390973072	1.76553474636298	4.62643913669732	2.96347412397489	4.27052894238072	2.72246602447109	2.53605290024021	2.10433665981474	3.20163386116965	1.88752527074159
ADCY2	5.46597446450407	2.65535182861255	4.27798474729977	3.15380533607904	2.4594316186373	3.39231742277876	3.13750352374994	3.95419631038688	2.82781902461732	4.37155886261196	3.47248777146274	5.01346225980656	6.66391384211598	5.15380533607904	3	5.27426166125705	4.30012372456901	3.8972404255748	2.23266075679027	4.71149490665009	4.74416109557041	3.15380533607904	3.21723071622067	5.72519581722666	4.75488750216347	4.64961545906341	4.06177619758669	5.70321146739115	4.06177619758669	4.43962313755712
ADCY3	7.00562454919388	6.08533966935737	6.55458885167764	6.52356195605701	6.20554891117303	6.5453506448223	5.77610398807316	6.92124588858559	5.66959375118833	6.46270675067016	6.68369645430652	6.75488750216347	5.95419631038687	6.33449676839042	5.96347412397489	5.6409679104499	6.41447383643093	6.76818432477693	5.95884267524324	6.92955431573285	5.84297883178833	4.79181407116183	6.09169983413681	7.08321336824898	6.90207357931074	6.55151601762801	5.82781902461732	6.90809234081827	6.4643415327611	6.24031432933371
ADCY4	4.30742852519225	5.48864353985378	5.57893871309339	3.59693514238723	5.10013667128545	5.86789646399265	6.05528243550119	6.0703893278914	3.71149490665009	5.85549144310187	3.54843662469604	6.53449743373817	7.05636676102453	6.69209237542757	6.53138146051631	4.20945336562895	6.2364926183813	5.36806987653208	4.61470984411521	6.53915881110803	4.877744249949	3.64385618977472	6.64529816394863	6.10643207781693	6.76950729143624	6.00450139223494	6.75488750216347	6.32192809488736	6.21334728173344	4.82273014794452
ADCY5	6.21140163741847	5.80219321694183	3.63226821549951	4.84799690655495	3.30742852519225	5.10852445677817	4.69488019279919	4.82781902461732	2.92599941855622	4.84297883178833	3.8972404255748	2.86789646399265	3.15380533607904	5.93781516880342	2.35049724708413	5.27426166125705	6.30012372456901	4.57288966842058	5.31469652565629	5.49185309632967	4.35755200461808	4.87282875953489	6.02236781302845	3.05311133645956	3.24792751344359	4.86294724802092	5.08321336824898	3	3.86789646399265	3.37851162325373
ADCY6	8.74045539698897	8.88691589584725	8.00056344271011	8.6585685412961	8.66604642940879	8.44252886873253	8.1168637576909	8.05690861832325	7.94251450533924	8.07414146275251	7.97670731184688	8.07895134139482	8.45738087907253	8.14159627838382	7.22496636500027	7.92184093707449	7.50858711208948	7.18784690943957	6.96231765494231	7.46842040186455	7.05202456048283	8.11322124347957	7.14159627838382	7.03232128705788	7.43295940727611	7.66035250967092	8.19721669311005	8.02735313393009	8.23457795978457	7.83162393682075
ADCY7	4.19377174339668	2.0703893278914	2.26303440583379	2.60880924267552	2.74416109557041	3.65535182861255	2.0703893278914	2.65535182861255	3.03562390973072	3.12101540096137	2.90689059560852	3.70043971814109	3.85798099512757	3.10433665981474	2.86789646399265	2.67807190511264	1.8073549220576	2.92599941855622	1.63226821549951	2.58496250072116	2.29278174922785	2.10433665981474	2.20163386116965	2.74416109557041	2.74416109557041	2.82781902461732	2.82781902461732	2.37851162325373	2	3.33628338786443
ADCY8	4.25550073314839	4.25550073314839	2.58496250072116	3.05311133645956	4.32912359629157	4.53605290024021	2.96347412397489	2.56071495447448	3.29278174922785	3.88752527074159	1.84799690655495	3.54843662469604	4.6724253419715	3.74416109557041	2.4594316186373	2.10433665981474	2.4594316186373	3.54843662469604	2	2.37851162325373	4.62643913669732	3.37851162325373	4.44625622988956	1.76553474636298	1.72246602447109	1.32192809488736	4.62643913669732	4.74953426766926	2.26303440583379	4.04439411935845
ADCY9	8.29645740737124	8.30058135979597	8.23314029644597	8.50104099556592	8.5713734359732	8.49425558654498	7.85549144310187	8.07253459972295	7.97154355395077	8.02458563827827	7.06069593168755	7.83289001416474	7.6006563078263	7.94661390541276	7.37764435839991	7.78920757534734	7.26491169307446	7.84549005094437	7.12722055048807	7.61102479730735	6.82908844400489	8.14210705730255	7.62278396615612	7.60436789989375	7.50858711208948	7.79636413813963	7.81442224656679	8.21140163741847	7.68088692071969	7.59245703726808
ADCYAP1	1.8073549220576	4.877744249949	2.8073549220576	3.64385618977472	5.28169825009883	1.63226821549951	1.8073549220576	5.51096191927738	2.53605290024021	2.26303440583379	4.10433665981474	2.67807190511264	3.76553474636298	2.72246602447109	4.32912359629157	4.6724253419715	3.41953889151378	2.10433665981474	1.96347412397489	2.0703893278914	4.50462039240355	3.49825086752783	2.43295940727611	4.72246602447109	2.23266075679027	4.59693514238723	4.27052894238072	4.57893871309339	2.23266075679027	2.58496250072116
ADCYAP1R1	5.47248777146274	5.29278174922785	3.13750352374994	4.78659636189081	5.25927248703759	1.92599941855622	1.96347412397489	2.48542682717024	4.37851162325373	5.59395128394841	3.32192809488736	5.03562390973072	3.91647664443772	2.23266075679027	4.88752527074159	5.60584986719498	4.39917109381982	2.37851162325373	3.99095486039699	3.74416109557041	2.70043971814109	5.28540221886225	3.20163386116965	2.90689059560852	2.35049724708413	4.20163386116965	4.8923910259134	4.49825086752783	2.23266075679027	4.5668151540109
ADD1	9.12256919221645	9.29370154208073	9.14338321398982	9.59301756115296	9.19105921453166	9.59712142878957	9.21723071622067	9.04494049127973	9.24341203232109	9.14745934607698	9.15961909531593	9.28955784835356	9.35049724708413	9.41743061254603	8.76785339346664	9.41214639654068	9.0837452373945	9.30514974563003	9.17167721216976	9.04330075436418	9.02430859650289	9.26209484537018	9.25219234012239	8.73335434061383	9.01986867750447	9.24174486494015	9.1269625347419	9.3491706308611	9.34185235579577	9.16364967601582
ADD2	3.67807190511264	4.36457243229586	4.73335434061383	3.29278174922785	4.94953493301701	3.05311133645956	1.96347412397489	2	2.35049724708413	4.73876783680019	6.22496636500027	2.26303440583379	3.36457243229586	2.37851162325373	2.94485844580754	2.74416109557041	4.77610398807316	3.84799690655495	4.62058641045188	5.39917109381982	4.52356195605701	2.03562390973072	5.27052894238072	4.6667565918848	3.71149490665009	4.77610398807316	2.35049724708413	2.96347412397489	3.10433665981474	2.76553474636298
ADD3	11.4382720561248	12.0339047371913	11.6980100615374	11.558037984777	11.5038257379958	11.8182626083045	11.3791075655611	10.8845521339872	11.1840074818168	10.732761005199	10.7448338374995	11.1603126532451	10.8131398508905	10.963690858752	10.9472716524603	10.7658662099005	11.0921625012023	10.9533962072405	11.1312782235384	11.1285743766195	11.0080784108683	10.7139019779477	11.0082885477911	10.5472801556635	11.0225758790396	11.2286984608995	10.9995772735114	11.0776836245471	11.0193127256514	10.8006572738512
ADD3-AS1	4.57893871309339	3.6667565918848	4	4.93545974780529	4.17791779219584	4.79701297783614	4.4262647547021	0.84799690655495	1.58496250072116	2.13750352374994	3.26303440583379	5.0746766862945	2.10433665981474	4.77610398807316	4.25550073314839	2.29278174922785	1.88752527074159	2.94485844580754	4	4.0703893278914	3.74416109557041	4.78135971352466	4.35049724708413	4.7279204545632	0.678071905112638	3.63226821549951	1	3.73335434061383	2.37851162325373	1.76553474636298
ADGB	4.52356195605701	4.33628338786443	1.37851162325373	1.76553474636298	1.67807190511264	3.79701297783614	3.0703893278914	1.53605290024021	4.62058641045188	1.76553474636298	4.4262647547021	2.92599941855622	1.88752527074159	3.58496250072116	2.03562390973072	0.765534746362977	2.40599235967584	0.678071905112638	4.06177619758669	1.88752527074159	1.63226821549951	3.48542682717024	0.765534746362977	2.65535182861255	4.10433665981474	3.77610398807316	4.52356195605701	4.81249822533356	3.41953889151378	1
ADH1A	6.96462966672059	5.60288440871842	5.71973105674985	6.15987133677839	6.59693514238723	6.7839804136838	5.21723071622067	4.81249822533356	3.57288966842058	4.24792751344359	5.0574502721839	5.02236781302845	5.99548451887751	5.30012372456901	4.44625622988956	4.67807190511264	3.57288966842058	4.78135971352466	3.96347412397489	4.86294724802092	5.0703893278914	4.83289001416474	4.99095486039699	5.56985560833095	4.77610398807316	4.71149490665009	5.03121873061072	5.28169825009883	5.1168637576909	4.54225804976692
ADH1B	7.52669484554198	7.13852780142227	8.05799172275918	5.76022094646651	6.07253459972295	8.37330019660839	6.98641093525204	2.60880924267552	2.4594316186373	3.79701297783614	6.19770815795585	7.20554891117303	6.80992886572143	7.83731255552431	3.30742852519225	6.76420813013995	6.40258575823259	6.28169825009883	5.26303440583379	7.39145842004967	7.38111029409905	5.73335434061383	6.23074100262691	4.84799690655495	5.71699089440494	7.77939105953591	5.37155886261196	7.41953889151378	8.4245862262511	4.93545974780529
ADH1C	12.0197297096249	11.1996723448364	11.4890953154135	12.0637321201969	11.8455292540813	12.5348864576156	10.8027586787641	7.65176927141799	8.44501484586842	6.21723071622067	7.13442632022093	8.2592724870376	10.6204947729481	9.59301756115296	8.1893304006149	7.29001884693262	5.43629511983936	7.95419631038687	3.20163386116965	6.79181407116183	9.90342999156715	9.22641219278879	7.03232128705788	8.74382460692961	6.4446008137115	7.24982454861618	8.10904707770071	7.64385618977472	8.92303029826377	6.93310047493137
ADH4	7.32192809488736	5.71699089440494	6.27426166125705	5.66391384211598	6.12308675098106	5.16591193893569	5.12101540096137	6.9898202201176	6.14771372235215	7.35579154675365	5.90929308582382	7.21819994369474	5.56376827845203	7.44542875923832	6.32732808262995	7.01792190799726	5.48220292629596	6.75888943272096	6.20163386116965	6.04657836662033	6.76155123244448	6.57591736111815	6.29094040240368	7.34872815423108	6.49825086752783	7.28355142317431	5.74146698640115	7.06501215043695	5.39231742277876	5.99095486039699
ADH5	10.5025334903101	10.7597217728126	10.4483228325075	10.7379233158834	10.9143851321554	11.487387864943	11.2056710854578	10.5545888516776	10.6637359841313	10.0846755368405	9.94515117078387	10.5955372271192	11.1961717740905	10.0631253934588	10.410239330776	10.7604704685404	10.7566397128909	10.9951311509964	10.8753654006418	10.2753097506899	10.5883398609235	11.0286658369288	10.1842554954053	9.96491840784853	10.4507988543525	10.5579422867874	10.6649805298103	10.7132146529985	10.2139547578639	10.3024104504256
ADH6	7.38715571766298	7.20554891117303	6.69905184401685	7.6560672737256	7.32102612859297	6.8073549220576	6.96116025813664	5.91886323727459	6.20359271420771	6.23266075679027	6.14159627838382	6.33628338786443	4.99548451887751	5.79960542245267	6.20359271420771	5.88508622529017	2.96347412397489	5.52669484554198	5.62935662007961	4.91647664443772	6.12928301694497	6.42961596420174	4.43962313755712	7.02569327368077	5.14159627838382	5.96116025813664	5.97039353791468	4.51727569320958	5.17791779219584	4.05311133645956
ADH7	5.18982455888002	4.83289001416474	5.03121873061072	5.2667865406949	5.28540221886225	4.38543103719352	4.43962313755712	3.4594316186373	5.04001567884788	4.46597446450407	5.47248777146274	4.11270013274936	5.80477637795583	5.4757334309664	4.20945336562895	2.26303440583379	4.8073549220576	3.74416109557041	4.13750352374993	2.29278174922785	4.31469652565629	2.20163386116965	5.24031432933371	5.37155886261196	4.24031432933371	4.43962313755712	4.58496250072116	2.35049724708413	3.99095486039699	5.02236781302845
ADHFE1	6.49185309632967	6.4178525148859	5.94953493301701	6.10013667128545	6.95535930524299	6.43462822763672	5.48542682717024	6.0746766862945	5.77346892790519	4.20945336562895	6.82781902461732	5.90929308582382	6.20554891117303	4.94485844580754	5.75221336786514	6.30560578958543	4.41953889151378	5.31831684133498	5.10433665981474	5.37851162325373	5.29645740737124	5.83035674741922	6.39231742277876	6.46923479366766	6.69905184401685	6.1106138055009	5.41278152533848	6.43128865429159	5.68650052718322	6.27798474729977
ADI1	10.6842226332829	11.420960240121	10.7026921698725	10.5601417361208	10.1754247985897	10.8082402332594	11.097505455818	10.1821460196332	10.4403501192006	10.6177429377275	10.0356239097307	10.6618671502729	10.4127815253385	10.129283016945	10.1036812170517	9.99957727351139	10.4781628927376	10.8403845507117	10.7497856447643	10.2583304726124	11.1749880814558	10.5922701475676	9.91318861950889	9.86232740051799	8.95855271543101	10.4944556135874	9.89072027292889	10.2856334014668	10.0102483511753	10.1597452215599
ADIG	3.94485844580754	2.03562390973072	2.60880924267552	4.35049724708413	2.53605290024021	1.8073549220576	1.43295940727611	4.32192809488736	1.76553474636298	5.78135971352466	6.38715571766298	2.78659636189081	2.48542682717024	2.13750352374994	4.71149490665009	2	2.40599235967584	2.48542682717024	5.60880924267552	2.78659636189081	1.37851162325373	1.67807190511264	2.88752527074159	2.10433665981474	3.23266075679027	1.76553474636298	4.62058641045188	1.67807190511264	2.76553474636298	4.00898878322726
ADIPOQ	4.54225804976692	3.33628338786443	3.8972404255748	3.877744249949	4.93545974780529	4.24031432933371	3.99095486039699	4.54225804976692	4.26303440583379	2.98185265328974	5.06608919045777	5.54843662469604	4.5668151540109	4.38543103719352	3.56071495447448	3.75488750216347	4.11270013274936	3.47248777146274	4.71699089440494	4.14567745519564	3.74416109557041	4.32912359629157	2.58496250072116	5.00898878322726	5.16188768237689	4.00898878322726	3.39231742277876	4.32192809488736	4.82781902461732	3.32192809488736
ADIPOR1	9.47694867324594	9.67754347764532	9.60492381604251	9.61654884377899	9.67047922046114	9.23122118071119	9.48361426947136	9.50700173276412	9.38780194165627	9.41911748212248	9.70960081489986	9.46229776553889	9.38262402657492	8.76354436429392	9.34251918966061	8.80509894811724	9.23720996075502	9.4549161375148	8.92213836930746	9.49165270810227	9.56947590177766	9.16490692667569	9.55401319361019	9.41383945237927	9.51569983828404	9.14440332719541	9.06420384242763	8.91737207947684	9.57421506588715	9.78381675932018
ADIPOR2	9.48884434645734	9.83130724380205	9.93088514710565	10.1389117181427	10.1703006543649	10.633812613852	10.3086803214017	9.0911708900279	10.0648774638812	9.96535141121556	9.58044701959866	9.41658643754191	9.86635165707678	9.39938474728795	9.5696657675463	9.1357092861044	9.73775435236028	9.5432251980507	9.66604642940879	8.78790255939143	9.2252074369435	9.98996209896325	8.76520320665317	9.16842141085193	8.30924896081662	9.41278152533848	9.79733728828842	9.21115824728025	9.03617361255349	9.47836516333606
ADIRF	11.048623099387	8.54225804976692	8.39016895620018	11.0453501344724	10.3837042924741	10.877744249949	7.27705487614873	8.74214098549815	8.08214904135387	7.5022351148568	6.80992886572143	7.35226417325832	7.24412594328373	7.52042224852645	8.53216108498321	7.82209277437953	6.97613447283165	8.2465030982801	8.17292748960384	7.15987133677839	6.22110372536788	7.13955135239879	6.32373033752135	7.45450493755737	7.05853297020161	6.54070926267143	8.0757465380609	6.656782364219	6.05961485629722	6.90207357931074
ADIRF-AS1	5.47248777146274	2.23266075679027	5	4.09592441999854	5.86046625851717	4.52356195605701	5.29278174922785	2.48542682717024	4.99548451887751	2.48542682717024	6.31650781910311	5.456149034648	6.42794133250948	4.96809075204526	5.5077946401987	5.04001567884788	4.88264304936184	4.70043971814109	5.45285896471381	5.33985000288462	3.95419631038688	5.27798474729977	3.41953889151378	5.7839804136838	3.79701297783614	5.3327079336406	5.28540221886225	4.70597790168252	4.17791779219584	5.0703893278914
ADK	8.3037807481771	7.86727873970966	7.92362461136832	8.38930867290642	8.70977310785294	8.64457735701838	8.56795607541547	7.91288933622996	8.87190523765919	8.66959375118833	8.211888294546	8.20603754624659	7.952450058359	7.80671071796524	8.4524471779147	8.0666274090952	9.06447332875342	8.70113315484797	8.91558065328529	8.67065624911844	8.82495874052852	8.61654884377899	8.53605290024021	8.40726776424473	8.2128611165929	7.94602898951548	8.32057493389316	8.34385193344212	8.06877827798541	7.98299357469431
ADM	9.06150620693541	10.6950542526463	10.0314944487274	9.65284497300198	9.33360262826828	10.013880937935	11.5166849493096	12.211888294546	12.7206290396725	11.8273824036065	12.3426025222262	11.698270577692	11.5975870395862	11.3495023992979	12.4240350332987	12.0897483910475	12.496903696768	12.5014640258605	12.1997030140478	12.2519261574964	12.1519044683427	12.3771291731111	11.8843613391657	12.0436425199453	11.5457367534934	11.3234488854748	12.1901333218648	12.8839796738087	12.177045734375	12.4480388501248
ADM2	5.70873904135958	6.08746284125034	4.61470984411521	3.62058641045188	5.97498811199193	5.35402893805439	5.46270675067016	5.70597790168252	6.53294028837287	5.77346892790519	5.40258575823259	4.47248777146274	5.75221336786514	6.00450139223494	5.25171909260596	5.83794324189103	6	3.40599235967584	3.57288966842058	4.51727569320958	5.85549144310187	6.24031432933371	4.4594316186373	6.53449743373817	4.07895134139482	4.07895134139482	6.16591193893569	6.49505552836802	5.94719858426206	6.83162393682075
ADM5	3.70043971814109	2.32192809488736	2.58496250072116	3.41953889151378	2.56071495447448	2.86789646399265	2.26303440583379	3.76553474636298	2.13750352374994	3.33628338786443	3.30742852519225	2.23266075679027	2.86789646399265	3.81762325751143	2.82781902461732	2.92599941855622	3.30742852519225	3.39231742277876	2.94485844580754	5.55458885167764	3.13750352374994	3.63226821549951	1.92599941855622	4.83289001416474	3.82781902461732	3.83794324189103	3.16992500144231	3.23266075679027	5.26303440583379	2.76553474636298
ADNP	9.03699777426735	9.19672506078603	9.42584530563943	8.96260685912106	9.28748152987444	9.13801575348757	9.06877827798541	8.99604972751976	9.08454267364192	9.17766868660239	9.03837033173068	8.84924870276441	8.73097953342592	8.8635668293235	8.99038765180274	9.12567176339259	9.0698525111258	9.34429590791582	9.16766902750194	9.2240016741981	9.30788384949487	9.05988520110095	9.22158712126481	9.13134253912326	9.41320478925258	9.08214904135387	8.64457735701838	9.15000109275433	9.05690861832325	9.10512279826352
ADNP2	8.00898878322725	8.15734693536284	7.94953493301701	7.66320227857954	7.5909612413426	8.42122329922514	8.72109918870719	8.20163386116965	8.4254257345907	8.30924896081662	7.96578428466209	7.93191939010004	7.99491908871511	8.96347412397489	8.01792190799726	8.53060141451683	8.04220656012069	7.83478704933734	7.97670731184688	7.58796498888268	8.24555270625568	9.04083764926659	8.0547399669703	7.86418614465428	7.67030217007853	8.05690861832325	8.50064273606281	8.82177398197057	8.34562701215377	7.56147889150101
ADO	7.97727992349992	8.16339809435316	8.61102479730735	7.96866679319521	7.89421146153777	7.97842446544086	8.25124568979912	8.04220656012069	7.84862294042934	8.76884595975339	8.4655664048094	7.92599941855622	7.57591736111815	7.82145511910246	7.92540608314137	7.84987419379562	7.84862294042934	7.85049941375812	8.02513956227851	8.01066796290185	8.20799043323296	7.6906964439777	7.89784545600551	7.98641093525204	8.20847824221171	7.71561885907482	7.69278983497265	7.74416109557041	8.07146236255662	7.74079267227768
ADORA1	4.53605290024021	5.47897180503294	5.10013667128545	5.35049724708413	5.20554891117303	2.58496250072116	2.10433665981474	5.56985560833095	4.61470984411521	5.44956137461324	5.77610398807316	4.7279204545632	5.79701297783614	5.69488019279919	5.22496636500027	4.74416109557041	4.71699089440494	4.74416109557041	2.74416109557041	5.19770815795585	4.95884267524324	4.91169158187234	2.72246602447109	5.3110671022556	5.2667865406949	5.17791779219584	2.37851162325373	5.44956137461324	5.80992886572143	3.33628338786443
ADORA2A	5.70321146739115	6.04657836662033	6.08108392868763	5.83289001416474	4.99548451887751	5.6409679104499	5.3819754785573	6.33628338786443	5.20945336562895	6.2460279805281	6.40429006444484	6.11478344724985	6.32912359629157	5.56071495447448	6.77610398807316	6.41447383643093	6.7292808460274	5.43962313755712	6.10852445677817	7.22013644739608	6.36632221424582	6.04439411935845	6.88996019965864	6.78790255939143	6.94836723158468	6.57893871309339	6.39059890555246	6.18982455888002	6.45779126025604	6.47248777146274
ADORA2A-AS1	2.67807190511264	4.63807383718072	4.17791779219584	1.67807190511264	4.23266075679027	2.56071495447448	2.58496250072116	1.84799690655495	1.88752527074159	2.20163386116965	2.8073549220576	2.0703893278914	4.23266075679027	2.26303440583379	1.53605290024021	4.24792751344359	4.40599235967584	1.67807190511264	3.54843662469604	2.40599235967584	4.24792751344359	3.91647664443772	4.35049724708413	2.32192809488736	3.37851162325373	1.8073549220576	2.29278174922785	2.76553474636298	2.35049724708413	5
ADORA2B	9.74264627826178	7.84486265583082	8.48381577726426	11.0980320829605	9.44335800383632	9.93855044991657	9.04138536948611	9.2962279528911	9.32170265617436	8.94046042886366	9.41827429388054	8.84423498775875	8.72246602447109	8.51530560545172	9.25195573576911	9.86990224320795	8.98868468677217	9.49185309632967	8.97039353791468	8.91378699987453	8.56033283421244	9.55190047999961	8.39403389536778	9.25950789456702	7.92837032301897	8.46964181723952	8.36850646150769	9.19105921453166	8.64205169292798	9.17467605968824
ADORA3	5.24792751344359	5.34340782229781	4.98185265328974	5.86542397831313	4.01792190799726	5.28909670241999	4.74953426766926	3.70043971814109	3.6667565918848	5.20554891117303	2.58496250072116	2.23266075679027	4.95884267524324	5.32912359629157	1.72246602447109	3.90689059560852	3.8972404255748	4.99548451887751	5.0574502721839	5.02680005934372	2.35049724708413	5.10433665981474	2.32192809488736	4.54843662469604	4.74953426766926	4.10433665981474	4.23266075679027	4.56071495447448	4.63226821549951	4.77610398807316
ADPGK	8.55305325276641	8.3741700760685	8.54225804976692	8.40130620600602	8.36763315939816	8.65320336203398	8.86635165707678	8.61286849729104	8.58759001940925	8.73301532168596	8.81730347583199	8.49265437101891	8.7901855632105	8.88447581908648	8.81826260830447	8.89117612475454	8.92124588858559	8.46638240881356	8.57478272083875	8.97985386716374	8.54303182025524	8.78594281939225	9.07841770164733	9.09037711006791	8.82464058085342	8.58571370877817	9.1006623390052	8.89845023280787	8.68194113709169	8.58571370877817
ADPRH	4.17791779219584	5.60288440871842	2.26303440583379	4.78659636189081	3.30742852519225	2.4594316186373	3.03562390973072	4.99548451887751	3.33628338786443	2.78659636189081	4.49825086752783	3.98185265328974	4.76553474636298	4.01792190799726	3.20163386116965	3.54843662469604	5.49185309632967	4.33628338786443	3.01792190799726	5.37155886261196	2.32192809488736	2.86789646399265	3.03562390973072	3.74416109557041	4.29278174922785	4.86294724802092	4.08746284125034	3.52356195605701	4.04439411935845	2.32192809488736
ADPRHL1	4.24031432933371	5.09169983413681	5.93781516880342	3.62058641045188	6.15987133677839	3.70043971814109	4.94953493301701	4.95884267524324	6.44294349584873	4.96809075204526	6.67383905599044	3.03562390973072	3.12101540096137	5.19770815795585	5.66106547980695	5.82527683005487	5.75755668893945	3	5.59395128394841	3.6667565918848	4.32912359629157	5.22496636500027	4.94485844580754	5.77346892790519	5.44956137461324	4.85798099512757	5.27426166125705	5.38543103719352	3.83794324189103	3.18586654531133
ADPRHL2	8.03066713624694	8.63154086734149	8.42584530563943	8.34163000932991	7.8703647195834	8.70735913208088	8.46474993900329	8.3566720442121	8.76752238622854	8.48058827023386	8.59618975614441	8.59916899321943	8.78626962764847	8.79603960882977	8.17342729734862	8.94192792470872	8.69974594797101	8.16138386011199	8.78920757534734	8.02181282358484	8.49185309632967	8.60547951806167	8.22544846861074	8.66640155434373	8.29232163280204	8.52982094652869	8.79603960882977	8.90598862931413	8.67277890037074	8.67065624911844
ADPRM	6.74416109557041	7.16791986555194	7.09064175191785	7.21042783040149	6.67525138605026	7.32192809488736	6.8073549220576	6.21140163741847	6.01346225980656	7.03121873061072	6.40599235967584	7.04439411935845	6	3.76553474636298	6.08533966935737	5.62351574149055	6.79181407116183	6.29462074889163	6.73199778664374	6.25171909260596	6.52356195605701	6.32732808262995	6.99774402605963	6.92124588858559	6.90689059560852	6.8703647195834	6.94016675048282	6.37330019660839	6.36632221424582	6.02014657311178
ADRA1A	3.77610398807316	3.86789646399265	4.02680005934372	2.10433665981474	3.95419631038688	4.65535182861255	1.67807190511264	4.11270013274936	4	4.77610398807316	3.01792190799726	4.43295940727611	4.71699089440494	5.20945336562895	2.65535182861255	4.39231742277876	3.82781902461732	4.14567745519564	3.51096191927738	2.48542682717024	4.51727569320958	3.36457243229586	4.44625622988956	5.37155886261196	2.78659636189081	3.77610398807316	4.49185309632967	4.16992500144231	5.78920757534734	5.23266075679027
ADRA1B	1.63226821549951	3.36457243229586	2.32192809488736	4.4262647547021	3.05311133645956	3.36457243229586	1.48542682717024	2.13750352374994	1	3.26303440583379	3.8073549220576	4.04439411935845	1.8073549220576	4.91647664443772	2.63226821549951	2.16992500144231	3.86789646399265	4.03562390973072	4.64385618977472	1.88752527074159	1.32192809488736	3.26303440583379	1.26303440583379	2.26303440583379	1.13750352374994	1.63226821549951	2.53605290024021	4.11270013274936	2.48542682717024	2.16992500144231
ADRA1D	2.94485844580754	1.32192809488736	1.92599941855622	2.78659636189081	2.23266075679027	1.48542682717024	0.84799690655495	3.65535182861255	3.16992500144231	2.43295940727611	3.56071495447448	3.21723071622067	2.03562390973072	2	2.65535182861255	3.6667565918848	2.37851162325373	1.67807190511264	2.4594316186373	1.0703893278914	2.35049724708413	1.84799690655495	3.15380533607904	1.37851162325373	2.16992500144231	1.96347412397489	2.67807190511264	1.53605290024021	2.48542682717024	1.72246602447109
ADRA2A	9.38262402657492	7.38284014447524	7.39660478118186	9.96072599483906	8.41151098801207	8.68194113709169	8.24745286463493	8.02513956227851	8.58871463558226	8.4241662888181	7.57742882803575	8.57402579792481	8.50819093055715	7.90809234081827	6.5894638929561	7.9898202201176	7.58270652678079	6.76022094646651	7.76088624278491	7.17692111164436	7.98356369722332	8.61139372584558	8.17142702660754	8.28123458464702	6.76686014382955	7.52042224852645	8.02680005934372	8.58833986092348	7.93899143877554	8.23409889783732
ADRA2B	4.12101540096137	3.05311133645956	5.65821148275179	3.47248777146274	3.27798474729977	4.88264304936184	4.85299758761332	3.32192809488736	3.36457243229586	5.5668151540109	4.74416109557041	2.37851162325373	5.98185265328974	2.37851162325373	3.47248777146274	5.42290574261218	2.74416109557041	5.08746284125034	3.29278174922785	5.7839804136838	4.87282875953489	4.20163386116965	4.70043971814109	4.20945336562895	4.37851162325373	4.82273014794452	5.10852445677817	2.51096191927738	5.16591193893569	5.20945336562895
ADRA2C	5.34340782229781	5.00450139223494	5.82017896241519	5.37503943134692	4.68929916053589	5.30742852519225	2.92599941855622	6.1333991254172	5.63807383718072	5.78659636189081	4.12928301694497	5.61765111942733	4.00898878322726	4.25550073314839	5.14974711950468	5.35755200461808	5.9518675043269	4.73876783680019	4.39917109381982	5.29645740737124	3.79701297783614	4.95419631038687	2.48542682717024	4.32192809488736	6.41447383643093	5.8703647195834	2.0703893278914	5.37155886261196	5.19770815795585	5.10013667128545
ADRB1	2.32192809488736	1.96347412397489	1.20163386116965	1.32192809488736	1.20163386116965	3.4594316186373	0.84799690655495	1.37851162325373	2.78659636189081	3.26303440583379	2.03562390973072	2.67807190511264	2.76553474636298	4.35755200461808	1	2.29278174922785	0.84799690655495	1.43295940727611	1	1.58496250072116	2.20163386116965	2.03562390973072	2.03562390973072	2.67807190511264	1.88752527074159	1.32192809488736	3.49825086752783	4.4594316186373	1.48542682717024	1.63226821549951
ADRB2	5.4594316186373	4.88752527074159	4.19377174339668	2.16992500144231	4.62058641045188	5.14974711950468	5.35402893805439	5.62058641045188	4.40599235967584	3.23266075679027	6.01569380710515	5.98413359454098	5.79701297783614	6.02901108665907	6.22496636500027	5.36806987653208	6.4178525148859	6.17791779219584	5.86294724802092	5.94953493301701	6.04439411935845	5.35755200461808	6.88996019965864	6.57288966842058	7.18388345903223	5.85049941375812	5.94953493301701	6.19179950106508	5.71973105674985	5.60288440871842
ADRB3	2.74416109557041	2.03562390973072	3.65535182861255	2.70043971814109	2.90689059560852	2.76553474636298	4.34340782229781	2.90689059560852	3.30742852519225	3.83794324189103	4.91169158187234	1.76553474636298	3.56071495447448	5.46923479366766	2.37851162325373	1.84799690655495	3.01792190799726	1.88752527074159	3.40599235967584	4.43962313755712	2.03562390973072	4.58496250072116	2.63226821549951	4.59693514238723	2.92599941855622	4	4.4594316186373	1.72246602447109	2.98185265328974	2.88752527074159
ADRBK1	7.02680005934372	6.4262647547021	6.48864353985378	6.76950729143624	6.59693514238723	6.54843662469604	6.41278152533848	6.18784690943957	6.53138146051631	6.33091687811462	6.39917109381982	6.81249822533356	4.92124588858559	6.71149490665009	5.7839804136838	6.61618123133188	6.32732808262995	7.14669594803066	6.20163386116965	7.3110671022556	6.22689381357139	6.74953426766926	7.34784279363816	7.02125762056052	6.73741636593706	7.09381367340273	5.92362461136832	6.42290574261218	6.33449676839042	7.46923479366766
ADRBK2	5.60880924267552	4.7279204545632	5.09169983413681	3.47248777146274	2.74416109557041	4.88752527074159	3.48542682717024	5.91408609701272	4.15380533607904	5.42290574261218	6.0746766862945	5.54843662469604	6.32912359629157	6.62643913669732	6.4870360800319	3.53605290024021	6.51569983828404	5.36106648879432	5.71149490665009	6.70043971814109	5.16992500144231	3.68929916053589	6.58345891013077	6.55612281784117	6.08958289312471	6.62351574149055	5.76022094646651	6.31831684133498	5.60288440871842	5.31469652565629
ADRM1	8.79701297783614	8.65105169117893	8.79539033112264	9.23074100262691	8.93752095139832	8.93014594790882	8.83605035505807	9.48643282054542	8.93545974780529	9.13159977279442	9.16490692667569	9.03699777426735	9.16716722052614	9.26982798113563	9.01402047031493	9.14108531856233	9.00253376108996	9.49984588708321	9.22593041117105	9.35491051158679	8.57553924683453	9.3235051802769	8.9646296667206	9.10512279826352	8.87405920314115	8.81794296832513	8.78332568481352	8.78757612086964	8.93191939010004	9.38392024862158
ADSL	9.14338321398982	8.66569121703696	9.00926878226567	8.70804925170222	9.12515513132229	8.82623067805053	9.27612440527424	8.98811658476014	8.97297978606629	9.09011241966429	8.88813438835287	8.89693781518231	9.37242979233409	9.67701485655572	8.60362634498619	9.28955784835356	9.104074518442	9.19056547905768	9.27565894469885	9.93928535647869	9.50283180406674	9.58289465940685	9.22134544356244	8.96693797927846	9.23314029644597	8.91348784071516	8.68509917200661	9.42668408184962	9.25856603388993	9.14898493138752
ADSS	8.8592241619782	9.50442176983273	9.66391384211598	8.77247953819385	8.91916128397349	8.85143673596167	9.43087066354815	8.84893585552457	9.53235592528885	9.44335800383632	9.7921395522779	9.52884476742596	9.3297963382207	9.20236874277526	8.92273304987684	9.37916172992979	9.52454171503585	8.90959311598834	9.57761765010799	9.00618579994629	9.79733728828842	9.31650781910311	9.34274139913981	9.26655231794239	9.26584942144085	9.4708621994137	9.07280253454421	9.43087066354815	9.60529430783728	9.53118648855292
ADSSL1	5.91886323727459	5.51096191927738	5.59693514238723	5.48220292629596	5.05311133645956	5.68088692071969	4.54225804976692	5.32192809488736	3.18586654531133	6.15583017155653	5.01346225980656	5.52356195605701	3.98185265328974	4.8923910259134	5.49825086752783	5.17392693199981	4.31469652565629	6.24982454861618	6.32012359804061	5.40258575823259	5.89965902637744	4.6724253419715	5.37503943134692	4.77082904603249	5.31469652565629	6.05311133645956	5.32912359629157	5.21723071622067	5.3037807481771	5.61470984411521
ADTRP	10.9353124062292	8.8592241619782	9.7633783751042	10.9162526988122	10.4252159032994	9.95898763329821	10.585432051593	7.80992886572143	10.4913520735634	8.72109918870719	10.3446287991316	10.2539656369911	8.71390197794766	7.96520709119934	8.39360496863922	8.09064175191785	8.74617838097141	8.78659636189081	9.23816586275513	8.07360604057494	9.651410525913	8.92094827227904	8.01010845347429	8.55382125653269	7.87590290312483	8.84014847548695	9.64295422348033	8.00281501560705	9.39938474728795	8.52669484554198
AEBP1	6.55305325276641	4.26303440583379	7.02680005934372	5.29645740737124	3.62058641045188	6.16791986555194	6.36106648879432	7.5453506448223	5.82017896241519	6.20945336562895	6.73741636593706	7.32373033752135	7.30560578958543	6.98641093525204	6.81890167588564	7.02458563827827	7.48139582415413	7.05853297020161	5.81762325751143	8.61618123133188	7.20065343636747	5.54843662469604	8.23026066466979	7.35843142862635	8.74112986873613	7.29645740737124	7.25738784269265	7.60214209069798	4.97727992349992	6.67807190511264
AEBP2	8.35402893805439	8.58833986092348	8.52316986608561	7.86913111964429	8.58571370877817	8.34961297182452	7.85424505422013	7.74617838097141	7.876516946565	8.24840200614344	8.63517394667492	8.40556697413807	8.47654370621426	8.16390121381454	8.43671154213721	8.34385193344212	8.37373520190066	8.37112320050964	8.44749654666539	8.11530380615212	8.48623167798101	7.51491126486135	8.5980525001616	8.51963625284321	8.75722331053453	8.60843965255159	8.16892278185294	7.91587937883577	8.51963625284321	8.58308276750293
AEN	5.59693514238723	6.08108392868763	6.69766263347052	6.36106648879432	6.10013667128545	3.86789646399265	6.25361115194717	6.63517394667492	6.01792190799726	6.52512925120397	6.57591736111815	6.71561885907482	6.28169825009883	7.26959425168337	6.15177765473205	7.41953889151378	6.75221336786514	6.44790974874208	7.14669594803066	7.60288440871842	6.44294349584873	6.85549144310187	7.20359271420771	7.1568415245884	7.14974711950468	4.6724253419715	6.35931031689044	7.32012359804061	6.65535182861255	5.95884267524324
AES	9.15532422905059	8.8592241619782	9.00758797231917	8.51648798090998	9.25974326369078	8.5208150858443	8.75822321472672	9.79992915072529	8.23553560671046	8.36325870170799	8.20652601587743	8.53683000504806	9.51530560545172	8.4966540825935	8.27705487614873	9.08188283689867	8.75254790584714	9.26420799659313	7.99661471481536	9.03452387533439	8.0639343057541	8.94602898951548	8.45121111183233	8.31197531446116	8.63662462054365	8.38887833881199	8.31379002544369	8.82209277437953	8.80348537559595	9.43483669451678
AF001548.5	4.61470984411521	2.8073549220576	2.37851162325373	1.76553474636298	2.35049724708413	1.76553474636298	5.02236781302845	5.35049724708413	4.44625622988956	5.17392693199981	3.40599235967584	4.47248777146274	3.67807190511264	4.31469652565629	2.13750352374994	4.15380533607904	4.45285896471381	3.92599941855622	5.15380533607904	5.24412594328373	1.48542682717024	2.63226821549951	5.3327079336406	5.72246602447109	5.24792751344359	4.63226821549951	5.0703893278914	2.72246602447109	4.12928301694497	3.32192809488736
AF007147	5.26303440583379	5.46270675067016	5.10852445677817	5.68088692071969	5.70321146739115	4.94016675048282	5.4262647547021	5.97269265400426	3.05311133645956	4.35755200461808	6.27239650903748	5.85798099512757	6.24982454861618	6.47411151394241	5.36106648879432	5.68369645430652	5.67807190511264	4.6667565918848	5.53605290024021	6.10223819393074	4.58496250072116	4.63226821549951	5.66391384211598	6.10223819393074	5.43295940727611	6.24222139509837	6.1106138055009	5.44625622988956	6.38715571766298	5.28169825009883
AF067845.1	1.43295940727611	2.86789646399265	2	1.53605290024021	1.0703893278914	1.32192809488736	0.584962500721156	1.92599941855622	2	1.32192809488736	2.84799690655495	2.20163386116965	1.76553474636298	4.00898878322726	1.58496250072116	2.13750352374994	3.08746284125034	2.4594316186373	1.92599941855622	1.92599941855622	4.12928301694497	3.36457243229586	4.00898878322726	1.26303440583379	3.30742852519225	0.765534746362977	3.54843662469604	4.09592441999854	2.23266075679027	3.33628338786443
AF070581	2.60880924267552	0.37851162325373	3.92599941855622	3.41953889151378	1.37851162325373	0.485426827170242	4.41953889151378	3.30742852519225	0.584962500721156	2.60880924267552	4.27798474729977	3.88752527074159	3.10433665981474	5.03562390973072	4.09592441999854	4.28540221886225	3.6667565918848	1	3.41953889151378	4.54843662469604	3.48542682717024	2.92599941855622	1.58496250072116	5.17791779219584	4.46597446450407	4.16188768237689	0.925999418556223	4.70043971814109	3.23266075679027	3.47248777146274
AF075036	1.58496250072116	1.84799690655495	1.43295940727611	2.43295940727611	0.678071905112638	1.58496250072116	2.48542682717024	1.96347412397489	2.78659636189081	0.84799690655495	2.37851162325373	2.29278174922785	3.30742852519225	2.48542682717024	1.96347412397489	2.13750352374994	2.32192809488736	2.13750352374994	1.13750352374994	1.96347412397489	1	2.13750352374994	2.35049724708413	3.93545974780529	1.67807190511264	1.48542682717024	1.88752527074159	1.53605290024021	2.03562390973072	2.74416109557041
AF086102	2.67807190511264	3.76553474636298	3.03562390973072	2.78659636189081	1.88752527074159	2.37851162325373	3.98185265328974	4.26303440583379	2	2.40599235967584	2.40599235967584	1.43295940727611	5.06177619758669	2.13750352374994	2.0703893278914	2.90689059560852	2	2.78659636189081	3.76553474636298	1.43295940727611	2.13750352374994	2.76553474636298	2.70043971814109	3.64385618977472	2.37851162325373	4.18586654531133	1.92599941855622	3.01792190799726	3.03562390973072	3.13750352374994
AF086125	5.0746766862945	5.28169825009883	4.6667565918848	3.95419631038688	2.40599235967584	1.37851162325373	4.32192809488736	3.58496250072116	5.12928301694497	2.13750352374994	1.92599941855622	5.4262647547021	4.98641093525204	4.85798099512757	3.59693514238723	0.925999418556223	1.8073549220576	2.51096191927738	2.10433665981474	4.93073733756289	4.06177619758669	1.63226821549951	4.85299758761332	4.74953426766926	3.18586654531133	2.16992500144231	2.23266075679027	1.8073549220576	3.8073549220576	4.96347412397489
AF086126	5.22496636500027	5.55151601762801	3.82781902461732	5.88508622529017	4.94485844580754	4.60288440871842	4.87282875953489	5.5077946401987	4.67807190511264	5.10852445677817	1.58496250072116	4.29278174922785	3.36457243229586	5.16188768237689	4.97727992349992	4.39231742277876	3.44625622988956	5.74416109557041	5.27426166125705	5.30742852519225	4.13750352374993	2.37851162325373	5.1168637576909	5.35049724708413	2.70043971814109	4.76022094646651	2.16992500144231	4.54225804976692	4.73876783680019	5.12928301694497
AF086154	4	3.86789646399265	4.12101540096137	3.40599235967584	1.8073549220576	3.85798099512757	4.16188768237689	4.32912359629157	4.62643913669732	4.34340782229781	4.63807383718072	5.25550073314839	4.01792190799726	3.78659636189081	3	5.51727569320958	4.28540221886225	4.38543103719352	4.73876783680019	5.27426166125705	4.30012372456901	4.46597446450407	4.17791779219584	5.6724253419715	5.09592441999854	4.53605290024021	5.29645740737124	4.78135971352466	5.10013667128545	3.877744249949
AF086184	2.40599235967584	5.43629511983936	5.77082904603249	2.92599941855622	4.93545974780529	5.96578428466209	4.57893871309339	5.56071495447448	4.91647664443772	3.16992500144231	4.25550073314839	4.61470984411521	4.66106547980695	5.30742852519225	5.25171909260596	5.37155886261196	3.56071495447448	2.96347412397489	5.25171909260596	1.76553474636298	5.73606362787181	3.37851162325373	3.16992500144231	2.37851162325373	5.17791779219584	4.22496636500027	1.92599941855622	0.84799690655495	5.99322146736894	5.14159627838382
AF086219	2.20163386116965	3.08746284125034	3.53605290024021	1.88752527074159	4.41953889151378	3.85798099512757	4.12928301694497	5.00450139223494	1.76553474636298	4.80219321694183	3.26303440583379	4.03562390973072	2.88752527074159	3.96347412397489	4.02680005934372	4.92124588858559	2.13750352374994	2.84799690655495	4.50462039240355	4.20945336562895	4.40599235967584	4.81249822533356	3.01792190799726	4.20163386116965	1.37851162325373	5.28169825009883	2	3.68929916053589	4.66106547980695	3.96347412397489
AF086288	5.41278152533848	4.94485844580754	2.96347412397489	1.53605290024021	5.04439411935845	2.03562390973072	2.03562390973072	5.04875931191986	2.32192809488736	2.74416109557041	2.51096191927738	2.76553474636298	2.8073549220576	2.60880924267552	3.68929916053589	2.58496250072116	4	3.27798474729977	1.92599941855622	5.53605290024021	2.13750352374994	2.35049724708413	5.5909612413426	5.14567745519564	5.31831684133498	2.23266075679027	2.0703893278914	2.78659636189081	2.51096191927738	4.51727569320958
AF086294	4.82781902461732	2.29278174922785	3.0703893278914	3.18586654531133	5.52042224852645	2.0703893278914	2.37851162325373	2.74416109557041	4.31469652565629	1.76553474636298	4.20163386116965	1.88752527074159	3.29278174922785	2.48542682717024	2.16992500144231	3.18586654531133	3.20163386116965	1.88752527074159	1.53605290024021	4.77082904603249	2.26303440583379	3.40599235967584	3.18586654531133	3.54843662469604	2.32192809488736	1.84799690655495	3.24792751344359	2.56071495447448	3.15380533607904	2.94485844580754
AF090939	4.35755200461808	5.57288966842058	2.60880924267552	4.81249822533356	2.78659636189081	4.7279204545632	3.877744249949	5.37503943134692	1.58496250072116	5.18189764310839	2.82781902461732	4.61470984411521	5.36806987653208	5.31831684133498	5.42961596420174	4.51096191927738	5.28169825009883	1.26303440583379	2.0703893278914	5	2.92599941855622	3.94485844580754	4.00898878322726	3.44625622988956	5.10013667128545	5.07895134139482	3.37851162325373	4.39231742277876	3.21723071622067	2.70043971814109
AF131215.3	4.54225804976692	3.24792751344359	4.26303440583379	3.85798099512757	3	4.27798474729977	3.29278174922785	5.6724253419715	5.25927248703759	5.14159627838382	4.55458885167764	4.28540221886225	3.16992500144231	4.16188768237689	5.00450139223494	4.84799690655495	5.6724253419715	2.26303440583379	4.03562390973072	5.4757334309664	3.76553474636298	2.4594316186373	4.75488750216347	5.39574832817903	4.47897180503294	5.40258575823259	2.0703893278914	4.47248777146274	5.35049724708413	3.73335434061383
AF131215.4	4.27798474729977	5.59693514238723	3.78659636189081	1.84799690655495	1.32192809488736	1.53605290024021	4.47897180503294	4.4594316186373	4.20945336562895	5.02236781302845	5.29645740737124	2.88752527074159	1.43295940727611	6.05961485629722	4.12101540096137	4.55458885167764	4.87282875953489	3.79701297783614	2.92599941855622	4.82781902461732	2.16992500144231	5.02680005934372	3.18586654531133	4.51096191927738	4.85798099512757	5.2364926183813	3.33628338786443	5.56071495447448	4.85798099512757	4.32192809488736
AF131215.8	1.13750352374994	2	4.50462039240355	3.64385618977472	1.92599941855622	4.0703893278914	4.62643913669732	5.48864353985378	4.33628338786443	4.85299758761332	5.16992500144231	3.26303440583379	3.99095486039699	4.7279204545632	4.5909612413426	4.04439411935845	3.35049724708413	4.6667565918848	2.82781902461732	4.79701297783614	5.15785216914174	3.30742852519225	4.92599941855622	5.55458885167764	2.56071495447448	4.85798099512757	4.76553474636298	3.35049724708413	4.81249822533356	4.20945336562895
AF186192.1	5.77346892790519	3.59693514238723	5.18586654531133	5.34695688937888	5.09169983413681	2.67807190511264	2.0703893278914	2.92599941855622	3.83794324189103	4.6724253419715	3.93545974780529	3.32192809488736	3.51096191927738	4.24792751344359	3.6667565918848	3.88752527074159	4.18586654531133	2.4594316186373	2.86789646399265	5.49825086752783	2.88752527074159	1.84799690655495	4.43295940727611	3.39231742277876	3.63226821549951	5.19770815795585	3.49825086752783	4.00898878322726	3.57288966842058	3.13750352374994
AF198444	2.72246602447109	3.64385618977472	3.48542682717024	4.20945336562895	3.70043971814109	4.38543103719352	3.71149490665009	3.23266075679027	4.08746284125034	2.10433665981474	4.65535182861255	2.86789646399265	3.13750352374994	3.57288966842058	2.92599941855622	3.58496250072116	2.43295940727611	2.60880924267552	3.12101540096137	4.38543103719352	3.59693514238723	3.47248777146274	3.27798474729977	1.8073549220576	3.877744249949	2.72246602447109	0.678071905112638	3.74416109557041	4.54225804976692	4.39917109381982
AF213884.2	7.16591193893569	6.55918586578773	6.27052894238072	6.13955135239879	5.73063995591679	6.95070169008901	5.49185309632967	6.37851162325373	5.8073549220576	6.03562390973072	5.56985560833095	5.83794324189103	6.5298209465287	6.95419631038687	5.74685018309805	3.49825086752783	6.61618123133188	5.25171909260596	6.33449676839042	5.12515513132229	5.75221336786514	5.66391384211598	6.25927248703759	6.62351574149055	6.35226417325832	5.16591193893569	7.19475685442225	6.63662462054365	6.74011804283313	6.48220292629596
AF279780	4.17791779219584	4.6667565918848	3.21723071622067	1.67807190511264	5.22881869049588	3.40599235967584	3.27798474729977	4.71699089440494	4.82273014794452	4.70597790168252	5.1333991254172	3.86789646399265	4.12101540096137	2	3.08746284125034	3.53605290024021	4.64385618977472	3.30742852519225	0.584962500721156	3.51096191927738	4.46597446450407	4.05311133645956	4.29278174922785	2.43295940727611	3.94485844580754	2.48542682717024	3.68929916053589	4.68929916053589	3.97269265400426	4.8972404255748
AF289551	7.26959425168337	6.87282875953489	6.65248649491816	6.68088692071969	6.64529816394863	6.93899143877554	6.59991284218713	7.00674683244058	6.46270675067016	7.43045255166553	6.28540221886225	7.0574502721839	6.36981542428391	7.40087943628218	6.28909670241999	6.80606622608903	5.36806987653208	6.39059890555246	5.18982455888002	5.28169825009883	5.73063995591679	6.52512925120397	5.39574832817903	5.97269265400426	6.05528243550119	6.37155886261196	7.04111153536915	6.19967234483636	6.4262647547021	5.64961545906341
AF520793	3.74416109557041	3.90689059560852	5.00898878322726	3.84799690655495	4.43962313755712	4.85798099512757	3.71149490665009	4.75488750216347	4.40599235967584	4.78659636189081	4.62058641045188	5.28169825009883	2.23266075679027	5.24412594328373	4.62058641045188	4.93073733756289	0.925999418556223	1.13750352374994	3.64385618977472	5.66106547980695	4.73335434061383	4.53605290024021	5.8972404255748	4.40599235967584	6.17592374206376	4.97269265400426	4.41278152533848	4.90689059560852	5.16992500144231	4.40599235967584
AFAP1	6.16188768237689	6.60139939053183	6.47248777146274	5.97727992349992	6.44128427192704	5.44294349584873	5.8073549220576	5.20945336562895	4.76553474636298	5.52042224852645	6.07681559705083	6.80864246791806	6.49984588708321	5.80477637795583	6.03121873061072	5.92837032301897	5.16188768237689	4.94016675048282	5.76022094646651	4.95884267524324	5.77082904603249	4.81762325751143	6.09592441999854	6.18784690943957	6.98413359454098	5.91408609701272	6.01569380710515	5.55458885167764	5.96347412397489	5.86046625851717
AFAP1-AS1	1.76553474636298	2.74416109557041	1.88752527074159	2.56071495447448	1.37851162325373	1.58496250072116	1.32192809488736	5.37155886261196	1.32192809488736	5.56071495447448	1.84799690655495	1.43295940727611	2.78659636189081	1.76553474636298	4.30012372456901	1.53605290024021	1.32192809488736	5.78135971352466	7.31288295528436	1.26303440583379	1.58496250072116	1	2.10433665981474	5.33628338786443	2.8073549220576	1.32192809488736	2.72246602447109	1.37851162325373	1.72246602447109	1.48542682717024
AFAP1L1	6.07681559705083	5.32192809488736	4.02680005934372	6.3019533951261	4.77610398807316	4.41278152533848	2.23266075679027	2.32192809488736	5.50143914515887	5.61470984411521	6.33628338786443	5.00898878322726	6.31288295528436	5.91647664443772	4.73876783680019	5.877744249949	5.85549144310187	2.98185265328974	5.24031432933371	4.8923910259134	4.68369645430652	2.88752527074159	5.18982455888002	4.35755200461808	4.57288966842058	5.2667865406949	3.20163386116965	5.70043971814109	4.88264304936184	4.16188768237689
AFAP1L2	5.80219321694183	5.83035674741922	6.23266075679027	5.64385618977472	6.03782146543497	5.69209237542757	6.78004757606187	7.54920708935568	6.96578428466209	7.04984854945056	6.94485844580754	6.5438051759644	6.50462039240355	6.68790052248075	6.86542397831313	6.54997714277182	7.09275714091985	7.21529030565123	6.70182625841205	6.61176256006487	7.20554891117303	4.84297883178833	6.67807190511264	6.77214959078454	6.64673869830785	7.26397335480341	7.08108392868763	5.97727992349992	6.91886323727459	6.81890167588564
AFF1	10.7486960275429	10.8665834835923	10.8301190254445	10.5889956526998	10.71269894431	10.8920114791903	10.2444827663304	9.96506275674463	10.4523442128473	10.2552646707997	10.0589387725692	10.2942761149669	10.3024104504256	10.5473765634981	9.96852280446902	10.3034382957387	10.104074518442	9.92065059456398	9.94851324596068	9.90553743461432	10.3167340709723	10.3239554596316	10.0506649382534	10.0219515909625	9.9316239677501	10.1979538276101	10.362053396853	10.5142209093581	10.6720716969052	10.0290110866591
AFF2	4.37851162325373	5.4093909361377	5.64673869830785	4.70043971814109	3.52356195605701	5.15785216914174	5.46270675067016	5.48220292629596	2.94485844580754	5.1333991254172	4.73335434061383	4.73335434061383	5.54225804976692	5.67807190511264	3.03562390973072	5.13750352374993	3.51096191927738	2.51096191927738	4.98185265328974	2.58496250072116	5.32912359629157	5.2364926183813	3.72246602447109	4.79701297783614	6.04001567884788	5.98641093525204	3.16992500144231	5.56376827845203	3.03562390973072	4.34340782229781
AFF3	4.19377174339668	1.96347412397489	1.53605290024021	4.24792751344359	4	1.0703893278914	1.8073549220576	4.57893871309339	3.8972404255748	3.83794324189103	3.8972404255748	1.37851162325373	4.13750352374993	3.85798099512757	1.96347412397489	1.43295940727611	2.48542682717024	3.16992500144231	0.584962500721156	2.60880924267552	1	3.877744249949	4.06177619758669	2.32192809488736	1.96347412397489	4.47248777146274	3.10433665981474	4.54225804976692	1	4.13750352374993
AFF4	4.69488019279919	4.57893871309339	3.4594316186373	4.57893871309339	3.40599235967584	3.23266075679027	3.77610398807316	1.96347412397489	3.41953889151378	2.98185265328974	4.91169158187234	4.11270013274936	2.16992500144231	4.32912359629157	4	3.54843662469604	3.71149490665009	1.72246602447109	1.32192809488736	4.30742852519225	3.44625622988956	2.53605290024021	1.84799690655495	4.95884267524324	4.27052894238072	2.96347412397489	2.23266075679027	4.48542682717024	4.32912359629157	3.15380533607904
AFG3L1P	6.36806987653208	6.91169158187234	6.32732808262995	6.04875931191986	6.61618123133188	6.92481250360578	7.14771372235215	6.67807190511264	6.75622271284729	6.90086680798075	6.32192809488736	6.88264304936184	6.60288440871842	7.06285565520599	6.50143914515887	6.4870360800319	6.59842476052772	6.65391987311942	6.4262647547021	6.73741636593706	5.99774402605963	6.70321146739115	6.57591736111815	6.93899143877554	5.98868468677217	7.18784690943957	7.04330075436418	5.74146698640115	6.44128427192704	6.75221336786514
AFG3L2	12.2888949047139	11.831584353995	11.9403503064764	12.1767964781476	12.3344129662911	12.0589725842813	11.3720488252728	10.7357252450766	11.2142584000347	11.1630206395808	10.732591435965	11.2026136201485	11.2192895468488	10.9720463978469	10.5873087283335	10.9734103770383	10.4747199465265	10.6810626769532	11.3546350777211	9.68369645430652	11.399384747288	11.2168064743606	10.1654095203198	11.0520925079709	9.49445561358736	10.8926187060276	10.7591391851739	10.606682805305	11.3152627991812	10.2732128098543
AFM	4.23266075679027	1.48542682717024	4.35049724708413	4.76553474636298	5.27052894238072	2.32192809488736	1.96347412397489	2.0703893278914	4.57893871309339	4.35755200461808	4.93545974780529	1.20163386116965	3.0703893278914	3.47248777146274	3.93545974780529	4.90207357931074	4.41953889151378	2.8073549220576	3.8972404255748	4.877744249949	3.60880924267552	3.71149490665009	2.86789646399265	4.39231742277876	3.79701297783614	3.8073549220576	2.03562390973072	2.03562390973072	2.13750352374994	2.03562390973072
AFMID	2.86789646399265	2.65535182861255	2.65535182861255	3.27798474729977	2.60880924267552	2.72246602447109	1.43295940727611	5.39574832817903	2.8073549220576	4.24031432933371	3.78659636189081	1.37851162325373	2.74416109557041	2.43295940727611	1.58496250072116	3.4594316186373	5.52356195605701	4.37851162325373	3.88752527074159	1.58496250072116	1.63226821549951	4.00898878322726	4.4594316186373	4.20945336562895	2.63226821549951	4.71699089440494	5.10433665981474	2.90689059560852	2.90689059560852	3.65535182861255
AFP	5.02680005934372	4.01792190799726	4.5668151540109	4.35049724708413	4.96809075204526	2.48542682717024	4.87282875953489	4.64961545906341	5.22110372536788	4.24031432933371	4.83794324189103	3.74416109557041	5.77346892790519	4.54225804976692	2.76553474636298	4.92599941855622	3.54843662469604	4.76022094646651	4.77082904603249	5.53915881110803	4.25550073314839	3.49825086752783	4.53605290024021	4.05311133645956	4.94953493301701	4.5668151540109	5.52669484554198	4.32912359629157	4.73335434061383	2.96347412397489
AFTPH	10.3029815660029	10.6271690608418	10.3310288842512	10.7193032493035	10.5133328237401	10.5451575517295	10.3379563365744	10.0663583248753	10.4253208227599	10.2534929709075	10.0885232566166	9.97197457373416	10.0484868739923	10.3606276461929	9.8592241619782	10.0853396693574	10.1735522222343	10.2002856052243	9.96938652134228	9.70787675274333	10.0297013383544	10.1989360881014	9.80848158751189	10.180779419277	9.62917445011398	10.1469504589321	10.0448039176969	9.99915442312268	10.1940180842222	10.1389117181427
AGA	8.63843591399047	7.97670731184688	8.53138146051631	8.38543103719352	8.9957671508778	8.77412814429358	9.11374216604919	8.54341854992942	8.73707830031375	8.4254257345907	8.38844787631711	8.41023933077602	8.30924896081662	7.9413411054853	8.5913353357414	7.93369065495223	8.83951875263065	8.43462822763673	8.76254814256653	8.59730769114099	9.1853710292354	8.83731255552431	8.75555526197214	8.60325542454685	9.41510794165287	8.25691629667084	8.32418054661874	8.39874369193819	8.14414836650889	7.13750352374993
AGAP1	8.02347715183043	7.67666233485797	7.3019533951261	7.90388184573618	7.58796498888268	8.13955135239879	7.90388184573618	6.98641093525204	7.47411151394241	7.4093909361377	7.53683000504806	7.80025280637239	8.12876767668555	7.72383156649532	7.07788386443832	8.17941152317403	7.15987133677839	7.66391384211598	6.88264304936184	7.18090370917938	7.40173284952262	8.40769264866568	7.01234519041983	7.51175265376738	6.762880292917	7.08108392868763	7.68860001099912	8.63517394667492	7.71630503984442	7.27332938656167
AGAP10	7.64673869830785	7.50700173276412	7.1053847492476	7.21819994369474	7.15177765473205	7.94836723158468	7.42794133250948	7.56453060081634	7.53449743373817	7.5713734359732	6.96231765494231	7.24887634283713	8.26772305162742	8.14923903883703	7.3037807481771	7.63372181264101	7.94778302625542	6.93663793900257	7.96058121135347	7.75288236627309	7.0746766862945	7.99943633715208	7.42206476617281	7.61470984411521	7.93132848489379	7.61765111942733	8.12722055048807	7.53138146051631	7.43462822763672	7.49585502688717
AGAP11	1.96347412397489	4.11270013274936	1.84799690655495	2.03562390973072	4.92124588858559	1.48542682717024	2.56071495447448	1.72246602447109	1.37851162325373	1.92599941855622	2.29278174922785	2.03562390973072	2.67807190511264	2.10433665981474	1.92599941855622	4.30012372456901	2.51096191927738	1.37851162325373	4.59693514238723	3.24792751344359	0.84799690655495	1.92599941855622	4.63807383718072	2.4594316186373	1.63226821549951	3.48542682717024	4.55458885167764	2.53605290024021	2.13750352374994	1.67807190511264
AGAP2	2.53605290024021	5.4594316186373	5.24792751344359	5.10433665981474	5.08746284125034	5.10013667128545	4.07895134139482	5.77082904603249	5.51412226017071	5.17392693199981	6.10223819393074	5.50462039240355	3.44625622988956	4.92599941855622	4.83794324189103	5.76022094646651	2.65535182861255	5.63807383718072	4.74953426766926	5.2364926183813	4.96347412397489	4.81249822533356	5.0746766862945	5.8923910259134	3.26303440583379	5.4093909361377	3.47248777146274	5.25171909260596	2.35049724708413	6.13134253912326
AGAP2-AS1	2.74416109557041	3.05311133645956	3.62058641045188	3.21723071622067	5.00898878322726	2.10433665981474	1.88752527074159	6.46923479366766	4.06177619758669	5.92599941855622	3.79701297783614	5.78920757534734	3.96347412397489	2.03562390973072	6.17990909001493	1.88752527074159	4.55458885167764	6.52825874275841	5.59395128394841	6.09381367340273	4.12928301694497	4.39231742277876	4.70597790168252	6.42794133250948	6.43128865429159	4.73876783680019	4.91647664443772	3.99095486039699	2.60880924267552	5.91408609701272
AGAP3	6.61618123133188	6.85174904141606	7.75087443965685	6.98413359454098	7.01792190799726	6.80477637795583	7.59395128394841	7.48300957716455	7.42877889133759	7.69905184401685	7.96981818594658	6.98071082890019	7.16992500144231	7.27612440527424	7.09803208296053	6.8073549220576	7.45368218587218	6.71011763204345	7.77478705960117	7.40429006444484	6.88630626345243	7.49024921062709	7.41193462479118	7.37242979233409	7.46515822966425	7.46515822966425	7.48220292629596	7.15380533607904	4.93073733756289	7.07253459972295
AGAP4	5.79701297783614	5.1333991254172	4.49825086752783	4.8073549220576	2.03562390973072	5.64961545906341	5.37851162325373	6.20554891117303	5.36806987653208	6.04657836662033	5.53294028837287	5.33985000288462	5.84297883178833	6.80864246791806	5.4594316186373	6.24222139509837	4.78659636189081	5.19377174339668	6.02014657311178	5.92837032301897	5.46923479366766	6.03782146543497	5.99322146736894	5.71973105674985	5.43629511983936	6.68369645430652	5.5298209465287	6.23266075679027	5.63226821549951	4.40599235967584
AGAP6	4.88264304936184	2.48542682717024	4.41278152533848	2.40599235967584	4.10433665981474	4.47248777146274	4.47897180503294	5	1.72246602447109	4.65535182861255	4.68929916053589	4.81762325751143	3.20163386116965	0.84799690655495	5.86789646399265	4.54843662469604	4.81249822533356	4.8972404255748	3.85798099512757	4.88752527074159	1.96347412397489	1.58496250072116	4.52356195605701	4.70043971814109	5.11270013274936	4.25550073314839	4.877744249949	3.23266075679027	1.88752527074159	4.12928301694497
AGAP9	5.92837032301897	5.02680005934372	4.37851162325373	5.69209237542757	4.32912359629157	4.82273014794452	4.68369645430652	5.14567745519564	2.58496250072116	4.85798099512757	5.52356195605701	4.69488019279919	6.24222139509837	4.63807383718072	5.3037807481771	4.74953426766926	5.0574502721839	4.40599235967584	4.30742852519225	5.67807190511264	4.92124588858559	3.30742852519225	4.74416109557041	5.06177619758669	4.91169158187234	5.48542682717024	5.01346225980656	4.75488750216347	3.63226821549951	4.92599941855622
AGBL1	3.72246602447109	3.63226821549951	4.31469652565629	4.23266075679027	4.16188768237689	2.58496250072116	4.16188768237689	5.00898878322726	3.43295940727611	4.28540221886225	4.45285896471381	4.21723071622067	3.96347412397489	4.48542682717024	2.10433665981474	4.29278174922785	3.01792190799726	2.40599235967584	4.45285896471381	3.65535182861255	2.32192809488736	3.67807190511264	4.77082904603249	4.39917109381982	2.92599941855622	1.84799690655495	3.74416109557041	3.01792190799726	4.94953493301701	1.96347412397489
AGBL2	5.38543103719352	4.32192809488736	5.02236781302845	5.27426166125705	4.73876783680019	4.39231742277876	3.63226821549951	2.48542682717024	1.0703893278914	3.72246602447109	2.48542682717024	4.73335434061383	2.10433665981474	4.91169158187234	4.64385618977472	4.64961545906341	2.94485844580754	3.62058641045188	4.35755200461808	4.27052894238072	3.98185265328974	4.51727569320958	4.6667565918848	4.8923910259134	4.41278152533848	4.49825086752783	4.60880924267552	4.24031432933371	4.24031432933371	2.03562390973072
AGBL3	1.96347412397489	4.6724253419715	1.58496250072116	0.485426827170242	4.05311133645956	1.63226821549951	2.37851162325373	1.20163386116965	1.58496250072116	0.584962500721156	3.82781902461732	4.62058641045188	4.58496250072116	4.17791779219584	2.63226821549951	1.76553474636298	0.765534746362977	0.84799690655495	1.32192809488736	2.29278174922785	0.678071905112638	1.0703893278914	3.67807190511264	1.67807190511264	2.03562390973072	3.54843662469604	1.48542682717024	2.56071495447448	3.12101540096137	3.68929916053589
AGBL4	2.40599235967584	3.40599235967584	4.04439411935845	3.08746284125034	2.16992500144231	1.43295940727611	2.48542682717024	4.55458885167764	1.20163386116965	2.58496250072116	5.07895134139482	2.92599941855622	5.18189764310839	2.56071495447448	5.15785216914174	2.88752527074159	2.51096191927738	1.8073549220576	2.48542682717024	3.8972404255748	3.30742852519225	4.24031432933371	3.91647664443772	2.72246602447109	4.50462039240355	4.18586654531133	4.11270013274936	5.48220292629596	1.43295940727611	3.54843662469604
AGBL5	6.94251450533924	6.04001567884788	6.90207357931074	6.03562390973072	6.6906964439777	6.60139939053183	6.01122725542325	5.5453506448223	5.67525138605026	6.24222139509837	6.18586654531133	5.99095486039699	6.30012372456901	6.50462039240355	5.54225804976692	6.39746072605472	5.58496250072116	6.89481776330794	5.99774402605963	6.73063995591679	6.37155886261196	5.97498811199193	5.42961596420174	6.07681559705083	5.82527683005487	5.83289001416474	5.99774402605963	6.29278174922785	6.51412226017071	6.01569380710515
AGER	4.23266075679027	2	3.52356195605701	2.86789646399265	2.70043971814109	1.32192809488736	4.05311133645956	3.52356195605701	3.16992500144231	4.39231742277876	4.81762325751143	4.98641093525204	4.74416109557041	5.42961596420174	2.70043971814109	1.20163386116965	4.85798099512757	3.15380533607904	3.90689059560852	5.28909670241999	4.37851162325373	4.60880924267552	1.26303440583379	3.83794324189103	4.91647664443772	3.86789646399265	3.30742852519225	4.37155886261196	4.35755200461808	4.28540221886225
AGFG1	6.77214959078454	6.77214959078454	6.54689445988764	6.81634370528486	6.93310047493137	7.12412131182919	7.3264294871223	8.31288295528435	7.28632672709055	8.16942397867607	7.6667565918848	7.70390357344466	7.27052894238072	7.59395128394841	7.91587937883577	7.03342300153745	7.37677657188298	8.69034724996876	8.07307041961431	7.21723071622067	8.32867492732795	7.3371758685863	7.30469355747101	8.37634248280467	6.61176256006487	7.71493235178568	7.69348695749933	7.90026304356897	6.97956810009519	7.68999797141945
AGFG2	3.27798474729977	4.6724253419715	5.38543103719352	4.74953426766926	5.3110671022556	5.09169983413681	2.32192809488736	5.10433665981474	5.19377174339668	5.36806987653208	3.4594316186373	4.6667565918848	3.16992500144231	5.95652136333312	5.18586654531133	2.32192809488736	4.37851162325373	1.96347412397489	1.8073549220576	4.71699089440494	2.43295940727611	5.35755200461808	4.27798474729977	4.61470984411521	3.03562390973072	3.99095486039699	3.13750352374994	5.01792190799726	2.16992500144231	2.37851162325373
AGGF1	7.9413411054853	7.0703893278914	6.74819284958946	6.82400405093315	7.08746284125034	7.29094040240368	7.05311133645956	6.62205181945638	7.56909609526214	6.26865895502767	7.10328780841202	7.29278174922785	6.84549005094437	7.21431912080077	7.66106547980695	7.24126817732937	7.12101540096137	6.73741636593706	7.74011804283313	6.82781902461732	7.79116288855502	8.26538063344618	7.42877889133759	6.54225804976692	7.77016832010343	7.36544758855011	7.41531924814038	7.69278983497265	7.15380533607904	6.29645740737124
AGK	3.72246602447109	3.59693514238723	0.925999418556223	0.84799690655495	2.96347412397489	2.23266075679027	0.84799690655495	1.37851162325373	0.765534746362977	0.765534746362977	2	3.85798099512757	1.48542682717024	3.78659636189081	2.82781902461732	3.8972404255748	1.0703893278914	1.67807190511264	0.485426827170242	3.44625622988956	3.77610398807316	3.0703893278914	3.57288966842058	3.77610398807316	4.19377174339668	3.01792190799726	3.99095486039699	3.08746284125034	3.51096191927738	3.35049724708413
AGL	9.62589145113266	9.91767043436176	9.67754347764532	9.94792909976751	10.0166690246872	9.92881443416328	9.51806297565252	9.41087529950613	9.36238221623699	9.82161455934585	9.25550073314839	9.32418054661874	9.42206476617281	9.20040822602594	9.52689042542988	9.10669379120375	8.89633240390994	9.9851303734669	10.1922928144708	8.68825030913318	9.36872470446112	9.31061278165953	9.31763872379447	9.29485045911278	9.07654840656189	9.12928301694497	9.00590520186296	8.95681173166275	9.43107967405788	8.94895120044142
AGMAT	5.64385618977472	4.90689059560852	3	5.14567745519564	2.58496250072116	5.58796498888268	1.20163386116965	5.456149034648	3.74416109557041	5.63807383718072	5.49185309632967	4.57288966842058	6.33091687811462	6.21529030565123	4.94953493301701	5.4757334309664	5.24031432933371	4.84297883178833	4.51096191927738	5.16591193893569	3.83794324189103	4.98185265328974	4.88752527074159	5.66106547980695	5.46597446450407	5.20163386116965	4.49185309632967	5.1333991254172	5.4093909361377	5.19770815795585
AGO1	7.90749159334305	7.43879185257826	7.96405201104085	7.54997714277182	7.78332568481352	7.65391987311942	7.84423498775875	7.19967234483636	7.56071495447448	7.33181268381921	7.65176927141799	7.43629511983936	7.77082904603249	7.4846215270986	7.10747864662662	7.14873077917319	7.65320336203398	6.84674402324487	6.97039353791468	7.17292748960384	7.22978016673333	7.45203527354619	7.52669484554198	7.67454539384587	7.21916852046216	7.55305325276641	7.11165734626313	7.81506301719287	7.42794133250948	7.15785216914174
AGO2	1.76553474636298	4.08746284125034	4.87282875953489	4.64385618977472	5.17791779219584	1.53605290024021	4.19377174339668	3.76553474636298	2.63226821549951	5.27426166125705	5.85049941375812	5.15380533607904	5.2364926183813	4.37155886261196	5.67525138605026	5.46270675067016	4.74416109557041	4.49825086752783	5	2.20163386116965	2.56071495447448	5.0703893278914	4.8073549220576	5.20945336562895	3.36457243229586	5.26303440583379	3.32192809488736	4.80219321694183	4.8923910259134	4.5909612413426
AGO3	7.00786824333334	6.4708621994137	6.96578428466209	6.14363830992204	6.39231742277876	6.467605550083	6.65535182861255	6.68229237143083	6.64961545906341	6.63952159951083	6.48058827023386	6.94719858426206	6.0703893278914	8.23314029644597	6.9518675043269	7.44542875923832	6.93663793900257	6.876516946565	6.63372181264101	7.0639343057541	6.77478705960117	7.41362792902417	7.28447711781042	6.49185309632967	7.07574653806091	7.11997860965488	6.93191939010004	7.54997714277182	7.29829173062012	6.5077946401987
AGO4	4.35049724708413	0.37851162325373	3.90689059560852	0.584962500721156	4.03562390973072	2.03562390973072	1.26303440583379	2.23266075679027	4.14567745519564	3.6667565918848	3.57288966842058	2.76553474636298	3.59693514238723	4.54843662469604	4.6667565918848	3.58496250072116	1.26303440583379	0.37851162325373	3.37851162325373	1.67807190511264	3.4594316186373	3.57288966842058	3.32192809488736	3.65535182861255	3.52356195605701	3.33628338786443	3.74416109557041	2.40599235967584	1.32192809488736	3.29278174922785
AGPAT1	7.44377239276374	8.18289089274548	8.23026066466979	7.76420813013995	7.6560672737256	7.22881869049588	7.77544567410286	8.23888237384058	7.36981542428391	7.71630503984442	7.60214209069798	7.45532722030456	8.06231602735572	7.60362634498619	7.75020450927987	7.40769264866568	7.18586654531133	7.42122329922514	7.13031314554346	7.18090370917938	7.22881869049588	8.20310325023664	7.5077946401987	7.91468410532839	7.56529252058102	7.28909670241999	7.65320336203398	7.11165734626313	7.40258575823259	7.992088609014
AGPAT2	9.25361115194717	7.83035674741922	8.39746072605472	10.1602496163001	9.6409679104499	8.73199778664374	7.87835751033694	8.55842071326866	8.49465561290021	8.58007009078113	7.78528898070402	8.02070220379104	7.11165734626313	7.93899143877554	8.19967234483636	8.14720492494223	7.77873424411784	8.67101024127845	7.48139582415413	7.83983364841731	7.54070926267143	7.69418374333315	7.48784003382305	7.32282949762889	7.21042783040149	7.57516103342539	7.39145842004967	7.34961297182452	8.10433665981474	8.2278565730605
AGPAT3	6.9898202201176	6.02236781302845	6.70182625841205	7.14465824283188	6.77346892790519	6.3019533951261	6.19377174339668	6.77741971551583	6.61176256006487	6.37677657188298	6.59842476052772	6.92481250360578	6.17592374206376	6.56985560833095	6.5453506448223	6.42122329922514	4.63807383718072	6.20750245925879	5.61176256006487	6.63662462054365	6.49345520092618	6.27984269352035	6.55612281784117	6.44790974874208	6.52356195605701	6.85174904141606	6.87159726561385	6.69488019279919	6.66106547980695	5.52042224852645
AGPAT4	4.36457243229586	5.0574502721839	3.48542682717024	4.69488019279919	5.73876783680019	1.26303440583379	6.18189764310839	6.08108392868763	7.00898878322726	7.0746766862945	7.44294349584873	7.41869594960205	7	7.41278152533848	6.37677657188298	6.9692426044345	7.53605290024021	6.19770815795585	5.86789646399265	7.41869594960205	8.01178633120661	8.16087986183931	6.73470962022584	7.13852780142227	6.84549005094437	7.18189764310839	7.51963625284321	6.97269265400426	7.74752167254042	6.93428059364002
AGPAT4-IT1	4.62643913669732	5.04875931191986	3.94485844580754	4.60288440871842	4.31469652565629	4.07895134139482	4.53605290024021	5.51096191927738	4.63807383718072	6.09381367340273	5.5453506448223	5.52669484554198	5.42961596420174	6.8073549220576	4.82273014794452	5.24412594328373	5.36806987653208	4.92599941855622	4.23266075679027	5.45285896471381	3.8972404255748	5.86294724802092	4.78659636189081	6.44294349584873	4.91647664443772	5.93310047493137	6.33449676839042	5.5909612413426	6.02236781302845	5.14159627838382
AGPAT5	10.4564570943753	9.6667565918848	9.86372168308213	10.5929241556276	10.0195907283579	10.2927817492278	9.54457811733884	9.50263293508292	9.38219169362566	9.62021982550749	9.09090634523191	9.31582885052478	9.46719795153787	9.38370429247405	9.4448078446426	9.32934787845928	8.97297978606629	9.41172282195135	9.50819093055715	9.5208150858443	9.81346055669168	10.0753454366151	9.28239346898991	9.16339809435316	9.13468300468756	9.28909670241999	8.99830835035429	9.23553560671046	9.63444806236231	9.1568415245884
AGPAT6	7.86727873970966	7.7292808460274	7.15583017155653	7.57667329251657	7.88874324889826	7.81506301719287	7.5668151540109	7.92599941855622	7.94778302625542	7.7279204545632	7.82400405093315	7.16188768237689	8.194264382992	7.61691636257881	7.85299758761332	8.23266075679028	7.96636124729361	7.88447581908648	7.75087443965685	7.81570350334807	7.56453060081634	7.26584942144085	7.95942242009367	8.04439411935845	7.89117612475454	7.22593041117105	7.64169052255661	8.05419729438881	8.44584255388934	7.83415498140132
AGPAT9	10.0806843086193	9.15961909531593	9.17117679765177	11.2886930787773	9.82940562440429	9.62296694479051	9.34739990950854	9.6242471458362	10.0363110055388	10.2474528646349	10.0012674367908	8.03946743827853	9.14465824283188	9.43941536121329	9.57042498084675	10.1286388128526	9.25337478018603	10.4228006473624	10.4777582664439	8.08108392868763	8.94222124483597	10.0245856382783	8.70839418775667	9.95434173602491	8.02070220379104	9.23840473932508	9.67012509796528	9.25691629667084	9.08507405303684	9
AGPS	8.43712784427281	8.49825086752783	8.72894086840337	9.11608399276377	8.80283944093511	7.76884595975339	8.32012359804061	7.8814199080924	8.48300957716455	8.91199111369962	8.44997398581035	8.51135734069712	7.29920801838728	7.26303440583379	8.78332568481352	7.50143914515887	8.16791986555194	9.07788386443832	8.58345891013077	7.92362461136832	8.51963625284321	8.26865895502767	7.62716906084185	7.96231765494231	7.98413359454098	8.11894107272351	8.13596574242734	7.31015831794782	7.96462966672059	8.25219234012239
AGR2	13.3511324853125	13.85555957395	13.9620193524005	13.1315515449746	13.5404428973636	13.3235755456906	13.6590816581831	13.9049732427332	14.444769028606	13.8033138274069	13.540588193628	13.574652652972	13.2372846634109	14.1630363688348	14.0383274590701	14.4089930793422	14.1210558855047	13.7253556059437	14.1387677613447	13.9082237209893	13.6156526242776	14.5532812965582	13.3677423510759	13.6700586903193	13.4064043323413	13.8849908663434	13.9690986731688	14.3217378832955	13.6524976987067	13.5148249884872
AGR3	12.0845758905887	12.6000057963472	12.5087108965099	11.523414934805	12.0309429597906	12.0159376733092	12.4444196372725	12.1561462955451	12.6447575925163	12.5415806599912	12.4289620425323	12.2996373280292	11.1562095120314	12.1655037371388	12.0052736565639	12.1008265708957	12.3321204886102	12.4729446337796	12.8955563492507	11.6581668442196	12.5488459852779	12.1624228008185	11.3683427576241	12.1554507313121	10.5237579610897	11.8006977143631	12.2857200853937	11.8156634812927	12.4943556035328	12.1789137846696
AGRN	5.26303440583379	5.41278152533848	4.23266075679027	5.73606362787181	3.59693514238723	5.68929916053589	3.60880924267552	4.63226821549951	4.86789646399265	3.85798099512757	5.4594316186373	3.70043971814109	4.40599235967584	2.4594316186373	3.49825086752783	5.84297883178833	2.13750352374994	4.16992500144231	5.24031432933371	4.51096191927738	3.56071495447448	3.59693514238723	3.75488750216347	4.25550073314839	5.76022094646651	2.96347412397489	2.94485844580754	3.15380533607904	4.6667565918848	3.72246602447109
AGRP	3.08746284125034	5.12515513132229	4	2.72246602447109	2.53605290024021	5.06177619758669	3.44625622988956	2.48542682717024	3.58496250072116	2	2.40599235967584	3.44625622988956	2.90689059560852	5.03562390973072	4.04439411935845	3.30742852519225	4.98185265328974	4.04439411935845	3.49825086752783	1.96347412397489	4.57288966842058	3.0703893278914	3.39231742277876	3.79701297783614	2.29278174922785	3.05311133645956	4.08746284125034	3.59693514238723	3.60880924267552	2.13750352374994
AGT	5.84549005094437	6.01792190799726	5.90689059560852	5.84046323386954	5.63226821549951	5.46597446450407	6.33091687811462	7.36632221424582	7.20945336562895	6.64961545906341	8.16339809435316	7.55612281784117	7.75221336786514	6.12928301694497	7.83352263642477	7.81185631429254	7.41700858678878	7.95710204156229	7.53683000504806	8.25077213159993	8.43504513127809	6.97498811199193	7.53683000504806	7.3819754785573	8.26303440583379	6.27612440527424	7.11582397743624	8.2045711442492	7.1053847492476	7.52277766952458
AGTPBP1	5.18982455888002	2.48542682717024	2.63226821549951	2.20163386116965	5.11270013274936	2.70043971814109	1.58496250072116	5.21334728173344	3.77610398807316	2.10433665981474	1.92599941855622	1.58496250072116	2.26303440583379	3.0703893278914	5.35402893805439	2.16992500144231	4.93545974780529	1.37851162325373	4.96347412397489	4.85798099512757	4.60288440871842	1.0703893278914	3.40599235967584	4.98641093525204	4.10433665981474	5.1333991254172	4.50462039240355	1.72246602447109	4.8972404255748	4.62058641045188
AGTR1	5.18189764310839	5.16591193893569	4.93545974780529	3.99095486039699	4.84799690655495	3.36457243229586	4.34340782229781	4.85798099512757	3.78659636189081	4.60288440871842	5.70873904135958	4.91169158187234	4.86789646399265	5.19770815795585	4.58496250072116	4.44625622988956	3.96347412397489	3.71149490665009	4.00898878322726	1.92599941855622	2.37851162325373	4.5668151540109	5.0574502721839	5.12928301694497	5.71424551766612	4.5668151540109	5.65248649491816	3.74416109557041	4.64961545906341	4.31469652565629
AGTR2	2.86789646399265	4.79701297783614	4.91169158187234	1.84799690655495	2.40599235967584	3.35049724708413	1.76553474636298	4.70597790168252	1.26303440583379	3.27798474729977	4.69488019279919	3.74416109557041	2.20163386116965	3.95419631038688	4.77082904603249	3.44625622988956	5.07895134139482	2.53605290024021	1	1.43295940727611	1.84799690655495	1.92599941855622	2.23266075679027	3.82781902461732	2.23266075679027	4.16992500144231	2.58496250072116	3.21723071622067	2.43295940727611	3.92599941855622
AGTRAP	6.38024459047818	6.20163386116965	7.35931031689044	6.02901108665907	6.01346225980656	6.16992500144231	7.36194377373524	8.10118781525974	7.57061472176119	8.13545278418517	7.69348695749933	7.85735900975864	7.44128427192704	7.2881739681123	8.00225245173138	7.24222139509837	7.50143914515887	7.81698362325538	7.3264294871223	8.09539702279256	7.32463061526719	7.00337736020232	8.19574129324645	8.16691625156997	7.8635668293235	7.83225711437793	7.77478705960117	7.2045711442492	7.57440430902258	7.94953493301701
AGXT	3.82781902461732	4.55458885167764	3.64385618977472	2.63226821549951	4.95884267524324	1.84799690655495	3.27798474729977	3.98185265328974	3.85798099512757	3.90689059560852	2.0703893278914	4.56071495447448	4.47897180503294	4.43295940727611	4.30012372456901	4.00898878322726	4.05311133645956	3.15380533607904	3.877744249949	2.48542682717024	3.47248777146274	3.99095486039699	2.10433665981474	2.94485844580754	5.04439411935845	2.10433665981474	2.43295940727611	3.56071495447448	2.60880924267552	1.76553474636298
AGXT2	3.54843662469604	4.05311133645956	3.92599941855622	4.4594316186373	2.10433665981474	3	3.52356195605701	1.53605290024021	4.74953426766926	2.67807190511264	4.4262647547021	3.05311133645956	3.48542682717024	2.0703893278914	2.88752527074159	3.53605290024021	3.0703893278914	1.88752527074159	3.54843662469604	2.96347412397489	3.53605290024021	1.63226821549951	2.48542682717024	3.0703893278914	3.93545974780529	2.4594316186373	3.47248777146274	4.32912359629157	3.83794324189103	2.32192809488736
AHCTF1	1	3.20163386116965	5.43295940727611	5.32912359629157	4.73335434061383	3.56071495447448	4.36457243229586	2.37851162325373	5.47248777146274	4.41278152533848	5.4594316186373	2.8073549220576	3.05311133645956	3.26303440583379	4.57288966842058	2	4.32912359629157	4.30742852519225	1.58496250072116	3.59693514238723	4.32912359629157	5.10433665981474	5.30012372456901	5.0746766862945	5.24412594328373	5.33985000288462	4.73876783680019	4.99548451887751	5.3110671022556	4.41953889151378
AHCY	9.35777191088189	8.86820522697744	9.48784003382305	9.231701199029	9.80832068916333	9.104074518442	9.28794319229146	9.3264294871223	9.38629363515099	9.57553924683453	8.99293833616581	9.04138536948611	9.4667902378031	9.1532986828549	8.93840342367024	9.49225378930292	9.07815080773465	9.69017262126421	9.10381232942885	9.13416959007684	9.5618607083726	9.899810054385	8.81666369975016	9.13852780142227	8.49944729748518	8.8801957289431	8.83225711437793	9.44749654666539	9.42122329922514	9.21698830757675
AHCYL1	9.56014173612078	9.02513956227851	8.7790626892054	9.00253376108996	8.9357543858214	9.52101146439777	9.60436789989375	9.05093696522523	10.3415188232452	9.16967451180875	9.37482214163481	9.49125184812723	9.31741261376487	9.54978466794786	9.47289387844386	9.93722667397948	9.51412226017071	9.1994269676709	9.72144101907033	8.64169052255661	9.72502535641937	10.0667619323869	8.88050187112799	9.23457795978457	8.99038765180274	9.43899971873248	9.74819284958946	10.1172534821652	9.63789276469339	9.54843662469604
AHCYL2	11.4382720561248	11.3075992886464	11.3159420341471	11.825912798785	11.8852769242767	11.309874205412	10.5033288566267	10.3927467324206	10.388124945137	10.6778957841284	10.3500551772045	10.2425786894513	9.86897684545916	9.85346551400508	10.0946055653122	10.2094533656289	9.84454885592944	9.88813438835287	10.4256355353678	9.2278565730605	9.66035250967092	10.311748315005	9.79668859446415	10.1305705628054	9.04903169841002	10.243650041897	10.1953722074027	9.79409089843773	10.211279947482	10.2096970435353
AHDC1	3.59693514238723	2.76553474636298	3.8073549220576	1.92599941855622	4.92124588858559	4.60288440871842	5.34695688937888	5.88264304936184	3.08746284125034	3.53605290024021	4.41953889151378	3.53605290024021	6.83035674741922	6.0703893278914	4.74416109557041	5.57288966842058	3.48542682717024	5.83794324189103	4.51096191927738	5.21334728173344	4.63807383718072	4.90207357931074	4.5298209465287	5.24412594328373	4.41278152533848	3.51096191927738	5.30012372456901	2.92599941855622	5.35402893805439	5.88752527074159
AHI1	5.50462039240355	5.43629511983936	6.07895134139482	2.78659636189081	3.13750352374994	5.76818432477693	5.84549005094437	5.51727569320958	4.09592441999854	5.96347412397489	5.90448409790142	6.39917109381982	5.46270675067016	5.97727992349992	6.77741971551583	5.65248649491816	6.18784690943957	5.73876783680019	6.4110872267986	5.85049941375812	6.14771372235215	6.35402893805439	6.05528243550119	6.20945336562895	5.56985560833095	5.88752527074159	5.59991284218713	5.52356195605701	5.86789646399265	5.92362461136832
AHNAK	10.3911361621188	10.9992249067947	10.8579809951276	11.0877943047879	10.9620283927778	10.8679736609342	11.0353489797554	10.2552646707997	11.5843518560271	10.9073413673794	10.8278983960607	10.6200364980988	10.5029312282797	10.0906417519178	10.5844927969759	10.4214337119785	10.9291104323262	10.859146495426	10.9809249898211	10.3084528028646	10.402479172215	9.97856746936038	10.0640690803855	10.7251958172267	10.321026128593	10.9112421674953	10.8405419127364	10.052160452259	10.7156188590748	10.7829982089204
AHNAK2	4.70597790168252	4.12101540096137	4.62643913669732	5.83541884047548	3.40599235967584	3.84799690655495	2.56071495447448	3.877744249949	3.58496250072116	2.67807190511264	3.10433665981474	4.09592441999854	4.06177619758669	2.70043971814109	4.12101540096137	2.40599235967584	2.92599941855622	4.67807190511264	2.56071495447448	4.57893871309339	2.23266075679027	1.43295940727611	4.93073733756289	3.76553474636298	5.71149490665009	4.32192809488736	5.63517394667492	2.03562390973072	2.37851162325373	4.43962313755712
AHR	8.99038765180274	8.19672506078603	8.53138146051631	8.02569327368077	8.01234519041983	8.52825874275841	8.42122329922514	10.6591039634737	10.0016896684042	9.50581155391959	9.28447711781042	9.75955534320631	9.05120894091477	9.78398041368379	9.98669535024378	10.1220514477139	9.73148874987014	9.96881076755199	10.1326282490746	9.88187870760045	9.43962313755712	9.16515824538391	9.98285100885192	10.4328550418808	10.1724275086455	9.78839207872234	9.96809075204526	9.44646302341689	9.40875431258943	9.78299820892041
AHRR	5.44625622988956	5.48864353985378	5.51412226017071	5.63807383718072	6.16591193893569	5.7839804136838	5.70597790168252	5.99548451887751	5.1168637576909	5.12101540096137	6.16791986555194	5.50143914515887	5.73876783680019	6.13750352374993	5.60880924267552	6.08958289312471	6.24412594328373	6.43796008833447	5.56071495447448	4.35049724708413	5.19377174339668	5.06608919045777	5.90448409790142	6.03121873061072	6.94485844580754	5.31831684133498	5.81762325751143	5.94016675048282	3.67807190511264	5.93545974780529
AHSA1	9.21795769786411	9.61581352518973	9.80283944093511	9.44852933004466	9.44770316249688	9.98256583489549	9.85471257624665	9.66498052981033	9.71321465299855	9.3968188150137	9.15658875278909	9.8726748802706	9.72229524080224	9.36391571653872	9.46862404291802	9.55055441321936	9.93265768142207	9.8247996694615	9.72775031539903	9.74449750574819	9.98427603370197	10.1540585959833	9.4231159101471	9.13288525362516	9.23074100262691	9.47735352663456	9.57364718749332	9.4606606646076	9.6398833131998	9.51293794347466
AHSA2	6.94368695159709	7.20847824221171	6.70182625841205	7.07253459972295	6.21916852046216	7.39231742277876	6.45285896471381	7.20554891117303	6.40599235967584	5.96347412397489	6.27052894238072	6.51096191927738	6.05093696522523	6.4245862262511	5.74953426766926	5.93781516880342	6.69766263347052	6.08958289312471	5.85299758761332	6.09803208296053	5.36806987653208	6.40087943628218	6.50462039240355	5.69766263347052	6.2460279805281	7.13852780142227	6.55458885167764	6.0746766862945	6.68509917200661	5.7839804136838
AHSG	2.26303440583379	4.18586654531133	5.18189764310839	4.95884267524324	1.84799690655495	2.16992500144231	2.48542682717024	4.03562390973072	3.75488750216347	3.39231742277876	4.85798099512757	4.52356195605701	2.26303440583379	2.20163386116965	2.56071495447448	3.47248777146274	1.88752527074159	2.23266075679027	2.82781902461732	3.93545974780529	1.43295940727611	1.48542682717024	3.83794324189103	2.65535182861255	1.8073549220576	1.72246602447109	2.51096191927738	2.90689059560852	4.29278174922785	1.13750352374994
AHSP	6.00225245173138	5.77873424411784	5.37503943134692	5.57893871309339	6.17990909001493	5.19770815795585	4.86294724802092	6.11894107272351	3.24792751344359	5.22881869049588	5.44294349584873	5.51727569320958	5.41616416473313	5.36106648879432	5.56071495447448	4.81249822533356	4.82781902461732	4.85798099512757	5.12515513132229	5.70873904135958	4.94953493301701	4.91169158187234	5.29278174922785	5.46270675067016	6.19179950106508	4.70043971814109	5.39574832817903	4.30742852519225	5.35755200461808	5.39231742277876
AICDA	0.925999418556223	1.13750352374994	2.76553474636298	0.765534746362977	3.91647664443772	0.765534746362977	0.84799690655495	2.26303440583379	3.58496250072116	3.99095486039699	5.59991284218713	4.27052894238072	5.08746284125034	6.02901108665907	3.98185265328974	5.17392693199981	6.50620838930675	0.485426827170242	1.0703893278914	5.46923479366766	0.584962500721156	1.32192809488736	6.81634370528486	4.40599235967584	3.82781902461732	7.77939105953591	4.16992500144231	4.73335434061383	4.73335434061383	7.06285565520599
AIDA	8.2460279805281	8.74517009086102	8.83352263642477	8.43337679337504	8.78070379396761	8.51135734069712	8.73267622307331	8.63263175211247	8.65570959551851	8.92748169038176	8.54843662469604	8.8589134706793	8.33672969723872	8.10223819393074	9.04630551649358	8.54032180596415	8.93428059364002	9.14873077917319	9.14440332719541	9.25809487286651	9.13878375725385	8.65284497300198	9.3271034862193	8.73944309777245	9.39231742277876	8.75488750216347	8.61765111942733	8.5928307440545	8.37981154378699	9.05717947067379
AIF1	2.56071495447448	3.33628338786443	3.26303440583379	2.51096191927738	3.47248777146274	2.48542682717024	2.63226821549951	3.35049724708413	2.98185265328974	4.41278152533848	2.53605290024021	5.70043971814109	3.33628338786443	4.25550073314839	2.40599235967584	2.26303440583379	4.19377174339668	1.32192809488736	1.63226821549951	1.13750352374994	2.8073549220576	2.43295940727611	3.29278174922785	5.10852445677817	2.23266075679027	1.13750352374994	3.82781902461732	4.28540221886225	3.29278174922785	1.72246602447109
AIF1L	3.49825086752783	3.62058641045188	3.54843662469604	3.29278174922785	3.63226821549951	2.13750352374994	2.72246602447109	2.56071495447448	3.93545974780529	3.10433665981474	3.37851162325373	3	2.67807190511264	4.39231742277876	3.24792751344359	3.62058641045188	4.79701297783614	2.29278174922785	1.92599941855622	2.10433665981474	2.8073549220576	2.0703893278914	2.82781902461732	4.43295940727611	3.0703893278914	2.88752527074159	3.32192809488736	3.71149490665009	3.37851162325373	4.43962313755712
AIFM1	8.76686014382955	8.46474993900329	8.68158981722124	9.01736520529273	9.3671963100259	9.30514974563003	8.60659028037053	8.40896655165431	8.92659251005107	8.74651432113846	7.90628934740607	8.30241045042562	8.20994068029019	7.96347412397489	8.74752167254042	8.01680828768655	8.36369674483899	8.86263735755879	8.74685018309805	8.21091481607392	8.22158712126481	8.60917873814198	7.87528859822269	8.33449676839042	8.0666274090952	8.13750352374993	8.32237886665822	8.32508054355428	7.94251450533924	8.12722055048807
AIFM2	7.81313985089045	7.15785216914174	7.29645740737124	9.07333825495173	7.9915218460757	8.2278565730605	7.89481776330794	7.82400405093315	8.39274673242064	8.00450139223494	7.31197531446116	6.86294724802092	7.61323695471633	7.44211412241923	7.1333991254172	7.69139457853808	7.53216108498321	8.29966594413018	8.63154086734149	7.73538678289534	7.02236781302845	8.12308675098106	6.58496250072116	7.52120781622399	7.02569327368077	7.37503943134692	7.67595703294175	7.27146302790437	6.73199778664374	7.68860001099912
AIFM3	8.56947590177766	8.17741953798924	7.98754825895374	7.81185631429254	8.02956331443266	8.52864945231825	7.62497817956904	6.88386515450979	6.97269265400426	6.81121411751324	7.18090370917938	6.59842476052772	7.18189764310839	7.71973105674985	5.90207357931074	6.96578428466209	5.32553033156756	6.33985000288462	6.44956137461324	6.28540221886225	6.51884982870769	7.20261362014849	5.56985560833095	6.7292808460274	6.40087943628218	6.65248649491816	6.19967234483636	7.21916852046216	7.15279185163912	6.46597446450407
AIG1	8.39317591434881	7.97154355395077	8.27332938656167	8.38111029409905	7.8073549220576	7.80477637795583	8.0948694327187	8.12515513132229	7.86727873970966	7.92599941855622	7.83162393682075	7.93251005337989	8.16037568743582	8.03562390973072	8.22544846861074	7.71630503984442	7.77280941016073	8.26725487215199	8.09381367340273	7.84423498775875	8.43504513127809	8.04657836662033	8.19672506078603	8.14159627838382	8.15936680974374	7.3389591754152	7.98697970917658	8.01457846492289	7.91049283228871	7.63154086734149
AIM1	10.6716295186319	10.4203813411966	10.1057775865655	10.6620452387858	10.8901122463512	10.5866521691254	10.4090726594792	10.2280971625784	11.0495082510551	10.6626683755175	10.353698209048	10.4291974884799	10.361505197948	10.3668685861671	10.5402249255262	10.5114561791201	10.2719298439709	10.5134315269209	10.9784244654409	10.0140204703149	10.1274785200982	9.64006413604154	10.0165297482435	10.1454227196002	9.70321146739115	10.4064176198236	10.8193009494168	10.6951412746954	10.2053045315602	10.4396231375571
AIM1L	7.03342300153745	7.39403389536778	6.72109918870719	7.76155123244448	6.46270675067016	7.05636676102453	6.29094040240368	7.51569983828404	7.39403389536778	7.01680828768655	7.02790599656988	5.66959375118833	5.88508622529017	6.64961545906341	7.13852780142227	6.20163386116965	6.34872815423108	7.10223819393074	7.10013667128545	5.68369645430652	6	6.08958289312471	4.91169158187234	6.0574502721839	6.57591736111815	7.31741261376487	7.3671963100259	5.42961596420174	5.91647664443772	6.73470962022584
AIM2	5.14567745519564	4.43962313755712	5.20163386116965	5.36106648879432	5.17791779219584	5.16992500144231	5.55151601762801	8.99180525537646	5.43962313755712	7.90508609876177	7.19869058566892	7.02347715183043	7.5713734359732	8.38801728534514	9.76105251893802	7.70043971814109	8.651410525913	8.11738336693148	8.15936680974374	9.5432251980507	6.01346225980656	6.86418614465428	8.84454885592944	7.95594045128948	8.96607279482021	8.76155123244448	8.70977310785294	7.95011842950258	6.88264304936184	7.56071495447448
AIMP1	8.94778302625542	9.08799314636232	9.28701971967815	8.86573327085176	8.71733369945369	9.27262978497637	9.34518344718767	8.23792694662626	9.2749604721406	9.36150519794804	8.32732808262995	8.95739229305525	8.85018683764577	8.5630055530624	8.67454539384586	8.85767003596247	8.66498052981033	8.69627208392586	9.25290192045027	8.15279185163912	9.40066600406922	9.19105921453166	8.6585685412961	8.96289600533726	8.27798474729977	8.76121877592938	8.79376585730965	9.04494049127973	8.93752095139832	8.69488019279919
AIMP2	9.65785433581572	9.47167521439204	9.65374077870657	9.74466568142489	9.59972691589769	9.78103179102276	9.70977310785294	8.7323370447384	9.70009287475899	9.56224242422107	8.93693233652239	9.45820152473794	9.21091481607392	9.045213599665	9.06582000582393	9.04875931191986	9.52101146439777	8.95768248616512	9.60954813899943	8.67101024127845	9.04111153536915	9.85018683764577	8.77445763956529	9.50382573799575	8.96289600533726	8.85517994681633	9.59021276140836	9.16138386011199	8.91647664443772	9.06312539345879
AIP	6.95303237725324	7.73538678289534	6.79311555527435	7.02569327368077	7.99491908871511	7.46842040186455	7.17392693199981	6.76420813013995	6.4110872267986	6.25738784269265	7.21529030565123	7.08746284125034	7.40599235967584	7.28540221886225	6.96116025813664	6.45121111183233	7.09064175191785	7.02458563827827	6.55765515472542	7.63008507000212	6.87159726561385	7.19475685442225	7.72314895704758	6.91767043436176	7.61838550225861	7.32732808262995	6.58796498888268	7.06177619758669	6.96693797927846	7.61249994573944
AIPL1	6.24792751344359	5.20945336562895	5.26303440583379	5.68650052718322	4.95419631038687	5.00898878322726	4.45285896471381	5.15785216914174	5.20945336562895	4.94485844580754	5.04875931191986	5.36106648879432	4.32912359629157	5.01346225980656	5.14159627838382	4.95884267524324	5.14567745519564	4.49185309632967	4.56071495447448	5.65821148275179	4.50462039240355	4.64961545906341	4.96347412397489	5.4093909361377	5.43629511983936	5.21723071622067	5.52042224852645	4.83794324189103	5.78135971352466	4.52356195605701
AIRE	6.59245703726808	4.85798099512757	3.96347412397489	5.71149490665009	4.71149490665009	4.57288966842058	4.54843662469604	5.7279204545632	5.456149034648	5.0574502721839	5.16992500144231	5.1333991254172	5.47248777146274	2.51096191927738	5.13750352374993	4.14567745519564	4.32192809488736	4.81762325751143	4.08746284125034	4.88752527074159	5.25171909260596	4.96347412397489	5.24792751344359	5.58195375084882	4.82273014794452	5.53605290024021	5.64961545906341	1.63226821549951	4.99095486039699	5.08746284125034
AJ011981	2.03562390973072	4.5668151540109	3.60880924267552	3.86789646399265	2.13750352374994	3.23266075679027	3.18586654531133	4.11270013274936	2.82781902461732	5.20163386116965	5.62351574149055	3.21723071622067	2.40599235967584	5.60880924267552	3.23266075679027	5.31831684133498	2.35049724708413	2.20163386116965	2.74416109557041	4.88752527074159	4.20945336562895	5.37503943134692	3.05311133645956	4.16188768237689	3.76553474636298	2.58496250072116	3.62058641045188	2.20163386116965	4.84297883178833	3.13750352374994
AJ420595	5.83289001416474	5.65248649491816	4.37851162325373	3.90689059560852	4.62058641045188	5.39574832817903	5.79701297783614	4.95419631038687	4.24031432933371	4.22496636500027	2.48542682717024	5.57288966842058	2	6.44956137461324	4.76022094646651	5.17392693199981	3.29278174922785	4.59693514238723	5.03121873061072	5.6667565918848	4.98185265328974	5.27052894238072	5.62935662007961	4.62643913669732	6.12722055048807	5.7839804136838	5.00898878322726	5.51727569320958	5.47897180503294	5.0574502721839
AJ606316	4.45285896471381	4.50462039240355	4.11270013274936	3.59693514238723	4.36457243229586	3.76553474636298	1.48542682717024	3.23266075679027	4.01792190799726	2.67807190511264	1.8073549220576	4.49185309632967	4.85798099512757	1.72246602447109	3.71149490665009	1.37851162325373	4.98641093525204	3.21723071622067	3.44625622988956	1.92599941855622	0.765534746362977	4.71699089440494	1.76553474636298	3.86789646399265	4.28540221886225	4.38543103719352	3.52356195605701	4.02680005934372	2.23266075679027	2.23266075679027
AJAP1	5.0703893278914	4.88264304936184	4.68369645430652	2.03562390973072	4.6667565918848	2	1.88752527074159	4.4594316186373	4.39917109381982	2.48542682717024	5.21334728173344	3.67807190511264	4.98641093525204	4.38543103719352	4.02680005934372	3.877744249949	2.35049724708413	4.57288966842058	4.57288966842058	5.06608919045777	2.48542682717024	1.92599941855622	3.30742852519225	5.11270013274936	5.61765111942733	4.5298209465287	5.12928301694497	5.3819754785573	3.62058641045188	4.41278152533848
AJUBA	4.75488750216347	5.60288440871842	6.56071495447448	3.94485844580754	3.20163386116965	4.74416109557041	6.00225245173138	6.24412594328373	6.58345891013077	5.37851162325373	5.8972404255748	6	5.29278174922785	4.90207357931074	6.56376827845203	5.8923910259134	6.16591193893569	5.82273014794452	6.11894107272351	4.87282875953489	5.8972404255748	5.81249822533356	5.98185265328974	5.33628338786443	6.42794133250948	5.96809075204526	5.65248649491816	6.70043971814109	5.75755668893945	5.3110671022556
AK000798	5.20163386116965	5.15785216914174	4.6724253419715	4.41953889151378	5.28169825009883	5.74953426766926	4.73876783680019	5.66106547980695	4.63226821549951	4.54843662469604	4.41953889151378	4.32192809488736	4.54843662469604	5.1333991254172	4.99548451887751	4.12101540096137	2.32192809488736	3.0703893278914	3.85798099512757	2.40599235967584	4.23266075679027	3.58496250072116	2.78659636189081	1.37851162325373	4.19377174339668	3.93545974780529	5.38543103719352	5.36806987653208	4.82781902461732	2.43295940727611
AK021537	5.99095486039699	5.10852445677817	5.17392693199981	3.24792751344359	6.58044701959866	6.1333991254172	5.91408609701272	6.21140163741847	5.75488750216347	5.86294724802092	6.24792751344359	6.39231742277876	6.02014657311178	6.24792751344359	4.48542682717024	5.97269265400426	3.54843662469604	5.20163386116965	5.92837032301897	3.73335434061383	5.53605290024021	5.55151601762801	5.54225804976692	5.53294028837287	3.71149490665009	5.75488750216347	5.8703647195834	6.49345520092618	5.33985000288462	5.80992886572143
AK021804	5.05311133645956	4.05311133645956	2.32192809488736	2.20163386116965	1.8073549220576	3.52356195605701	4.48542682717024	5.55151601762801	3.10433665981474	4.74416109557041	3.10433665981474	5.57288966842058	5.57893871309339	6.59693514238723	4.08746284125034	6.20750245925879	5.59693514238723	4.75488750216347	4.97727992349992	6.14974711950468	4.35755200461808	1.72246602447109	5.85049941375812	5.12101540096137	5.02680005934372	6.30560578958543	5.10013667128545	6.35226417325832	4.83794324189103	4.95419631038687
AK021933	1.63226821549951	4.74416109557041	5.20554891117303	2.63226821549951	3.81762325751143	2.20163386116965	5.29278174922785	2.20163386116965	4.44625622988956	4.95884267524324	4.99548451887751	4.87282875953489	3.39231742277876	2.23266075679027	2.53605290024021	3.82781902461732	1.58496250072116	1.72246602447109	2.63226821549951	4.51727569320958	4.94953493301701	4.50462039240355	5.00898878322726	2.67807190511264	4.16188768237689	5.09169983413681	1.72246602447109	4.24792751344359	1.92599941855622	4.6667565918848
AK021977	2.20163386116965	4.57288966842058	3.53605290024021	3.59693514238723	4.94953493301701	4.51096191927738	5.22496636500027	4.96809075204526	2.90689059560852	5.25550073314839	5.52669484554198	5.12928301694497	5.79701297783614	5.97956810009519	4.85798099512757	4.94016675048282	5.04875931191986	3.35049724708413	4.79181407116183	5.83794324189103	4.88752527074159	3.47248777146274	2.35049724708413	5.03562390973072	5.53605290024021	5.40599235967584	5.37155886261196	5.18586654531133	5.45285896471381	5.18982455888002
AK022030	7.95884267524324	8.80799883862303	8.90086680798075	7.71011763204345	8.32102612859297	8.43003431857349	8.53138146051631	8.08958289312471	8.44418666269936	8.14923903883703	7.98013957763916	8.37721053038855	8.15886210620845	8.14261765544658	8.31831684133498	8.08321336824898	8.33494363072662	8.26865895502767	8.55573947918052	8.57780644747015	8.57288966842058	8.0703893278914	8.4870360800319	7.69766263347052	8.78692302215279	8.56224242422107	7.992088609014	8.27192984397086	8.23792694662626	8.58721495245253
AK022793	5.67525138605026	5.98413359454098	5.56071495447448	5.36806987653208	5.66106547980695	6.21334728173344	5.62643913669732	4.5668151540109	5.68929916053589	4.64385618977472	5.97727992349992	5.03562390973072	6.00225245173138	5.62351574149055	5.3110671022556	4.96347412397489	4.26303440583379	5.40599235967584	4.01792190799726	4.01792190799726	5.3037807481771	5.51727569320958	3.30742852519225	5.98413359454098	4.98641093525204	4.47897180503294	5.16992500144231	5.17392693199981	5.88752527074159	4.30012372456901
AK023627	5.08746284125034	5.2667865406949	5.12515513132229	5.27052894238072	5.34695688937888	5.35049724708413	5.38543103719352	4.82273014794452	4.8972404255748	4.84297883178833	4.63226821549951	5.24792751344359	5.94016675048282	4.95884267524324	5.25927248703759	5.0746766862945	4.59693514238723	4.35049724708413	4.20945336562895	5.03562390973072	4.71699089440494	4.90689059560852	5.50143914515887	6.40087943628218	4.27798474729977	5.40599235967584	4.94016675048282	5.37503943134692	5.17392693199981	5.8972404255748
AK024119	5.48542682717024	3.26303440583379	4.97269265400426	3.56071495447448	5.37503943134692	2.63226821549951	4.50462039240355	3.8073549220576	3.39231742277876	3.30742852519225	5.0574502721839	4.97727992349992	5.23266075679027	3.52356195605701	5.67807190511264	3.49825086752783	4.68929916053589	5.1333991254172	1.58496250072116	3.0703893278914	3.37851162325373	2.43295940727611	5.32553033156756	4.67807190511264	6.44956137461324	5.74146698640115	4.83794324189103	3.30742852519225	5.55151601762801	5.24031432933371
AK024134	3.72246602447109	4.07895134139482	2.96347412397489	3.51096191927738	3.86789646399265	3.8972404255748	1.53605290024021	2.26303440583379	0.925999418556223	3.71149490665009	4.20945336562895	2.76553474636298	4.12101540096137	3.18586654531133	4.41278152533848	1.92599941855622	1.84799690655495	5.04439411935845	4.63226821549951	4.4594316186373	2.0703893278914	2.23266075679027	3.71149490665009	1.67807190511264	3.79701297783614	2.0703893278914	1.92599941855622	1.0703893278914	2.29278174922785	4.74416109557041
AK024242	4.76022094646651	2.8073549220576	0.37851162325373	1.63226821549951	1.63226821549951	3.41953889151378	0.925999418556223	0.584962500721156	1.72246602447109	3.08746284125034	1.84799690655495	1.26303440583379	1.63226821549951	1.0703893278914	3.82781902461732	3.16992500144231	3.83794324189103	1	3.79701297783614	1.88752527074159	0.678071905112638	0.37851162325373	1.76553474636298	3.24792751344359	1.63226821549951	1.26303440583379	2.26303440583379	0.485426827170242	1.8073549220576	1.20163386116965
AK024936	4.83794324189103	3.72246602447109	3.94485844580754	5.08321336824898	3.29278174922785	1.76553474636298	4.51727569320958	4.94485844580754	4.78659636189081	5.21334728173344	4.76022094646651	4.72246602447109	5.76553474636298	5.44956137461324	4.33628338786443	5.09169983413681	4.31469652565629	4.05311133645956	4.64385618977472	4.13750352374993	4.24031432933371	3.47248777146274	4.84297883178833	4.70043971814109	4.15380533607904	4.22496636500027	5.01346225980656	4.34340782229781	4.61470984411521	0.84799690655495
AK025117	4.77610398807316	6.17392693199981	5.37503943134692	5.43629511983936	5.40599235967584	4.5909612413426	5.80219321694183	6.01346225980656	6.14567745519564	6.11894107272351	5.41953889151378	5.74953426766926	6.35931031689044	5.86789646399265	5.78920757534734	5.60288440871842	6.29645740737124	5.96809075204526	5.18189764310839	5.30742852519225	5.85049941375812	5.46270675067016	5.55765515472542	5.77346892790519	6.39403389536778	5.90929308582382	6.29278174922785	5.8923910259134	6.11478344724985	5.71973105674985
AK025288	5.76818432477693	6.15987133677839	5.80219321694183	6.40599235967584	5.94485844580754	7.67525138605026	6.94016675048282	7.22881869049588	6.71973105674985	7.59395128394841	6.79571500650173	6.52356195605701	6.59544398458948	7.72655877910497	6.47248777146274	6.82527683005487	6.48220292629596	5.83289001416474	6.74281466986289	6.42122329922514	6.51569983828404	6.66391384211598	6.31650781910311	7.06501215043695	5.91647664443772	7.40258575823259	7.89056829030659	6.30012372456901	6.81634370528486	6.5077946401987
AK025975	6.0746766862945	5.86046625851717	6.76022094646651	5.74953426766926	5.15380533607904	5.99095486039699	6.16390121381454	6.16791986555194	5.16188768237689	6.58646452588639	6.15583017155653	6.01569380710515	6.64961545906341	6.99095486039699	5.65535182861255	6.82908844400489	5.18586654531133	5.12101540096137	5.75488750216347	5.45285896471381	5.84297883178833	5.67525138605026	5.75221336786514	6.04439411935845	4.96347412397489	5.63517394667492	5.77873424411784	6.12515513132229	6.64529816394863	5.79441586635011
AK026714	6.21334728173344	6.91647664443772	6.04875931191986	6.37330019660839	6.08108392868763	6.53138146051631	6.9413411054853	7.24697805961472	6.07895134139482	7.09064175191785	6.75755668893945	6.50937914891469	5.91408609701272	7.03672310600552	7.86294724802092	6.4966540825935	6.27798474729977	6.34872815423108	6.70182625841205	6.59842476052772	5.55765515472542	6.4643415327611	7.78004757606187	7.33539035469393	7.31288295528436	8.00506308001346	8.30469355747101	6.07895134139482	6.41953889151378	6.27612440527424
AK026905	4.35049724708413	4.76553474636298	5.71424551766612	4.88752527074159	4.92124588858559	5.17392693199981	5.98413359454098	5.87528859822269	4.877744249949	5.70043971814109	5.81506301719287	3.37851162325373	5.63226821549951	5.79181407116183	4.66106547980695	5.56985560833095	5.57591736111815	4.51096191927738	5	4.86294724802092	4.51727569320958	5.34695688937888	5.09169983413681	5.48864353985378	5.65248649491816	5.14974711950468	5.63517394667492	4.58496250072116	5.52669484554198	5.09169983413681
AK054708	2.23266075679027	1.48542682717024	2.78659636189081	4.47248777146274	1.43295940727611	2.65535182861255	1.26303440583379	1.72246602447109	3.41953889151378	5.32192809488736	2.16992500144231	3.05311133645956	3.62058641045188	1.37851162325373	4.29278174922785	1.72246602447109	4.97269265400426	2.78659636189081	1.67807190511264	4.16188768237689	1.67807190511264	3.24792751344359	3.05311133645956	4.44625622988956	4.63226821549951	2.29278174922785	1.8073549220576	4.02680005934372	3.15380533607904	2.88752527074159
AK054988	3.82781902461732	1.0703893278914	3.05311133645956	1.88752527074159	3.43295940727611	0.678071905112638	0.925999418556223	4.18586654531133	1.92599941855622	2	3	4.73876783680019	3.39231742277876	3.70043971814109	1.58496250072116	1.48542682717024	3.6667565918848	2.96347412397489	3.62058641045188	4.20163386116965	3.79701297783614	1.43295940727611	3.59693514238723	3.01792190799726	3.08746284125034	1.72246602447109	3.81762325751143	0.485426827170242	1.84799690655495	4.20163386116965
AK055055	5.52042224852645	5.3327079336406	2.74416109557041	2.58496250072116	1.0703893278914	2.63226821549951	0.84799690655495	2.23266075679027	1.0703893278914	4.93545974780529	5.25171909260596	2.32192809488736	5.22496636500027	5.62351574149055	4.97727992349992	2.96347412397489	1.13750352374994	1.63226821549951	2.29278174922785	1.8073549220576	1.0703893278914	1.20163386116965	2.72246602447109	3.0703893278914	3.83794324189103	4.50462039240355	2.60880924267552	1.58496250072116	2.26303440583379	1.48542682717024
AK055458	2.86789646399265	3.51096191927738	4.94485844580754	3.99095486039699	3.94485844580754	2.67807190511264	4.55458885167764	4.27798474729977	4.24792751344359	2.86789646399265	1.88752527074159	4.43295940727611	3.10433665981474	1.84799690655495	2.35049724708413	3.98185265328974	2.10433665981474	1.48542682717024	2	2.23266075679027	3.77610398807316	1.96347412397489	2	5.09592441999854	3.24792751344359	2.60880924267552	3.60880924267552	4.0703893278914	2.82781902461732	3.78659636189081
AK055910	4.77082904603249	4.80219321694183	4.88752527074159	1.20163386116965	4.82273014794452	5.06608919045777	5.23266075679027	5.83035674741922	5.58796498888268	5.93781516880342	4.63226821549951	5.82781902461732	5.95884267524324	5.83794324189103	5.14567745519564	5.52356195605701	5.12515513132229	5.01792190799726	5.79181407116183	5.77610398807316	5.70043971814109	5.76818432477693	4.86789646399265	2.03562390973072	5.75755668893945	5.57591736111815	4.83289001416474	6.19574129324645	5.77873424411784	5.31831684133498
AK055981	6.51727569320958	6.96231765494231	7.16892278185294	6.29278174922785	6.77082904603249	7.00786824333334	6.52669484554198	7.04984854945056	6.62351574149055	7.18487534290828	6.70735913208088	6.70873904135958	7.09697863637054	7.4093909361377	6.89117612475454	6.67807190511264	6.22496636500027	6.97613447283165	7.18883607303053	6.01122725542325	7.0746766862945	6.29462074889163	6.4643415327611	6.93663793900257	6.60288440871842	6.23266075679027	6.75622271284729	7.21334728173344	6.82145511910246	6.56529252058102
AK056098	3.51096191927738	2.88752527074159	2.78659636189081	4.91647664443772	3.72246602447109	2.92599941855622	4.15380533607904	3.49825086752783	5.27052894238072	2.82781902461732	5.22881869049588	4.77082904603249	5.15380533607904	4.48542682717024	3.05311133645956	5.61176256006487	2.60880924267552	2.4594316186373	4.21723071622067	3.13750352374994	2.35049724708413	4.6724253419715	3.94485844580754	3.12101540096137	2.65535182861255	4.17791779219584	3.72246602447109	3.24792751344359	2.94485844580754	5.28169825009883
AK056982	5.76553474636298	5.3819754785573	5.64385618977472	4.92599941855622	5.8801957289431	4.92124588858559	4.24792751344359	5.86046625851717	5.57893871309339	5.95652136333312	5.59991284218713	5.20945336562895	5.29645740737124	2.65535182861255	5.65821148275179	2.63226821549951	5.02236781302845	5.12928301694497	5.04439411935845	5.46597446450407	4.7279204545632	4.85299758761332	5.71699089440494	4.16188768237689	5.5453506448223	5.20554891117303	5.36457243229586	5.19770815795585	2.65535182861255	5.27426166125705
AK057259	8.42877889133759	9.28355142317431	9.00982861736811	8.50342824659197	9.16666523894805	8.29001884693262	8.05853297020161	8.86542397831313	8.11165734626313	8.53838296003212	8.74281466986289	8.42961596420174	8.12463831417871	8.30469355747101	7.61985314739117	8.41953889151378	7.33449676839042	7.79766152585376	7.69348695749933	6.59245703726808	6.61911951145322	8.56262403909987	6.96231765494231	8.34651373316563	6.21140163741847	7.7714894695006	8.34385193344212	7.95594045128948	8.07414146275251	8.14720492494223
AK057554	1.48542682717024	1	3.76553474636298	1	0.485426827170242	0.765534746362977	0.584962500721156	4.16992500144231	1.0703893278914	2.67807190511264	3.32192809488736	1.53605290024021	4.27052894238072	3.39231742277876	3.08746284125034	4.96347412397489	0.584962500721156	1	1.76553474636298	4.02680005934372	1	2.26303440583379	1.58496250072116	1.67807190511264	3.79701297783614	0.584962500721156	3.27798474729977	3.41953889151378	4.33628338786443	3.8972404255748
AK057657	8.71699089440494	9.00618579994629	9.28978836605652	8.95942242009367	8.81089291189221	9.12876767668555	9.22496636500027	9.03534897975545	9.04220656012069	9.07654840656189	9.3271034862193	9.16188768237689	8.71630503984442	9.30720080914081	9.15076274435542	9.46250227259726	9.28146643600001	9.2053045315602	8.96347412397489	9.52962576354241	9.06689644313624	8.86851392389546	9.32418054661874	9.15583017155653	9.40726776424473	9.32777717058405	9.36916109134917	9.03397354344106	9.18883607303053	8.84423498775875
AK057978	3.18586654531133	4.56071495447448	4.46597446450407	3.08746284125034	4.80219321694183	5.71699089440494	5.04439411935845	6.34518344718767	5.39917109381982	5.97039353791468	5.29645740737124	5.93073733756289	6.19377174339668	6.16188768237689	4.80219321694183	6.24222139509837	6.0639343057541	4.49185309632967	5.78659636189081	5.12928301694497	4.57288966842058	5.29278174922785	5.72519581722666	1.76553474636298	4.88752527074159	6.05961485629722	6.78528898070402	5.20163386116965	3.44625622988956	5.15785216914174
AK074476	5.31469652565629	4.90689059560852	3.49825086752783	4.70597790168252	4.32912359629157	4.99548451887751	3.49825086752783	5.00898878322726	4.26303440583379	4.27052894238072	5.27798474729977	3.67807190511264	5.22881869049588	4.27798474729977	4.32912359629157	4.14567745519564	2	4.80219321694183	1.8073549220576	4.27052894238072	4.43295940727611	4.24792751344359	5.24031432933371	5.43962313755712	3.60880924267552	4.81762325751143	4.88752527074159	5.10013667128545	5.41616416473313	4.59693514238723
AK090844	6.06824086131282	7.16188768237689	7.11374216604919	6.77478705960117	7.18289089274548	6.71287086768991	6.54225804976692	7.23744899563932	6.35579154675365	7.61176256006487	7.27146302790437	7.64745842645492	6.65391987311942	8.00393948568806	7.49745269597724	7.19967234483636	6.84172158112846	7.35491051158679	6.94368695159709	7.20163386116965	6.10852445677817	7.56147889150101	7.3671963100259	7.83983364841731	7.38543103719352	7.0703893278914	7.32282949762889	6.74281466986289	7.49984588708321	7.01122725542325
AK091028	5.57288966842058	5.0746766862945	5.21334728173344	5.2364926183813	5.51727569320958	5.52042224852645	5.97039353791468	5.09592441999854	3.6667565918848	4.00898878322726	4.80219321694183	4.47897180503294	5.57288966842058	4.92124588858559	5.16992500144231	3	5.06177619758669	4.92124588858559	4.86294724802092	4.36457243229586	5.14567745519564	3.59693514238723	5.85798099512757	2.63226821549951	4.79181407116183	5.01346225980656	4.71699089440494	5.14974711950468	5.77082904603249	5.39574832817903
AK091729	5.71149490665009	4.71699089440494	4.99095486039699	4.29278174922785	5.21334728173344	5.01346225980656	4.28540221886225	2.94485844580754	4.88264304936184	2.26303440583379	4.60880924267552	5.04439411935845	4.78135971352466	5.03562390973072	3.77610398807316	2.13750352374994	5.46270675067016	5.08746284125034	4.53605290024021	2.20163386116965	2.23266075679027	4.73335434061383	5.28540221886225	4.66106547980695	5.12515513132229	4.58496250072116	5.52669484554198	3.63226821549951	4.79181407116183	5.02236781302845
AK093205	0.584962500721156	1.63226821549951	3.08746284125034	0.584962500721156	0.485426827170242	3.57288966842058	2.58496250072116	3.91647664443772	1.37851162325373	1.63226821549951	4.40599235967584	2.37851162325373	2.98185265328974	4.88264304936184	2.35049724708413	1.43295940727611	3.0703893278914	3.27798474729977	1.53605290024021	3.12101540096137	0.37851162325373	0.84799690655495	1.13750352374994	4.71149490665009	3.877744249949	0.485426827170242	0.678071905112638	1	1.13750352374994	1
AK093256	1.37851162325373	1.32192809488736	0.925999418556223	1.53605290024021	3.92599941855622	1.76553474636298	3.51096191927738	4.22496636500027	1.72246602447109	1.26303440583379	4.84297883178833	1.88752527074159	4.22496636500027	4.10433665981474	4.05311133645956	4.16992500144231	1.0703893278914	1.26303440583379	1.20163386116965	3.86789646399265	0.584962500721156	2.74416109557041	0.678071905112638	3.54843662469604	0.678071905112638	3.90689059560852	1.13750352374994	3.37851162325373	1.20163386116965	1.20163386116965
AK093301	2.63226821549951	1.53605290024021	4.34340782229781	4.02680005934372	1.67807190511264	4.37155886261196	3.36457243229586	3.51096191927738	4.02680005934372	2.82781902461732	2.0703893278914	3.91647664443772	4.60880924267552	4.70043971814109	1.0703893278914	2.10433665981474	4.41278152533848	2.0703893278914	3.65535182861255	5.35755200461808	3	4.44625622988956	4.37851162325373	5.08321336824898	1.67807190511264	3	3.53605290024021	3.64385618977472	2.35049724708413	3.84799690655495
AK093356	3.877744249949	4.64385618977472	4.76553474636298	4.64385618977472	5.85549144310187	3.52356195605701	4.72246602447109	5.50143914515887	4.47897180503294	5.22110372536788	4.64961545906341	4.36457243229586	4.63807383718072	5.09169983413681	4.39917109381982	5.93781516880342	4.92599941855622	5.10852445677817	5.12928301694497	5.25171909260596	4.5668151540109	3.43295940727611	5.52356195605701	5.5909612413426	2.90689059560852	4.78659636189081	4.33628338786443	5.4262647547021	4.8923910259134	3.26303440583379
AK093362	4.47897180503294	3.57288966842058	3.40599235967584	1.48542682717024	5.0746766862945	4.33628338786443	3	4.0703893278914	2.32192809488736	2.26303440583379	3.53605290024021	4.98641093525204	5.02236781302845	5.11270013274936	2.20163386116965	3.51096191927738	2.60880924267552	3.23266075679027	2	1.88752527074159	1.0703893278914	3.81762325751143	4.91169158187234	3.72246602447109	5.0703893278914	2.8073549220576	4.27052894238072	4.64961545906341	4.62058641045188	4.59693514238723
AK093370	3.30742852519225	4.10433665981474	4.84297883178833	4.27052894238072	4.30012372456901	4.84297883178833	4.64385618977472	4.41953889151378	4.59693514238723	4.55458885167764	5.52042224852645	1.67807190511264	5.73876783680019	5.51096191927738	4.21723071622067	4.90689059560852	4.17791779219584	2.53605290024021	5.0574502721839	2.4594316186373	4.14567745519564	5.61470984411521	2.56071495447448	5.11270013274936	2.10433665981474	3.95419631038688	3.32192809488736	5.45285896471381	3.97269265400426	5.21723071622067
AK094644	4.79181407116183	3.79701297783614	3.75488750216347	1.63226821549951	3.85798099512757	4.19377174339668	3.01792190799726	3.52356195605701	4.30742852519225	4.30012372456901	4.24031432933371	1	5.03562390973072	4.48542682717024	4.56071495447448	4.57288966842058	5.19377174339668	3.05311133645956	4.14567745519564	1.20163386116965	3.0703893278914	2.78659636189081	4.49825086752783	5.66391384211598	4.44625622988956	3.35049724708413	4.5668151540109	2.32192809488736	4.77610398807316	4.55458885167764
AK094733	5.59395128394841	2.35049724708413	2.10433665981474	4.49185309632967	5.15380533607904	1.76553474636298	4.44625622988956	4.65535182861255	2.03562390973072	4.50462039240355	5.456149034648	4.63807383718072	4.90689059560852	4.50462039240355	3.93545974780529	4.8923910259134	1.96347412397489	3.30742852519225	4.38543103719352	4.98641093525204	3.12101540096137	3.51096191927738	3.59693514238723	4.33628338786443	4.38543103719352	3.13750352374994	2.60880924267552	4.70043971814109	4.77610398807316	3.97269265400426
AK096159	2	2.92599941855622	1.13750352374994	1.92599941855622	3.33628338786443	3.76553474636298	3.91647664443772	3.52356195605701	2.37851162325373	1.76553474636298	3.82781902461732	1.37851162325373	4.86294724802092	1.8073549220576	3.0703893278914	4.53605290024021	3.23266075679027	1.43295940727611	3.78659636189081	4.62058641045188	1.26303440583379	4.27052894238072	2.98185265328974	4.34340782229781	4.07895134139482	3.23266075679027	2.40599235967584	4.30742852519225	2.43295940727611	2.76553474636298
AK096335	5.14974711950468	1.72246602447109	2.43295940727611	2	2.35049724708413	2.88752527074159	1.72246602447109	3.03562390973072	1.63226821549951	1.26303440583379	1.13750352374994	1.20163386116965	2.53605290024021	1.0703893278914	4.19377174339668	4.06177619758669	2.96347412397489	0.925999418556223	1.53605290024021	3.76553474636298	2.35049724708413	2.96347412397489	3.93545974780529	2.58496250072116	3.63226821549951	1.37851162325373	2.10433665981474	2.72246602447109	2.82781902461732	2.84799690655495
AK096592	6.52669484554198	2.92599941855622	5.92599941855622	5.19377174339668	5.09169983413681	5.94251450533924	4.37155886261196	5.03562390973072	3.03562390973072	5.55458885167764	5.19377174339668	6.2460279805281	5.43962313755712	6.92005505480697	4.73335434061383	6.48542682717024	4.69488019279919	2.23266075679027	5.36806987653208	5.40258575823259	2.48542682717024	5.90689059560852	5.64673869830785	3.98185265328974	5.76022094646651	5.51412226017071	5.33628338786443	6.48864353985378	5.85798099512757	4.43962313755712
AK096803	5.68650052718322	5.35755200461808	6.22496636500027	6.1106138055009	6.61618123133188	5.69766263347052	4.51096191927738	5.63517394667492	5.09592441999854	6.17990909001493	2.8073549220576	6.41953889151378	4.8073549220576	4.17791779219584	6.09381367340273	4.70597790168252	4.84297883178833	5.56985560833095	5.24412594328373	5.762880292917	3.12101540096137	3.58496250072116	5.24031432933371	5.65248649491816	6.03121873061072	4.95419631038687	4.12928301694497	4.35049724708413	5.9518675043269	5.29645740737124
AK097119	1.32192809488736	0.84799690655495	1.67807190511264	1.13750352374994	2.10433665981474	3.26303440583379	0.84799690655495	1.67807190511264	1.84799690655495	3.01792190799726	2.16992500144231	2.65535182861255	4.36457243229586	4.62058641045188	4.71149490665009	1.96347412397489	3.99095486039699	3.32192809488736	2.56071495447448	1.88752527074159	1.0703893278914	0.84799690655495	2.32192809488736	4.00898878322726	3.877744249949	3.59693514238723	1.96347412397489	1.20163386116965	2.63226821549951	1.13750352374994
AK097242	4.00898878322726	1.96347412397489	3.68929916053589	0.925999418556223	4.09592441999854	3.49825086752783	1	4.67807190511264	3.35049724708413	4.5668151540109	3.16992500144231	2.32192809488736	4.05311133645956	4.15380533607904	1.20163386116965	3.83794324189103	1.26303440583379	2.53605290024021	1.43295940727611	3.54843662469604	3.6667565918848	2.70043971814109	2.20163386116965	4.41278152533848	2.13750352374994	3.54843662469604	4.04439411935845	4.09592441999854	3.67807190511264	1.20163386116965
AK097370	3.12101540096137	1.48542682717024	3.59693514238723	1.88752527074159	1.92599941855622	1.48542682717024	1.26303440583379	2.96347412397489	2.40599235967584	1.43295940727611	2.0703893278914	1.48542682717024	4.51096191927738	2.0703893278914	1.53605290024021	3.52356195605701	1.32192809488736	1.84799690655495	0.925999418556223	2.92599941855622	2.48542682717024	3.59693514238723	2.26303440583379	2.67807190511264	2.53605290024021	2.10433665981474	2.37851162325373	1.43295940727611	2	2.26303440583379
AK097453	4.96347412397489	1.92599941855622	4.31469652565629	5.55765515472542	4.78135971352466	4.40599235967584	1.20163386116965	4.93545974780529	4.95419631038687	4.64961545906341	5.63226821549951	5.83541884047548	6.09169983413681	4.93073733756289	5.68929916053589	5.10013667128545	4.8073549220576	5.63517394667492	5.01346225980656	5.56376827845203	4.29278174922785	5.24031432933371	3.90689059560852	4.96347412397489	5.58796498888268	5.09592441999854	4.91647664443772	5.40258575823259	1.76553474636298	5.32553033156756
AK097836	2.29278174922785	4.31469652565629	1.43295940727611	1.84799690655495	4.01792190799726	3.85798099512757	2.13750352374994	2.10433665981474	1.26303440583379	1.37851162325373	4.41953889151378	2	3.49825086752783	4.41953889151378	2.86789646399265	3.62058641045188	2.0703893278914	0.925999418556223	4.52356195605701	2.35049724708413	2.72246602447109	1.53605290024021	2.86789646399265	4.77610398807316	1.0703893278914	3.37851162325373	3.52356195605701	5.55458885167764	1.37851162325373	2.13750352374994
AK098263	0.84799690655495	0.925999418556223	4.11270013274936	0.485426827170242	1.58496250072116	2.0703893278914	1.76553474636298	0.584962500721156	3.60880924267552	0.84799690655495	3.72246602447109	3.44625622988956	2.40599235967584	4.35049724708413	0.263034405833794	1.43295940727611	1.13750352374994	1.20163386116965	0.678071905112638	0.925999418556223	0.765534746362977	3.72246602447109	2.58496250072116	3.84799690655495	0.485426827170242	4.05311133645956	0.584962500721156	3.96347412397489	4.35755200461808	2.40599235967584
AK1	10.4727923624152	8.79992915072529	8.85798099512757	11.5633392950387	11.3231110705246	10.1143930548673	9.21626083716506	9.56090597665826	9.43920755494128	10.6925283271551	8.89208739652348	8.84077792359505	10.0793514417092	9.37569110419135	9.95521398214633	9.67295564708347	8.09697863637054	9.82368568062603	9.45676508833648	8.50620838930674	8.4093909361377	9.39274673242064	7.87159726561385	9.28401434473801	8.47045552004783	9.07734982962161	10.1472049249422	8.90959311598834	9.1357092861044	9.30856656661821
AK123826	6.50303064564116	6.17791779219584	5.50143914515887	5.25927248703759	6.10433665981474	4.90207357931074	5.877744249949	6.00898878322726	5.96578428466209	5.69766263347052	5.71149490665009	4.80219321694183	5.74416109557041	5.54225804976692	5.41953889151378	5.65821148275179	5.38887833881199	5.11270013274936	5.39917109381982	5.17392693199981	5.81249822533356	4.75488750216347	5.61765111942733	6.01346225980656	6.12308675098106	5.09592441999854	5.40258575823259	5.55458885167764	4.28540221886225	5.56376827845203
AK125860	2.40599235967584	4.01792190799726	2.0703893278914	2.56071495447448	4.82273014794452	4.21723071622067	4.09592441999854	2.82781902461732	3.94485844580754	3.86789646399265	5.25171909260596	4.16188768237689	3.86789646399265	3.32192809488736	4.53605290024021	4.20163386116965	4.24031432933371	2.13750352374994	3.95419631038688	2.48542682717024	4.27798474729977	1.13750352374994	2.29278174922785	5.0746766862945	4.97269265400426	2.37851162325373	1.67807190511264	3.97269265400426	4.40599235967584	3.98185265328974
AK126278	5.56376827845203	5.68929916053589	5.21723071622067	5.47897180503294	4.59693514238723	5.77082904603249	5.67525138605026	4.4594316186373	3	5.52042224852645	4.76553474636298	1.53605290024021	5.5909612413426	6.23266075679027	5.53915881110803	5.27052894238072	5.4262647547021	3.76553474636298	5.07895134139482	5.44956137461324	4.6724253419715	5.63517394667492	5.0574502721839	5.18982455888002	5.38543103719352	5.65821148275179	5.25550073314839	5.43629511983936	3.83794324189103	4.41278152533848
AK128734	4.54225804976692	3.97269265400426	4.38543103719352	2.96347412397489	4.41953889151378	4.92124588858559	4.41278152533848	4.5909612413426	4.01792190799726	4.00898878322726	5.82527683005487	5.20945336562895	4.92124588858559	6.11894107272351	5.70597790168252	5.39917109381982	4.98185265328974	4.74416109557041	4.24031432933371	4.93545974780529	4.57288966842058	4.61470984411521	4.84297883178833	4.72246602447109	4.39231742277876	5.16992500144231	5.61470984411521	3.58496250072116	5.20554891117303	2.76553474636298
AK130486	3.52356195605701	4.60880924267552	3.72246602447109	3.64385618977472	5.85549144310187	4.84799690655495	5.88508622529017	3.54843662469604	3.26303440583379	4.92124588858559	3.48542682717024	3.58496250072116	4.24792751344359	6.12928301694497	5.53605290024021	3.81762325751143	4.91169158187234	3.62058641045188	3.05311133645956	4.44625622988956	3.93545974780529	4.57288966842058	4.41278152533848	3.36457243229586	3.4594316186373	4.36457243229586	4.21723071622067	4.5668151540109	3.71149490665009	3.82781902461732
AK131021	5.4757334309664	5.59693514238723	4.92124588858559	5.762880292917	4.98185265328974	5.30742852519225	4.877744249949	4.35049724708413	4.72246602447109	5.16992500144231	5	3.36457243229586	4.59693514238723	6.02901108665907	5.34695688937888	4.81249822533356	3.64385618977472	4.05311133645956	4.86294724802092	5.33628338786443	5.17392693199981	5.42961596420174	5.24792751344359	6.10433665981474	5.14974711950468	3.85798099512757	5.37155886261196	5.0703893278914	2.10433665981474	5.2364926183813
AK2	7.4708621994137	7.4093909361377	7.62131930101419	8.32057493389316	8.16741814583174	8.11009175192513	7.94895120044142	7.11165734626313	7.37503943134692	7.44625622988956	7.33806779754262	7.38973887867698	7.45532722030456	7.09381367340273	7.38887833881199	6.66249036391378	7.4068427546553	7.13237119873254	6.79960542245267	7.74011804283313	7.37330019660839	7.4708621994137	7.43295940727611	7.25738784269265	7.53216108498321	7.30469355747101	6.82273014794452	6.55458885167764	7.02347715183043	7.07895134139482
AK291611	5.16591193893569	5.1168637576909	5.08321336824898	5.62058641045188	4.73335434061383	2	3.30742852519225	5.52669484554198	2.72246602447109	2.98185265328974	3.10433665981474	5.2364926183813	2.60880924267552	4.22496636500027	5.84799690655495	4.71699089440494	5	2.26303440583379	3.62058641045188	2.63226821549951	3.44625622988956	2.03562390973072	4.86294724802092	5.65248649491816	3.08746284125034	4.00898878322726	4.25550073314839	4.52356195605701	2.67807190511264	4.52356195605701
AK3	9.87205919903182	9.08613622502731	8.80025280637239	9.60418254689794	9.876516946565	10.4351493383669	9.24245960116527	8.88874324889826	8.58871463558226	8.816023639828	9.16666523894805	9.23768799092536	9.30149619498255	8.58383495471543	8.76983784362944	8.88172579064223	8.16591193893569	8.96751448080097	9.31265609860634	8.22013644739608	9.17267752078386	8.8999610665839	9.01903466936434	9.42668408184962	9.22544846861074	9.16716722052614	9.02541644454419	8.68439798363757	9.22641219278879	9.12412131182919
AK311120	2.72246602447109	3.56071495447448	3.16992500144231	1.63226821549951	1.84799690655495	4.51096191927738	2.23266075679027	2.43295940727611	1.96347412397489	1.0703893278914	1.76553474636298	1.13750352374994	4.78659636189081	2.0703893278914	1.63226821549951	1.72246602447109	1.92599941855622	1.37851162325373	1.43295940727611	3.21723071622067	1.48542682717024	2.03562390973072	4.06177619758669	1.0703893278914	4.51727569320958	3.96347412397489	2.10433665981474	2.16992500144231	1.76553474636298	1
AK4	7.32553033156756	7.02125762056052	7.59395128394841	6.37330019660839	6.28725064325462	5.99095486039699	6.08108392868763	7.6006563078263	8.10852445677817	7.35491051158679	6.82017896241519	6.4643415327611	6.58646452588639	6.5453506448223	7.19475685442225	6.91647664443772	6.97269265400426	7.43796008833447	7.60288440871842	6.53449743373817	7.2336196767597	7.56985560833095	6.76420813013995	7.07146236255662	5.85049941375812	6.9692426044345	6.96000193206808	6.29094040240368	6.86666075081999	6.92243574023315
AK5	2.51096191927738	2.67807190511264	2.29278174922785	4.84297883178833	4.71149490665009	1.8073549220576	4.61470984411521	1.88752527074159	2.29278174922785	3.96347412397489	5.21334728173344	1.58496250072116	2.4594316186373	4.35049724708413	4.71149490665009	4.877744249949	2.63226821549951	3.8972404255748	4.27798474729977	3.18586654531133	5.2667865406949	4.69488019279919	3.20163386116965	2.37851162325373	3.10433665981474	3.44625622988956	5.47897180503294	4.17791779219584	2.65535182861255	4.30012372456901
AK6	9.39810235161161	9.28909670241999	9.5909612413426	9.394677046448	9.231701199029	9.68334556167657	9.81008958482602	9.41869594960205	9.8171435584078	9.26936048435873	9.17317741512042	9.31469652565629	9.24626555896271	9.28193002695544	9.36282052553426	9.39574832817903	9.74617838097141	9.70839418775667	9.79409089843773	9.71921767258897	9.74986942739684	9.70908381255034	9.12075627297847	9.42479614913847	9.34362989495905	9.1048607997082	9.53624721568813	9.23385930719641	9.212131561563	9.35049724708413
AK7	5.03121873061072	4.63226821549951	3.40599235967584	6.10013667128545	5.5668151540109	2.29278174922785	5.25171909260596	4.98641093525204	6.29462074889163	6.49185309632967	5.53294028837287	6.0703893278914	6.61618123133188	5.09592441999854	5.41616416473313	4.80219321694183	4.16992500144231	6.02458563827827	6.20750245925879	4.62058641045188	5.65535182861255	4.90207357931074	4.70597790168252	5.36457243229586	5.03562390973072	5.0574502721839	5.38543103719352	5.84549005094437	5.18586654531133	4.4594316186373
AK8	5.2364926183813	5.96809075204526	5.75221336786514	6.44294349584873	6.07895134139482	5.0703893278914	4.86294724802092	6.03782146543497	5.28540221886225	5.52042224852645	7.14159627838382	5.92837032301897	6.91886323727459	5.72246602447109	5.99322146736894	6.54997714277182	6.09381367340273	5.2667865406949	5.80477637795583	4.11270013274936	5.56985560833095	5.30742852519225	5.89965902637744	6.34518344718767	5.20163386116965	5.78920757534734	4.66106547980695	5.64385618977472	6.13955135239879	5.78659636189081
AK9	3.39231742277876	5.72246602447109	5.35049724708413	4.96347412397489	3.08746284125034	5.83289001416474	4.32192809488736	4.60880924267552	5.18189764310839	5.38543103719352	3.4594316186373	4.77082904603249	5.79441586635011	5.18982455888002	4.31469652565629	5.16591193893569	4.22496636500027	5.54843662469604	4.77610398807316	2.94485844580754	6.16791986555194	4.63807383718072	4.73335434061383	4.28540221886225	5.51727569320958	5.2364926183813	3.13750352374994	5.79441586635011	3.26303440583379	4.64385618977472
AKAP1	10.5413870616225	10.3052637701344	10.3257551729988	10.6572291158532	10.5297233583364	10.7530495674138	9.98128185405741	9.79879578382045	9.93855044991657	10.1028942924644	9.14363830992204	9.47634118006233	9.92050173267035	10.0400156788479	8.99038765180274	10.0757465380609	8.92184093707449	9.22809716257842	9.4761386254757	8.54689445988764	9.38586240064146	10.5947911180893	8.85611423397746	9.25550073314839	8.47816289273763	9.55995061271308	9.8838651545098	9.877744249949	9.56338696616201	9.3454052467178
AKAP10	5.89481776330794	6.25361115194717	5.21723071622067	6.48058827023386	6.49024921062709	6.20554891117303	5.91886323727459	5.4594316186373	5.68088692071969	5.43629511983936	6.43962313755712	5.45285896471381	6.07681559705083	5.91169158187234	5.52356195605701	5.97498811199193	6.55765515472542	6.18784690943957	5.59991284218713	5.99774402605963	5.89481776330794	5.99774402605963	5.77873424411784	5.68369645430652	7.10013667128545	6.34163000932991	6.04220656012069	5.50462039240355	5.81762325751143	6.28909670241999
AKAP11	8.52473758701238	9.05229633123637	9.4197495500585	8.31560245663795	8.64781815592715	8.75187875229113	8.78724960846791	8.71561885907482	8.65892551149237	8.60473853445992	8.56795607541547	8.84203599652491	8.60139939053183	8.59581691855585	8.73199778664374	8.6875506510007	8.85143673596167	8.60214209069798	8.70355756192103	9.13622215317019	8.43837603039902	8.83035674741922	9.08984768068916	8.61323695471633	9.33293165932003	8.88417051910844	8.78790255939143	8.99604972751976	8.6582114827518	9.11945993445933
AKAP12	3.94485844580754	3.30742852519225	1.53605290024021	4.51096191927738	4.8923910259134	4.03562390973072	3.15380533607904	1.92599941855622	2.48542682717024	2.72246602447109	2.13750352374994	3.95419631038688	3.72246602447109	3.73335434061383	2.43295940727611	3.21723071622067	4.14567745519564	1	2.72246602447109	2.74416109557041	2.40599235967584	1.48542682717024	4.7279204545632	3.0703893278914	2.51096191927738	1.88752527074159	4.16992500144231	2.82781902461732	5.18189764310839	3.16992500144231
AKAP13	7.22881869049588	6.37851162325373	6.76553474636298	6.86170728658586	6.81762325751143	7.04001567884788	7.11270013274936	7.80283944093511	6.86170728658586	6.96578428466209	6.94719858426206	7.04439411935845	6.7279204545632	7.82273014794452	7.21916852046216	7.53294028837287	7.44542875923832	7.08321336824898	6.78920757534734	7.67948009950545	6.5909612413426	7.54148386405428	7.10223819393074	6.74011804283313	7.43629511983936	7.00786824333334	7.34074028063018	7.41278152533848	7.13955135239879	6.73063995591679
AKAP14	1	1.84799690655495	1.26303440583379	0.678071905112638	2.53605290024021	1.72246602447109	2.13750352374994	1.32192809488736	4.83289001416474	4.36457243229586	0.765534746362977	3.94485844580754	6.12722055048807	4.24031432933371	1.88752527074159	1.88752527074159	1.63226821549951	3.15380533607904	0.678071905112638	4.47897180503294	1.53605290024021	1.43295940727611	3.27798474729977	1.37851162325373	1.96347412397489	2.0703893278914	2.65535182861255	0.485426827170242	1.88752527074159	1.37851162325373
AKAP17A	8.64565843240871	8.73538678289534	8.6875506510007	8.36150519794804	8.16691625156997	8.32237886665822	9.24982454861618	9.17841587438304	8.90327934205614	9.47187839656841	9.13262824907458	9.14923903883703	9.08001802908917	8.86758763491283	9.06958402781975	9.07975143109509	9.19623326086959	9.53780079779103	9.32530545508968	9.40981519582048	8.76917666348914	9.13955135239879	9.37395265537019	9.0047822634596	9.12437983616298	9.03699777426735	9.39917109381982	9.2460279805281	8.99095486039699	9.19869058566892
AKAP2	5.54843662469604	4.07895134139482	4.45285896471381	2.43295940727611	4.8073549220576	1.58496250072116	2.98185265328974	3.64385618977472	2.13750352374994	4.87282875953489	4.50462039240355	4.17791779219584	2.16992500144231	4.43962313755712	2.48542682717024	3.74416109557041	2	3.54843662469604	1.72246602447109	2.03562390973072	4.16992500144231	1.8073549220576	1.63226821549951	4.99095486039699	4.09592441999854	5.16992500144231	3.75488750216347	1.76553474636298	1.53605290024021	4.60288440871842
AKAP3	3.75488750216347	2.65535182861255	2.63226821549951	2.98185265328974	3.54843662469604	1.72246602447109	1.63226821549951	3.13750352374994	2.37851162325373	2.65535182861255	3.59693514238723	3.05311133645956	2.98185265328974	3.10433665981474	2.96347412397489	1.32192809488736	1.96347412397489	1.13750352374994	1.32192809488736	2.23266075679027	2.13750352374994	2.0703893278914	1.72246602447109	2.98185265328974	3.40599235967584	2.53605290024021	2.90689059560852	1.8073549220576	3.21723071622067	1.92599941855622
AKAP4	2.78659636189081	4.28540221886225	3.60880924267552	2.51096191927738	2.26303440583379	2	1.58496250072116	2.48542682717024	5.1333991254172	3.71149490665009	2.26303440583379	3.30742852519225	2.96347412397489	2.74416109557041	4.877744249949	3.91647664443772	2.90689059560852	3.27798474729977	3.0703893278914	4.05311133645956	1.72246602447109	1.48542682717024	4.27798474729977	4.15380533607904	3.08746284125034	1.96347412397489	1.84799690655495	2.53605290024021	3.23266075679027	2.13750352374994
AKAP5	2.82781902461732	4.79181407116183	4.26303440583379	2.53605290024021	5.25927248703759	4.75488750216347	4.4594316186373	4.88264304936184	3.40599235967584	2.90689059560852	3.56071495447448	4.37155886261196	3.27798474729977	4.77610398807316	1.76553474636298	5.0574502721839	3.26303440583379	4.55458885167764	1.84799690655495	4.49825086752783	3.39231742277876	5.48864353985378	4.62058641045188	2.74416109557041	4.21723071622067	5.66959375118833	2.16992500144231	5.6409679104499	5.12515513132229	4.68929916053589
AKAP6	5.60288440871842	4.85798099512757	5.82273014794452	5.34340782229781	3	4.90689059560852	5.02236781302845	5.22881869049588	5.55765515472542	5.2364926183813	5.73876783680019	5.62351574149055	5.24031432933371	5.69209237542757	5.01346225980656	5.05311133645956	4.97269265400426	4.96809075204526	4.60288440871842	4.10433665981474	2.23266075679027	3.90689059560852	3.08746284125034	5.62058641045188	4.94485844580754	4.82273014794452	5.09592441999854	4.63226821549951	5.46923479366766	4.68369645430652
AKAP7	9.3110671022556	10.6257088430645	10.1641527077646	8.58270652678079	8.85393328867793	8.36937923530375	9.21115824728025	7.67171796512923	8.50581155391959	8.17192735435346	8.13031314554346	8.14465824283188	8.00954872697226	8.30924896081662	6.94836723158468	8.05093696522523	7.85549144310187	7.93428059364002	9.01066796290185	7.78463484555752	8.85735900975864	7.99717948093762	7.29920801838728	6.97842446544086	7.39403389536778	8.30058135979597	8.05528243550119	8.3544697921574	8.84454885592944	7.8814199080924
AKAP8	6.52042224852645	7.13852780142227	7.01569380710515	6.79311555527435	6.98071082890019	7.3110671022556	7.36632221424582	7.17092652528738	7.35579154675365	6.78004757606187	7.34429590791582	7.3264294871223	7.46352437327118	7.78790255939143	7.5668151540109	7.82781902461732	7.56909609526214	7.34784279363816	7.11270013274936	7.84046323386954	6.75622271284729	7.51412226017071	7.47654370621426	8.04001567884788	7.32463061526719	7.03342300153745	7.36894291440495	7.51648798090997	6.85174904141606	7.33002051583608
AKAP8L	3.95419631038688	3.40599235967584	5.73335434061383	4.76022094646651	3.77610398807316	4.24792751344359	2.65535182861255	3.10433665981474	5.65821148275179	4.08746284125034	3.49825086752783	4.16992500144231	2.98185265328974	3.13750352374994	2.96347412397489	2.03562390973072	2.43295940727611	5.78659636189081	4.86294724802092	4.27798474729977	2.84799690655495	3.47248777146274	3.40599235967584	5.28169825009883	3.20163386116965	4.64961545906341	3.59693514238723	2.63226821549951	3.77610398807316	5.13750352374993
AKAP9	4.34340782229781	2.20163386116965	4.81249822533356	4.88264304936184	1.32192809488736	2.26303440583379	3.41953889151378	2.32192809488736	2	2.10433665981474	4.33628338786443	3.21723071622067	4.83289001416474	0.925999418556223	4.31469652565629	1.67807190511264	3.03562390973072	1.58496250072116	1.43295940727611	3.48542682717024	0.584962500721156	1.20163386116965	3.74416109557041	1.43295940727611	2.0703893278914	1.58496250072116	3.6667565918848	1.13750352374994	0.584962500721156	1.8073549220576
AKIP1	7.21431912080077	6.83920378809694	7.06608919045777	6.00225245173138	7.25833047261243	7	7.05419729438881	7.00337736020232	7.5461227588578	7.63081315229913	6.73741636593706	7.59618975614441	6.5894638929561	6.94719858426206	7.22496636500027	7.0948694327187	7.48139582415413	6.57591736111815	7.19377174339668	7.06931549454008	7.38715571766298	6.992088609014	7.01903466936434	7.00337736020232	7.27798474729977	7.00674683244058	7.42961596420174	7.03672310600552	6.96116025813664	7.05311133645956
AKIRIN1	7.97384083953315	8.39059890555246	8.38154295118458	8.47937609116166	7.91826695909256	8.32057493389316	8.40429006444484	8.20603754624659	8.63226821549951	8.8382584817133	8.35049724708413	8.51175265376738	7.98413359454098	8.85580287214591	8.43796008833447	8.59395128394841	8.66284636515948	9.02264522770884	8.47816289273763	8.83794324189103	8.30651744524982	8.64385618977473	8.20163386116965	8.71527564626461	8.06770324437316	8.55918586578773	8.91408609701272	8.90779199835005	8.50223511485679	8.31379002544369
AKIRIN2	4.95884267524324	5.32192809488736	5.56071495447448	5.77346892790519	5.58195375084882	5.42961596420174	5.61470984411521	5.85549144310187	5.88508622529017	6.02680005934372	6.93191939010004	6.09381367340273	5.20945336562895	4.64961545906341	5.57288966842058	5.92837032301897	6.29645740737124	6.43629511983936	5.22110372536788	6.11478344724985	6.09592441999854	6.57893871309339	6.20750245925879	6.12722055048807	6.41447383643093	6.15583017155653	4.93073733756289	6.77873424411784	6.32192809488736	6.92243574023315
AKNA	1.58496250072116	1.20163386116965	1.20163386116965	1.37851162325373	1.48542682717024	1.67807190511264	1.0703893278914	3.33628338786443	4.12101540096137	1.26303440583379	2.4594316186373	1.13750352374994	3.10433665981474	1.32192809488736	1.20163386116965	3.84799690655495	1.53605290024021	1.0703893278914	3.0703893278914	1.67807190511264	1.88752527074159	1.63226821549951	2.37851162325373	1.72246602447109	1.13750352374994	3.94485844580754	1.26303440583379	1.13750352374994	1.8073549220576	2.48542682717024
AKNAD1	5.15785216914174	4.33628338786443	1.88752527074159	1.88752527074159	4.60288440871842	3.96347412397489	4.17791779219584	0.925999418556223	5.28909670241999	3.75488750216347	5.57591736111815	3.68929916053589	2.96347412397489	5.09592441999854	4.78659636189081	3.77610398807316	4.25550073314839	1.76553474636298	3.64385618977472	4.90689059560852	1.72246602447109	4.92599941855622	3.75488750216347	3.15380533607904	3.68929916053589	3.93545974780529	5.10433665981474	4.36457243229586	3.72246602447109	3.81762325751143
AKR1A1	10.4457391163528	10.4864328205454	10.3840282145742	10.2432930128069	10.2687759002748	10.3401839214235	10.8933015308606	10.9742711736276	11.1477137223522	11.1224397735089	10.7436563331741	10.5945112276934	10.7586396370246	10.3812184705353	10.5651020783603	10.4067364826917	10.9165512852552	10.9210970881068	11.2134687974245	10.7441610955704	10.6815019738845	10.8964837805473	10.3868324970856	10.7933594528897	10.4563544151083	10.5310889926893	10.7109785827409	10.6861503159809	10.6095481389994	10.5918962955207
AKR1B1	7.79116288855502	6.75755668893945	7.26209484537018	6.66249036391378	7.54148386405428	6.90086680798075	7.71836162613835	8.78103179102276	7.61397358738023	7.00225245173138	8.73301532168596	8.0503928599799	8.77643303244473	8.30286736097287	8.78332568481352	8.04494049127973	9.40343816300828	9.104074518442	8.46597446450407	9.64673869830785	8.29691620687929	7.61911951145322	9.84815344049325	9.14618679149074	11.6395668186818	9.2278565730605	8.77280941016073	8.72689931847653	8.19721669311005	9.01625115501275
AKR1B10	12.121371625959	11.008638707993	10.8668925276766	13.4641245199112	12.7545743833254	12.9862153674152	11.7352598391031	11.4865836590673	11.9350545222565	11.5984247605277	11.0782175358418	11.5877775163282	11.4331159412144	10.211279947482	10.7649545018617	11.5042727849572	10.9619560681736	12.0300463403985	13.0326484463622	9.8726748802706	10.4185905472246	11.1628318751553	9.70373057805614	11.3179778224071	9.86866824758828	11.8624823873625	11.361505197948	11.1175132400054	9.63680585225558	10.605849867195
AKR1C1	5.49825086752783	6.16188768237689	2.8073549220576	5.5077946401987	4	5.4262647547021	5.44956137461324	4.30012372456901	5.24031432933371	6.71561885907482	4.14567745519564	4.74416109557041	5.49825086752783	4.47248777146274	3.20163386116965	4.98185265328974	4.80219321694183	1.96347412397489	5.3327079336406	4.57288966842058	4.27052894238072	4.26303440583379	4.41953889151378	5.12515513132229	4.83289001416474	5.32192809488736	5.64385618977472	4.73335434061383	4.41953889151378	4.51096191927738
AKR1C2	9.6585685412961	9.86341195894164	8.00056344271011	9.89147994597097	8.49105137636412	9.3391819338563	9.2588015567116	8.2336196767597	10.1899480720037	11.0525680508042	7.19179950106508	9.39038394689291	8.72553667843106	8.65928239338433	8.46311561989236	9.17067620949932	9.2576235579192	8.83162393682075	11.27908819142	8.02181282358484	8.07199858075306	9.148222340387	8.49505552836802	9.79262763631105	9.58815243707899	9.61286849729104	10.0211187864132	9.32867492732795	8.3019533951261	7.78332568481352
AKR1C3	12.6960764303605	11.4762905440817	11.178415874383	12.8491313929994	11.7978641373337	13.0223157918367	12.0764147927585	11.6420065515759	12.6867412480801	12.7761656896096	10.7354714058851	11.9624261133033	11.8317426787822	11.3047505888801	11.7366133306946	11.1907506496624	11.8163837084747	11.5183089133359	13.1420113000291	10.4297205641685	11.35766196194	11.816023639828	10.4394153612133	11.6032554245468	9.57893871309339	11.7597217728126	12.1026646919163	11.9626430055674	11.2708792953288	10.5103685838625
AKR1C4	4.87282875953489	3.86789646399265	3.98185265328974	3.93545974780529	2.32192809488736	4	2.13750352374994	3.37851162325373	4.69488019279919	5.48220292629596	2.74416109557041	5.10852445677817	4.01792190799726	3.95419631038688	5.44294349584873	4.77082904603249	3.12101540096137	0.925999418556223	5.59693514238723	4.33628338786443	4.05311133645956	2.74416109557041	3.94485844580754	4.72246602447109	4.0703893278914	3.76553474636298	4.78659636189081	4.49185309632967	5.24031432933371	4.06177619758669
AKR1C6P	5.53915881110803	5.82017896241519	5.22110372536788	5.66106547980695	6.02014657311178	5.22496636500027	4.80219321694183	5.0746766862945	5.51096191927738	5.44956137461324	3.32192809488736	6.27052894238072	6.37503943134692	5.62643913669732	4.54843662469604	4.91647664443772	5.61176256006487	3.37851162325373	4.41278152533848	2.88752527074159	4.81762325751143	2.90689059560852	5.74146698640115	4.67807190511264	4.47248777146274	6.22303633790187	4.99095486039699	2.76553474636298	6.14159627838382	5.69766263347052
AKR1D1	3.79701297783614	1	2.48542682717024	1	2.48542682717024	4.38543103719352	4.09592441999854	4.5298209465287	0.84799690655495	4.22496636500027	4.32192809488736	2.16992500144231	2.74416109557041	5.15785216914174	4.54225804976692	4.11270013274936	4.22496636500027	3.97269265400426	3.44625622988956	4.37155886261196	3.39231742277876	4.25550073314839	4.05311133645956	1.13750352374994	3.03562390973072	3.57288966842058	3.08746284125034	4.37851162325373	4.83794324189103	3.01792190799726
AKR1E2	2.26303440583379	1.67807190511264	1.32192809488736	2.51096191927738	1.37851162325373	2.13750352374994	2	1.67807190511264	4.0703893278914	2.60880924267552	2.98185265328974	1.67807190511264	3.96347412397489	2.29278174922785	1.76553474636298	1.37851162325373	2.4594316186373	3.05311133645956	1.92599941855622	1.72246602447109	1.67807190511264	3.92599941855622	2.32192809488736	1.43295940727611	4.91169158187234	1.37851162325373	1.53605290024021	2.48542682717024	1.72246602447109	4.11270013274936
AKR7A2	9.66444728454797	9.61102479730735	9.22496636500027	9.51510844862998	9.68737568343747	9.06042573877715	9.51589691430933	9.45450493755737	9.1520312708074	9.27262978497637	8.8376279331714	9.32508054355428	9.45450493755737	8.82145511910246	8.86263735755879	8.96202839277775	8.82972273508606	9.53001610311214	9.10904707770071	9.00309621530405	9.00674683244059	9.31763872379447	8.63117705570398	8.90628934740607	8.73301532168596	8.84830995744929	8.51727569320958	8.74584236256046	8.82209277437953	9.140829770773
AKR7A3	10.1394234482327	9.81794296832513	9.05582470013486	10.0738737765024	10.3274403677248	9.45141719640391	9.52218917470063	9.78185145756426	9.46780930617978	9.76238203871039	8.77807712953536	9.54187100884149	9.07307041961431	8.61728378777904	9.30856656661821	8.651410525913	8.33851355532181	9.54477128799467	9.95506864440976	7.8648051942415	8.76453989857671	9.79522796602868	8.53799487797439	9.18834157601082	7.76354436429392	8.71183901995903	9.36216301164173	7.5668151540109	8.29047969825131	8.74785730009594
AKT1	8.51175265376738	8.2465030982801	8.75922242638451	8.56757586852411	8.49625461006128	8.01903466936434	8.28678875913321	8.38284014447524	8.36675932833517	8.94192792470872	8.29553937040683	8.69835740595729	8.66106547980695	8.4068427546553	8.37634248280467	8.41023933077602	8.12567176339259	8.30970371103028	7.6724253419715	8.25550073314839	7.9413411054853	8.92540608314137	8.21819994369474	8.68720069465189	8.3169602873649	8.23074100262691	8.01680828768655	8.47289387844386	8.43254190038826	8.42290574261218
AKT1S1	5.65535182861255	4.35755200461808	5.86046625851717	5.40258575823259	4.8972404255748	5.0703893278914	5.41278152533848	5.84046323386954	5.19770815795585	5.27426166125705	4.63226821549951	5.60880924267552	6.13955135239879	5.86294724802092	3.6667565918848	5.71699089440494	5.2364926183813	5.77346892790519	4.35755200461808	5.5909612413426	4.80219321694183	5.36806987653208	5.56071495447448	5.43629511983936	5.77346892790519	4.79701297783614	3.39231742277876	4.75488750216347	6.01792190799726	5.5909612413426
AKT2	5.85549144310187	5.9518675043269	5.55765515472542	3.30742852519225	4.30012372456901	3.32192809488736	4.877744249949	4.88264304936184	3.99095486039699	5.12928301694497	5.48864353985378	3	2.90689059560852	5.51412226017071	4.07895134139482	2.92599941855622	4.50462039240355	5.14974711950468	4.24031432933371	3.95419631038688	2.56071495447448	2.48542682717024	4.4594316186373	4.85299758761332	5.16188768237689	4.01792190799726	2.67807190511264	4.91169158187234	5.03121873061072	2.56071495447448
AKT3	5.42961596420174	5.68929916053589	6.3019533951261	5.75488750216347	5.24412594328373	5.66106547980695	6.12101540096137	6.54070926267143	6.17791779219584	5.6724253419715	6.75355105460065	7.29462074889163	5.99322146736894	6.9518675043269	5.85049941375812	7.19377174339668	7.2336196767597	6.75755668893945	6.07895134139482	8.15127028879017	6.73335434061383	6.62643913669732	7.36018867006271	7.71493235178568	8.28401434473801	7.19869058566892	6.62058641045188	7.67736729213605	6.43462822763672	7.05419729438881
AKTIP	7.88691589584725	8.23026066466979	8.32732808262995	7.51727569320958	8.51293794347466	8.64817779572482	8.68123841177781	7.31560245663795	8.56033283421244	7.93191939010004	7.53449743373817	7.94368695159709	7.50700173276412	7.33091687811462	7.60954813899943	7.31469652565629	7.88080794836281	8.03287224946323	7.92718535782637	7.5298209465287	8.06123616574775	7.54070926267143	7.59842476052772	7.19179950106508	7.34251918966061	7.90929308582382	7.70597790168252	7.5274770060604	7.35491051158679	7.81057163474115
AL022341.3	5.41616416473313	1.72246602447109	4.49825086752783	4.16188768237689	5.63517394667492	4.47897180503294	3.01792190799726	3.40599235967584	1.96347412397489	5.10852445677817	4.74416109557041	1.96347412397489	2.70043971814109	3	5.77873424411784	2.23266075679027	4.29278174922785	4.86789646399265	4.23266075679027	4.03562390973072	4.23266075679027	5.04875931191986	4.85299758761332	5.74416109557041	4.76553474636298	3.20163386116965	4.26303440583379	1.76553474636298	4.66106547980695	4.67807190511264
AL022344.5	3.03562390973072	4.7279204545632	3.63226821549951	3.05311133645956	4.32912359629157	3.94485844580754	4.19377174339668	3.65535182861255	4.00898878322726	4.27798474729977	5.23266075679027	4.56071495447448	4.36457243229586	3.97269265400426	4.96347412397489	4.59693514238723	3.86789646399265	3.83794324189103	3.70043971814109	1.53605290024021	4.78135971352466	4.50462039240355	3.97269265400426	4.57893871309339	4.7279204545632	1.37851162325373	4.85798099512757	5.50143914515887	4.43962313755712	4
AL109706	4.74953426766926	2.03562390973072	4.39231742277876	4.09592441999854	2.16992500144231	2.65535182861255	1.88752527074159	4.94953493301701	2.70043971814109	0.84799690655495	4.85299758761332	4.32912359629157	5.22110372536788	5.81249822533356	4.5668151540109	2.32192809488736	3.84799690655495	3.12101540096137	2.96347412397489	4.0703893278914	1.37851162325373	4.32912359629157	4.16188768237689	4.22496636500027	2.8073549220576	4.39917109381982	0.925999418556223	3.65535182861255	4.85798099512757	4.93545974780529
AL110181	7.28447711781042	6.91049283228871	6.64385618977472	7.29001884693262	7.19179950106508	6.79051141189419	6.57440430902258	6.23266075679027	6.17392693199981	5.84549005094437	6.24792751344359	6.18388345903223	6.656782364219	6.56985560833095	4.76022094646651	6.72383156649532	6.13955135239879	5.44956137461324	6.00674683244058	5.33628338786443	6.04439411935845	6.26303440583379	5.28909670241999	4.5909612413426	5.03121873061072	5.6409679104499	6.58796498888268	6.64817779572482	6.99095486039699	5.65248649491816
AL132709.8	1.48542682717024	1.48542682717024	0.765534746362977	0.925999418556223	2.60880924267552	1.92599941855622	3.98185265328974	1.72246602447109	1.26303440583379	3.56071495447448	3.77610398807316	3.8972404255748	2.76553474636298	1.8073549220576	3.92599941855622	3.8073549220576	1.84799690655495	4.30742852519225	2.84799690655495	4.46597446450407	1.20163386116965	2.13750352374994	2	1.72246602447109	4.57893871309339	4.92124588858559	3.98185265328974	4.37851162325373	3.52356195605701	0.84799690655495
AL133493.2	4.03562390973072	3.84799690655495	1.96347412397489	4.19377174339668	3.33628338786443	1	1.8073549220576	4.10433665981474	3.97269265400426	2.74416109557041	4.877744249949	3.75488750216347	4.38543103719352	4.44625622988956	4.01792190799726	3.95419631038688	3.56071495447448	4.24031432933371	2.92599941855622	4.83794324189103	3.79701297783614	3.73335434061383	4.94016675048282	3.77610398807316	2.29278174922785	2.03562390973072	4.21723071622067	3.49825086752783	1.58496250072116	4.90207357931074
AL590762.11	6.21916852046216	6.16591193893569	6.30924896081662	6.32732808262995	6.12308675098106	5.94251450533924	6.08533966935737	5.22881869049588	5.62058641045188	6.07253459972295	6.15583017155653	6.17990909001493	5.83794324189103	6.30560578958543	4.83794324189103	5.55458885167764	5.73876783680019	5.27426166125705	5.99322146736894	5.79701297783614	6.13955135239879	5.59395128394841	5.34695688937888	5.91886323727459	4.75488750216347	2.86789646399265	5.23266075679027	4.99548451887751	5.32553033156756	5.24412594328373
AL831948	3.33628338786443	1.84799690655495	2.26303440583379	3.20163386116965	2.16992500144231	1.92599941855622	3	2.53605290024021	3.15380533607904	2.35049724708413	3.15380533607904	3.33628338786443	3.67807190511264	2.70043971814109	2.48542682717024	3	2.8073549220576	2.56071495447448	2.56071495447448	1.48542682717024	2.78659636189081	1.84799690655495	3.08746284125034	2.58496250072116	3	3.05311133645956	3.27798474729977	2.56071495447448	2.35049724708413	3.08746284125034
AL832163	2.65535182861255	2.0703893278914	2.23266075679027	3.0703893278914	4.51096191927738	3.70043971814109	2.43295940727611	4.67807190511264	3.40599235967584	1.53605290024021	2.72246602447109	1.63226821549951	2.35049724708413	4.48542682717024	3.0703893278914	2.40599235967584	1.63226821549951	1.20163386116965	2.92599941855622	1.88752527074159	1.20163386116965	3.877744249949	4.6724253419715	4.12928301694497	1.43295940727611	1.63226821549951	2	2.84799690655495	1.32192809488736	2
AL832615	2.26303440583379	5.13750352374993	4.26303440583379	2.32192809488736	2.67807190511264	2.53605290024021	2.13750352374994	3.81762325751143	2.56071495447448	3.73335434061383	2.76553474636298	4.37155886261196	5.8703647195834	4.49185309632967	1.48542682717024	2.86789646399265	2.20163386116965	1	1.0703893278914	4.59693514238723	2.0703893278914	1.20163386116965	3.73335434061383	2.90689059560852	4.92599941855622	2.03562390973072	2.03562390973072	1.84799690655495	1.58496250072116	3.10433665981474
AL832909	6.87405920314115	6.62058641045188	6.90207357931074	6.94953493301701	6.57440430902258	6.80219321694183	6.99887245399427	5.52669484554198	5.79441586635011	5.15785216914174	5.88996019965864	6.43295940727611	6.16791986555194	6.39231742277876	5.60584986719498	6.656782364219	6.28355142317431	5.48864353985378	5.68088692071969	6.18784690943957	6.44956137461324	7.35843142862635	7.02236781302845	5.61765111942733	6.61765111942733	6.68929916053589	6.59395128394841	6.83415498140132	6.33985000288462	6.62058641045188
AL833181	6.18388345903223	5.96347412397489	5.51727569320958	6.58496250072116	6.38370429247405	6.91408609701272	6.35579154675365	6.38370429247405	5.92362461136832	6.10223819393074	6.22303633790187	6.73470962022584	6.72655877910497	7.52904005609508	6.05311133645956	6.53605290024021	7.04875931191986	5.60288440871842	5.53605290024021	6.33985000288462	5.64673869830785	5.81506301719287	7.39059890555246	6.25738784269265	5.21723071622067	7.75288236627309	6.68650052718322	5.80992886572143	4.8972404255748	6.69209237542757
AL928742.12	2.51096191927738	3.59693514238723	3.44625622988956	3.62058641045188	3.59693514238723	3.68929916053589	2.56071495447448	2.92599941855622	2.13750352374994	2.70043971814109	5.18982455888002	3.29278174922785	3.53605290024021	4.8923910259134	5.877744249949	1.67807190511264	3.21723071622067	2.92599941855622	1.76553474636298	4.55458885167764	2.60880924267552	2.37851162325373	1.84799690655495	3.58496250072116	2.86789646399265	2.13750352374994	2.29278174922785	1.96347412397489	2.96347412397489	3.52356195605701
AL928768.3	6.41953889151378	6.10643207781693	7.51648798090997	6.12101540096137	4.99095486039699	3.39231742277876	6.17791779219584	7.88264304936184	5.48220292629596	5.60288440871842	6.61323695471633	7.54920708935568	7.65105169117893	6.28169825009883	6.99322146736894	7.38887833881199	7.95652136333312	8.17542479858969	6.44294349584873	9.29737486052832	6.54070926267143	7.01569380710515	8.43045255166553	8.10747864662662	6.87405920314115	6.73876783680019	5.96347412397489	7.89178370321831	6.56376827845203	7.43546191447928
ALAD	8.97125613587215	9.13699111208023	8.64565843240871	9.02624677264819	8.89633240390994	9.49765228026764	8.36413465500805	7.84297883178833	7.93722667397948	7.43462822763672	6.88996019965864	8.19770815795585	7.92777796208234	7.44294349584873	7.28447711781042	7.74079267227768	7.86108690599539	7.34518344718767	7.37764435839991	7.5352753766208	7.4594316186373	7.68580001974489	7.73131903102506	6.74819284958946	8.06501215043695	8.06231602735572	7.94192792470872	7.59916899321943	7.83794324189103	7.48139582415413
ALAS1	9.52356195605701	9.76221591572778	9.10302547637368	10.2423405030481	10.3671963100259	10.2642079965931	10.2670207254273	10.4624000226918	10.2854022188622	10.7013064619586	10.38499954473	10.0772162900241	9.82972273508606	9.85424505422013	10.6564248632778	9.89920584746971	10.4402462871057	10.5850564231222	10.7102037502372	9.68404726161302	10.1252843066853	10.7414669864011	10.1005309400306	10.2219495619251	9.61930295541569	9.99223026496589	9.69540230935265	10.2652634126425	10.049576317156	10.2557367568775
ALAS2	2.10433665981474	1.72246602447109	1.63226821549951	1.84799690655495	2.29278174922785	1.63226821549951	1.72246602447109	5.3327079336406	3.10433665981474	1.58496250072116	2.32192809488736	2.32192809488736	3	1.76553474636298	1.96347412397489	2.74416109557041	2.23266075679027	1.8073549220576	1.63226821549951	3.86789646399265	2.29278174922785	1.84799690655495	2.23266075679027	1.88752527074159	2.96347412397489	1.72246602447109	3.15380533607904	1.76553474636298	2.26303440583379	3.39231742277876
ALB	4.32912359629157	3.78659636189081	3.71149490665009	4.41278152533848	1.43295940727611	0.263034405833794	0.584962500721156	2.58496250072116	0.678071905112638	4.47248777146274	1.96347412397489	4.30742852519225	1.32192809488736	1.13750352374994	3.90689059560852	2.92599941855622	3.68929916053589	3.63226821549951	1.20163386116965	3.94485844580754	2.53605290024021	1.0703893278914	3.21723071622067	3.37851162325373	0.84799690655495	2.72246602447109	1.53605290024021	4.09592441999854	4.34340782229781	1.26303440583379
ALCAM	4.03562390973072	4.85798099512757	4.94953493301701	4.09592441999854	4.81762325751143	4.30742852519225	4.10433665981474	4.75488750216347	4.02680005934372	4.34340782229781	4.84297883178833	3.35049724708413	4.64385618977472	0.84799690655495	5.09592441999854	1.88752527074159	3.10433665981474	4.44625622988956	3.84799690655495	4.06177619758669	2.43295940727611	1.37851162325373	4.30012372456901	4.02680005934372	4.35049724708413	3.97269265400426	5.1333991254172	4.79701297783614	1.92599941855622	3.79701297783614
ALDH16A1	7.19574129324645	6.56529252058102	6.35579154675365	7.14974711950468	6.80477637795583	6.96231765494231	6.60880924267552	7.54766574835342	6.60288440871842	7.13852780142227	6.82908844400489	6.70873904135958	6.9413411054853	7.19377174339668	7.03672310600552	7.02014657311178	6.75888943272096	7.23840473932508	6.75087443965685	7.77807712953536	6.51884982870769	6.99435343685886	7.17392693199981	6.36632221424582	6.99661471481536	7.03672310600552	6.20554891117303	6.97956810009519	6.67807190511264	7.14261765544658
ALDH18A1	10.3148097981441	10.32732808263	10.4497676949627	10.8371548408435	10.8022740107727	10.8519051687947	10.0694497674278	9.71647653405453	9.71373017740671	9.25974326369078	9.4443937530666	9.51353022334923	9.25550073314839	8.79376585730965	9.71973105674985	8.95710204156229	9.66657908403581	9.43754402631547	9.35380846047454	9.20725841036353	9.62113611327464	9.44852933004466	9.05229633123637	9.10878579090458	9.27937843123448	9.13519623665344	9.60418254689794	9.28678875913321	9.27192984397086	9.07360604057494
ALDH1A1	9.01652974824349	8.94895120044142	8.41911748212248	10.5870273824021	9.67842408259294	10.0209799389042	9.06447332875342	10.0077281146323	9.03644838544088	9.5870273824021	8.41869594960205	8.78332568481352	8.24222139509837	7.63517394667492	10.3566720442121	7.53449743373817	8.64205169292798	9.50620838930674	10.4287788913376	8.27705487614873	8.48542682717024	8.32373033752135	9.13622215317019	9.16239132875691	9.32957212576538	7.75221336786514	9.34739990950854	7.53449743373817	7.21723071622067	7.76818432477693
ALDH1A2	5.18189764310839	4.59693514238723	3.877744249949	4	3.27798474729977	2.29278174922785	6.36981542428391	2.8073549220576	5.64961545906341	5.34340782229781	6.07895134139482	4.71699089440494	6.36806987653208	5.10852445677817	3.70043971814109	5.73606362787181	5.27052894238072	2.94485844580754	5.19377174339668	5.11270013274936	5.79181407116183	5.42290574261218	3.39231742277876	6.22689381357139	4.27798474729977	5.6667565918848	5.73876783680019	5.15785216914174	5.21723071622067	6.13750352374993
ALDH1A3	4.31469652565629	2.56071495447448	1.48542682717024	3.30742852519225	2.16992500144231	3.95419631038688	2.20163386116965	3.36457243229586	3.12101540096137	1.96347412397489	5.08746284125034	3.72246602447109	4.60880924267552	3.54843662469604	1.13750352374994	4.5909612413426	2.98185265328974	2.94485844580754	3.71149490665009	4.48542682717024	2.23266075679027	4.85798099512757	4.01792190799726	2.13750352374994	1.20163386116965	3.64385618977472	1.20163386116965	3.32192809488736	4.47248777146274	3.30742852519225
ALDH1B1	7.27239650903748	7.01680828768655	7.25927248703759	6.23074100262691	6.62497817956904	7.19278595925112	6.40429006444484	7.00898878322726	6.23457795978457	6.64673869830785	6.72519581722666	6.35755200461808	6.10223819393074	5.10013667128545	6.74011804283313	6.28725064325462	5.09592441999854	6.467605550083	6.11478344724985	6.71973105674985	6.50937914891469	6.91647664443772	5.38543103719352	6.69209237542757	6.55765515472542	6.32912359629157	3.90689059560852	5.83289001416474	5.88264304936184	6.67948009950545
ALDH1L1	8.00337736020232	6.15177765473205	6.60436789989375	7.1568415245884	8.20065343636747	7.41193462479118	7.10328780841202	8.98128185405741	8.43003431857349	7.85299758761332	7.37155886261196	7.76487159073609	8.69383539248252	8.58044701959866	8.19278595925113	7.96462966672059	7.56453060081634	7.35491051158679	6.27239650903748	7.22593041117105	7.96058121135347	7.72041528490633	6.46270675067016	8.02181282358484	6.72655877910497	7.3819754785573	8.32508054355428	7.17692111164436	7.83605035505807	8.40258575823259
ALDH1L1-AS2	3.91647664443772	5.02680005934372	5.10852445677817	4.48542682717024	6.3019533951261	2.29278174922785	4.70597790168252	4.88752527074159	3.20163386116965	4.57288966842058	6.01792190799726	5.10433665981474	5.17392693199981	5.07895134139482	4.73876783680019	4.86294724802092	4.59693514238723	5.82527683005487	5.53915881110803	5.31469652565629	5.55151601762801	3.96347412397489	4.40599235967584	5.83289001416474	5.08321336824898	5.20945336562895	5.01792190799726	4.7279204545632	3.97269265400426	4.71699089440494
ALDH1L2	3.76553474636298	1.58496250072116	2.37851162325373	2.16992500144231	2	1.76553474636298	1.76553474636298	1.72246602447109	2.23266075679027	2.10433665981474	5.54843662469604	1.92599941855622	2.23266075679027	2.70043971814109	1.53605290024021	1.37851162325373	1.43295940727611	1.48542682717024	1.8073549220576	1.88752527074159	2	1.20163386116965	1.43295940727611	2.26303440583379	3.51096191927738	2.26303440583379	2.37851162325373	2	2.56071495447448	2.16992500144231
ALDH2	11.8148227615581	11.6090401884317	11.3694337661389	12.5206186805563	12.2337994033186	12.2851420941434	12.2986354067342	11.97820993298	12.0848415986339	11.8563088010037	11.6854934407517	11.8234070489628	12.1045332345907	11.5405639786001	11.5411450271225	12.113546842127	11.6130527377665	11.7007864781574	11.8869539893199	10.9729080084081	11.8029605757152	12.1042711289369	11.2307410026269	11.7575566889395	10.5688111747436	11.5035773187027	11.8570090251111	12.0216046474885	11.8852006477069	11.8507728623133
ALDH3A1	6.94719858426206	6.00450139223494	6.00898878322726	7.27332938656167	5.90448409790142	6.66533591718518	5.70873904135958	6.7045953476324	6.28909670241999	6.84924870276441	5.88264304936184	6.5077946401987	6.16591193893569	6.06608919045777	6.47248777146274	5.79441586635011	6.72109918870719	6.38370429247405	6.76155123244448	4.43962313755712	5.34340782229781	4.60288440871842	6.97498811199193	6.51412226017071	5.5298209465287	6.51096191927738	5.62351574149055	6.03562390973072	5.50143914515887	6.10223819393074
ALDH3A2	11.2891543537234	9.93383816224145	9.73318484110815	11.0733382549517	10.4331681154198	10.9579726209154	10.5468944598876	10.7861879325245	11.195864300881	10.4160585772159	10.5344974337382	10.4050350657735	9.90719112577123	10.1522848423066	10.7245991162647	10.519439686995	10.7392743121576	10.9749164341859	10.9357543858214	9.8592241619782	10.2470967755202	10.6577650352654	9.6614218327891	10.0375469539622	9.61360531806338	10.7471859668866	11.0055543774951	10.4125698468052	10.2576235579192	10.3710142644246
ALDH3B1	6.42122329922514	4.98641093525204	6.49024921062709	6.50462039240355	5.17791779219584	5.8801957289431	3.01792190799726	6.22303633790187	6.4262647547021	5.64961545906341	6.76022094646651	5.79441586635011	5.36106648879432	3.63226821549951	5.87528859822269	6.10013667128545	5.58796498888268	6.11270013274936	4.69488019279919	6.20359271420771	4.86294724802092	4.6667565918848	6.21723071622067	6.43629511983936	6.66249036391378	5.6409679104499	4.6667565918848	3.51096191927738	3.58496250072116	6.2460279805281
ALDH3B2	1.53605290024021	1.58496250072116	2.0703893278914	2.03562390973072	1.20163386116965	0.925999418556223	2.23266075679027	2	1.32192809488736	4.32912359629157	1.76553474636298	2.32192809488736	2.16992500144231	2.8073549220576	3.90689059560852	4.54225804976692	1.72246602447109	1.48542682717024	0.84799690655495	3.81762325751143	0.84799690655495	4.10433665981474	1.13750352374994	4.32912359629157	1.43295940727611	0.765534746362977	1.53605290024021	1.13750352374994	4.56071495447448	1
ALDH4A1	5.39231742277876	3.20163386116965	2.43295940727611	3.47248777146274	3.68929916053589	2.37851162325373	4.57893871309339	5.24792751344359	3.35049724708413	4.88264304936184	2.92599941855622	4.76553474636298	3.73335434061383	4.22496636500027	3.84799690655495	3.08746284125034	4.55458885167764	5.41953889151378	3.51096191927738	3	3.36457243229586	4.09592441999854	2.65535182861255	3.70043971814109	2.32192809488736	3.68929916053589	2.23266075679027	5.69766263347052	5.7279204545632	2.84799690655495
ALDH5A1	7.62278396615612	8.14414836650889	8.12670447284319	7.50937914891469	7.65033375384593	7.8923910259134	6.84297883178833	6.31469652565629	4.94016675048282	6.04001567884788	5.91408609701272	6.80348537559595	7.73606362787181	7.27705487614873	5.59991284218713	6.60584986719498	6.38715571766298	5.99095486039699	5.37155886261196	6.96347412397489	6.95070169008901	6.90448409790142	6.60436789989375	6.76950729143624	6.71973105674985	6.87405920314115	5.93781516880342	7.00450139223494	7.41447383643093	6.56833618213375
ALDH6A1	2.40599235967584	4.6724253419715	3.29278174922785	2.26303440583379	2.20163386116965	4.01792190799726	4.71149490665009	1.96347412397489	4.19377174339668	2.56071495447448	1.48542682717024	3.21723071622067	1.96347412397489	4.43295940727611	4.49185309632967	4.16992500144231	3.75488750216347	4.01792190799726	3.37851162325373	2.37851162325373	3.43295940727611	4.32192809488736	2.48542682717024	4.55458885167764	4.10433665981474	4.63226821549951	1.88752527074159	4.27798474729977	1.48542682717024	1.96347412397489
ALDH7A1	8.96837880137054	8.80574387215162	8.63553675191785	9.08188283689867	9.35733206482943	9.00842862207058	9.14312807294381	8.3819754785573	8.71080643369935	8.87743752197062	8.89147994597097	8.37634248280467	8.98925256516599	8.93191939010004	8.69034724996876	9.01736520529273	8.68650052718322	8.66994800411605	8.76917666348914	7.66888498426625	9.26138977325015	8.97842446544086	8.56262403909987	8.44418666269936	8.51451681645401	8.9898202201176	8.27984269352035	8.65033375384593	9.0639343057541	8.34518344718767
ALDH8A1	3.95419631038688	3.44625622988956	2.26303440583379	1.88752527074159	4.32912359629157	3.84799690655495	4.20163386116965	3.57288966842058	4.01792190799726	1.84799690655495	4.52356195605701	4.19377174339668	5.30742852519225	1.32192809488736	3.6667565918848	4.4262647547021	4.51727569320958	3.33628338786443	2.65535182861255	4.54225804976692	4.75488750216347	3.93545974780529	5.06608919045777	2.86789646399265	4.80219321694183	4.95419631038687	4.60288440871842	4.29278174922785	1.20163386116965	4.15380533607904
ALDH9A1	10.621410886162	10.8384948663842	11.0730704196143	10.4486325677306	10.7674396225512	10.6109325504298	10.6224179392505	10.1283810506506	10.4963544885646	10.4483228325075	10.0820159452662	10.4313931330577	10.6588362772235	10.6839595677832	9.90839262077375	10.8297227350861	10.0632602436754	10.0292872269682	10.5869335882311	9.68123841177781	10.4069490187912	10.9712561358721	10.1372473406647	10.3366181328385	9.63444806236231	10.3361717889442	10.4528589647138	10.9161033824137	10.3901689562002	10.1761731491075
ALDOA	12.640312730449	12.8863824815913	12.7880657509578	12.7814211906966	12.9431008475708	12.3718583040103	12.9235503356177	13.2698864075826	13.2696526875965	13.0075529346137	13.0872473491057	13.0229745883723	12.8612032476785	12.4620676604413	12.9959261070492	13.083828324239	13.1377116390155	12.9912383810898	13.0111923059922	12.8534655140051	12.5983549690254	13.304622265039	12.6921577765854	12.5818596262335	12.1401587423806	12.7678327077391	12.8724055520582	12.8982234712156	13.0027271294603	13.080950734297
ALDOAP2	4.16188768237689	3.97269265400426	3.64385618977472	4.61470984411521	4.03562390973072	3.51096191927738	3.37851162325373	5.27052894238072	1.20163386116965	5.12928301694497	3.64385618977472	4.33628338786443	5.97498811199193	2.94485844580754	4.76022094646651	3.60880924267552	2.13750352374994	2.26303440583379	2.48542682717024	4	1.13750352374994	2.53605290024021	2.26303440583379	2.72246602447109	5.3819754785573	3.8972404255748	2.84799690655495	2.74416109557041	2.51096191927738	3.58496250072116
ALDOB	4.13750352374993	1	0.263034405833794	6.07253459972295	1.53605290024021	1.32192809488736	0.84799690655495	8.42961596420174	6.88508622529017	7.97670731184688	8.00281501560705	7.31197531446116	5.54225804976692	5.71149490665009	7.18388345903223	5.36806987653208	4.91169158187234	6.87159726561385	8.44045394382303	5.0574502721839	2.72246602447109	0.678071905112638	6.656782364219	7.27891401949994	5.6724253419715	4.83794324189103	8.11217883372259	5.08746284125034	3.85798099512757	6.43462822763672
ALDOC	7.52042224852645	8.96231765494231	8.64493780550018	6.63517394667492	7.80348537559595	7.24887634283713	7.69905184401685	7.57061472176119	7.04766925139131	7.67171796512923	7.40769264866568	7.54457811733884	7.57288966842058	7.59320435406329	6.89360490485829	7.58044701959866	7.63517394667492	7.15886210620845	7.89602960297675	7.50064273606281	6.96809075204526	7.75087443965685	7.72178276845979	7.27705487614873	6.38370429247405	7.42122329922514	7.18189764310839	7.1333991254172	7.25644459647344	7.76487159073609
ALG1	7.18289089274548	6.76818432477693	7.1405741777099	6.64385618977472	6.84799690655495	6.44790974874208	7.37764435839991	7.10433665981474	6.84172158112846	7.3019533951261	6.4178525148859	7.06177619758669	7.68580001974489	6.81249822533356	7.15987133677839	6.75355105460065	6.20163386116965	7.10118781525974	7.05419729438881	6.91169158187234	7.21334728173344	7.72041528490633	6.76420813013995	6.30924896081662	7.23935985027747	7.08640164588003	6.7279204545632	6.51254295509686	7.09169983413681	7.06824086131282
ALG10	5.10433665981474	4.54843662469604	4.36457243229586	3.44625622988956	4.81249822533356	4.8923910259134	4.02680005934372	4.8073549220576	5.04439411935845	2.60880924267552	4.91647664443772	3.68929916053589	4.98185265328974	5.25927248703759	5.40599235967584	4.60288440871842	2.26303440583379	5.24031432933371	3.43295940727611	2.29278174922785	2.74416109557041	4.94953493301701	3.36457243229586	3.79701297783614	4.80219321694183	4.4262647547021	2.67807190511264	4.76553474636298	2.23266075679027	4.5298209465287
ALG11	9.10355009275797	9.53449743373817	9.27192984397086	9.14108531856233	9.23218105768664	9.32215349837831	9.35601172150278	8.91737207947684	9.32057493389316	9.39124358942744	8.98299357469431	9.11530380615212	8.85486838326024	9.16213952754484	9.05419729438881	9.13288525362516	9.1006623390052	9.02928722696825	9.50680343779565	8.75655632252409	9.28123458464702	9.45162325154114	8.72894086840337	8.94632147710713	9.18189764310839	8.91856512898944	8.98270842891991	9.20579324939716	9.21819994369474	8.95884267524324
ALG12	7.18487534290828	7.11165734626313	6.5438051759644	7.2336196767597	6.39231742277876	6.18982455888002	6.04875931191986	6.22689381357139	6.4870360800319	5.98868468677217	6.34340782229781	6.78135971352466	6.94016675048282	5.90689059560852	6.25361115194717	5.60880924267552	7.09803208296053	5.94953493301701	2.72246602447109	5.90448409790142	6.62789861587175	6.81249822533356	5.98868468677217	4.56071495447448	4.15380533607904	5.85049941375812	5.54843662469604	6.38024459047818	6.72383156649532	6.2364926183813
ALG13	7.44790974874208	7.9407540474748	7.64457735701838	7.35931031689044	7.35049724708413	7.53993424517179	7.42710328715284	7.6560672737256	7.73403213956493	7.51254295509686	6.66106547980695	7.8972404255748	7.4749227003798	8.22158712126481	7.86542397831313	7.72383156649532	7.9692426044345	7.08640164588003	6.97727992349992	7.72109918870719	6.7983097824546	7.27984269352035	7.67807190511264	7.16490692667569	7.84549005094437	8.36194377373524	7.86604249709684	7.55228483994351	8.20261362014849	6.89845023280787
[truncated: 22,104 more rows]
