# Supplementary material for: Regulation mechanisms of disulfidptosis-related genes in ankylosing spondylitis and inflammatory bowel disease
Source: Front Immunol. 2024 Feb 16;15:1326354. doi: 10.3389/fimmu.2024.1326354 (PMC10904683; doi:10.3389/fimmu.2024.1326354)
Supplement: Supplementary Data 3 — The code involved in the study. [file DataSheet_3.zip]

Archive with 14 entries (13 files):
- Supplementary data 3/
- Supplementary data 3/.Rhistory
- Supplementary data 3/r.00_data.R
- Supplementary data 3/r.01_DEG.R
- Supplementary data 3/r.02_ssGSEA.R
- Supplementary data 3/r.03_enrichment.R
- Supplementary data 3/r.04_RF.R
- Supplementary data 3/r.05_XGBoost.R
- Supplementary data 3/r.06_SVM.R
- Supplementary data 3/r.07_ROC.R
- Supplementary data 3/r.08_expression.R
- Supplementary data 3/r.09_model.R
- Supplementary data 3/r.10_CIBERSORT.R
- Supplementary data 3/r.12_GSEA.R
