# Supplementary material for: Regulation mechanisms of disulfidptosis-related genes in ankylosing spondylitis and inflammatory bowel disease
Source: Front Immunol. 2024 Feb 16;15:1326354. doi: 10.3389/fimmu.2024.1326354 (PMC10904683; doi:10.3389/fimmu.2024.1326354)
Supplement: Supplementary Data 3 — The code involved in the study. [file DataSheet_3.zip › Supplementary data 3/r.00_data.R]

rm(list = ls())

library(dplyr) 
library(tidyr)
library(tidyverse)

#GSE73754----------------------------------------------------------------------------------
library(org.Hs.eg.db)
library(GEOquery)
library(dplyr)   
eSet<-getGEO('GSE73754',destdir='./',getGPL=F)   
eset<-exprs(eSet[[1]]) 
metadata<-pData(eSet[[1]]) 
gpl <- getGEO('GPL10558', destdir=".") 
anno<-Table(gpl)[,c(1,6)]
names(anno)[2] <- "id"

eset<-as.data.frame(eset)
eset$ID <- rownames(eset)
data<-merge(anno,eset,by="ID")
data <- data[,-1]
names(data)[1] <- "id"           


library(dplyr)
library(tidyr)
group <- metadata[,c(2,1)]
colnames(group) <- c("sample","condition")
group$condition<-ifelse(str_detect(group$condition, "AS"), "AS", "Control")
table(group$condition)   
data3 <- data %>% distinct(id, .keep_all = T)   
data4 <- data3
data4 <- data4[order(data4[,1],decreasing = F),]  
rownames(data4) <- data4$id
data4 <- data4[-c(1:10,12,13),-1]
boxplot(data4,outline=FALSE, notch=T,col=rainbow(24), las=2, ylab="log2(express)", par(mar=c(7,5,3,3)))
dev.off()

write.table(group,file="02.group_GSE73754.txt",sep="\t",quote=F,row.names = FALSE)
write.table(data4, file = "06.exp_GSE73754.txt",sep = "\t",row.names = T,col.names = NA,quote = F)

#GSE25101----------------------------------------------------------------------------------
library(org.Hs.eg.db)
library(GEOquery)
library(dplyr)  
eSet<-getGEO('GSE25101',destdir='./',getGPL=F)   
eset<-exprs(eSet[[1]]) 
metadata<-pData(eSet[[1]]) 
gpl <- getGEO('GPL6947', destdir=".")  

anno<-Table(gpl)[,c(1,7)] 
names(anno)[2] <- "id"

eset<-as.data.frame(eset)
eset$ID <- rownames(eset)
data<-merge(anno,eset,by="ID")
data <- data[,-1]
names(data)[1] <- "id"          


library(dplyr)
library(tidyr)
group <- metadata[,c(2,1)]
colnames(group) <- c("sample","condition")
group$condition<-ifelse(str_detect(group$condition, "Ankylosing"), "AS", "Control")
table(group$condition)  
data3 <- data %>% distinct(id, .keep_all = T)   
data4 <- data3
data4 <- data4[order(data4[,1],decreasing = F),]  
rownames(data4) <- data4$id
data4 <- data4[,-1]
data4 <- data4[,group$sample]

write.table(group,file="02.group_GSE25101.txt",sep="\t",quote=F,row.names = FALSE)
write.table(data4, file = "06.exp_GSE25101.txt",sep = "\t",row.names = T,col.names = NA,quote = F)

#GSE61281----------------------------------------------------------------------------------
library(org.Hs.eg.db)
library(GEOquery)
library(dplyr)   
eSet<-getGEO('GSE61281',destdir='./',getGPL=F)   
eset<-exprs(eSet[[1]]) 
metadata<-pData(eSet[[1]]) 
gpl <- getGEO('GPL6480', destdir=".") 

anno<-Table(gpl)[,c(1,7)]
names(anno)[2] <- "id"

eset<-as.data.frame(eset)
eset$ID <- rownames(eset)
data<-merge(anno,eset,by="ID")
data <- data[,-1]
names(data)[1] <- "id"           


library(dplyr)
library(tidyr)
group <- metadata[,c(2,1)]
colnames(group) <- c("sample","condition")
group <- group[-c(21:40),]
group$condition<-ifelse(str_detect(group$condition, "PsA"), "PsA", "Control")
table(group$condition)  
data3 <- data %>% distinct(id, .keep_all = T)   
data4 <- data3
data4 <- data4[order(data4[,1],decreasing = F),]  
rownames(data4) <- data4$id
data4 <- data4[-1,-1]
data4 <- data4[,group$sample]
identical(colnames(data4),group$sample)


write.table(group,file="02.group_GSE61281.txt",sep="\t",quote=F,row.names = FALSE)
write.table(data4, file = "06.exp_GSE61281.txt",sep = "\t",row.names = T,col.names = NA,quote = F)

#GSE75214----------------------------------------------------------------------------------
library(org.Hs.eg.db)
library(GEOquery)
library(dplyr)   
eSet<-getGEO('GSE75214',destdir='./',getGPL=F)  
eset<-exprs(eSet[[1]]) 
metadata<-pData(eSet[[1]]) 
gpl <- getGEO('GPL6244', destdir=".") 

anno<-Table(gpl)[,c(1,10)]
anno <- anno %>% separate(gene_assignment, c("id","id1","id2","id3","id4","id5","id6","id7","id8"), "[ // ]")
anno <- subset(anno,select = -c(id1,id2,id3,id,id5,id6,id7,id8))
names(anno)[2] <- "id"
anno <- na.omit(anno)

eset<-as.data.frame(eset)
eset$ID <- rownames(eset)
data<-merge(anno,eset,by="ID")
data <- data[,-1]
names(data)[1] <- "id"           

#准备分组文件
library(dplyr)
library(tidyr)
group <- metadata[,c(2,1)]
colnames(group) <- c("sample","condition")
group <- group[-c(1:116),]
group <- group[-c(52:67),]
group$condition<-ifelse(str_detect(group$condition, "CD"), "CD", "Control")
table(group$condition)  


data3 <- data %>% distinct(id, .keep_all = T)    #去重
data4 <- data3
data4 <- data4[order(data4[,1],decreasing = F),]  #基因名排序
rownames(data4) <- data4$id
data4 <- data4[,-1]
data4 <- data4[,group$sample]
identical(colnames(data4),group$sample)

write.table(group,file="02.group_GSE75214.txt",sep="\t",quote=F,row.names = FALSE)
write.table(data4, file = "06.exp_GSE75214.txt",sep = "\t",row.names = T,col.names = NA,quote = F)

#GSE75214----------------------------------------------------------------------------------
library(org.Hs.eg.db)
library(GEOquery)
library(dplyr)  
eSet<-getGEO('GSE75214',destdir='./',getGPL=F)   
eset<-exprs(eSet[[1]]) 
metadata<-pData(eSet[[1]]) 
gpl <- getGEO('GPL6244', destdir=".")  

anno<-Table(gpl)[,c(1,10)]
anno <- anno %>% separate(gene_assignment, c("id","id1","id2","id3","id4","id5","id6","id7","id8"), "[ // ]")
anno <- subset(anno,select = -c(id1,id2,id3,id,id5,id6,id7,id8))
names(anno)[2] <- "id"
anno <- na.omit(anno)

eset<-as.data.frame(eset)
eset$ID <- rownames(eset)
data<-merge(anno,eset,by="ID")
data <- data[,-1]
names(data)[1] <- "id"          


library(dplyr)
library(tidyr)
group <- metadata[,c(2,1)]
colnames(group) <- c("sample","condition")
group <- group[c(9:116),]
group <- group[-c(86:108),]
group$condition<-ifelse(str_detect(group$condition, "UC"), "UC", "Control")
table(group$condition)  
data3 <- data %>% distinct(id, .keep_all = T)   
data4 <- data3
data4 <- data4[order(data4[,1],decreasing = F),]  
rownames(data4) <- data4$id
data4 <- data4[,-1]
data4 <- data4[,group$sample]
identical(colnames(data4),group$sample)

write.table(group,file="02.group_GSE75214_UC.txt",sep="\t",quote=F,row.names = FALSE)
write.table(data4, file = "06.exp_GSE75214_UC.txt",sep = "\t",row.names = T,col.names = NA,quote = F)

###
library(sva)

train_exp_before<-data4[,group$condition=="UC"]
boxplot(train_exp_before,outline=FALSE, notch=T,col=rainbow(24), las=2, ylab="log2(express)", par(mar=c(7,5,3,3)))
dev.off()

train_exp <- ComBat(train_exp_before[,rownames(train_group)],batch = train_group$batch)
train_exp <- as.data.frame(train_exp)
boxplot(train_exp,outline=FALSE, notch=T,col=rainbow(24), las=2, ylab="log2(express)", par(mar=c(7,5,3,3)))
dev.off()
group <- group[order(group$group),]
train_exp <- train_exp[,group$sample]
write.table(train_exp, file = "train_exp.txt",sep = "\t",quote = F)
write.table(group, file = "train_group.txt",sep = "\t",row.names = FALSE,quote = F)

#GSE16879----------------------------------------------------------------------------------
library(org.Hs.eg.db)
library(GEOquery)
library(dplyr)  
eSet<-getGEO('GSE16879',destdir='./',getGPL=F)   
eset<-exprs(eSet[[1]]) 
metadata<-pData(eSet[[1]]) 
gpl <- getGEO('GPL570', destdir=".") 

anno<-Table(gpl)[,c(1,11)]
names(anno)[2] <- "id"

eset<-as.data.frame(eset)
eset$ID <- rownames(eset)
data<-merge(anno,eset,by="ID")
data <- data[,-1]
names(data)[1] <- "id"          


library(dplyr)
library(tidyr)
group <- metadata[,c(2,1)]
colnames(group) <- c("sample","condition")
group <- group[c(1:30),]
group$condition<-ifelse(str_detect(group$condition, "UC"), "UC", "Control")
table(group$condition)  
data3 <- data %>% separate(id, c("id","id1","id2","id3","id4","id5","id6","id7","id8"), "[ ]")
data3 <- subset(data3,select = -c(id1,id2,id3,id4,id5,id6,id7,id8))
data3 <- data3 %>% distinct(id, .keep_all = T)    #去重
data4 <- data3
data4 <- data4[order(data4[,1],decreasing = F),]  #基因名排序
rownames(data4) <- data4$id
data4 <- data4[-1,-1]
data4 <- data4[,group$sample]
identical(colnames(data4),group$sample)
data4 <- log2(data4+1)

write.table(group,file="02.group_GSE16879.txt",sep="\t",quote=F,row.names = FALSE)
write.table(data4, file = "06.exp_GSE16879.txt",sep = "\t",row.names = T,col.names = NA,quote = F)
