# Supplementary material for: Regulation mechanisms of disulfidptosis-related genes in ankylosing spondylitis and inflammatory bowel disease
Source: Front Immunol. 2024 Feb 16;15:1326354. doi: 10.3389/fimmu.2024.1326354 (PMC10904683; doi:10.3389/fimmu.2024.1326354)
Supplement: Supplementary Data 3 — The code involved in the study. [file DataSheet_3.zip › Supplementary data 3/r.01_DEG.R]

rm(list = ls())


#GSE25101----------------------------------------------------------------------
if (!dir.exists("01_GSE25101")) {dir.create("01_GSE25101")}
setwd("/01_DEG/01_GSE25101") 
library(limma)
library(pheatmap)

train_exp<-read.table('/00_data/06.exp_GSE25101.txt',sep = "\t",header = T,row.names = 1)
train_group<-read.table('/00_data/02.group_GSE25101.txt',sep = "\t",header = T)


group2 <- train_group
colnames(train_group)
colnames(group2)<-c('id','label')
gsva_exp<-train_exp[,group2$id]
all(colnames(gsva_exp) == group2$id)
dim(gsva_exp)

group<- group2$label %>% as.factor()
design <- model.matrix(~0 + group)
rownames(design) <- colnames(gsva_exp)
colnames(design) <- levels(group)
compare<- makeContrasts("AS-Control", levels = design)

fit <- lmFit(train_exp, design)
fit2 <- contrasts.fit(fit ,compare)
fit3 <- eBayes(fit2)
deg <- topTable(fit3, coef = 1, number = Inf)

logFC=0.25
P.Value = 0.05
k1 = (deg$P.Value < P.Value)&(deg$logFC < -logFC)
k2 = (deg$P.Value < P.Value)&(deg$logFC > logFC)
deg$change = ifelse(k1,"down",ifelse(k2,"up","stable"))
table(deg$change)
cg = rownames(deg)[deg$change !="stable"]
sig_diff <- deg[cg,]
write.table(deg,file="01.DEG_ALL.txt",sep="\t",quote=F)
write.table(sig_diff,file="02.DEG_SIG1.txt",sep="\t",quote=F)


diff=train_exp[cg,]
train_group2 <- train_group[,2]
sig_diff <- sig_diff[order(sig_diff$logFC), ]  
diff=train_exp[rownames(sig_diff),]
annotation_col=data.frame(group=train_group2)
rownames(annotation_col)=colnames(diff) 
annotation_row=data.frame(sig_diff$change)
rownames(annotation_row)=rownames(sig_diff)
colnames(annotation_row) <- " "
ann_colors = list(
  group = c(Control="#FC8D62",AS="#66C2A5")
)
pdf('03.heatmap.pdf',w=8,h=6)
pheatmap(diff,
         annotation_col=annotation_col,
         annotation_row=annotation_row,
         annotation_colors=ann_colors,
         scale = "row",
         show_rownames = F,
         show_colnames =F,
         color = colorRampPalette(c("navy", "white", "red"))(50),
         cluster_cols =F,
         cluster_rows =F,
         fontsize = 10,
         fontsize_row=3,
         fontsize_col=3)
dev.off()
png('03.heatmap.png',w=8,h=6,units="in", res=600)
pheatmap(diff,
         annotation_col=annotation_col,
         annotation_row=annotation_row,
         annotation_colors=ann_colors,
         scale = "row",
         show_rownames = F,
         show_colnames =F,
         color = colorRampPalette(c("navy", "white", "red"))(50),
         cluster_cols =F,
         cluster_rows =F,
         fontsize = 10,
         fontsize_row=3,
         fontsize_col=3)
dev.off()


library(ggpubr)
library(ggthemes)
deg$logP <- -log10(deg$P.Value)
ggscatter(deg, x = "logFC", y = "logP",
          color = "change",
          palette = c("blue", "black", "red"),
          size = 1,
          # label = sig_diff$Label,
          font.label = 8,
          repel = T,
          xlab = "log2FoldChange",
          ylab = "-log10(P-value)") +
  theme_base() +
  geom_hline(yintercept = -log10(0.05), linetype = "dashed") +
  geom_vline(xintercept = c(-0.25, 0.25), linetype = "dashed")
ggsave('04.volcano.png', width = 8, height = 6)
ggsave('04.volcano.pdf', width = 8, height = 6)
dev.off()

#GSE75214----------------------------------------------------------------------
if (!dir.exists("02_GSE75214")) {dir.create("02_GSE75214")}
setwd("02_GSE75214") 
library(limma)
library(pheatmap)


train_exp<-read.table('/00_data/06.exp_GSE75214.txt',sep = "\t",header = T,row.names = 1)

train_group<-read.table('/00_data/02.group_GSE75214.txt',sep = "\t",header = T)


group2 <- train_group
colnames(train_group)
colnames(group2)<-c('id','label')
gsva_exp<-train_exp[,group2$id]
all(colnames(gsva_exp) == group2$id)
dim(gsva_exp)

group<- group2$label %>% as.factor()
design <- model.matrix(~0 + group)
rownames(design) <- colnames(gsva_exp)
colnames(design) <- levels(group)
compare<- makeContrasts("CD-Control", levels = design)

fit <- lmFit(train_exp, design)
fit2 <- contrasts.fit(fit ,compare)
fit3 <- eBayes(fit2)
deg <- topTable(fit3, coef = 1, number = Inf)

logFC=0.25
P.Value = 0.05
k1 = (deg$P.Value < P.Value)&(deg$logFC < -logFC)
k2 = (deg$P.Value < P.Value)&(deg$logFC > logFC)
deg$change = ifelse(k1,"down",ifelse(k2,"up","stable"))
table(deg$change)
cg = rownames(deg)[deg$change !="stable"]
sig_diff <- deg[cg,]
write.table(deg,file="01.DEG_ALL.txt",sep="\t",quote=F)
write.table(sig_diff,file="02.DEG_SIG1.txt",sep="\t",quote=F)


diff=train_exp[cg,]
train_group2 <- train_group[,2]
sig_diff <- sig_diff[order(sig_diff$logFC), ]  
diff=train_exp[rownames(sig_diff),]
annotation_col=data.frame(group=train_group2)
rownames(annotation_col)=colnames(diff) 
annotation_row=data.frame(sig_diff$change)
rownames(annotation_row)=rownames(sig_diff)
colnames(annotation_row) <- " "
ann_colors = list(
  group = c(Control="#FC8D62",CD="#66C2A5")
)
pdf('03.heatmap.pdf',w=8,h=6)
pheatmap(diff,
         annotation_col=annotation_col,
         annotation_row=annotation_row,
         annotation_colors=ann_colors,
         scale = "row",
         show_rownames = F,
         show_colnames =F,
         color = colorRampPalette(c("navy", "white", "red"))(50),
         cluster_cols =F,
         cluster_rows =F,
         fontsize = 10,
         fontsize_row=3,
         fontsize_col=3)
dev.off()
png('03.heatmap.png',w=8,h=6,units="in", res=600)
pheatmap(diff,
         annotation_col=annotation_col,
         annotation_row=annotation_row,
         annotation_colors=ann_colors,
         scale = "row",
         show_rownames = F,
         show_colnames =F,
         color = colorRampPalette(c("navy", "white", "red"))(50),
         cluster_cols =F,
         cluster_rows =F,
         fontsize = 10,
         fontsize_row=3,
         fontsize_col=3)
dev.off()

library(ggpubr)
library(ggthemes)
deg$logP <- -log10(deg$P.Value)
ggscatter(deg, x = "logFC", y = "logP",
          color = "change",
          palette = c("blue", "black", "red"),
          size = 1,
          # label = sig_diff$Label,
          font.label = 8,
          repel = T,
          xlab = "log2FoldChange",
          ylab = "-log10(P-value)") +
  theme_base() +
  geom_hline(yintercept = -log10(0.05), linetype = "dashed") +
  geom_vline(xintercept = c(-0.25, 0.25), linetype = "dashed")
ggsave('04.volcano.png', width = 8, height = 6)
ggsave('04.volcano.pdf', width = 8, height = 6)
dev.off()

#GSE75214_UC----------------------------------------------------------------------
if (!dir.exists("03_GSE75214_UC")) {dir.create("03_GSE75214_UC")}
setwd("03_GSE75214_UC") 
library(limma)
library(pheatmap)


train_exp<-read.table('/00_data/06.exp_GSE75214_UC.txt',sep = "\t",header = T,row.names = 1)
train_group<-read.table('/00_data/02.group_GSE75214_UC.txt',sep = "\t",header = T)


group2 <- train_group
colnames(train_group)
colnames(group2)<-c('id','label')
gsva_exp<-train_exp[,group2$id]
all(colnames(gsva_exp) == group2$id)
dim(gsva_exp)

group<- group2$label %>% as.factor()
design <- model.matrix(~0 + group)
rownames(design) <- colnames(gsva_exp)
colnames(design) <- levels(group)
compare<- makeContrasts("UC-Control", levels = design)

fit <- lmFit(train_exp, design)
fit2 <- contrasts.fit(fit ,compare)
fit3 <- eBayes(fit2)
deg <- topTable(fit3, coef = 1, number = Inf)

logFC=0.25
P.Value = 0.05
k1 = (deg$P.Value < P.Value)&(deg$logFC < -logFC)
k2 = (deg$P.Value < P.Value)&(deg$logFC > logFC)
deg$change = ifelse(k1,"down",ifelse(k2,"up","stable"))
table(deg$change)
cg = rownames(deg)[deg$change !="stable"]
sig_diff <- deg[cg,]
write.table(deg,file="01.DEG_ALL.txt",sep="\t",quote=F)
write.table(sig_diff,file="02.DEG_SIG1.txt",sep="\t",quote=F)

 
diff=train_exp[cg,]
train_group2 <- train_group[,2]
sig_diff <- sig_diff[order(sig_diff$logFC), ]  
diff=train_exp[rownames(sig_diff),train_group$sample]
annotation_col=data.frame(group=train_group2)
rownames(annotation_col)=colnames(diff) 
annotation_row=data.frame(sig_diff$change)
rownames(annotation_row)=rownames(sig_diff)
colnames(annotation_row) <- " "
ann_colors = list(
  group = c(Control="#FC8D62",UC="#66C2A5")
)
pdf('03.heatmap.pdf',w=8,h=6)
pheatmap(diff,
         annotation_col=annotation_col,
         annotation_row=annotation_row,
         annotation_colors=ann_colors,
         scale = "row",
         show_rownames = F,
         show_colnames =F,
         color = colorRampPalette(c("navy", "white", "red"))(50),
         cluster_cols =F,
         cluster_rows =F,
         fontsize = 10,
         fontsize_row=3,
         fontsize_col=3)
dev.off()
png('03.heatmap.png',w=8,h=6,units="in", res=600)
pheatmap(diff,
         annotation_col=annotation_col,
         annotation_row=annotation_row,
         annotation_colors=ann_colors,
         scale = "row",
         show_rownames = F,
         show_colnames =F,
         color = colorRampPalette(c("navy", "white", "red"))(50),
         cluster_cols =F,
         cluster_rows =F,
         fontsize = 10,
         fontsize_row=3,
         fontsize_col=3)
dev.off()

library(ggpubr)
library(ggthemes)
deg$logP <- -log10(deg$P.Value)
ggscatter(deg, x = "logFC", y = "logP",
          color = "change",
          palette = c("blue", "black", "red"),
          size = 1,
          # label = sig_diff$Label,
          font.label = 8,
          repel = T,
          xlab = "log2FoldChange",
          ylab = "-log10(P-value)") +
  theme_base() +
  geom_hline(yintercept = -log10(0.05), linetype = "dashed") +
  geom_vline(xintercept = c(-0.25, 0.25), linetype = "dashed")
ggsave('04.volcano.png', width = 8, height = 6)
ggsave('04.volcano.pdf', width = 8, height = 6)
dev.off()
