# Supplementary material for: Regulation mechanisms of disulfidptosis-related genes in ankylosing spondylitis and inflammatory bowel disease
Source: Front Immunol. 2024 Feb 16;15:1326354. doi: 10.3389/fimmu.2024.1326354 (PMC10904683; doi:10.3389/fimmu.2024.1326354)
Supplement: Supplementary Data 3 — The code involved in the study. [file DataSheet_3.zip › Supplementary data 3/r.02_ssGSEA.R]

rm(list = ls())

library(magrittr)
library(GSVA)
library(ggplot2)
library(pheatmap)
library(RColorBrewer)
#GSE25101----------------------------------------------------------------------
if (!dir.exists("01_GSE25101")) {dir.create("01_GSE25101")}
setwd("01_GSE25101") 
train_expr <- read.table("/00_data/06.exp_GSE25101.txt",sep = "\t",row.names = 1,check.names = F,stringsAsFactors = F,header = T)
group <- read.table("/00_data/02.group_GSE25101.txt",header = T,sep = "\t")
tumor.sample<-group$sample[which(group$condition=='AS')]
train_expr <- train_expr[,tumor.sample]
eff <- read.table('/02_ssGSEA/Disulfidptosis.txt',sep = "\t")
gene_set <- eff
gene_set$eff <- "Disulfidptosis"
gene_list <- split(as.matrix(gene_set)[,1], gene_set[,2])

ssgsea_score <-  gsva(as.matrix(train_expr), gene_list, method = "ssgsea", kcdf='Gaussian',abs.ranking=TRUE)
write.table(ssgsea_score,"01.ssgsea_score.txt",sep = "\t",quote = F)

ssgsea_score<-as.data.frame(t(ssgsea_score))
ssgsea_score$condition<-NA
cnt<-1
while (cnt < (dim(ssgsea_score)[1]+1)) {
  ssgsea_score$condition[cnt]=as.vector(ifelse( ssgsea_score$Disulfidptosis[cnt]>median(ssgsea_score$Disulfidptosis),"High","Low"))
  cnt = cnt + 1}

group2 <- as.data.frame(cbind(rownames(ssgsea_score),ssgsea_score$condition)) 
colnames(group2)<-c('id','label')
gsva_exp<-train_expr[,group2$id]
all(colnames(gsva_exp) == group2$id)
dim(gsva_exp)

group<- group2$label %>% as.factor()
design <- model.matrix(~0 + group)
rownames(design) <- colnames(gsva_exp)
colnames(design) <- levels(group)
compare<- makeContrasts("High-Low", levels = design)

fit <- lmFit(gsva_exp, design)
fit2 <- contrasts.fit(fit ,compare)
fit3 <- eBayes(fit2)
deg <- topTable(fit3, coef = 1, number = Inf)

logFC=0.25
P.Value = 0.05
k1 = (deg$P.Value < P.Value)&(deg$logFC < -logFC)
k2 = (deg$P.Value < P.Value)&(deg$logFC > logFC)
deg$change = ifelse(k1,"down",ifelse(k2,"up","stable"))
table(deg$change)
cg = rownames(deg)[deg$change !="stable"]
sig_diff <- deg[cg,]
write.table(deg,file="02.DEG_ALL.txt",sep="\t",quote=F)
write.table(sig_diff,file="03.DEG_SIG.txt",sep="\t",quote=F)

ssgsea_score <- ssgsea_score[order(ssgsea_score$Disulfidptosis), ]  
rownames(group2) <- group2$id
group2 <- group2[rownames(ssgsea_score), ]  
diff=train_expr[cg,]
train_group2 <- group2[,2]
sig_diff <- sig_diff[order(sig_diff$logFC), ]  
diff=train_expr[rownames(sig_diff),group2$id]
annotation_col=data.frame(group=train_group2)
rownames(annotation_col)=colnames(diff) 
annotation_row=data.frame(sig_diff$change)
rownames(annotation_row)=rownames(sig_diff)
colnames(annotation_row) <- " "
ann_colors = list(
  group = c(High="red",Low="blue")
)
pdf('03.heatmap.pdf',w=8,h=6)
pheatmap(diff,
         annotation_col=annotation_col,
         annotation_row=annotation_row,
         annotation_colors=ann_colors,
         scale = "row",
         show_rownames = F,
         show_colnames =F,
         color = colorRampPalette(c("navy", "white", "red"))(50),
         cluster_cols =F,
         cluster_rows =F,
         fontsize = 10,
         fontsize_row=3,
         fontsize_col=3)
dev.off()
png('03.heatmap.png',w=8,h=6,units="in", res=600)
pheatmap(diff,
         annotation_col=annotation_col,
         annotation_row=annotation_row,
         annotation_colors=ann_colors,
         scale = "row",
         show_rownames = F,
         show_colnames =F,
         color = colorRampPalette(c("navy", "white", "red"))(50),
         cluster_cols =F,
         cluster_rows =F,
         fontsize = 10,
         fontsize_row=3,
         fontsize_col=3)
dev.off()

library(ggpubr)
library(ggthemes)
deg$logP <- -log10(deg$P.Value)
ggscatter(deg, x = "logFC", y = "logP",
          color = "change",
          palette = c("blue", "black", "red"),
          size = 1,
          # label = sig_diff$Label,
          font.label = 8,
          repel = T,
          xlab = "log2FoldChange",
          ylab = "-log10(P-value)") +
  theme_base() +
  geom_hline(yintercept = -log10(0.05), linetype = "dashed") +
  geom_vline(xintercept = c(-0.25, 0.25), linetype = "dashed")
ggsave('04.volcano.png', width = 8, height = 6)
ggsave('04.volcano.pdf', width = 8, height = 6)
dev.off()

inter <- read.table("/01_DEG/01_GSE25101/02.DEG_SIG1.txt",sep = "\t",check.names = F,header = T)
hubgene <- data.frame(symbol=intersect(rownames(sig_diff),rownames(inter)))

write.table(hubgene,'06.hubgene.txt',sep='\t',row.names = FALSE,quote=F) 
#venn
library(ggvenn)
mydata<-list('DEG genes'=rownames(inter),"Disulfidptosis DEG genes"=rownames(sig_diff))
pdf('05.venn.pdf',w=6,h=6)
ggvenn(mydata,
       c('DEG genes',"Disulfidptosis DEG genes"),
       # fill_color = c("#ffb2b2","#b2e7cb"),
       show_percentage = F,
       stroke_alpha = 0.5,
       stroke_size = 0.3,
       text_size = 4,
       stroke_color="white",
       stroke_linetype="solid",
       # set_name_color=c("#ffb2b2","#b2e7cb"),
       text_color = 'black'
)
dev.off()
png('05.venn.png',w=6,h=6,units="in", res=600)
ggvenn(mydata,
       c('DEG genes',"Disulfidptosis DEG genes"),
       # fill_color = c("#ffb2b2","#b2e7cb"),
       show_percentage = F,
       stroke_alpha = 0.5,
       stroke_size = 0.3,
       text_size = 4,
       stroke_color="white",
       stroke_linetype="solid",
       # set_name_color=c("#ffb2b2","#b2e7cb"),
       text_color = 'black'
)
dev.off()

#GSE75214----------------------------------------------------------------------
if (!dir.exists("02_GSE75214")) {dir.create("02_GSE75214")}
setwd("02_GSE75214") 
train_expr <- read.table("/00_data/06.exp_GSE75214.txt",sep = "\t",row.names = 1,check.names = F,stringsAsFactors = F,header = T)
group <- read.table("/00_data/02.group_GSE75214.txt",header = T,sep = "\t")
tumor.sample<-group$sample[which(group$condition=='CD')]
train_expr <- train_expr[,tumor.sample]
eff <- read.table('/02_ssGSEA/Disulfidptosis.txt',sep = "\t")
gene_set <- eff
gene_set$eff <- "Disulfidptosis"
gene_list <- split(as.matrix(gene_set)[,1], gene_set[,2])

ssgsea_score <-  gsva(as.matrix(train_expr), gene_list, method = "ssgsea", kcdf='Gaussian',abs.ranking=TRUE)
write.table(ssgsea_score,"01.ssgsea_score.txt",sep = "\t",quote = F)

ssgsea_score<-as.data.frame(t(ssgsea_score))
ssgsea_score$condition<-NA
cnt<-1
while (cnt < (dim(ssgsea_score)[1]+1)) {
  ssgsea_score$condition[cnt]=as.vector(ifelse( ssgsea_score$Disulfidptosis[cnt]>median(ssgsea_score$Disulfidptosis),"High","Low"))
  cnt = cnt + 1}

group2 <- as.data.frame(cbind(rownames(ssgsea_score),ssgsea_score$condition)) 
colnames(group2)<-c('id','label')
gsva_exp<-train_expr[,group2$id]
all(colnames(gsva_exp) == group2$id)
dim(gsva_exp)

group<- group2$label %>% as.factor()
design <- model.matrix(~0 + group)
rownames(design) <- colnames(gsva_exp)
colnames(design) <- levels(group)
compare<- makeContrasts("High-Low", levels = design)

fit <- lmFit(gsva_exp, design)
fit2 <- contrasts.fit(fit ,compare)
fit3 <- eBayes(fit2)
deg <- topTable(fit3, coef = 1, number = Inf)

logFC=0.25
P.Value = 0.05
k1 = (deg$P.Value < P.Value)&(deg$logFC < -logFC)
k2 = (deg$P.Value < P.Value)&(deg$logFC > logFC)
deg$change = ifelse(k1,"down",ifelse(k2,"up","stable"))
table(deg$change)
cg = rownames(deg)[deg$change !="stable"]
sig_diff <- deg[cg,]
write.table(deg,file="02.DEG_ALL.txt",sep="\t",quote=F)
write.table(sig_diff,file="03.DEG_SIG.txt",sep="\t",quote=F)

ssgsea_score <- ssgsea_score[order(ssgsea_score$Disulfidptosis), ]  
rownames(group2) <- group2$id
group2 <- group2[rownames(ssgsea_score), ]  
diff=train_expr[cg,]
train_group2 <- group2[,2]
sig_diff <- sig_diff[order(sig_diff$logFC), ]  
diff=train_expr[rownames(sig_diff),group2$id]
annotation_col=data.frame(group=train_group2)
rownames(annotation_col)=colnames(diff) 
annotation_row=data.frame(sig_diff$change)
rownames(annotation_row)=rownames(sig_diff)
colnames(annotation_row) <- " "
ann_colors = list(
  group = c(High="red",Low="blue")
)
pdf('03.heatmap.pdf',w=8,h=6)
pheatmap(diff,
         annotation_col=annotation_col,
         annotation_row=annotation_row,
         annotation_colors=ann_colors,
         scale = "row",
         show_rownames = F,
         show_colnames =F,
         color = colorRampPalette(c("navy", "white", "red"))(50),
         cluster_cols =F,
         cluster_rows =F,
         fontsize = 10,
         fontsize_row=3,
         fontsize_col=3)
dev.off()
png('03.heatmap.png',w=8,h=6,units="in", res=600)
pheatmap(diff,
         annotation_col=annotation_col,
         annotation_row=annotation_row,
         annotation_colors=ann_colors,
         scale = "row",
         show_rownames = F,
         show_colnames =F,
         color = colorRampPalette(c("navy", "white", "red"))(50),
         cluster_cols =F,
         cluster_rows =F,
         fontsize = 10,
         fontsize_row=3,
         fontsize_col=3)
dev.off()


library(ggpubr)
library(ggthemes)
deg$logP <- -log10(deg$P.Value)
ggscatter(deg, x = "logFC", y = "logP",
          color = "change",
          palette = c("blue", "black", "red"),
          size = 1,
          # label = sig_diff$Label,
          font.label = 8,
          repel = T,
          xlab = "log2FoldChange",
          ylab = "-log10(P-value)") +
  theme_base() +
  geom_hline(yintercept = -log10(0.05), linetype = "dashed") +
  geom_vline(xintercept = c(-0.25, 0.25), linetype = "dashed")
ggsave('04.volcano.png', width = 8, height = 6)
ggsave('04.volcano.pdf', width = 8, height = 6)
dev.off()

inter <- read.table("/01_DEG/02_GSE75214/02.DEG_SIG1.txt",sep = "\t",check.names = F,header = T)
hubgene <- data.frame(symbol=intersect(rownames(sig_diff),rownames(inter)))

write.table(hubgene,'06.hubgene.txt',sep='\t',row.names = FALSE,quote=F)  
#venn
library(ggvenn)
mydata<-list('DEG genes'=rownames(inter),"Disulfidptosis DEG genes"=rownames(sig_diff))
pdf('05.venn.pdf',w=6,h=6)
ggvenn(mydata,
       c('DEG genes',"Disulfidptosis DEG genes"),
       # fill_color = c("#ffb2b2","#b2e7cb"),
       show_percentage = F,
       stroke_alpha = 0.5,
       stroke_size = 0.3,
       text_size = 4,
       stroke_color="white",
       stroke_linetype="solid",
       # set_name_color=c("#ffb2b2","#b2e7cb"),
       text_color = 'black'
)
dev.off()
png('05.venn.png',w=6,h=6,units="in", res=600)
ggvenn(mydata,
       c('DEG genes',"Disulfidptosis DEG genes"),
       # fill_color = c("#ffb2b2","#b2e7cb"),
       show_percentage = F,
       stroke_alpha = 0.5,
       stroke_size = 0.3,
       text_size = 4,
       stroke_color="white",
       stroke_linetype="solid",
       # set_name_color=c("#ffb2b2","#b2e7cb"),
       text_color = 'black'
)
dev.off()
#GSE75214_UC----------------------------------------------------------------------
if (!dir.exists("03_GSE75214_UC")) {dir.create("03_GSE75214_UC")}
setwd("03_GSE75214_UC") 
train_expr <- read.table("/00_data/06.exp_GSE75214_UC.txt",sep = "\t",row.names = 1,check.names = F,stringsAsFactors = F,header = T)
group <- read.table("/00_data/02.group_GSE75214_UC.txt",header = T,sep = "\t")
tumor.sample<-group$sample[which(group$condition=='UC')]
train_expr <- train_expr[,tumor.sample]
eff <- read.table('/02_ssGSEA/Disulfidptosis.txt',sep = "\t")
gene_set <- eff
gene_set$eff <- "Disulfidptosis"
gene_list <- split(as.matrix(gene_set)[,1], gene_set[,2])

ssgsea_score <-  gsva(as.matrix(train_expr), gene_list, method = "ssgsea", kcdf='Gaussian',abs.ranking=TRUE)
write.table(ssgsea_score,"01.ssgsea_score.txt",sep = "\t",quote = F)

ssgsea_score<-as.data.frame(t(ssgsea_score))
ssgsea_score$condition<-NA
cnt<-1
while (cnt < (dim(ssgsea_score)[1]+1)) {
  ssgsea_score$condition[cnt]=as.vector(ifelse( ssgsea_score$Disulfidptosis[cnt]>median(ssgsea_score$Disulfidptosis),"High","Low"))
  cnt = cnt + 1}

group2 <- as.data.frame(cbind(rownames(ssgsea_score),ssgsea_score$condition)) 
colnames(group2)<-c('id','label')
gsva_exp<-train_expr[,group2$id]
all(colnames(gsva_exp) == group2$id)
dim(gsva_exp)

group<- group2$label %>% as.factor()
design <- model.matrix(~0 + group)
rownames(design) <- colnames(gsva_exp)
colnames(design) <- levels(group)
compare<- makeContrasts("High-Low", levels = design)

fit <- lmFit(gsva_exp, design)
fit2 <- contrasts.fit(fit ,compare)
fit3 <- eBayes(fit2)
deg <- topTable(fit3, coef = 1, number = Inf)

logFC=0.25
P.Value = 0.05
k1 = (deg$P.Value < P.Value)&(deg$logFC < -logFC)
k2 = (deg$P.Value < P.Value)&(deg$logFC > logFC)
deg$change = ifelse(k1,"down",ifelse(k2,"up","stable"))
table(deg$change)
cg = rownames(deg)[deg$change !="stable"]
sig_diff <- deg[cg,]
write.table(deg,file="02.DEG_ALL.txt",sep="\t",quote=F)
write.table(sig_diff,file="03.DEG_SIG.txt",sep="\t",quote=F)

ssgsea_score <- ssgsea_score[order(ssgsea_score$Disulfidptosis), ]  
rownames(group2) <- group2$id
group2 <- group2[rownames(ssgsea_score), ]  
diff=train_expr[cg,]
train_group2 <- group2[,2]
sig_diff <- sig_diff[order(sig_diff$logFC), ]  
diff=train_expr[rownames(sig_diff),group2$id]
annotation_col=data.frame(group=train_group2)
rownames(annotation_col)=colnames(diff) 
annotation_row=data.frame(sig_diff$change)
rownames(annotation_row)=rownames(sig_diff)
colnames(annotation_row) <- " "
ann_colors = list(
  group = c(High="red",Low="blue")
)
pdf('03.heatmap.pdf',w=8,h=6)
pheatmap(diff,
         annotation_col=annotation_col,
         annotation_row=annotation_row,
         annotation_colors=ann_colors,
         scale = "row",
         show_rownames = F,
         show_colnames =F,
         color = colorRampPalette(c("navy", "white", "red"))(50),
         cluster_cols =F,
         cluster_rows =F,
         fontsize = 10,
         fontsize_row=3,
         fontsize_col=3)
dev.off()
png('03.heatmap.png',w=8,h=6,units="in", res=600)
pheatmap(diff,
         annotation_col=annotation_col,
         annotation_row=annotation_row,
         annotation_colors=ann_colors,
         scale = "row",
         show_rownames = F,
         show_colnames =F,
         color = colorRampPalette(c("navy", "white", "red"))(50),
         cluster_cols =F,
         cluster_rows =F,
         fontsize = 10,
         fontsize_row=3,
         fontsize_col=3)
dev.off()

library(ggpubr)
library(ggthemes)
deg$logP <- -log10(deg$P.Value)
ggscatter(deg, x = "logFC", y = "logP",
          color = "change",
          palette = c("blue", "black", "red"),
          size = 1,
          # label = sig_diff$Label,
          font.label = 8,
          repel = T,
          xlab = "log2FoldChange",
          ylab = "-log10(P-value)") +
  theme_base() +
  geom_hline(yintercept = -log10(0.05), linetype = "dashed") +
  geom_vline(xintercept = c(-0.25, 0.25), linetype = "dashed")
ggsave('04.volcano.png', width = 8, height = 6)
ggsave('04.volcano.pdf', width = 8, height = 6)
dev.off()


inter <- read.table("/01_DEG/03_GSE75214_UC/02.DEG_SIG1.txt",sep = "\t",check.names = F,header = T)
hubgene <- data.frame(symbol=intersect(rownames(sig_diff),rownames(inter)))

write.table(hubgene,'06.hubgene.txt',sep='\t',row.names = FALSE,quote=F)  
#venn
library(ggvenn)
mydata<-list('DEG genes'=rownames(inter),"Disulfidptosis DEG genes"=rownames(sig_diff))
pdf('05.venn.pdf',w=6,h=6)
ggvenn(mydata,
       c('DEG genes',"Disulfidptosis DEG genes"),
       # fill_color = c("#ffb2b2","#b2e7cb"),
       show_percentage = F,
       stroke_alpha = 0.5,
       stroke_size = 0.3,
       text_size = 4,
       stroke_color="white",
       stroke_linetype="solid",
       # set_name_color=c("#ffb2b2","#b2e7cb"),
       text_color = 'black'
)
dev.off()
png('05.venn.png',w=6,h=6,units="in", res=600)
ggvenn(mydata,
       c('DEG genes',"Disulfidptosis DEG genes"),
       # fill_color = c("#ffb2b2","#b2e7cb"),
       show_percentage = F,
       stroke_alpha = 0.5,
       stroke_size = 0.3,
       text_size = 4,
       stroke_color="white",
       stroke_linetype="solid",
       # set_name_color=c("#ffb2b2","#b2e7cb"),
       text_color = 'black'
)
dev.off()
#3种疾病交集---------------------------------------------------------------


hubgene1 <- read.table("/02_ssGSEA/04_GSE25101/06.hubgene.txt",sep = "\t",check.names = F,header = T)
hubgene2 <- read.table("/02_ssGSEA/06_GSE75214/06.hubgene.txt",sep = "\t",check.names = F,header = T)
hubgene3 <- read.table("/02_ssGSEA/07_GSE75214_UC/06.hubgene.txt",sep = "\t",check.names = F,header = T)

hubgene4 <- data.frame(symbol=intersect(hubgene1$symbol,hubgene2$symbol))
hubgene5 <- data.frame(symbol=intersect(hubgene4$symbol,hubgene3$symbol))

write.table(hubgene5,'01.hubgene.txt',sep='\t',row.names = FALSE,quote=F)
library(ggvenn)
mydata<-list('AS genes'=hubgene3$symbol,"CD genes"=hubgene5$symbol,"UC genes"=hubgene6$symbol)
pdf('02.venn.pdf',w=6,h=6)
ggvenn(mydata,
       c('AS genes',"CD genes","UC genes"),
       # fill_color = c("#ffb2b2","#b2e7cb"),
       show_percentage = F,
       stroke_alpha = 0.5,
       stroke_size = 0.3,
       text_size = 4,
       stroke_color="white",
       stroke_linetype="solid",
       # set_name_color=c("#ffb2b2","#b2e7cb"),
       text_color = 'black'
)
dev.off()
png('02.venn.png',w=6,h=6,units="in", res=600)
ggvenn(mydata,
       c('AS genes',"CD genes","UC genes"),
       # fill_color = c("#ffb2b2","#b2e7cb"),
       show_percentage = F,
       stroke_alpha = 0.5,
       stroke_size = 0.3,
       text_size = 4,
       stroke_color="white",
       stroke_linetype="solid",
       # set_name_color=c("#ffb2b2","#b2e7cb"),
       text_color = 'black'
)
dev.off()
