# Supplementary material for: Regulation mechanisms of disulfidptosis-related genes in ankylosing spondylitis and inflammatory bowel disease
Source: Front Immunol. 2024 Feb 16;15:1326354. doi: 10.3389/fimmu.2024.1326354 (PMC10904683; doi:10.3389/fimmu.2024.1326354)
Supplement: Supplementary Data 3 — The code involved in the study. [file DataSheet_3.zip › Supplementary data 3/r.03_enrichment.R]

rm(list = ls())


library(clusterProfiler)
library(org.Hs.eg.db)
library(ggplot2)
library(enrichplot)
library(GOplot)
#hub----------------------------------------------------------------------
if (!dir.exists("01_hub")) {dir.create("01_hub")}
setwd("01_hub") 

inter <-read.table("/02_ssGSEA/01.hubgene.txt",sep = "\t",check.names = F,header = T)
gene_transform <- bitr(inter$symbol,
                       fromType = "SYMBOL",
                       toType = c("ENTREZID"),
                       OrgDb = "org.Hs.eg.db")
ego <- enrichGO(gene = gene_transform$ENTREZID,
                OrgDb = org.Hs.eg.db,
                keyType = "ENTREZID",
                ont = "ALL",
                pAdjustMethod = "BH",
                pvalueCutoff = 0.05,
                qvalueCutoff = 0.05,
                readable = TRUE)

GO<- ego@result
write.table(ego,file = "01.GO.xls",sep = "\t",quote = F,row.names = F)

go_bar<-dotplot(ego, showCategory=10, split="ONTOLOGY",label_format = 60) +
  facet_grid(ONTOLOGY ~ ., scales = "free",space = 'free')
go_bar
ggsave('02.GO_dotplot.png',go_bar,width =8,height = 10)
ggsave('02.GO_dotplot.pdf',go_bar,width =8,height = 10)

set.seed(1)
ego_1 <- pairwise_termsim(ego)
pdf(file="03.GO_Network.pdf",width = 13,height = 8)
emapplot(ego_1, showCategory=10,colorEdge = TRUE)+
  theme(legend.text = element_text(size = 15),legend.title = element_text(size = 17))
dev.off()
set.seed(1)
png(file="03.GO_Network.png",width = 13,height = 8,units = "in",res=600)
emapplot(ego_1, showCategory=10,colorEdge = TRUE)+
  theme(legend.text = element_text(size = 15),legend.title = element_text(size = 17))
dev.off()

kk <- enrichKEGG(gene = gene_transform$ENTREZID,
                 keyType = "kegg",
                 organism = "hsa",
                 pAdjustMethod = "none",
                 pvalueCutoff = 0.05,
                 qvalueCutoff = 1
)
kk <- setReadable(kk, OrgDb = org.Hs.eg.db, keyType="ENTREZID")
kkk<- kk@result
write.table(kk@result,file = "04.KEGG.xls",sep = "\t",quote = F,row.names = F)
kk_dot <- dotplot(kk, showCategory=10,label_format = 50)
kk_dot
ggsave('05.KEGG_dotplot.png',kk_dot,width =8,height = 5)
ggsave('05.KEGG_dotplot.pdf',kk_dot,width =8,height = 5)

set.seed(1)
kk_1 <- pairwise_termsim(kk)
pdf(file="06.KEGG_Network.pdf",width = 10,height = 8)
emapplot(kk_1, showCategory=9,colorEdge = TRUE)+
  theme(legend.text = element_text(size = 15),legend.title = element_text(size = 17))
dev.off()
set.seed(1)
png(file="06.KEGG_Network.png",width = 10,height = 8,units = "in",res=600)
emapplot(kk_1, showCategory=9,colorEdge = TRUE)+
  theme(legend.text = element_text(size = 15),legend.title = element_text(size = 17))
dev.off()
