# Supplementary material for: Regulation mechanisms of disulfidptosis-related genes in ankylosing spondylitis and inflammatory bowel disease
Source: Front Immunol. 2024 Feb 16;15:1326354. doi: 10.3389/fimmu.2024.1326354 (PMC10904683; doi:10.3389/fimmu.2024.1326354)
Supplement: Supplementary Data 3 — The code involved in the study. [file DataSheet_3.zip › Supplementary data 3/r.04_RF.R]

rm(list = ls())

#GSE25101----------------------------------------------------------------------
if (!dir.exists("01_GSE25101")) {dir.create("01_GSE25101")}
setwd("01_GSE25101")
library(tibble)
library(ggplot2)
data <- read.table('/00_data/06.exp_GSE25101.txt',sep = "\t",header = T,row.names = 1)
ppi <- read.table('/02_ssGSEA/01.hubgene.txt',sep = "\t",header = T)
group <- read.table('/00_data/02.group_GSE25101.txt',sep = "\t",header = T)

data1 <- data[ppi$symbol,]
data1 <- data.frame(t(data1))
data1$sample <- rownames(data1)

data2 <- merge(group,data1,by = "sample")
rownames(data2) <- data2$sample
data2 <- data2[,-1]

library("randomForest")


rate<-1     
n<-ncol(data1)
for(i in 1:(n-1)){
  set.seed(1)
  rf_train<-randomForest(as.factor(data2$condition)~.,data = data2,
                         mtry=i,importance=T,proximity=T,ntree=1000)
  rate[i]<-mean(rf_train$err.rate)   #计算基于OOB数据的模型误判率均值
}
plot(rate)
rate   
min <- which.min(rate)  
min    


set.seed(16)   
rf_train<-randomForest(as.factor(data2$condition)~.,data=data2,
                       mtry=min,ntree=1000)
plot(rf_train)    

pdf("01.tree.pdf",width = 6,height = 6)
a <- dev.cur()   
png("01.tree.png",width = 6, height = 6, units="in", res=300) 
dev.control("enable")
plot(rf_train,main = "")
dev.copy(which = a)  
dev.off()
dev.off()


set.seed(16)   
rf_train<-randomForest(as.factor(data2$condition)~.,data=data2,
                       mtry=min,importance=T,proximity=T,ntree=1000)
plot(rf_train)   
rf_train


importance(rf_train,type=2)
importance(rf_train,type=1)
varImpPlot(rf_train,type = 2, main = "variable importance")

a <- importance(rf_train,type=2,class=NULL,scale=TRUE) %>% as.data.frame() %>% 
  rownames_to_column()
a <- a[order(a$MeanDecreaseGini,decreasing = T),]
names(a)[1] <- "symbol"
b <- head(a,5)

write.table(a,"03.rf_gene.txt",sep = "\t",quote = F,row.names = F)
write.table(b$symbol,"rf_top.txt",sep = "\t",quote = F,row.names = F,col.names = "id")


pdf(file = paste0("02.importance.pdf"),width = 5,height = 7)
a <- dev.cur()   
png(file = paste0("02.importance.png"),width = 5, height = 7, units="in", res=300) 
dev.control("enable")
varImpPlot(rf_train,type = 2, main = "")
dev.copy(which = a)  
dev.off()
dev.off()

#GSE75214----------------------------------------------------------------------
if (!dir.exists("02_GSE75214")) {dir.create("02_GSE75214")}
setwd("02_GSE75214")    

data <- read.table('/00_data/06.exp_GSE75214.txt',sep = "\t",header = T,row.names = 1)
ppi <- read.table('/02_ssGSEA/01.hubgene.txt',sep = "\t",header = T)
group <- read.table('/00_data/02.group_GSE75214.txt',sep = "\t",header = T)

data1 <- data[ppi$symbol,]
data1 <- data.frame(t(data1))
data1$sample <- rownames(data1)

data2 <- merge(group,data1,by = "sample")
rownames(data2) <- data2$sample
data2 <- data2[,-1]

library("randomForest")


rate<-1    
n<-ncol(data1)
for(i in 1:(n-1)){
  set.seed(2)
  rf_train<-randomForest(as.factor(data2$condition)~.,data = data2,
                         mtry=i,importance=T,proximity=T,ntree=1000)
  rate[i]<-mean(rf_train$err.rate)  
}
plot(rate)
rate  
min <- which.min(rate)  
min    


rf_train<-randomForest(as.factor(data2$condition)~.,data=data2,
                       mtry=min,ntree=1000)
plot(rf_train)   

pdf("01.tree.pdf",width = 6,height = 6)
a <- dev.cur()   
png("01.tree.png",width = 6, height = 6, units="in", res=300) 
dev.control("enable")
plot(rf_train,main = "")
dev.copy(which = a) 
dev.off()
dev.off()


set.seed(2)   
rf_train<-randomForest(as.factor(data2$condition)~.,data=data2,
                       mtry=min,importance=T,proximity=T,ntree=500)
plot(rf_train)    
rf_train


importance(rf_train,type=2)
importance(rf_train,type=1)
varImpPlot(rf_train,type = 2, main = "variable importance")

a <- importance(rf_train,type=2,class=NULL,scale=TRUE) %>% as.data.frame() %>% 
  rownames_to_column()
a <- a[order(a$MeanDecreaseGini,decreasing = T),]
names(a)[1] <- "symbol"
b <- head(a,9)

write.table(a,"03.rf_gene.txt",sep = "\t",quote = F,row.names = F)
write.table(b$symbol,"rf_top.txt",sep = "\t",quote = F,row.names = F,col.names = "id")


pdf(file = paste0("02.importance.pdf"),width = 5,height = 7)
a <- dev.cur()   
png(file = paste0("02.importance.png"),width = 5, height = 7, units="in", res=300) 
dev.control("enable")
varImpPlot(rf_train,type = 2, main = "")
dev.copy(which = a)  
dev.off()
dev.off()

#GSE75214_UC----------------------------------------------------------------------
if (!dir.exists("03_GSE75214_UC")) {dir.create("03_GSE75214_UC")}
setwd("03_GSE75214_UC")    
library(tibble)
library(ggplot2)
data <- read.table('/00_data/06.exp_GSE75214_UC.txt',sep = "\t",header = T,row.names = 1)
ppi <- read.table('/02_ssGSEA/01.hubgene.txt',sep = "\t",header = T)
group <- read.table('/00_data/02.group_GSE75214_UC.txt',sep = "\t",header = T)

data1 <- data[ppi$symbol,]
data1 <- data.frame(t(data1))
data1$sample <- rownames(data1)

data2 <- merge(group,data1,by = "sample")
rownames(data2) <- data2$sample
data2 <- data2[,-1]

library("randomForest")


rate<-1     
n<-ncol(data1)
for(i in 1:(n-1)){
  set.seed(1234)
  rf_train<-randomForest(as.factor(data2$condition)~.,data = data2,
                         mtry=i,importance=T,proximity=T,ntree=1000)
  rate[i]<-mean(rf_train$err.rate)   
}
plot(rate)
rate   
min <- which.min(rate)  
min   


set.seed(12)   
rf_train<-randomForest(as.factor(data2$condition)~.,data=data2,
                       mtry=min,ntree=1000)
plot(rf_train)    

pdf("01.tree.pdf",width = 6,height = 6)
a <- dev.cur()   
png("01.tree.png",width = 6, height = 6, units="in", res=300) 
dev.control("enable")
plot(rf_train,main = "")
dev.copy(which = a)  
dev.off()
dev.off()


set.seed(12)   
rf_train<-randomForest(as.factor(data2$condition)~.,data=data2,
                       mtry=min,importance=T,proximity=T,ntree=500)
plot(rf_train)    
rf_train


importance(rf_train,type=2)
importance(rf_train,type=1)
varImpPlot(rf_train,type = 2, main = "variable importance")

a <- importance(rf_train,type=2,class=NULL,scale=TRUE) %>% as.data.frame() %>% 
  rownames_to_column()
a <- a[order(a$MeanDecreaseGini,decreasing = T),]
names(a)[1] <- "symbol"
b <- head(a,7)

write.table(a,"03.rf_gene.txt",sep = "\t",quote = F,row.names = F)
write.table(b$symbol,"rf_top.txt",sep = "\t",quote = F,row.names = F,col.names = "id")


pdf(file = paste0("02.importance.pdf"),width = 5,height = 7)
a <- dev.cur()  
png(file = paste0("02.importance.png"),width = 5, height = 7, units="in", res=300) 
dev.control("enable")
varImpPlot(rf_train,type = 2, main = "")
dev.copy(which = a) 
dev.off()
dev.off()
