# Supplementary material for: Regulation mechanisms of disulfidptosis-related genes in ankylosing spondylitis and inflammatory bowel disease
Source: Front Immunol. 2024 Feb 16;15:1326354. doi: 10.3389/fimmu.2024.1326354 (PMC10904683; doi:10.3389/fimmu.2024.1326354)
Supplement: Supplementary Data 3 — The code involved in the study. [file DataSheet_3.zip › Supplementary data 3/r.05_XGBoost.R]

rm(list = ls())


#GSE25101----------------------------------------------------------------------
if (!dir.exists("01_GSE25101")) {dir.create("01_GSE25101")}
setwd("01_GSE25101")
library(tibble)
library(ggplot2)
data <- read.table('/00_data/06.exp_GSE25101.txt',sep = "\t",header = T,row.names = 1)
hub_gene <- read.table('/02_ssGSEA/01.hubgene1.txt',sep = "\t",header = T)
group <- read.table('/00_data/02.group_GSE25101.txt',sep = "\t",header = T)

names(group)[1] <- "id"
identical(colnames(data),group$id)

data <- as.data.frame(t(data))
data <- data[, hub_gene$symbol]
data$id <- rownames(data)


dat <- merge(data,group,by = "id")
names(dat)[1] <- "sample"
names(dat)[13] <- "Group"
rownames(dat) <- dat$sample
df.exp <- dat[,-1]
df.exp$Group<-factor(df.exp$Group)


## xgboost
library('xgboost')  
library("Matrix")
library('PRROC')
library('ggplot2')
set.seed(12)  

train_matrix <- sparse.model.matrix(Group ~.-1, data = df.exp)

traindata1<- data.matrix(df.exp[,-12])

traindata2 <- Matrix(traindata1,sparse = T)

train_y <- as.numeric(df.exp[,12])-1

traindata <- list(data=traindata2,label=train_y)
dtrain <- xgb.DMatrix(data = traindata$data, label = traindata$label)
set.seed(123)
res.xgb <- xgboost(data = dtrain,max_depth=6, eta=0.3,objective='binary:logistic', nround=25)

xgb_importance <- xgb.importance(train_matrix@Dimnames[[2]], model = res.xgb)   

xgb_importance$Feature<-gsub('.','-',xgb_importance $Feature,fixed = T )
write.csv(xgb_importance,'01.XGBoost_importance.csv',quote=F,row.names=F)
ggplot(xgb_importance, aes(x= reorder( Feature,Gain), y=Gain,fill='blue')) +
  geom_bar(stat="identity") +
  theme_classic() +
  guides(fill=FALSE)+
  coord_flip()+
  theme_bw()+
  ggtitle('XGBoost')+
  theme(plot.title = element_text(size=24,color='black', face = "bold",family='Times'),
        axis.title.x =element_text(size=18,color='black', face = "bold",family='Times'),
        axis.text.x =element_text(size=16, color='black', face = "bold",family='Times'),
        axis.title.y =element_blank(),
        axis.text.y=element_text(size=16,   color='black',face = "bold",family='Times'),
        legend.title=element_text(size=20, color='black', face = "bold",family='Times'),
        legend.text=element_text(size=18, color='black', face = "bold",family='Times'),
        title=element_text(size=20, color='black', face = "bold",family='Times'),
        strip.text = element_text(size = 14,family = "Times", face = "bold"))+
  theme(panel.grid.major=element_blank(),panel.grid.minor=element_blank())+
  labs(x="gene",y="Gain",fill="")
ggsave('02.XGBoost_importance.pdf',w=10,h=10)
ggsave('02.XGBoost_importance.png',w=10,h=10)

xgb_gene<-xgb_importance$Feature
write.table(xgb_gene,'03.XGBoost_gene.txt',sep='\t',quote=F,row.names=F,col.names="id")


#
xgb_gene<-read.table('/05_XGBoost/01_GSE25101/03.XGBoost_gene.txt',sep = "\t",header = T)
xgb_gene <- xgb_gene$id
rf<-read.table('/04_RF/01_GSE25101/rf_top.txt',sep = "\t",header = T)
svm<-read.table('/06_SVM/01_GSE25101/01.SVM_RFE_gene.txt',sep = "\t",header = T)
hubgene <- data.frame(symbol=intersect(xgb_gene,rf$id))
hubgene1 <- data.frame(symbol=intersect(hubgene$symbol,svm$id))
write.table(hubgene1,'04.hubgene.txt',sep='\t',row.names = FALSE,quote=F)
library(ggvenn)
mydata<-list('XGBoost gene'=xgb_gene,"RF gene"=rf$id,"SVM-RFE gene"=svm$id)
pdf('05.venn.pdf',w=5,h=5)
ggvenn(mydata,
       c('XGBoost gene',"RF gene","SVM-RFE gene"),
       # fill_color = c("#ffb2b2","#b2e7cb"),
       show_percentage = F,
       stroke_alpha = 0.5,
       stroke_size = 0.3,
       text_size = 4,
       stroke_color="white",
       stroke_linetype="solid",
       # set_name_color=c("#ffb2b2","#b2e7cb"),
       text_color = 'black'
)
dev.off()
png('05.venn.png',w=5,h=5,units="in", res=600)
ggvenn(mydata,
       c('XGBoost gene',"RF gene","SVM-RFE gene"),
       # fill_color = c("#ffb2b2","#b2e7cb"),
       show_percentage = F,
       stroke_alpha = 0.5,
       stroke_size = 0.3,
       text_size = 4,
       stroke_color="white",
       stroke_linetype="solid",
       # set_name_color=c("#ffb2b2","#b2e7cb"),
       text_color = 'black'
)
dev.off()

#GSE75214----------------------------------------------------------------------
if (!dir.exists("02_GSE75214")) {dir.create("02_GSE75214")}
setwd("02_GSE75214")  
library(tibble)
library(ggplot2)
data <- read.table('/00_data/06.exp_GSE75214.txt',sep = "\t",header = T,row.names = 1)
hub_gene <- read.table('/02_ssGSEA/01.hubgene.txt',sep = "\t",header = T)
group <- read.table('/00_data/02.group_GSE75214.txt',sep = "\t",header = T)

names(group)[1] <- "id"
identical(colnames(data),group$id)

data <- as.data.frame(t(data))
data <- data[, hub_gene$symbol]
data$id <- rownames(data)


dat <- merge(data,group,by = "id")
names(dat)[1] <- "sample"
names(dat)[13] <- "Group"
rownames(dat) <- dat$sample
df.exp <- dat[,-1]
df.exp$Group<-factor(df.exp$Group)


## xgboost
library('xgboost')  
library("Matrix")
library('PRROC')
library('ggplot2')
set.seed(12)  

train_matrix <- sparse.model.matrix(Group ~.-1, data = df.exp)

traindata1<- data.matrix(df.exp[,-12])

traindata2 <- Matrix(traindata1,sparse = T)

train_y <- as.numeric(df.exp[,12])-1

traindata <- list(data=traindata2,label=train_y)
dtrain <- xgb.DMatrix(data = traindata$data, label = traindata$label)
set.seed(1)
res.xgb <- xgboost(data = dtrain,max_depth=6, eta=0.5,objective='binary:logistic', nround=25)

xgb_importance <- xgb.importance(train_matrix@Dimnames[[2]], model = res.xgb)    

xgb_importance$Feature<-gsub('.','-',xgb_importance $Feature,fixed = T )
write.csv(xgb_importance,'01.XGBoost_importance.csv',quote=F,row.names=F)
ggplot(xgb_importance, aes(x= reorder( Feature,Gain), y=Gain,fill='blue')) +
  geom_bar(stat="identity") +
  theme_classic() +
  guides(fill=FALSE)+
  coord_flip()+
  theme_bw()+
  ggtitle('XGBoost')+
  theme(plot.title = element_text(size=24,color='black', face = "bold",family='Times'),
        axis.title.x =element_text(size=18,color='black', face = "bold",family='Times'),
        axis.text.x =element_text(size=16, color='black', face = "bold",family='Times'),
        axis.title.y =element_blank(),
        axis.text.y=element_text(size=16,   color='black',face = "bold",family='Times'),
        legend.title=element_text(size=20, color='black', face = "bold",family='Times'),
        legend.text=element_text(size=18, color='black', face = "bold",family='Times'),
        title=element_text(size=20, color='black', face = "bold",family='Times'),
        strip.text = element_text(size = 14,family = "Times", face = "bold"))+
  theme(panel.grid.major=element_blank(),panel.grid.minor=element_blank())+
  labs(x="gene",y="Gain",fill="")
ggsave('02.XGBoost_importance.pdf',w=10,h=10)
ggsave('02.XGBoost_importance.png',w=10,h=10)


xgb_gene<-xgb_importance$Feature
write.table(xgb_gene,'03.XGBoost_gene.txt',sep='\t',quote=F,row.names=F,col.names="id")


#
xgb_gene<-read.table('/05_XGBoost/02_GSE75214/03.XGBoost_gene.txt',sep = "\t",header = T)
xgb_gene <- xgb_gene$id
rf<-read.table('/04_RF/02_GSE75214/rf_top.txt',sep = "\t",header = T)
svm<-read.table('/06_SVM/02_GSE75214/01.SVM_RFE_gene.txt',sep = "\t",header = T)
hubgene <- data.frame(symbol=intersect(xgb_gene,rf$id))
hubgene1 <- data.frame(symbol=intersect(hubgene$symbol,svm$id))
write.table(hubgene1,'04.hubgene.txt',sep='\t',row.names = FALSE,quote=F)
library(ggvenn)
mydata<-list('XGBoost gene'=xgb_gene,"RF gene"=rf$id,"SVM-RFE gene"=svm$id)
pdf('05.venn.pdf',w=5,h=5)
ggvenn(mydata,
       c('XGBoost gene',"RF gene","SVM-RFE gene"),
       # fill_color = c("#ffb2b2","#b2e7cb"),
       show_percentage = F,
       stroke_alpha = 0.5,
       stroke_size = 0.3,
       text_size = 4,
       stroke_color="white",
       stroke_linetype="solid",
       # set_name_color=c("#ffb2b2","#b2e7cb"),
       text_color = 'black'
)
dev.off()
png('05.venn.png',w=5,h=5,units="in", res=600)
ggvenn(mydata,
       c('XGBoost gene',"RF gene","SVM-RFE gene"),
       # fill_color = c("#ffb2b2","#b2e7cb"),
       show_percentage = F,
       stroke_alpha = 0.5,
       stroke_size = 0.3,
       text_size = 4,
       stroke_color="white",
       stroke_linetype="solid",
       # set_name_color=c("#ffb2b2","#b2e7cb"),
       text_color = 'black'
)
dev.off()
#GSE75214_UC----------------------------------------------------------------------
if (!dir.exists("03_GSE75214_UC")) {dir.create("03_GSE75214_UC")}
setwd("03_GSE75214_UC")   
library(tibble)
library(ggplot2)
data <- read.table('/00_data/06.exp_GSE75214_UC.txt',sep = "\t",header = T,row.names = 1)
hub_gene <- read.table('/02_ssGSEA/01.hubgene.txt',sep = "\t",header = T)
group <- read.table('/00_data/02.group_GSE75214_UC.txt',sep = "\t",header = T)

names(group)[1] <- "id"
identical(colnames(data),group$id)

data <- as.data.frame(t(data))
data <- data[, hub_gene$symbol]
data$id <- rownames(data)


dat <- merge(data,group,by = "id")
names(dat)[1] <- "sample"
names(dat)[13] <- "Group"
rownames(dat) <- dat$sample
df.exp <- dat[,-1]
df.exp$Group<-factor(df.exp$Group)


## xgboost
library('xgboost') 
library("Matrix")
library('PRROC')
library('ggplot2')
set.seed(12)  

train_matrix <- sparse.model.matrix(Group ~.-1, data = df.exp)

traindata1<- data.matrix(df.exp[,-12])

traindata2 <- Matrix(traindata1,sparse = T)

train_y <- as.numeric(df.exp[,12])-1

traindata <- list(data=traindata2,label=train_y)
dtrain <- xgb.DMatrix(data = traindata$data, label = traindata$label)
set.seed(123)
res.xgb <- xgboost(data = dtrain,max_depth=6, eta=0.3,objective='binary:logistic', nround=25)

xgb_importance <- xgb.importance(train_matrix@Dimnames[[2]], model = res.xgb)    

xgb_importance$Feature<-gsub('.','-',xgb_importance $Feature,fixed = T )
write.csv(xgb_importance,'01.XGBoost_importance.csv',quote=F,row.names=F)
ggplot(xgb_importance, aes(x= reorder( Feature,Gain), y=Gain,fill='blue')) +
  geom_bar(stat="identity") +
  theme_classic() +
  guides(fill=FALSE)+
  #theme(legend.position = )+
  #geom_hline(yintercept = mean(xgb_importance$Gain),lty = 4,col = "darkred",lwd = 0.8) +
  coord_flip()+
  theme_bw()+
  ggtitle('XGBoost')+
  theme(plot.title = element_text(size=24,color='black', face = "bold",family='Times'),
        axis.title.x =element_text(size=18,color='black', face = "bold",family='Times'),
        axis.text.x =element_text(size=16, color='black', face = "bold",family='Times'),
        axis.title.y =element_blank(),
        axis.text.y=element_text(size=16,   color='black',face = "bold",family='Times'),
        legend.title=element_text(size=20, color='black', face = "bold",family='Times'),
        legend.text=element_text(size=18, color='black', face = "bold",family='Times'),
        title=element_text(size=20, color='black', face = "bold",family='Times'),
        strip.text = element_text(size = 14,family = "Times", face = "bold"))+
  theme(panel.grid.major=element_blank(),panel.grid.minor=element_blank())+
  labs(x="gene",y="Gain",fill="")
ggsave('02.XGBoost_importance.pdf',w=10,h=10)
ggsave('02.XGBoost_importance.png',w=10,h=10)


xgb_gene<-xgb_importance$Feature
write.table(xgb_gene,'03.XGBoost_gene.txt',sep='\t',quote=F,row.names=F,col.names="id")


# ## 交集 ####
xgb_gene<-read.table('/05_XGBoost/03_GSE75214_UC/03.XGBoost_gene.txt',sep = "\t",header = T)
xgb_gene <- xgb_gene$id
rf<-read.table('/04_RF/03_GSE75214_UC/rf_top.txt',sep = "\t",header = T)
svm<-read.table('/06_SVM/03_GSE75214_UC/01.SVM_RFE_gene.txt',sep = "\t",header = T)
hubgene <- data.frame(symbol=intersect(xgb_gene,rf$id))
hubgene1 <- data.frame(symbol=intersect(hubgene$symbol,svm$id))
write.table(hubgene1,'04.hubgene.txt',sep='\t',row.names = FALSE,quote=F)
library(ggvenn)
mydata<-list('XGBoost gene'=xgb_gene,"RF gene"=rf$id,"SVM-RFE gene"=svm$id)
pdf('05.venn.pdf',w=5,h=5)
ggvenn(mydata,
       c('XGBoost gene',"RF gene","SVM-RFE gene"),
       # fill_color = c("#ffb2b2","#b2e7cb"),
       show_percentage = F,
       stroke_alpha = 0.5,
       stroke_size = 0.3,
       text_size = 4,
       stroke_color="white",
       stroke_linetype="solid",
       # set_name_color=c("#ffb2b2","#b2e7cb"),
       text_color = 'black'
)
dev.off()
png('05.venn.png',w=5,h=5,units="in", res=600)
ggvenn(mydata,
       c('XGBoost gene',"RF gene","SVM-RFE gene"),
       # fill_color = c("#ffb2b2","#b2e7cb"),
       show_percentage = F,
       stroke_alpha = 0.5,
       stroke_size = 0.3,
       text_size = 4,
       stroke_color="white",
       stroke_linetype="solid",
       # set_name_color=c("#ffb2b2","#b2e7cb"),
       text_color = 'black'
)
dev.off()
