# Supplementary material for: Regulation mechanisms of disulfidptosis-related genes in ankylosing spondylitis and inflammatory bowel disease
Source: Front Immunol. 2024 Feb 16;15:1326354. doi: 10.3389/fimmu.2024.1326354 (PMC10904683; doi:10.3389/fimmu.2024.1326354)
Supplement: Supplementary Data 3 — The code involved in the study. [file DataSheet_3.zip › Supplementary data 3/r.06_SVM.R]

rm(list = ls())

#GSE25101----------------------------------------------------------------------
if (!dir.exists("01_GSE25101")) {dir.create("01_GSE25101")}
setwd("01_GSE25101")
hub_gene <- read.table('/02_ssGSEA/01.hubgene.txt',sep = "\t",header = T)
data <- read.table('/00_data/06.exp_GSE25101.txt',sep = "\t",header = T,row.names = 1)
group <- read.table('/00_data/02.group_GSE25101.txt',sep = "\t",header = T)

data <- as.data.frame(t(data))
data <- data[, hub_gene$symbol]
data$sample <- rownames(data)

dat <- merge(data,group,by = "sample")

names(dat)[1] <- "sample"
names(dat)[13] <- "group"
dat1 <- dat[-1]         
dat1 <- na.omit(dat1)

set.seed(18)
library(mlbench)
library(caret)

class(dat1[,1:11])

control <- rfeControl(functions = caretFuncs,method = "cv", number = 5)  


results <- rfe(dat1[,1:11],            
               as.factor(dat1[,12]),   
               sizes = c(1:11), 
               rfeControl = control,
               method = "svmRadial"
)


print(results)

gene <- data.frame(id = predictors(results))
write.table(gene,"01.SVM_RFE_gene.txt",sep = "\t",row.names = F,col.names = T,quote = F)

pdf("02.SVM_RFE.pdf",w = 5, h = 5)
plot(results, type="o",cex.lab = 3,cex.axis = 4)
dev.off()

png("02.SVM_RFE.png",w = 5, h = 5,units = "in",res = 600)
plot(results, type="o",cex.lab = 3,cex.axis = 4)
dev.off()

#GSE75214----------------------------------------------------------------------
if (!dir.exists("02_GSE75214")) {dir.create("02_GSE75214")}
setwd("02_GSE75214")

hub_gene <- read.table('/02_ssGSEA/01.hubgene.txt',sep = "\t",header = T)
data <- read.table('/00_data/06.exp_GSE75214.txt',sep = "\t",header = T,row.names = 1)
group <- read.table('/00_data/02.group_GSE75214.txt',sep = "\t",header = T)

data <- as.data.frame(t(data))
data <- data[, hub_gene$symbol]
data$sample <- rownames(data)

dat <- merge(data,group,by = "sample")

names(dat)[1] <- "sample"
names(dat)[13] <- "group"
dat1 <- dat[-1]         
dat1 <- na.omit(dat1)

set.seed(11)
library(mlbench)
library(caret)

class(dat1[,1:11])

control <- rfeControl(functions = caretFuncs,method = "cv", number = 5)  


results <- rfe(dat1[,1:11],            
               as.factor(dat1[,12]),   
               sizes = c(1:11), 
               rfeControl = control,
               method = "svmRadial"
)


print(results)

gene <- data.frame(id = predictors(results))
write.table(gene,"01.SVM_RFE_gene.txt",sep = "\t",row.names = F,col.names = T,quote = F)


# 绘制结果
pdf("02.SVM_RFE.pdf",w = 5, h = 5)
plot(results, type="o",cex.lab = 3,cex.axis = 4)
dev.off()

png("02.SVM_RFE.png",w = 5, h = 5,units = "in",res = 600)
plot(results, type="o",cex.lab = 3,cex.axis = 4)
dev.off()

#GSE75214_UC----------------------------------------------------------------------
if (!dir.exists("03_GSE75214_UC")) {dir.create("03_GSE75214_UC")}
setwd("03_GSE75214_UC")  

hub_gene <- read.table('/02_ssGSEA/01.hubgene1.txt',sep = "\t",header = T)
data <- read.table('/00_data/06.exp_GSE75214_UC.txt',sep = "\t",header = T,row.names = 1)
group <- read.table('/00_data/02.group_GSE75214_UC.txt',sep = "\t",header = T)

data <- as.data.frame(t(data))
data <- data[, hub_gene$symbol]
data$sample <- rownames(data)

dat <- merge(data,group,by = "sample")

names(dat)[1] <- "sample"
names(dat)[13] <- "group"
dat1 <- dat[-1]        
dat1 <- na.omit(dat1)

set.seed(33)
library(mlbench)
library(caret)

class(dat1[,1:11])

control <- rfeControl(functions = caretFuncs,method = "cv", number = 5)  


results <- rfe(dat1[,1:11],            
               as.factor(dat1[,12]),   
               sizes = c(1:11), 
               rfeControl = control,
               method = "svmRadial"
)


print(results)

gene <- data.frame(id = predictors(results))
write.table(gene,"01.SVM_RFE_gene.txt",sep = "\t",row.names = F,col.names = T,quote = F)


pdf("02.SVM_RFE.pdf",w = 5, h = 5)
plot(results, type="o",cex.lab = 3,cex.axis = 4)
dev.off()

png("02.SVM_RFE.png",w = 5, h = 5,units = "in",res = 600)
plot(results, type="o",cex.lab = 3,cex.axis = 4)
dev.off()
