# Supplementary material for: Regulation mechanisms of disulfidptosis-related genes in ankylosing spondylitis and inflammatory bowel disease
Source: Front Immunol. 2024 Feb 16;15:1326354. doi: 10.3389/fimmu.2024.1326354 (PMC10904683; doi:10.3389/fimmu.2024.1326354)
Supplement: Supplementary Data 3 — The code involved in the study. [file DataSheet_3.zip › Supplementary data 3/r.07_ROC.R]

rm(list = ls())

#GSE25101----------------------------------------------------------------------
if (!dir.exists("01_GSE25101")) {dir.create("01_GSE25101")}
setwd("01_GSE25101")
keycirc1 <- read.table("/05_XGBoost/01_GSE25101/04.hubgene.txt",header = T,sep = "\t")
key_circ1 <- keycirc1$symbol

circ_ID1 <- read.table('/00_data/06.exp_GSE25101.txt',sep = "\t",header = T,row.names = 1)


group <- read.table('/00_data/02.group_GSE25101.txt',sep = "\t",header = T)
group_list <- group$condition

keycirc_group <- circ_ID1 %$% .[match(keycirc1$symbol,rownames(circ_ID1)),]


colnames(keycirc_group) = group_list
keycircRNA <- t(keycirc_group)


#display.brewer.all()
color1 <- brewer.pal(9,"Set1")
color2 <- brewer.pal(8,"Dark2")
color3 <- brewer.pal(8,"Set2")      
color_use <- c(color1,color2,color3)    


pdf(file = "01.train_roc.pdf",width = 7,height = 10)
par(mfrow = c(3,2))            
for (i in 1:5){    
  x_color <- c(color2,color3)
  plot.roc(rownames(keycircRNA),keycircRNA[,i],main = colnames(keycircRNA)[i],
           col = x_color[i],print.auc = T,percent = F,cex.axis = 1.8,cex.main = 2,
           cex.lab = 2, print.auc.ce = 2)
}
dev.off()

png(file = "01.train_roc.png",width = 7,height = 10,units = 'in',res= 600)
par(mfrow = c(3,2))            
for (i in 1:5){    
  x_color <- c(color2,color3)
  plot.roc(rownames(keycircRNA),keycircRNA[,i],main = colnames(keycircRNA)[i],
           col = x_color[i],print.auc = T,percent = F,cex.axis = 1.8,cex.main = 2,
           cex.lab = 2, print.auc.ce = 2)
}
dev.off()

if (!dir.exists("gene_train")) {dir.create("gene_train")}
setwd("./gene_train")

j = 1 
x_color <- c(color2,color3)
for (i in key_circ1){    
  
  
  pdf(file = paste0(i,".pdf"),width = 8,height = 8)
  par(mar=c(10,20,3,3))           
  plot.roc(rownames(keycircRNA),keycircRNA[,j],main = i,
           col = x_color[j],print.auc = T,percent = F,cex.axis = 1.8,cex.main = 2,
           cex.lab = 2, print.auc.ce = 2)
  
  dev.off()
  
  png(file = paste0(i,".png"),width = 8,height = 8,units = 'in',res= 600)
  par(mar=c(1,1,1,1))        
  plot.roc(rownames(keycircRNA),keycircRNA[,j],main = i,
           col = x_color[j],print.auc = T,percent = F,cex.axis = 1.8,cex.main = 2,
           cex.lab = 2, print.auc.ce = 2)
  
  dev.off()
  
  j <- j+1
  
}
#验证集-------------------------------------------------------------------------------------


circ_ID1 <- read.table('/00_data/06.exp_GSE73754.txt',sep = "\t",header = T,row.names = 1)


group <- read.table('/00_data/02.group_GSE73754.txt',sep = "\t",header = T)
group_list <- group$condition

keycirc_group <- circ_ID1 %$% .[match(keycirc1$symbol,rownames(circ_ID1)),]


colnames(keycirc_group) = group_list
keycircRNA <- t(keycirc_group)


#display.brewer.all()
color1 <- brewer.pal(9,"Set1")
color2 <- brewer.pal(8,"Dark2")
color3 <- brewer.pal(8,"Set2")      
color_use <- c(color1,color2,color3)    


pdf(file = "02.verify_roc.pdf",width = 7,height = 10)
par(mfrow = c(3,2))            
for (i in 1:5){    
  x_color <-c(color2,color3)
  plot.roc(rownames(keycircRNA),keycircRNA[,i],main = colnames(keycircRNA)[i],
           col = x_color[i],print.auc = T,percent = F,cex.axis = 1.8,cex.main = 2,
           cex.lab = 2, print.auc.ce = 2)
}
dev.off()

png(file = "02.verify_roc.png",width = 7,height = 10,units = 'in',res= 600)
par(mfrow = c(3,2))            
for (i in 1:5){    
  x_color <- c(color2,color3)
  plot.roc(rownames(keycircRNA),keycircRNA[,i],main = colnames(keycircRNA)[i],
           col = x_color[i],print.auc = T,percent = F,cex.axis = 1.8,cex.main = 2,
           cex.lab = 2, print.auc.ce = 2)
}
dev.off()

if (!dir.exists("gene_verify")) {dir.create("gene_verify")}
setwd("./gene_verify")
# key_circ1 <- key_circ1[-c(4,7)]
j = 1 
x_color <- c(color2,color3)
for (i in key_circ1){    
  
  
  pdf(file = paste0(i,".pdf"),width = 8,height = 8)
  par(mar=c(10,20,3,3))           
  plot.roc(rownames(keycircRNA),keycircRNA[,j],main = i,
           col = x_color[j],print.auc = T,percent = F,cex.axis = 1.8,cex.main = 2,
           cex.lab = 2, print.auc.ce = 2)
  
  dev.off()
  
  png(file = paste0(i,".png"),width = 8,height = 8,units = 'in',res= 600)
  par(mar=c(1,1,1,1))        
  plot.roc(rownames(keycircRNA),keycircRNA[,j],main = i,
           col = x_color[j],print.auc = T,percent = F,cex.axis = 1.8,cex.main = 2,
           cex.lab = 2, print.auc.ce = 2)
  
  dev.off()
  
  j <- j+1
}

#GSE75214----------------------------------------------------------------------
if (!dir.exists("02_GSE75214")) {dir.create("02_GSE75214")}
setwd("02_GSE75214")
library(RColorBrewer)
library(pROC)
library(ggpubr)
library(scales)
library(magrittr)


keycirc1 <- read.table("/05_XGBoost/02_GSE75214/04.hubgene.txt",header = T,sep = "\t")
key_circ1 <- keycirc1$symbol

circ_ID1 <- read.table('/00_data/06.exp_GSE75214.txt',sep = "\t",header = T,row.names = 1)


group <- read.table('/00_data/02.group_GSE75214.txt',sep = "\t",header = T)
group_list <- group$condition

keycirc_group <- circ_ID1 %$% .[match(keycirc1$symbol,rownames(circ_ID1)),]


colnames(keycirc_group) = group_list
keycircRNA <- t(keycirc_group)


#display.brewer.all()
color1 <- brewer.pal(9,"Set1")
color2 <- brewer.pal(8,"Dark2")
color3 <- brewer.pal(8,"Set2")      
color_use <- c(color1,color2,color3)    


pdf(file = "01.train_roc.pdf",width = 7,height = 10)
par(mfrow = c(3,2))            
for (i in 1:5){    
  x_color <- c(color2,color3)
  plot.roc(rownames(keycircRNA),keycircRNA[,i],main = colnames(keycircRNA)[i],
           col = x_color[i],print.auc = T,percent = F,cex.axis = 1.8,cex.main = 2,
           cex.lab = 2, print.auc.ce = 2)
}
dev.off()

png(file = "01.train_roc.png",width = 7,height = 10,units = 'in',res= 600)
par(mfrow = c(3,2))            
for (i in 1:5){    
  x_color <- c(color2,color3)
  plot.roc(rownames(keycircRNA),keycircRNA[,i],main = colnames(keycircRNA)[i],
           col = x_color[i],print.auc = T,percent = F,cex.axis = 1.8,cex.main = 2,
           cex.lab = 2, print.auc.ce = 2)
}
dev.off()

if (!dir.exists("gene_train")) {dir.create("gene_train")}
setwd("./gene_train")

j = 1 
x_color <- c(color2,color3)
for (i in key_circ1){    
  
  
  pdf(file = paste0(i,".pdf"),width = 8,height = 8)
  par(mar=c(10,20,3,3))           
  plot.roc(rownames(keycircRNA),keycircRNA[,j],main = i,
           col = x_color[j],print.auc = T,percent = F,cex.axis = 1.8,cex.main = 2,
           cex.lab = 2, print.auc.ce = 2)
  
  dev.off()
  
  png(file = paste0(i,".png"),width = 8,height = 8,units = 'in',res= 600)
  par(mar=c(1,1,1,1))        
  plot.roc(rownames(keycircRNA),keycircRNA[,j],main = i,
           col = x_color[j],print.auc = T,percent = F,cex.axis = 1.8,cex.main = 2,
           cex.lab = 2, print.auc.ce = 2)
  
  dev.off()
  
  j <- j+1
  
}


#验证集-------------------------------------------------------------------------------------
keycirc1 <- read.table("/05_XGBoost/02_GSE75214/04.hubgene.txt",header = T,sep = "\t")
key_circ1 <- keycirc1$symbol

circ_ID1 <- read.table('/00_data/06.exp_GSE102133.txt',sep = "\t",header = T,row.names = 1)


group <- read.table('/00_data/02.group_GSE102133.txt',sep = "\t",header = T)
group_list <- group$condition

keycirc_group <- circ_ID1 %$% .[match(keycirc1$symbol,rownames(circ_ID1)),]


colnames(keycirc_group) = group_list
keycircRNA <- t(keycirc_group)


#display.brewer.all()
color1 <- brewer.pal(9,"Set1")
color2 <- brewer.pal(8,"Dark2")
color3 <- brewer.pal(8,"Set2")      
color_use <- c(color1,color2,color3)    


pdf(file = "02.verify_roc.pdf",width = 7,height = 10)
par(mfrow = c(3,2))            
for (i in 1:5){    
  x_color <- c(color2,color3)
  plot.roc(rownames(keycircRNA),keycircRNA[,i],main = colnames(keycircRNA)[i],
           col = x_color[i],print.auc = T,percent = F,cex.axis = 1.8,cex.main = 2,
           cex.lab = 2, print.auc.ce = 2)
}
dev.off()

png(file = "02.verify_roc.png",width = 7,height = 10,units = 'in',res= 600)
par(mfrow = c(3,2))            
for (i in 1:5){    
  x_color <- c(color2,color3)
  plot.roc(rownames(keycircRNA),keycircRNA[,i],main = colnames(keycircRNA)[i],
           col = x_color[i],print.auc = T,percent = F,cex.axis = 1.8,cex.main = 2,
           cex.lab = 2, print.auc.ce = 2)
}
dev.off()

if (!dir.exists("gene_verify")) {dir.create("gene_verify")}
setwd("./gene_verify")
j = 1 
x_color <- c(color2,color3)
for (i in key_circ1){    
  
  
  pdf(file = paste0(i,".pdf"),width = 8,height = 8)
  par(mar=c(10,20,3,3))           
  plot.roc(rownames(keycircRNA),keycircRNA[,j],main = i,
           col = x_color[j],print.auc = T,percent = F,cex.axis = 1.8,cex.main = 2,
           cex.lab = 2, print.auc.ce = 2)
  
  dev.off()
  
  png(file = paste0(i,".png"),width = 8,height = 8,units = 'in',res= 600)
  par(mar=c(1,1,1,1))        
  plot.roc(rownames(keycircRNA),keycircRNA[,j],main = i,
           col = x_color[j],print.auc = T,percent = F,cex.axis = 1.8,cex.main = 2,
           cex.lab = 2, print.auc.ce = 2)
  
  dev.off()
  
  j <- j+1
}


#GSE75214_UC----------------------------------------------------------------------
if (!dir.exists("03_GSE75214_UC")) {dir.create("03_GSE75214_UC")}
setwd("03_GSE75214_UC") 
library(RColorBrewer)
library(pROC)
library(ggpubr)
library(scales)
library(magrittr)


keycirc1 <- read.table("/05_XGBoost/03_GSE75214_UC/04.hubgene.txt",header = T,sep = "\t")
key_circ1 <- keycirc1$symbol

circ_ID1 <- read.table('/00_data/06.exp_GSE75214_UC.txt',sep = "\t",header = T,row.names = 1)


group <- read.table('/00_data/02.group_GSE75214_UC.txt',sep = "\t",header = T)
group_list <- group$condition

keycirc_group <- circ_ID1 %$% .[match(keycirc1$symbol,rownames(circ_ID1)),]


colnames(keycirc_group) = group_list
keycircRNA <- t(keycirc_group)


#display.brewer.all()
color1 <- brewer.pal(9,"Set1")
color2 <- brewer.pal(8,"Dark2")
color3 <- brewer.pal(8,"Set2")      
color_use <- c(color1,color2,color3)    


pdf(file = "01.train_roc.pdf",width = 7,height = 10)
par(mfrow = c(3,2))            
for (i in 1:6){    
  x_color <- c(color2,color3)
  plot.roc(rownames(keycircRNA),keycircRNA[,i],main = colnames(keycircRNA)[i],
           col = x_color[i],print.auc = T,percent = F,cex.axis = 1.8,cex.main = 2,
           cex.lab = 2, print.auc.ce = 2)
}
dev.off()

png(file = "01.train_roc.png",width = 7,height = 10,units = 'in',res= 600)
par(mfrow = c(3,2))            
for (i in 1:6){    
  x_color <- c(color2,color3)
  plot.roc(rownames(keycircRNA),keycircRNA[,i],main = colnames(keycircRNA)[i],
           col = x_color[i],print.auc = T,percent = F,cex.axis = 1.8,cex.main = 2,
           cex.lab = 2, print.auc.ce = 2)
}
dev.off()

if (!dir.exists("gene_train")) {dir.create("gene_train")}
setwd("./gene_train")

j = 1 
x_color <- c(color2,color3)
for (i in key_circ1){    
  
  
  pdf(file = paste0(i,".pdf"),width = 8,height = 8)
  par(mar=c(10,20,3,3))           
  plot.roc(rownames(keycircRNA),keycircRNA[,j],main = i,
           col = x_color[j],print.auc = T,percent = F,cex.axis = 1.8,cex.main = 2,
           cex.lab = 2, print.auc.ce = 2)
  
  dev.off()
  
  png(file = paste0(i,".png"),width = 8,height = 8,units = 'in',res= 600)
  par(mar=c(1,1,1,1))        
  plot.roc(rownames(keycircRNA),keycircRNA[,j],main = i,
           col = x_color[j],print.auc = T,percent = F,cex.axis = 1.8,cex.main = 2,
           cex.lab = 2, print.auc.ce = 2)
  
  dev.off()
  
  j <- j+1
  
}


#验证集-------------------------------------------------------------------------------------
keycirc1 <- read.table("/05_XGBoost/03_GSE75214_UC/04.hubgene.txt",header = T,sep = "\t")
# keycirc1 <- read.table("symbol1.txt",header = T,sep = "\t")
key_circ1 <- keycirc1$symbol

circ_ID1 <- read.table('/00_data/06.exp_GSE16879.txt',sep = "\t",header = T,row.names = 1)


group <- read.table('/00_data/02.group_GSE16879.txt',sep = "\t",header = T)
group_list <- group$condition

keycirc_group <- circ_ID1 %$% .[match(keycirc1$symbol,rownames(circ_ID1)),]


colnames(keycirc_group) = group_list
keycircRNA <- t(keycirc_group)

color1 <- brewer.pal(9,"Set1")
color2 <- brewer.pal(8,"Dark2")
color3 <- brewer.pal(8,"Set2")      
color_use <- c(color1,color2,color3)    


pdf(file = "02.verify_roc.pdf",width = 7,height = 10)
par(mfrow = c(3,2))            
for (i in 1:6){    
  x_color <- c(color2,color3)
  plot.roc(rownames(keycircRNA),keycircRNA[,i],main = colnames(keycircRNA)[i],
           col = x_color[i],print.auc = T,percent = F,cex.axis = 1.8,cex.main = 2,
           cex.lab = 2, print.auc.ce = 2)
}
dev.off()

png(file = "02.verify_roc.png",width = 7,height = 10,units = 'in',res= 600)
par(mfrow = c(3,2))            
for (i in 1:6){    
  x_color <- c(color2,color3)
  plot.roc(rownames(keycircRNA),keycircRNA[,i],main = colnames(keycircRNA)[i],
           col = x_color[i],print.auc = T,percent = F,cex.axis = 1.8,cex.main = 2,
           cex.lab = 2, print.auc.ce = 2)
}
dev.off()

if (!dir.exists("gene_verify")) {dir.create("gene_verify")}
setwd("./gene_verify")
j = 1 
x_color <- c(color2,color3)
for (i in key_circ1){    
  
  
  pdf(file = paste0(i,".pdf"),width = 8,height = 8)
  par(mar=c(10,20,3,3))           
  plot.roc(rownames(keycircRNA),keycircRNA[,j],main = i,
           col = x_color[j],print.auc = T,percent = F,cex.axis = 1.8,cex.main = 2,
           cex.lab = 2, print.auc.ce = 2)
  
  dev.off()
  
  png(file = paste0(i,".png"),width = 8,height = 8,units = 'in',res= 600)
  par(mar=c(1,1,1,1))        
  plot.roc(rownames(keycircRNA),keycircRNA[,j],main = i,
           col = x_color[j],print.auc = T,percent = F,cex.axis = 1.8,cex.main = 2,
           cex.lab = 2, print.auc.ce = 2)
  
  dev.off()
  
  j <- j+1
}
