# Supplementary material for: Regulation mechanisms of disulfidptosis-related genes in ankylosing spondylitis and inflammatory bowel disease
Source: Front Immunol. 2024 Feb 16;15:1326354. doi: 10.3389/fimmu.2024.1326354 (PMC10904683; doi:10.3389/fimmu.2024.1326354)
Supplement: Supplementary Data 3 — The code involved in the study. [file DataSheet_3.zip › Supplementary data 3/r.08_expression.R]

rm(list = ls())

#GSE25101----------------------------------------------------------------------
if (!dir.exists("01_GSE25101")) {dir.create("01_GSE25101")}
setwd("01_GSE25101") 

library(magrittr)
library(ggpubr)

exp<-read.table('/00_data/06.exp_GSE25101.txt',sep = "\t",header = T,row.names = 1)

train_group<-read.table('/00_data/02.group_GSE25101.txt',sep = "\t",header = T)

hub <- read.table("/05_XGBoost/01_GSE25101/04.hubgene.txt",header = T,sep = "\t")

exp <- exp[hub$symbol,]
exp <- na.omit(exp)
ciber.res <- t(exp)

violin_dat <-data.frame(cbind(ciber.res,train_group$condition))
colnames(violin_dat)<-c(colnames(ciber.res),'group')

violin_dat$id <- rownames(violin_dat)
violin_dat <- reshape2::melt(violin_dat,id = c("id","group"))
violin_dat$value <-as.numeric(violin_dat$value)
colnames(violin_dat)<-c('id','group','variable','value')
violin_dat$group<- factor(violin_dat$group)
colnames(violin_dat)
ggplot(violin_dat, aes(x=variable,y=value,fill=group)) +
  geom_boxplot() +
  # geom_boxplot(width=0.1,
  #              position = position_dodge(0.9))+
  stat_compare_means(aes(group = group),method = 'wilcox.test',label = "p.signif",cex=4)+
  theme_bw()+
  # scale_fill_npg()+
  scale_fill_manual(values=c("#66C2A5","#FC8D62"))+
  theme(axis.title.x =element_text(size=26, face = "bold"),
        axis.text.x =element_text(size=14, face = "bold",angle=45,hjust = 1),
        axis.title.y =element_text(size=27, face = "bold"),
        axis.text.y=element_text(size=16, face = "bold"))+
  theme(panel.grid.major=element_blank(),panel.grid.minor=element_blank(), legend.title=element_text(size=15) , legend.text=element_text(size=14))+
  xlab("") +
  ylab("Expression") + theme(axis.title.y = element_text(size = 15, vjust = 0.5, hjust = 0.5))+
  ggtitle( "GSE25101") 
ggsave(width=8,height=6,'01.GSE25101_exp_boxplot.pdf')
ggsave(width=8,height=6,'01.GSE25101_exp_boxplot.png')
dev.off()

###
rm(list = ls())

exp<-read.table('/00_data/06.exp_GSE73754.txt',sep = "\t",header = T,row.names = 1)
train_group<-read.table('/00_data/02.group_GSE73754.txt',sep = "\t",header = T)

hub <-  read.table("/05_XGBoost/01_GSE25101/04.hubgene.txt",header = T,sep = "\t")
exp <- exp[hub$symbol,]

ciber.res <- t(exp)
violin_dat <-data.frame(cbind(ciber.res,train_group$condition))
colnames(violin_dat)<-c(colnames(ciber.res),'group')

violin_dat$id <- rownames(violin_dat)
violin_dat <- reshape2::melt(violin_dat,id = c("id","group"))
violin_dat$value <-as.numeric(violin_dat$value)
colnames(violin_dat)<-c('id','group','variable','value')
violin_dat$group<- factor(violin_dat$group)
colnames(violin_dat)
ggplot(violin_dat, aes(x=variable,y=value,fill=group)) +
  geom_boxplot() +
  # geom_boxplot(width=0.1,
  #              position = position_dodge(0.9))+
  stat_compare_means(aes(group = group),method = 'wilcox.test',label = "p.signif",cex=4)+
  theme_bw()+
  # scale_fill_npg()+
  scale_fill_manual(values=c("#66C2A5","#FC8D62"))+
  theme(axis.title.x =element_text(size=26, face = "bold"),
        axis.text.x =element_text(size=14, face = "bold",angle=45,hjust = 1),
        axis.title.y =element_text(size=27, face = "bold"),
        axis.text.y=element_text(size=16, face = "bold"))+
  theme(panel.grid.major=element_blank(),panel.grid.minor=element_blank(), legend.title=element_text(size=15) , legend.text=element_text(size=14))+
  xlab("") +
  ylab("Expression") + theme(axis.title.y = element_text(size = 15, vjust = 0.5, hjust = 0.5))+
  ggtitle( "GSE73754") 
ggsave(width=8,height=6,'02.GSE73754_exp_boxplot.pdf')
ggsave(width=8,height=6,'02.GSE73754_exp_boxplot.png')
dev.off()
#GSE75214----------------------------------------------------------------------
if (!dir.exists("02_GSE75214")) {dir.create("02_GSE75214")}
setwd("02_GSE75214")
library(magrittr)
library(ggpubr)

exp<-read.table('/00_data/06.exp_GSE75214.txt',sep = "\t",header = T,row.names = 1)

train_group<-read.table('/00_data/02.group_GSE75214.txt',sep = "\t",header = T)

hub <- read.table("/05_XGBoost/02_GSE75214/04.hubgene.txt",header = T,sep = "\t")

exp <- exp[hub$symbol,]
exp <- na.omit(exp)
ciber.res <- t(exp)
violin_dat <-data.frame(cbind(ciber.res,train_group$condition))
colnames(violin_dat)<-c(colnames(ciber.res),'group')

violin_dat$id <- rownames(violin_dat)
violin_dat <- reshape2::melt(violin_dat,id = c("id","group"))
violin_dat$value <-as.numeric(violin_dat$value)
colnames(violin_dat)<-c('id','group','variable','value')
violin_dat$group<- factor(violin_dat$group)
colnames(violin_dat)
ggplot(violin_dat, aes(x=variable,y=value,fill=group)) +
  geom_boxplot() +
  # geom_boxplot(width=0.1,
  #              position = position_dodge(0.9))+
  stat_compare_means(aes(group = group),method = 'wilcox.test',label = "p.signif",cex=4)+
  theme_bw()+
  # scale_fill_npg()+
  scale_fill_manual(values=c("#66C2A5","#FC8D62"))+
  theme(axis.title.x =element_text(size=26, face = "bold"),
        axis.text.x =element_text(size=14, face = "bold",angle=45,hjust = 1),
        axis.title.y =element_text(size=27, face = "bold"),
        axis.text.y=element_text(size=16, face = "bold"))+
  theme(panel.grid.major=element_blank(),panel.grid.minor=element_blank(), legend.title=element_text(size=15) , legend.text=element_text(size=14))+
  xlab("") +
  ylab("Expression") + theme(axis.title.y = element_text(size = 15, vjust = 0.5, hjust = 0.5))+
  ggtitle( "GSE75214") 
ggsave(width=8,height=6,'01.GSE75214_exp_boxplot.pdf')
ggsave(width=8,height=6,'01.GSE75214_exp_boxplot.png')
dev.off()

###
rm(list = ls())

exp<-read.table('/00_data/06.exp_GSE102133.txt',sep = "\t",header = T,row.names = 1)
train_group<-read.table('/00_data/02.group_GSE102133.txt',sep = "\t",header = T)
hub <-  read.table("/05_XGBoost/02_GSE75214/04.hubgene.txt",header = T,sep = "\t")

exp <- exp[hub$symbol,]

ciber.res <- t(exp)
violin_dat <-data.frame(cbind(ciber.res,train_group$condition))
colnames(violin_dat)<-c(colnames(ciber.res),'group')

violin_dat$id <- rownames(violin_dat)
violin_dat <- reshape2::melt(violin_dat,id = c("id","group"))
violin_dat$value <-as.numeric(violin_dat$value)
colnames(violin_dat)<-c('id','group','variable','value')
violin_dat$group<- factor(violin_dat$group)
colnames(violin_dat)
ggplot(violin_dat, aes(x=variable,y=value,fill=group)) +
  geom_boxplot() +
  # geom_boxplot(width=0.1,
  #              position = position_dodge(0.9))+
  stat_compare_means(aes(group = group),method = 'wilcox.test',label = "p.signif",cex=4)+
  theme_bw()+
  # scale_fill_npg()+
  scale_fill_manual(values=c("#66C2A5","#FC8D62"))+
  theme(axis.title.x =element_text(size=26, face = "bold"),
        axis.text.x =element_text(size=14, face = "bold",angle=45,hjust = 1),
        axis.title.y =element_text(size=27, face = "bold"),
        axis.text.y=element_text(size=16, face = "bold"))+
  theme(panel.grid.major=element_blank(),panel.grid.minor=element_blank(), legend.title=element_text(size=15) , legend.text=element_text(size=14))+
  xlab("") +
  ylab("Expression") + theme(axis.title.y = element_text(size = 15, vjust = 0.5, hjust = 0.5))+
  ggtitle( "GSE102133") 
ggsave(width=8,height=6,'02.GSE102133_exp_boxplot.pdf')
ggsave(width=8,height=6,'02.GSE102133_exp_boxplot.png')
dev.off()

#GSE75214_UC----------------------------------------------------------------------
if (!dir.exists("03_GSE75214_UC")) {dir.create("03_GSE75214_UC")}
setwd("03_GSE75214_UC") 
library(magrittr)
library(ggpubr)

exp<-read.table('/00_data/06.exp_GSE75214_UC.txt',sep = "\t",header = T,row.names = 1)

train_group<-read.table('/00_data/02.group_GSE75214_UC.txt',sep = "\t",header = T)

hub <- read.table("/05_XGBoost/03_GSE75214_UC/04.hubgene.txt",header = T,sep = "\t")

exp <- exp[hub$symbol,]
exp <- na.omit(exp)
ciber.res <- t(exp)

violin_dat <-data.frame(cbind(ciber.res,train_group$condition))
colnames(violin_dat)<-c(colnames(ciber.res),'group')

violin_dat$id <- rownames(violin_dat)
violin_dat <- reshape2::melt(violin_dat,id = c("id","group"))
violin_dat$value <-as.numeric(violin_dat$value)
colnames(violin_dat)<-c('id','group','variable','value')
violin_dat$group<- factor(violin_dat$group)
colnames(violin_dat)
ggplot(violin_dat, aes(x=variable,y=value,fill=group)) +
  geom_boxplot() +
  # geom_boxplot(width=0.1,
  #              position = position_dodge(0.9))+
  stat_compare_means(aes(group = group),method = 'wilcox.test',label = "p.signif",cex=4)+
  theme_bw()+
  # scale_fill_npg()+
  scale_fill_manual(values=c("#66C2A5","#FC8D62"))+
  theme(axis.title.x =element_text(size=26, face = "bold"),
        axis.text.x =element_text(size=14, face = "bold",angle=45,hjust = 1),
        axis.title.y =element_text(size=27, face = "bold"),
        axis.text.y=element_text(size=16, face = "bold"))+
  theme(panel.grid.major=element_blank(),panel.grid.minor=element_blank(), legend.title=element_text(size=15) , legend.text=element_text(size=14))+
  xlab("") +
  ylab("Expression") + theme(axis.title.y = element_text(size = 15, vjust = 0.5, hjust = 0.5))+
  ggtitle( "GSE75214_UC") 
ggsave(width=8,height=6,'01.GSE75214_UC_exp_boxplot.pdf')
ggsave(width=8,height=6,'01.GSE75214_UC_exp_boxplot.png')
dev.off()

###
rm(list = ls())

exp<-read.table('/00_data/06.exp_GSE16879.txt',sep = "\t",header = T,row.names = 1)
train_group<-read.table('/00_data/02.group_GSE16879.txt',sep = "\t",header = T)
hub <-  read.table("/05_XGBoost/03_GSE75214_UC/04.hubgene.txt",header = T,sep = "\t")

exp <- exp[hub$symbol,]

ciber.res <- t(exp)
violin_dat <-data.frame(cbind(ciber.res,train_group$condition))
colnames(violin_dat)<-c(colnames(ciber.res),'group')

violin_dat$id <- rownames(violin_dat)
violin_dat <- reshape2::melt(violin_dat,id = c("id","group"))
violin_dat$value <-as.numeric(violin_dat$value)
colnames(violin_dat)<-c('id','group','variable','value')
violin_dat$group<- factor(violin_dat$group)
colnames(violin_dat)
ggplot(violin_dat, aes(x=variable,y=value,fill=group)) +
  geom_boxplot() +
  # geom_boxplot(width=0.1,
  #              position = position_dodge(0.9))+
  stat_compare_means(aes(group = group),method = 'wilcox.test',label = "p.signif",cex=4)+
  theme_bw()+
  # scale_fill_npg()+
  scale_fill_manual(values=c("#66C2A5","#FC8D62"))+
  theme(axis.title.x =element_text(size=26, face = "bold"),
        axis.text.x =element_text(size=14, face = "bold",angle=45,hjust = 1),
        axis.title.y =element_text(size=27, face = "bold"),
        axis.text.y=element_text(size=16, face = "bold"))+
  theme(panel.grid.major=element_blank(),panel.grid.minor=element_blank(), legend.title=element_text(size=15) , legend.text=element_text(size=14))+
  xlab("") +
  ylab("Expression") + theme(axis.title.y = element_text(size = 15, vjust = 0.5, hjust = 0.5))+
  ggtitle( "GSE16879") 
ggsave(width=8,height=6,'02.GSE16879_exp_boxplot.pdf')
ggsave(width=8,height=6,'02.GSE16879_exp_boxplot.png')
dev.off()
