# Supplementary material for: Regulation mechanisms of disulfidptosis-related genes in ankylosing spondylitis and inflammatory bowel disease
Source: Front Immunol. 2024 Feb 16;15:1326354. doi: 10.3389/fimmu.2024.1326354 (PMC10904683; doi:10.3389/fimmu.2024.1326354)
Supplement: Supplementary Data 3 — The code involved in the study. [file DataSheet_3.zip › Supplementary data 3/r.09_model.R]

rm(list = ls())

library(magrittr)
library(ggplot2)
library(car)
library(rms)
library(pROC)
#GSE25101----------------------------------------------------------------------
if (!dir.exists("01_GSE25101")) {dir.create("01_GSE25101")}
setwd("01_GSE25101") 

hubgene <- c("S100A12","LILRA5")
dat<-read.table('/00_data/06.exp_GSE25101.txt',sep = "\t",header = T,row.names = 1)
group <- read.table('/00_data/02.group_GSE25101.txt',sep = "\t",header = T)
hub_exp <- t(dat[hubgene,])%>%as.data.frame()
hub_exp$group <- group$condition

ddist <- datadist(hub_exp)
options(datadist='ddist')
hubgene
lrm <-lrm(group ~ S100A12+LILRA5, data=hub_exp, x=TRUE, y=TRUE,maxit=1000)
print(lrm)

pdf("01.nomogram.pdf",width=14,height=6)
nomogram <- nomogram(lrm,fun=function(x)1/(1+exp(-x)), 
                     fun.at = c(0.1,0.5,0.9),
                     funlabel = "ankylosing spondylitis",
                     lp=F,  
                     conf.int = F, 
                     abbrev = F
)

plot(nomogram)
dev.off()
png("01.nomogram.png",width=14,height=6,units="in", res=600)
nomogram <- nomogram(lrm,fun=function(x)1/(1+exp(-x)), 
                     fun.at = c(0.1,0.5,0.9),
                     funlabel = "ankylosing spondylitis",
                     lp=F,  
                     conf.int = F, 
                     abbrev = F
)

plot(nomogram)
dev.off()


hl1 <- ResourceSelection::hoslem.test(hub_exp$group,predict(lrm,hub_exp),g=10)
hl1
hl2 <- stats::resid(lrm,"gof")
hl2
pval <- signif(hl2[5], 3)
pval
{cal1 <- calibrate(lrm, cmethod='KM', method='boot', B=1000)
pdf("02.calibrate.pdf",width=7,height=6)
par(mar = c(6,5,2,2))
plot(cal1, lwd=2, lty=1, 
     cex.lab=1.5, cex.axis=1.2, cex.main=1.5, cex.sub=1.2, 
     xlim=c(0, 1), ylim= c(0, 1), 
     xlab="Nomogram-Predicted Probability of disease risk", 
     ylab="Actual disease (proportion)", 
     col=c("#00468BFF", "#ED0000FF", "#42B540FF"),
     legend=FALSE)
lines(cal1[, c(1:3)], type ="l", lwd=2, pch=16, col=c("#00468BFF"))
abline(0, 1, lty=3, lwd=2) 
legend(x=.6, y=.4, legend=c("Apparent", "Bias-corrected", "Ideal"), 
       lty=c(1, 1, 2), lwd = 2, col=c("#00468BFF", "black", "black"), bty="n")
text(x = 0.2, y = 0.8, paste0("Hosmer-Lemeshow "))
text(x = 0.21, y = 0.74, as.expression(bquote(italic('p')==.(pval))))
dev.off()}
png("02.calibrate.png",width=7,height=6, units = "in", res = 600)
par(mar = c(6,5,2,2))
plot(cal1, lwd=2, lty=1, 
     cex.lab=1.5, cex.axis=1.2, cex.main=1.5, cex.sub=1.2, 
     xlim=c(0, 1), ylim= c(0, 1), 
     xlab="Nomogram-Predicted Probability of disease risk", 
     ylab="Actual disease (proportion)", 
     col=c("#00468BFF", "#ED0000FF", "#42B540FF"),
     legend=FALSE)
lines(cal1[, c(1:3)], type ="l", lwd=2, pch=16, col=c("#00468BFF"))
abline(0, 1, lty=3, lwd=2) 
legend(x=.6, y=.4, legend=c("Apparent", "Bias-corrected", "Ideal"), 
       lty=c(1, 1, 2), lwd = 2, col=c("#00468BFF", "black", "black"), bty="n")
text(x = 0.2, y = 0.8, paste0("Hosmer-Lemeshow "))
text(x = 0.21, y = 0.74, as.expression(bquote(italic('p')==.(pval))))
dev.off()

hub_exp$group <- ifelse(hub_exp$group=="AS",1,0)
library(rmda)
set.seed(123)

nomogram<- decision_curve(group  ~ S100A12+LILRA5,data = hub_exp,
                          family = binomial(link='logit'),
                          thresholds= seq(0,1, by = 0.01),
                          confidence.intervals =0.95,study.design ='cohort')

List<-list(nomogram)
pdf("03.DCA.pdf",width=7,height=6)
png("03.DCA.png",width=7,height=6, units = "in", res = 600)
plot_decision_curve(List,curve.names= c('nomogram'),
                    cost.benefit.axis =T,
                    confidence.intervals =FALSE,standardize = F,
                    legend.position = "bottomleft")#legend.position = "none"
dev.off()

#GSE75214----------------------------------------------------------------------
setwd("/09_model/")
if (!dir.exists("02_GSE75214")) {dir.create("02_GSE75214")}
setwd("02_GSE75214")
hubgene <- read.table("/05_XGBoost/02_GSE75214/04.hubgene.txt",header = T,sep = "\t")
hubgene <- hubgene$symbol
dat<-read.table('/00_data/06.exp_GSE75214.txt',sep = "\t",header = T,row.names = 1)
group <- read.table('/00_data/02.group_GSE75214.txt',sep = "\t",header = T)
hub_exp <- t(dat[hubgene,])%>%as.data.frame()
hub_exp$group <- group$condition

ddist <- datadist(hub_exp)
options(datadist='ddist')
hubgene
lrm <-lrm(group ~ ACSL4+ANXA3+S100A12+LILRA5+ACSL1, data=hub_exp, x=TRUE, y=TRUE,maxit=1000)
print(lrm)

pdf("01.nomogram.pdf",width=14,height=6)
nomogram <- nomogram(lrm,fun=function(x)1/(1+exp(-x)), 
                     fun.at = c(0.1,0.5,0.9),
                     funlabel = "Crohn's Disease",
                     lp=F,  
                     conf.int = F, 
                     abbrev = F
)

plot(nomogram)
dev.off()
png("01.nomogram.png",width=14,height=6,units="in", res=600)
nomogram <- nomogram(lrm,fun=function(x)1/(1+exp(-x)), 
                     fun.at = c(0.1,0.5,0.9),
                     funlabel = "Crohn's Disease",
                     lp=F,  
                     conf.int = F, 
                     abbrev = F
)

plot(nomogram)
dev.off()


hl1 <- ResourceSelection::hoslem.test(hub_exp$group,predict(lrm,hub_exp),g=10)
hl1
hl2 <- stats::resid(lrm,"gof")
hl2
pval <- signif(hl2[5], 3)
pval
{cal1 <- calibrate(lrm, cmethod='KM', method='boot', B=1000)
  pdf("02.calibrate.pdf",width=7,height=6)
  par(mar = c(6,5,2,2))
  plot(cal1, lwd=2, lty=1, 
       cex.lab=1.5, cex.axis=1.2, cex.main=1.5, cex.sub=1.2, 
       xlim=c(0, 1), ylim= c(0, 1), 
       xlab="Nomogram-Predicted Probability of disease risk", 
       ylab="Actual disease (proportion)", 
       col=c("#00468BFF", "#ED0000FF", "#42B540FF"),
       legend=FALSE)
  lines(cal1[, c(1:3)], type ="l", lwd=2, pch=16, col=c("#00468BFF"))
  abline(0, 1, lty=3, lwd=2) 
  legend(x=.6, y=.4, legend=c("Apparent", "Bias-corrected", "Ideal"), 
         lty=c(1, 1, 2), lwd = 2, col=c("#00468BFF", "black", "black"), bty="n")
  text(x = 0.2, y = 0.8, paste0("Hosmer-Lemeshow "))
  text(x = 0.21, y = 0.74, as.expression(bquote(italic('p')==.(pval))))
  dev.off()}
png("02.calibrate.png",width=7,height=6, units = "in", res = 600)
par(mar = c(6,5,2,2))
plot(cal1, lwd=2, lty=1, 
     cex.lab=1.5, cex.axis=1.2, cex.main=1.5, cex.sub=1.2, 
     xlim=c(0, 1), ylim= c(0, 1), 
     xlab="Nomogram-Predicted Probability of disease risk", 
     ylab="Actual disease (proportion)", 
     col=c("#00468BFF", "#ED0000FF", "#42B540FF"),
     legend=FALSE)
lines(cal1[, c(1:3)], type ="l", lwd=2, pch=16, col=c("#00468BFF"))
abline(0, 1, lty=3, lwd=2) 
legend(x=.6, y=.4, legend=c("Apparent", "Bias-corrected", "Ideal"), 
       lty=c(1, 1, 2), lwd = 2, col=c("#00468BFF", "black", "black"), bty="n")
text(x = 0.2, y = 0.8, paste0("Hosmer-Lemeshow "))
text(x = 0.21, y = 0.74, as.expression(bquote(italic('p')==.(pval))))
dev.off()

hub_exp$group <- ifelse(hub_exp$group=="CD",1,0)
library(rmda)
set.seed(123)


nomogram<- decision_curve(group  ~ ACSL4+ANXA3+S100A12+LILRA5+ACSL1,data = hub_exp,
                          family = binomial(link='logit'),
                          thresholds= seq(0,1, by = 0.01),
                          confidence.intervals =0.95,study.design ='cohort')

List<-list(nomogram)
pdf("03.DCA.pdf",width=7,height=6)
png("03.DCA.png",width=7,height=6, units = "in", res = 600)
plot_decision_curve(List,curve.names= c('nomogram'),
                    cost.benefit.axis =T,
                    confidence.intervals =FALSE,standardize = F,
                    legend.position = "bottomleft")#legend.position = "none"
dev.off()

#GSE75214_UC----------------------------------------------------------------------
setwd("/09_model/")
if (!dir.exists("03_GSE75214_UC")) {dir.create("03_GSE75214_UC")}
setwd("03_GSE75214_UC") 
library(ResourceSelection)

hubgene <- c("NRG1","S100A12","HECW2","LILRA5")
dat<-read.table('/00_data/06.exp_GSE75214_UC.txt',sep = "\t",header = T,row.names = 1)
group <- read.table('/00_data/02.group_GSE75214_UC.txt',sep = "\t",header = T)
hub_exp <- t(dat[hubgene,])%>%as.data.frame()


ddist <- datadist(hub_exp)
options(datadist='ddist')
hubgene
lrm <-lrm(group ~ NRG1+S100A12+HECW2+LILRA5, data=hub_exp, x=TRUE, y=TRUE,maxit=1000)
print(lrm)


pdf("01.nomogram.pdf",width=14,height=6)
nomogram <- nomogram(lrm,fun=function(x)1/(1+exp(-x)), 
                     fun.at = c(0.1,0.9,1),
                     funlabel = "Ulcerative Colitis",
                     lp=F,  
                     conf.int = F, 
                     abbrev = F
)

plot(nomogram)
dev.off()
png("01.nomogram.png",width=14,height=6,units="in", res=600)
nomogram <- nomogram(lrm,fun=function(x)1/(1+exp(-x)), 
                     fun.at = c(0.1,0.9,1),
                     funlabel = "Ulcerative Colitis",
                     lp=F,  
                     conf.int = F, 
                     abbrev = F
)

plot(nomogram)
dev.off()


hl1 <- ResourceSelection::hoslem.test(hub_exp$group,predict(lrm,hub_exp),g=10)
hl1
hl2 <- stats::resid(lrm,"gof")
hl2
pval <- signif(hl2[5], 3)
pval
{cal1 <- calibrate(lrm, cmethod='KM', method='boot', B=1000)
  pdf("02.calibrate.pdf",width=7,height=6)
  par(mar = c(6,5,2,2))
  plot(cal1, lwd=2, lty=1, 
       cex.lab=1.5, cex.axis=1.2, cex.main=1.5, cex.sub=1.2, 
       xlim=c(0, 1), ylim= c(0, 1), 
       xlab="Nomogram-Predicted Probability of disease risk", 
       ylab="Actual disease (proportion)", 
       col=c("#00468BFF", "#ED0000FF", "#42B540FF"),
       legend=FALSE)
  lines(cal1[, c(1:3)], type ="l", lwd=2, pch=16, col=c("#00468BFF"))
  abline(0, 1, lty=3, lwd=2) 
  legend(x=.6, y=.4, legend=c("Apparent", "Bias-corrected", "Ideal"), 
         lty=c(1, 1, 2), lwd = 2, col=c("#00468BFF", "black", "black"), bty="n")
  text(x = 0.2, y = 0.8, paste0("Hosmer-Lemeshow "))
  text(x = 0.21, y = 0.74, as.expression(bquote(italic('p')==.(pval))))
  #text(x = 0.2, y = 0.8, paste0("Hosmer-Lemeshow "))
  #text(x = 0.34, y = 0.8, as.expression(bquote(italic('p')==.(pval))))
  dev.off()}

cal1 <- as.data.frame(cal1)
png("02.calibrate.png",width=7,height=6, units = "in", res = 600)
par(mar = c(6,5,2,2))
plot(cal1, lwd=2, lty=1, 
     cex.lab=1.5, cex.axis=1.2, cex.main=1.5, cex.sub=1.2, 
     xlim=c(0, 1), ylim= c(0, 1), 
     xlab="Nomogram-Predicted Probability of disease risk", 
     ylab="Actual disease (proportion)", 
     col=c("#00468BFF", "#ED0000FF", "#42B540FF"),
     legend=FALSE)
lines(cal1[, c(1:3)], type ="l", lwd=2, pch=16, col=c("#00468BFF"))
abline(0, 1, lty=3, lwd=2) 
legend(x=.6, y=.4, legend=c("Apparent", "Bias-corrected", "Ideal"), 
       lty=c(1, 1, 2), lwd = 2, col=c("#00468BFF", "black", "black"), bty="n")
text(x = 0.2, y = 0.8, paste0("Hosmer-Lemeshow "))
text(x = 0.21, y = 0.74, as.expression(bquote(italic('p')==.(pval))))

dev.off()

hub_exp$group <- ifelse(hub_exp$group=="UC",1,0)
library(rmda)
set.seed(123)


nomogram<- decision_curve(group  ~ NRG1+S100A12+HECW2+ACSL4,data = hub_exp,
                          family = binomial(link='logit'),
                          thresholds= seq(0,1, by = 0.01),
                          confidence.intervals =0.95,study.design ='cohort')

List<-list(nomogram)
pdf("03.DCA.pdf",width=7,height=6)
png("03.DCA.png",width=7,height=6, units = "in", res = 600)
plot_decision_curve(List,curve.names= c('nomogram'),
                    cost.benefit.axis =T,
                    confidence.intervals =FALSE,standardize = F,
                    legend.position = "bottomleft")#legend.position = "none"
dev.off()
