# Supplementary material for: Regulation mechanisms of disulfidptosis-related genes in ankylosing spondylitis and inflammatory bowel disease
Source: Front Immunol. 2024 Feb 16;15:1326354. doi: 10.3389/fimmu.2024.1326354 (PMC10904683; doi:10.3389/fimmu.2024.1326354)
Supplement: Supplementary Data 3 — The code involved in the study. [file DataSheet_3.zip › Supplementary data 3/r.10_CIBERSORT.R]

rm(list = ls())
#GSE25101----------------------------------------------------------------------
if (!dir.exists("01_GSE25101")) {dir.create("01_GSE25101")}
setwd("01_GSE25101")
train_group<-read.table('/00_data/02.group_GSE25101.txt',sep = "\t",header = T)
train_exp <- read.table('/00_data/06.exp_GSE25101.txt',sep = "\t",header = T,row.names = 1)
fpkm<- train_exp[,train_group$sample]
fpkm <- 2^fpkm-1

gene<-rownames(fpkm)
exprSet<-cbind(gene,fpkm)
write.table(exprSet,file = "CIBERSORT_RNA.txt",row.names = F,quote = F,sep = "\t")

source('CIBERSORT.R')
result <- CIBERSORT('LM22.txt','CIBERSORT_RNA.txt', perm = 1000, QN = T)   
CIBERSORT<-result[,(1:22)]
write.table(CIBERSORT,'01.CIBERSORT_result.txt',sep='\t',quote=F)

barplotData <- t(CIBERSORT)
CIBERSORT1 <- barplotData[-which(apply(barplotData == 0, 1, mean) >= 0.75) ,]

#

barplotData <- t(CIBERSORT)
risk_group <- data.frame(sample = train_group$sample,
                         group =train_group$condition )

cibersort_result <- barplotData[, risk_group$sample]
{
  high <- risk_group$sample[which(risk_group$group=="AS")]
  low <- risk_group$sample[which(risk_group$group=="Control")]
  cibersort_result <- cibersort_result[,c(high,low)]
  pdf("02.barplotData.pdf",height=10,width=30)
  col=rainbow(nrow(cibersort_result),s=0.7,v=0.7)
  par(las=1,mar=c(8,5,4,20),mgp=c(3,0.1,0),cex.axis=1.5)
  a1=barplot(cibersort_result,col=col,yaxt="n",ylab="Relative Percent",xaxt="n",cex.lab=1.8,font.lab=2)
  a2=axis(2,tick=F,labels=F)
  axis(2,a2,paste0(a2*100,"%"))
  par(srt=0,xpd=T)
  rect(xleft = a1[1], ybottom = -0.01, xright = a1[length(high)], ytop = -0.06,col="#66C2A5")
  text(a1[length(high)]/2,-0.035,"AS",cex=2)
  rect(xleft = a1[length(high)], ybottom = -0.01, xright =a1[length(a1)] , ytop = -0.06,col="#FC8D62")
  text((a1[length(a1)]+a1[length(high)])/2,-0.035,"Control",cex=2)
  ytick2 = cumsum(cibersort_result[,ncol(cibersort_result)])
  ytick1 = c(0,ytick2[-length(ytick2)])
  legend(par('usr')[2]*0.98,par('usr')[4],legend=rownames(cibersort_result),col=col,pch=15,bty="n",cex=1.6,text.font=2)
  dev.off()
  
  png("02.barplotData.png",height=10,width=30, units = "in", res = 300)
  col=rainbow(nrow(cibersort_result),s=0.7,v=0.7)
  par(las=1,mar=c(8,5,4,20),mgp=c(3,0.1,0),cex.axis=1.5)
  a1=barplot(cibersort_result,col=col,yaxt="n",ylab="Relative Percent",xaxt="n",cex.lab=1.8,font.lab=2)
  a2=axis(2,tick=F,labels=F)
  axis(2,a2,paste0(a2*100,"%"))
  par(srt=0,xpd=T)
  rect(xleft = a1[1], ybottom = -0.01, xright = a1[length(high)], ytop = -0.06,col="#66C2A5")
  text(a1[length(high)]/2,-0.035,"AS",cex=2)
  rect(xleft = a1[length(high)], ybottom = -0.01, xright =a1[length(a1)] , ytop = -0.06,col="#FC8D62")
  text((a1[length(a1)]+a1[length(high)])/2,-0.035,"Control",cex=2)
  ytick2 = cumsum(cibersort_result[,ncol(cibersort_result)])
  ytick1 = c(0,ytick2[-length(ytick2)])
  legend(par('usr')[2]*0.98,par('usr')[4],legend=rownames(cibersort_result),col=col,pch=15,bty="n",cex=1.6,text.font=2)
  dev.off()
}
# 
group <- train_group
CIBERSORT <- as.data.frame(t(CIBERSORT1))
CIBERSORT <- CIBERSORT[group$sample,]
identical(rownames(CIBERSORT),group$sample)
violin_dat <-data.frame(cbind(CIBERSORT,group$condition))
colnames(violin_dat)<-c(colnames(CIBERSORT),'condition')

violin_dat$id <- rownames(violin_dat)
violin_dat <- reshape2::melt(violin_dat,id = c("id","condition"))
violin_dat$value <-as.numeric(violin_dat$value)
colnames(violin_dat)<-c('id','condition','variable','value')
violin_dat$condition<- factor(violin_dat$condition)
colnames(violin_dat)
ggplot(violin_dat, aes(x=variable,y=value,fill=condition)) +
  geom_boxplot() +
  stat_compare_means(aes(group = condition),method = 'wilcox.test',label = "p.signif",cex=4)+
  theme_bw()+
  # scale_fill_npg()+
  scale_fill_manual(values=c("#66C2A5","#FC8D62"))+
  theme(axis.title.x =element_text(size=26, face = "bold"),
        axis.text.x =element_text(size=14, face = "bold",angle=45,hjust = 1),
        axis.title.y =element_text(size=27, face = "bold"),
        axis.text.y=element_text(size=16, face = "bold"))+
  theme(panel.grid.major=element_blank(),panel.grid.minor=element_blank(), legend.title=element_text(size=15) , legend.text=element_text(size=14))+
  xlab("") +
  ylab("Cell composition") + theme(axis.title.y = element_text(size = 15, vjust = 0.5, hjust = 0.5))
ggsave(width=10,height=9,'03.boxplot.pdf')
ggsave(width=10,height=9,'03.boxplot.png')
dev.off()


lasso_geneids <- c("S100A12","LILRA5")
coldata <- t(train_exp[lasso_geneids,train_group$sample])
zb <-data.frame(cbind(CIBERSORT,coldata))
colnames(zb) <- c( "B.cells.\nnaive","B.cells.\nmemory","T.cells.CD8","T.cells.\nCD4.naive",           
                   "T.cells.CD4.\nmemory.\nresting","T.cells.CD4.\nmemory.\nactivated","T.cells.\nregulatory.\nTregs.","T.cells.\ngamma.delta",         
                   "NK.cells.\nresting","Monocytes","Macrophages.\nM0","Macrophages.\nM1",              
                    "Macrophages.\nM2","Mast.cells.\nresting","Mast.cells.\nactivated","Neutrophils",                 
                    "S100A12","LILRA5" )
# zb <- zb[,-c(2,5:8,10,13:16)]
#-------------------------------------------------------
par(bg = "#fdfdfd")
df <- zb

panel.raters <- function (x, y, corr = NULL, ...) {
  if (!is.null(corr)) 
    return()
  plot.xy(xy.coords(x, y), type = "p", 
          pch = 20, 
          cex = .5, 
          ...)
  abline(lm(y ~ x), lwd = 2) 
  box(col = "black", lwd = 2) 
}


textPanel <- function (x = 0.5, y = 0.5, txt, cex, font) {
  text(x, y, txt, cex = 1.4, font = font)
  box(col = "black", lwd = 2)
}


panel.fill.cor <- function (x, y, corr = NULL, ...) 
{

  corr <- round(cor(x, y, use = "pairwise", method = "spearman"),2) 
  

  ncol <- 14
  col.regions <- colorRampPalette(c('darkslateblue', 'navy', 'white', 'firebrick3', 'red'))
  pal <- col.regions(ncol)
  col.ind <- as.numeric(cut(corr, breaks = seq(from = -1, to = 1, length.out = ncol + 1), include.lowest = TRUE))
  p.mat <- cor.test(x, y,method = "spearman")
  p<- p.mat$p.value
  tmp <- ifelse(p<0.0001,"****",
                ifelse(p<0.001,"***",
                       ifelse( p<0.01,"**",
                               ifelse( p<0.05,"*",""))))
  textMatrix = paste(corr,"\n",
                     tmp, sep = "")

  par(new=TRUE)
  plot(0, type='n', xlim=c(-1,1), ylim=c(-1,1), axes=FALSE, asp=1)
  usr <- par("usr")
  rect(usr[1], usr[3], usr[2], usr[4], col = pal[col.ind], 
       border = NA)
  

  text(0, 0, labels = textMatrix, cex = 2, col =  "black")
  box(col = "black") 
}

pdf("04.corrgram.pdf",20,20)
png("04.corrgram.png", width = 20, height = 20, units = "in", res = 600 )
pairs(df[1:18], 
      gap = .5, 
      text.panel = textPanel, 
      lower.panel = panel.raters,
      upper.panel = panel.fill.cor) 

dev.off()

#GSE75214----------------------------------------------------------------------
setwd("/10_CIBERSORT/")
if (!dir.exists("02_GSE75214")) {dir.create("02_GSE75214")}
setwd("02_GSE75214")

train_group<-read.table('/00_data/02.group_GSE75214.txt',sep = "\t",header = T)
train_exp <- read.table('/00_data/06.exp_GSE75214.txt',sep = "\t",header = T,row.names = 1)
fpkm<- train_exp[,train_group$sample]
fpkm <- 2^fpkm-1

gene<-rownames(fpkm)
exprSet<-cbind(gene,fpkm)
write.table(exprSet,file = "CIBERSORT_RNA.txt",row.names = F,quote = F,sep = "\t")

source('CIBERSORT.R')
result <- CIBERSORT('LM22.txt','CIBERSORT_RNA.txt', perm = 1000, QN = T)   
CIBERSORT<-result[,(1:22)]
write.table(CIBERSORT,'01.CIBERSORT_result.txt',sep='\t',quote=F)

barplotData <- t(CIBERSORT)
CIBERSORT1 <- barplotData[-which(apply(barplotData == 0, 1, mean) >= 0.75) ,]

#

barplotData <- t(CIBERSORT)
risk_group <- data.frame(sample = train_group$sample,
                         group =train_group$condition )
cibersort_result <- barplotData[, risk_group$sample]
{
  high <- risk_group$sample[which(risk_group$group=="CD")]
  low <- risk_group$sample[which(risk_group$group=="Control")]
  cibersort_result <- cibersort_result[,c(high,low)]
  pdf("02.barplotData.pdf",height=10,width=30)
  col=rainbow(nrow(cibersort_result),s=0.7,v=0.7)
  par(las=1,mar=c(8,5,4,20),mgp=c(3,0.1,0),cex.axis=1.5)
  a1=barplot(cibersort_result,col=col,yaxt="n",ylab="Relative Percent",xaxt="n",cex.lab=1.8,font.lab=2)
  a2=axis(2,tick=F,labels=F)
  axis(2,a2,paste0(a2*100,"%"))
  par(srt=0,xpd=T)
  rect(xleft = a1[1], ybottom = -0.01, xright = a1[length(high)], ytop = -0.06,col="#66C2A5")
  text(a1[length(high)]/2,-0.035,"CD",cex=2)
  rect(xleft = a1[length(high)], ybottom = -0.01, xright =a1[length(a1)] , ytop = -0.06,col="#FC8D62")
  text((a1[length(a1)]+a1[length(high)])/2,-0.035,"Control",cex=2)
  ytick2 = cumsum(cibersort_result[,ncol(cibersort_result)])
  ytick1 = c(0,ytick2[-length(ytick2)])
  legend(par('usr')[2]*0.98,par('usr')[4],legend=rownames(cibersort_result),col=col,pch=15,bty="n",cex=1.6,text.font=2)
  dev.off()
  
  png("02.barplotData.png",height=10,width=30, units = "in", res = 300)
  col=rainbow(nrow(cibersort_result),s=0.7,v=0.7)
  par(las=1,mar=c(8,5,4,20),mgp=c(3,0.1,0),cex.axis=1.5)
  a1=barplot(cibersort_result,col=col,yaxt="n",ylab="Relative Percent",xaxt="n",cex.lab=1.8,font.lab=2)
  a2=axis(2,tick=F,labels=F)
  axis(2,a2,paste0(a2*100,"%"))
  par(srt=0,xpd=T)
  rect(xleft = a1[1], ybottom = -0.01, xright = a1[length(high)], ytop = -0.06,col="#66C2A5")
  text(a1[length(high)]/2,-0.035,"CD",cex=2)
  rect(xleft = a1[length(high)], ybottom = -0.01, xright =a1[length(a1)] , ytop = -0.06,col="#FC8D62")
  text((a1[length(a1)]+a1[length(high)])/2,-0.035,"Control",cex=2)
  ytick2 = cumsum(cibersort_result[,ncol(cibersort_result)])
  ytick1 = c(0,ytick2[-length(ytick2)])
  legend(par('usr')[2]*0.98,par('usr')[4],legend=rownames(cibersort_result),col=col,pch=15,bty="n",cex=1.6,text.font=2)
  dev.off()
}
# 
group <- train_group
CIBERSORT <- as.data.frame(t(CIBERSORT1))
CIBERSORT <- CIBERSORT[group$sample,]
identical(rownames(CIBERSORT),group$sample)
violin_dat <-data.frame(cbind(CIBERSORT,group$condition))
colnames(violin_dat)<-c(colnames(CIBERSORT),'condition')

violin_dat$id <- rownames(violin_dat)
violin_dat <- reshape2::melt(violin_dat,id = c("id","condition"))
violin_dat$value <-as.numeric(violin_dat$value)
colnames(violin_dat)<-c('id','condition','variable','value')
violin_dat$condition<- factor(violin_dat$condition)
colnames(violin_dat)
ggplot(violin_dat, aes(x=variable,y=value,fill=condition)) +
  geom_boxplot() +
  stat_compare_means(aes(group = condition),method = 'wilcox.test',label = "p.signif",cex=4)+
  theme_bw()+
  # scale_fill_npg()+
  scale_fill_manual(values=c("#66C2A5","#FC8D62"))+
  theme(axis.title.x =element_text(size=26, face = "bold"),
        axis.text.x =element_text(size=14, face = "bold",angle=45,hjust = 1),
        axis.title.y =element_text(size=27, face = "bold"),
        axis.text.y=element_text(size=16, face = "bold"))+
  theme(panel.grid.major=element_blank(),panel.grid.minor=element_blank(), legend.title=element_text(size=15) , legend.text=element_text(size=14))+
  xlab("") +
  ylab("Cell composition") + theme(axis.title.y = element_text(size = 15, vjust = 0.5, hjust = 0.5))
ggsave(width=10,height=9,'03.boxplot.pdf')
ggsave(width=10,height=9,'03.boxplot.png')
dev.off()

lasso_geneids <-c("S100A12","LILRA5")
coldata <- t(train_exp[lasso_geneids,train_group$sample])
zb <-data.frame(cbind(CIBERSORT,coldata))
colnames(zb) <- c( "B.cells.\nnaive","B.cells.\nmemory","Plasma.\ncells","T.cells.CD8",           
                   "T.cells.CD4.\nmemory.\nresting","T.cells.CD4.\nmemory.\nactivated","T.cells.\nregulatory.\nTregs.",       
                   "NK.cells.\nresting","NK.cells.\nactivated" ,"Monocytes","Macrophages\nM0","Macrophages\nM1",              
                   "Macrophages\nM2","Dendritic.\ncells.\nactivated","Mast.cells.\nresting","Mast.cells.\nactivated","Neutrophils",                 
                   "S100A12","LILRA5")

#-------------------------------------------------------
par(bg = "#fdfdfd")
df <- zb

panel.raters <- function (x, y, corr = NULL, ...) {
  if (!is.null(corr)) 
    return()
  plot.xy(xy.coords(x, y), type = "p", 
          pch = 20, 
          cex = .5, 
          ...)
  abline(lm(y ~ x), lwd = 2) 
  box(col = "black", lwd = 2) 
}


textPanel <- function (x = 0.5, y = 0.5, txt, cex, font) {
  text(x, y, txt, cex = 1.2, font = font)
  box(col = "black", lwd = 2)
}


panel.fill.cor <- function (x, y, corr = NULL, ...) 
{

  corr <- round(cor(x, y, use = "pairwise", method = "spearman"),2) 
  

  ncol <- 14
  col.regions <- colorRampPalette(c('darkslateblue', 'navy', 'white', 'firebrick3', 'red'))
  pal <- col.regions(ncol)
  col.ind <- as.numeric(cut(corr, breaks = seq(from = -1, to = 1, length.out = ncol + 1), include.lowest = TRUE))
  p.mat <- cor.test(x, y,method = "spearman")
  p<- p.mat$p.value
  tmp <- ifelse(p<0.0001,"****",
                ifelse(p<0.001,"***",
                       ifelse( p<0.01,"**",
                               ifelse( p<0.05,"*",""))))
  textMatrix = paste(corr,"\n",
                     tmp, sep = "")

  par(new=TRUE)
  plot(0, type='n', xlim=c(-1,1), ylim=c(-1,1), axes=FALSE, asp=1)
  usr <- par("usr")
  rect(usr[1], usr[3], usr[2], usr[4], col = pal[col.ind], 
       border = NA)
  

  text(0, 0, labels = textMatrix, cex = 2, col =  "black")
  box(col = "black") 
}


pdf("04.corrgram.pdf",20,20)
png("04.corrgram.png", width = 20, height = 20, units = "in", res = 600 )
pairs(df[1:19], 
      gap = .5,
      text.panel = textPanel, 
      lower.panel = panel.raters, 
      upper.panel = panel.fill.cor) 

dev.off()
#GSE75214_UC----------------------------------------------------------------------
setwd("/10_CIBERSORT/")
if (!dir.exists("03_GSE75214_UC")) {dir.create("03_GSE75214_UC")}
setwd("03_GSE75214_UC") 

train_group<-read.table('/00_data/02.group_GSE75214_UC.txt',sep = "\t",header = T)
train_exp <- read.table('/00_data/06.exp_GSE75214_UC.txt',sep = "\t",header = T,row.names = 1)
fpkm<- train_exp[,train_group$sample]
fpkm <- 2^fpkm-1

gene<-rownames(fpkm)
exprSet<-cbind(gene,fpkm)
write.table(exprSet,file = "CIBERSORT_RNA.txt",row.names = F,quote = F,sep = "\t")

source('CIBERSORT.R')
result <- CIBERSORT('LM22.txt','CIBERSORT_RNA.txt', perm = 1000, QN = T)   
CIBERSORT<-CIBERSORT[,(1:22)]
write.table(CIBERSORT,'01.CIBERSORT_result.txt',sep='\t',quote=F)

barplotData <- t(CIBERSORT)
CIBERSORT1 <- barplotData[-which(apply(barplotData == 0, 1, mean) >= 0.75) ,]

#

barplotData <- t(CIBERSORT)
risk_group <- data.frame(sample = train_group$sample,
                         group =train_group$condition )

cibersort_result <- barplotData[, risk_group$sample]
{
  high <- risk_group$sample[which(risk_group$group=="UC")]
  low <- risk_group$sample[which(risk_group$group=="Control")]
  cibersort_result <- cibersort_result[,c(high,low)]
  pdf("02.barplotData.pdf",height=10,width=30)
  col=rainbow(nrow(cibersort_result),s=0.7,v=0.7)
  par(las=1,mar=c(8,5,4,20),mgp=c(3,0.1,0),cex.axis=1.5)
  a1=barplot(cibersort_result,col=col,yaxt="n",ylab="Relative Percent",xaxt="n",cex.lab=1.8,font.lab=2)
  a2=axis(2,tick=F,labels=F)
  axis(2,a2,paste0(a2*100,"%"))
  par(srt=0,xpd=T)
  rect(xleft = a1[1], ybottom = -0.01, xright = a1[length(high)], ytop = -0.06,col="#66C2A5")
  text(a1[length(high)]/2,-0.035,"UC",cex=2)
  rect(xleft = a1[length(high)], ybottom = -0.01, xright =a1[length(a1)] , ytop = -0.06,col="#FC8D62")
  text((a1[length(a1)]+a1[length(high)])/2,-0.035,"Control",cex=2)
  ytick2 = cumsum(cibersort_result[,ncol(cibersort_result)])
  ytick1 = c(0,ytick2[-length(ytick2)])
  legend(par('usr')[2]*0.98,par('usr')[4],legend=rownames(cibersort_result),col=col,pch=15,bty="n",cex=1.6,text.font=2)
  dev.off()
  
  png("02.barplotData.png",height=10,width=30, units = "in", res = 300)
  col=rainbow(nrow(cibersort_result),s=0.7,v=0.7)
  par(las=1,mar=c(8,5,4,20),mgp=c(3,0.1,0),cex.axis=1.5)
  a1=barplot(cibersort_result,col=col,yaxt="n",ylab="Relative Percent",xaxt="n",cex.lab=1.8,font.lab=2)
  a2=axis(2,tick=F,labels=F)
  axis(2,a2,paste0(a2*100,"%"))
  par(srt=0,xpd=T)
  rect(xleft = a1[1], ybottom = -0.01, xright = a1[length(high)], ytop = -0.06,col="#66C2A5")
  text(a1[length(high)]/2,-0.035,"UC",cex=2)
  rect(xleft = a1[length(high)], ybottom = -0.01, xright =a1[length(a1)] , ytop = -0.06,col="#FC8D62")
  text((a1[length(a1)]+a1[length(high)])/2,-0.035,"Control",cex=2)
  ytick2 = cumsum(cibersort_result[,ncol(cibersort_result)])
  ytick1 = c(0,ytick2[-length(ytick2)])
  legend(par('usr')[2]*0.98,par('usr')[4],legend=rownames(cibersort_result),col=col,pch=15,bty="n",cex=1.6,text.font=2)
  dev.off()
}
# 
group <- train_group
CIBERSORT <- as.data.frame(t(CIBERSORT1))
CIBERSORT <- CIBERSORT[group$sample,]
identical(rownames(CIBERSORT),group$sample)
violin_dat <-data.frame(cbind(CIBERSORT,group$condition))
colnames(violin_dat)<-c(colnames(CIBERSORT),'condition')

violin_dat$id <- rownames(violin_dat)
violin_dat <- reshape2::melt(violin_dat,id = c("id","condition"))
violin_dat$value <-as.numeric(violin_dat$value)
colnames(violin_dat)<-c('id','condition','variable','value')
violin_dat$condition<- factor(violin_dat$condition)
colnames(violin_dat)
ggplot(violin_dat, aes(x=variable,y=value,fill=condition)) +
  geom_boxplot() +
  stat_compare_means(aes(group = condition),method = 'wilcox.test',label = "p.signif",cex=4)+
  theme_bw()+
  # scale_fill_npg()+
  scale_fill_manual(values=c("#FC8D62","#66C2A5"))+
  theme(axis.title.x =element_text(size=26, face = "bold"),
        axis.text.x =element_text(size=14, face = "bold",angle=45,hjust = 1),
        axis.title.y =element_text(size=27, face = "bold"),
        axis.text.y=element_text(size=16, face = "bold"))+
  theme(panel.grid.major=element_blank(),panel.grid.minor=element_blank(), legend.title=element_text(size=15) , legend.text=element_text(size=14))+
  xlab("") +
  ylab("Cell composition") + theme(axis.title.y = element_text(size = 15, vjust = 0.5, hjust = 0.5))
ggsave(width=10,height=9,'03.boxplot.pdf')
ggsave(width=10,height=9,'03.boxplot.png')
dev.off()


lasso_geneids <-c("S100A12","LILRA5")
coldata <- t(train_exp[lasso_geneids,train_group$sample])
zb <-data.frame(cbind(CIBERSORT,coldata))
colnames(zb) <- c( "B.cells.\nnaive","B.cells.\nmemory","Plasma.\ncells","T.cells.CD8",           
                   "T.cells.CD4.\nmemory.\nresting","T.cells.CD4.\nmemory.\nactivated","T.cells.\nfollicular.\nhelper","T.cells.\nregulatory.\nTregs.",       
                   "NK.cells.\nresting","Monocytes","Macrophages\nM0","Macrophages\nM1",              
                   "Macrophages\nM2","Dendritic.\ncells.\nactivated","Mast.cells.\nresting","Mast.cells.\nactivated","Neutrophils",                 
                   "S100A12","LILRA5" )

#-------------------------------------------------------
par(bg = "#fdfdfd")
df <- zb

panel.raters <- function (x, y, corr = NULL, ...) {
  if (!is.null(corr)) 
    return()
  plot.xy(xy.coords(x, y), type = "p", 
          pch = 20, 
          cex = .5, 
          ...)
  abline(lm(y ~ x), lwd = 2) 
  box(col = "black", lwd = 2) 
}


textPanel <- function (x = 0.5, y = 0.5, txt, cex, font) {
  text(x, y, txt, cex = 1.2, font = font)
  box(col = "black", lwd = 2)
}


panel.fill.cor <- function (x, y, corr = NULL, ...) 
{
 
  corr <- round(cor(x, y, use = "pairwise", method = "spearman"),2) 
  

  ncol <- 14
  col.regions <- colorRampPalette(c('darkslateblue', 'navy', 'white', 'firebrick3', 'red'))
  pal <- col.regions(ncol)
  col.ind <- as.numeric(cut(corr, breaks = seq(from = -1, to = 1, length.out = ncol + 1), include.lowest = TRUE))
  p.mat <- cor.test(x, y,method = "spearman")
  p<- p.mat$p.value
  tmp <- ifelse(p<0.0001,"****",
                ifelse(p<0.001,"***",
                       ifelse( p<0.01,"**",
                               ifelse( p<0.05,"*",""))))
  textMatrix = paste(corr,"\n",
                     tmp, sep = "")

  par(new=TRUE)
  plot(0, type='n', xlim=c(-1,1), ylim=c(-1,1), axes=FALSE, asp=1)
  usr <- par("usr")
  rect(usr[1], usr[3], usr[2], usr[4], col = pal[col.ind], 
       border = NA)
  

  text(0, 0, labels = textMatrix, cex = 2, col =  "black")
  box(col = "black") 
}


pdf("04.corrgram.pdf",20,20)
png("04.corrgram.png", width = 20, height = 20, units = "in", res = 600 )
pairs(df[1:19], 
      gap = .5,
      text.panel = textPanel, 
      lower.panel = panel.raters,
      upper.panel = panel.fill.cor) 

dev.off()
