# Supplementary material for: Regulation mechanisms of disulfidptosis-related genes in ankylosing spondylitis and inflammatory bowel disease
Source: Front Immunol. 2024 Feb 16;15:1326354. doi: 10.3389/fimmu.2024.1326354 (PMC10904683; doi:10.3389/fimmu.2024.1326354)
Supplement: Supplementary Data 3 — The code involved in the study. [file DataSheet_3.zip › Supplementary data 3/r.12_GSEA.R]

rm(list = ls())

library(data.table)
library(org.Hs.eg.db)
library(clusterProfiler)
library(biomaRt)
library(enrichplot)
library(limma)
library(tidyverse)
#GSE25101----------------------------------------------------------------------
if (!dir.exists("01_GSE25101")) {dir.create("01_GSE25101")}
setwd("01_GSE25101")

goGmtFile <- read.gmt("c2.cp.kegg.v2022.1.Hs.symbols.gmt") #读gmt文件

dat <- read.table('/00_data/06.exp_GSE25101.txt',sep = "\t",header = T,row.names = 1)
hubgene <- c("S100A12","LILRA5")
hub_exp <- dat[hubgene,]

i=1
for (i in c(1:3)){
  
  train<-t(hub_exp)%>%as.data.frame()

  group=as.vector(ifelse(train[,i]>median(train[,i]),'high','low')) 
  group <- factor(group,levels = c("high","low")) 
  condition<-data.frame(group)
  rownames(condition)<-rownames(train)
  design<-model.matrix(~0+group)   
  contrast.matrix<-makeContrasts(contrasts = "grouphigh-grouplow", levels = design) 
  fit <- lmFit(dat,design)     
  fit1 <- contrasts.fit(fit, contrast.matrix)    
  fit2 <- eBayes(fit1)  
  tempOutput <- topTable(fit2, coef=1, n=nrow(fit2),adjust="fdr")  
  genelist<-data.frame(SYMBOL=rownames(tempOutput ),logFC=tempOutput $logFC)

  gene=bitr(genelist$SYMBOL,fromType="SYMBOL",toType="ENTREZID",OrgDb="org.Hs.eg.db") 

  gene <- dplyr::distinct(gene,SYMBOL,.keep_all=TRUE)
  gene_df <- data.frame(ENTREZID=gene$ENTREZID ,
                        SYMBOL = gene$SYMBOL) 
  gene_df <- merge(gene_df,genelist,by="SYMBOL")
  geneList<-gene_df $logFC 
  names(geneList)=gene_df $SYMBOL 
  geneList=sort(geneList,decreasing = T)
  
  KEGG<-GSEA(geneList,TERM2GENE = goGmtFile,pvalueCutoff = 0.05)
  sortKEGG<-data.frame(KEGG)
  sortKEGG<-sortKEGG[order(sortKEGG$p.adjust, decreasing = F),]
  write.table(sortKEGG,file=paste('KEGG.',rownames(hub_exp)[i],'.xls',sep=''),sep="\t",quote=F,row.names=F)
  paths <- rownames(sortKEGG[c(1:5),])
  
  
  
  tl<-paste0("KEGG.",rownames(hub_exp)[i])
  p = gseaplot2(KEGG,c(1:5),base_size =10,color = c('#7B68EE','#CD3333','#20B2AA','#FF8C00','#FF6666'),rel_heights = c(1.5, 0.3, 0.5),title=tl)
  fn1 = paste0( "KEGG.", rownames(hub_exp)[i], ".png")
  fn2 = paste0( "KEGG.", rownames(hub_exp)[i], ".pdf")
  p
  ggsave(fn1,  width = 8.5, height = 6, units = "in", limitsize = 300)
  ggsave(fn2,  width = 8.5, height = 6, units = "in", limitsize = 300)
  dev.off()
  i<-i+1
}

#GSE75214----------------------------------------------------------------------
if (!dir.exists("02_GSE75214")) {dir.create("02_GSE75214")}
setwd("02_GSE75214")

goGmtFile <- read.gmt("c2.cp.kegg.v2022.1.Hs.symbols.gmt") #读gmt文件

dat <- read.table('/00_data/06.exp_GSE75214.txt',sep = "\t",header = T,row.names = 1)
hubgene <- c("S100A12","LILRA5")
hub_exp <- dat[hubgene,]

i=1
for (i in c(1:3)){
  
  train<-t(hub_exp)%>%as.data.frame()

  group=as.vector(ifelse(train[,i]>median(train[,i]),'high','low')) 
  group <- factor(group,levels = c("high","low")) 
  condition<-data.frame(group)
  rownames(condition)<-rownames(train)
  design<-model.matrix(~0+group)   
  contrast.matrix<-makeContrasts(contrasts = "grouphigh-grouplow", levels = design) 
  fit <- lmFit(dat,design)     
  fit1 <- contrasts.fit(fit, contrast.matrix)    
  fit2 <- eBayes(fit1)  
  tempOutput <- topTable(fit2, coef=1, n=nrow(fit2),adjust="fdr")  
  genelist<-data.frame(SYMBOL=rownames(tempOutput ),logFC=tempOutput $logFC)

  gene=bitr(genelist$SYMBOL,fromType="SYMBOL",toType="ENTREZID",OrgDb="org.Hs.eg.db") 

  gene <- dplyr::distinct(gene,SYMBOL,.keep_all=TRUE)
  gene_df <- data.frame(ENTREZID=gene$ENTREZID ,
                        SYMBOL = gene$SYMBOL) 
  gene_df <- merge(gene_df,genelist,by="SYMBOL")
  geneList<-gene_df $logFC 
  names(geneList)=gene_df $SYMBOL 
  geneList=sort(geneList,decreasing = T)
  
  KEGG<-GSEA(geneList,TERM2GENE = goGmtFile,pvalueCutoff = 0.05)
  sortKEGG<-data.frame(KEGG)
  sortKEGG<-sortKEGG[order(sortKEGG$p.adjust, decreasing = F),]
  write.table(sortKEGG,file=paste('KEGG.',rownames(hub_exp)[i],'.xls',sep=''),sep="\t",quote=F,row.names=F)
  paths <- rownames(sortKEGG[c(1:5),])
  
  
  
  tl<-paste0("KEGG.",rownames(hub_exp)[i])
  p = gseaplot2(KEGG,c(1:5),base_size =10,color = c('#7B68EE','#CD3333','#20B2AA','#FF8C00','#FF6666'),rel_heights = c(1.5, 0.3, 0.5),title=tl)
  fn1 = paste0( "KEGG.", rownames(hub_exp)[i], ".png")
  fn2 = paste0( "KEGG.", rownames(hub_exp)[i], ".pdf")
  p
  ggsave(fn1,  width = 8.5, height = 6, units = "in", limitsize = 300)
  ggsave(fn2,  width = 8.5, height = 6, units = "in", limitsize = 300)
  dev.off()
  i<-i+1
}

#GSE75214_UC----------------------------------------------------------------------
if (!dir.exists("03_GSE75214_UC")) {dir.create("03_GSE75214_UC")}
setwd("03_GSE75214_UC")

goGmtFile <- read.gmt("c2.cp.kegg.v2022.1.Hs.symbols.gmt") #读gmt文件

dat <- read.table('/00_data/06.exp_GSE75214_UC.txt',sep = "\t",header = T,row.names = 1)
hubgene <- c("S100A12","LILRA5")
hub_exp <- dat[hubgene,]

i=1
for (i in c(1:3)){
  
  train<-t(hub_exp)%>%as.data.frame()

  group=as.vector(ifelse(train[,i]>median(train[,i]),'high','low')) 
  group <- factor(group,levels = c("high","low")) 
  condition<-data.frame(group)
  rownames(condition)<-rownames(train)
  design<-model.matrix(~0+group)   
  contrast.matrix<-makeContrasts(contrasts = "grouphigh-grouplow", levels = design) 
  fit <- lmFit(dat,design)     
  fit1 <- contrasts.fit(fit, contrast.matrix)    
  fit2 <- eBayes(fit1)  
  tempOutput <- topTable(fit2, coef=1, n=nrow(fit2),adjust="fdr")  
  genelist<-data.frame(SYMBOL=rownames(tempOutput ),logFC=tempOutput $logFC)

  gene=bitr(genelist$SYMBOL,fromType="SYMBOL",toType="ENTREZID",OrgDb="org.Hs.eg.db") 

  gene <- dplyr::distinct(gene,SYMBOL,.keep_all=TRUE)
  gene_df <- data.frame(ENTREZID=gene$ENTREZID ,
                        SYMBOL = gene$SYMBOL) 
  gene_df <- merge(gene_df,genelist,by="SYMBOL")
  geneList<-gene_df $logFC 
  names(geneList)=gene_df $SYMBOL 
  geneList=sort(geneList,decreasing = T)
  
  KEGG<-GSEA(geneList,TERM2GENE = goGmtFile,pvalueCutoff = 0.05)
  sortKEGG<-data.frame(KEGG)
  sortKEGG<-sortKEGG[order(sortKEGG$p.adjust, decreasing = F),]
  write.table(sortKEGG,file=paste('KEGG.',rownames(hub_exp)[i],'.xls',sep=''),sep="\t",quote=F,row.names=F)
  paths <- rownames(sortKEGG[c(1:5),])
  
  
  
  tl<-paste0("KEGG.",rownames(hub_exp)[i])
  p = gseaplot2(KEGG,c(1:5),base_size =10,color = c('#7B68EE','#CD3333','#20B2AA','#FF8C00','#FF6666'),rel_heights = c(1.5, 0.3, 0.5),title=tl)
  fn1 = paste0( "KEGG.", rownames(hub_exp)[i], ".png")
  fn2 = paste0( "KEGG.", rownames(hub_exp)[i], ".pdf")
  p
  ggsave(fn1,  width = 8.5, height = 6, units = "in", limitsize = 300)
  ggsave(fn2,  width = 8.5, height = 6, units = "in", limitsize = 300)
  dev.off()
  i<-i+1
}
