# Supplementary material for: Regulation mechanisms of disulfidptosis-related genes in ankylosing spondylitis and inflammatory bowel disease
Source: Front Immunol. 2024 Feb 16;15:1326354. doi: 10.3389/fimmu.2024.1326354 (PMC10904683; doi:10.3389/fimmu.2024.1326354)
Supplement: Supplementary file 4 [file Table_1.xlsx]

## Sheet: GSE25101(AS)
	logFC	AveExpr	t	P.Value	adj.P.Val	B	change
PTPN1	-0.541708	10.3758	-6.10435	7.61e-07	0.00727983	5.69878	down
MAPBPIP	0.456185	9.99338	5.78023	1.96e-06	0.00727983	4.85509	up
IL27RA	-0.479655	9.94256	-5.70474	2.44e-06	0.00727983	4.65764	down
XPC	-0.499038	10.1135	-5.66704	2.73e-06	0.00727983	4.55892	down
WBP5	0.317543	7.10733	5.57653	3.55e-06	0.00727983	4.32164	up
C11ORF67	0.290133	7.60288	5.57526	3.57e-06	0.00727983	4.3183	up
C17ORF63	-0.350544	8.68001	-5.57348	3.59e-06	0.00727983	4.31365	down
S100A4	0.329123	14.2499	5.45343	5.1e-06	0.0087829	3.99843	up
HOXB1	0.306504	7.49807	5.42364	5.56e-06	0.0087829	3.92016	up
DGKQ	-0.681929	9.41819	-5.33102	7.3e-06	0.0103697	3.67663	down
MAPK7	-0.375983	7.94356	-5.21936	1.01e-05	0.0121141	3.38289	down
GTF3C2	-0.362816	9.84328	-5.21573	1.02e-05	0.0121141	3.37334	down
LSM10	0.393119	9.50671	5.09097	1.47e-05	0.0158511	3.04512	up
TNNC2	0.447908	7.20568	5.07125	1.56e-05	0.0158511	2.99326	up
KIAA1160	0.29131	9.44108	5.00207	1.91e-05	0.0175326	2.81137	up
BBS1	-0.254431	7.67873	-4.97419	2.07e-05	0.0175326	2.73807	down
MYCBP2	-0.465776	10.0639	-4.9633	2.14e-05	0.0175326	2.70947	down
GMFG	0.519032	12.0759	4.95082	2.22e-05	0.0175326	2.67666	up
CYB5R1	0.319612	8.83752	4.91921	2.44e-05	0.0182164	2.59363	up
LSM3	1.09427	9.19522	4.88831	2.67e-05	0.0189393	2.51249	up
MGC3207	-0.452883	9.60208	-4.82902	3.17e-05	0.0201267	2.35691	down
TXN	0.743314	11.0675	4.81032	3.35e-05	0.0201267	2.30787	up
LOC648638	0.329013	7.34504	4.78361	3.62e-05	0.0201267	2.23786	up
ATP5J	0.564956	8.10651	4.7742	3.72e-05	0.0201267	2.2132	up
HNRPR	-0.62975	9.7424	-4.7702	3.76e-05	0.0201267	2.20272	down
DNMT1	-0.503163	10.2359	-4.76772	3.79e-05	0.0201267	2.19624	down
ARHGAP11A	0.351945	7.60535	4.74764	4.02e-05	0.0201267	2.14364	up
TMEM109	-0.397685	9.63199	-4.72277	4.32e-05	0.0201267	2.07852	down
LOC643031	-0.707026	11.2551	-4.69618	4.66e-05	0.0201267	2.00897	down
CLK2	-0.283782	8.80777	-4.69406	4.69e-05	0.0201267	2.00343	down
OSBP	-0.335595	9.84711	-4.67234	5e-05	0.0201267	1.94663	down
DBI	0.490898	7.60373	4.66897	5.05e-05	0.0201267	1.93782	up
CCDC72	1.1421	10.2612	4.66439	5.12e-05	0.0201267	1.92585	up
HIST1H2BJ	0.343213	8.69058	4.65315	5.29e-05	0.0201267	1.8965	up
NDUFB3	0.887127	10.4273	4.63465	5.58e-05	0.0201267	1.84816	up
NGFRAP1	0.36978	7.76136	4.63009	5.65e-05	0.0201267	1.83625	up
SFRS15	-0.483732	8.51442	-4.62929	5.66e-05	0.0201267	1.83418	down
BBX	-0.387811	10.2456	-4.59455	6.27e-05	0.0209026	1.74352	down
SETD1A	-0.407884	8.37347	-4.59175	6.32e-05	0.0209026	1.73623	down
LOC651064	0.969794	8.91821	4.59131	6.32e-05	0.0209026	1.73507	up
HGD	0.261583	7.30769	4.58043	6.53e-05	0.0210817	1.70671	up
CDC2L5	-0.259315	8.81802	-4.56957	6.74e-05	0.0212724	1.67839	down
EP300	-0.52444	9.08024	-4.53062	7.54e-05	0.0220836	1.57696	down
HELZ	-0.338922	9.19177	-4.52712	7.62e-05	0.0220836	1.56783	down
GNG11	1.10266	9.80614	4.5242	7.68e-05	0.0220836	1.56025	up
CIP29	0.803534	10.0719	4.52173	7.74e-05	0.0220836	1.55382	up
COP1	0.31025	6.96178	4.52023	7.77e-05	0.0220836	1.54992	up
MYL6	0.474421	14.2033	4.50076	8.22e-05	0.0229045	1.49927	up
LDOC1L	-0.38246	8.14293	-4.48782	8.53e-05	0.0230007	1.46564	down
DKFZP434B0335	-0.503538	9.01038	-4.48599	8.58e-05	0.0230007	1.4609	down
CEP350	-0.378494	9.4854	-4.45625	9.35e-05	0.0241521	1.38363	down
ZMAT2	0.464091	10.5313	4.43798	9.85e-05	0.0248424	1.33624	up
SBK1	-0.590433	9.69235	-4.43409	9.96e-05	0.0248424	1.32615	down
DOCK10	-0.520278	9.28752	-4.41713	0.000104627	0.0250637	1.28218	down
PPP2R1A	-0.497106	11.0833	-4.41322	0.000105813	0.0250637	1.27204	down
PTBP1	-0.389852	11.5067	-4.40117	0.000109551	0.0255236	1.24082	down
DDIT3	0.374847	8.023	4.38669	0.000114212	0.026178	1.20334	up
CDC25B	-0.570747	11.2564	-4.37077	0.000119566	0.026239	1.16214	down
RNPS1	-0.300779	10.1715	-4.367	0.000120869	0.026239	1.1524	down
HOXC4	-0.263011	7.21663	-4.36418	0.000121853	0.026239	1.1451	down
SF3B14	0.684861	9.98353	4.35726	0.000124301	0.0263666	1.12722	up
LPXN	-0.362243	11.6047	-4.3337	0.000133005	0.0269579	1.06636	down
RHOT2	-0.321454	9.29302	-4.32524	0.000136277	0.0269579	1.0445	down
MMS19L	-0.358975	9.97921	-4.32499	0.000136376	0.0269579	1.04385	down
UQCRB	0.701963	7.89624	4.32448	0.000136572	0.0269579	1.04256	up
ARHGEF7	-0.291857	9.57204	-4.31377	0.000140837	0.0274188	1.01491	down
Septin 9	-0.58896	12.6532	-4.28071	0.000154841	0.0292365	0.929682	down
KCTD13	-0.331521	8.97458	-4.27358	0.000158032	0.0292365	0.911345	down
MYL6B	0.286476	7.81522	4.2696	0.000159844	0.0292365	0.9011	up
HSBP1	0.299219	10.2223	4.2651	0.000161921	0.0292365	0.889494	up
PPP2R3C	0.480428	9.81405	4.25877	0.000164877	0.0292365	0.873228	up
SLC25A5	-0.291776	12.2136	-4.25623	0.000166082	0.0292365	0.866684	down
CKLF	0.54643	12.3559	4.25065	0.000168753	0.0292365	0.852342	up
ANKRD17	-0.263486	7.97889	-4.24578	0.000171123	0.0292365	0.839807	down
ALMS1	-0.32601	7.53158	-4.23463	0.000176665	0.0292365	0.811165	down
ALDH6A1	-0.354238	8.13811	-4.23414	0.000176916	0.0292365	0.809885	down
CTGLF3	-0.461827	10.0674	-4.22137	0.000183488	0.0299324	0.777108	down
SPOCK2	-0.625227	11.7052	-4.21716	0.00018571	0.0299324	0.766288	down
NSMCE2	0.358796	7.54041	4.19425	0.000198264	0.030964	0.707512	up
IL2RG	-0.307321	7.97732	-4.18919	0.000201145	0.0310725	0.69455	down
RAG1AP1	0.315072	8.39937	4.18299	0.000204732	0.0312866	0.678666	up
GZMM	-0.581703	8.17467	-4.17735	0.000208053	0.0314488	0.664209	down
MAPK8IP3	-0.520008	9.62961	-4.17174	0.000211407	0.0314488	0.649843	down
CLEC4D	0.601237	7.35644	4.17004	0.000212432	0.0314488	0.645497	up
BAGE5	-0.361412	7.35709	-4.16191	0.00021741	0.0316814	0.624687	down
COX5B	0.342197	11.6644	4.15747	0.000220179	0.0316814	0.61332	up
FAM62A	-0.450004	10.485	-4.15321	0.000222864	0.0316814	0.602433	down
SLU7	0.511784	8.77983	4.15071	0.000224459	0.0316814	0.596025	up
MRPL22	0.598645	8.21893	4.14963	0.000225149	0.0316814	0.593267	up
GOT1	-0.250731	8.37203	-4.14453	0.00022844	0.0318293	0.580235	down
NUDT3	0.334844	9.09068	4.12688	0.000240199	0.0325114	0.535154	up
TATDN1	0.376421	7.59805	4.11691	0.000247108	0.0329224	0.509684	up
LOC650155	-0.258507	7.24997	-4.11454	0.000248773	0.0329224	0.503654	down
VPS52	-0.274748	8.55079	-4.1122	0.000250436	0.0329224	0.497671	down
C12ORF31	0.330582	7.92914	4.10931	0.0002525	0.0329224	0.490299	up
TH1L	-0.325375	9.38951	-4.10129	0.000258315	0.0330737	0.469854	down
KLF2	-0.293384	13.3212	-4.09626	0.00026203	0.0332144	0.457035	down
VAMP5	0.524478	10.5694	4.09089	0.000266056	0.0332144	0.443342	up
NUP188	-0.329081	7.89219	-4.0904	0.000266425	0.0332144	0.442098	down
TM9SF3	0.308853	8.00798	4.08009	0.00027433	0.0337785	0.415847	up
LY9	-0.287469	8.31857	-4.07833	0.000275704	0.0337785	0.411363	down
METTL3	-0.308755	8.79998	-4.06585	0.000285634	0.0338885	0.3796	down
RALGDS	-0.454778	10.6395	-4.06501	0.000286314	0.0338885	0.377464	down
TNPO2	-0.319902	9.48683	-4.06408	0.000287066	0.0338885	0.37511	down
CMTM2	0.8008	12.2609	4.06096	0.000289616	0.0338885	0.367172	up
AHNAK	-0.459766	11.2339	-4.05938	0.000290915	0.0338885	0.363155	down
ARPC4	0.367799	10.9106	4.05746	0.000292503	0.0338885	0.358268	up
ZC3H4	-0.413826	9.58233	-4.05651	0.000293294	0.0338885	0.355844	down
COX6A1	0.390891	9.92298	4.05228	0.000296822	0.0339652	0.345111	up
DKFZP761P0423	-0.508547	9.09638	-4.04692	0.000301364	0.0339652	0.33148	down
HTATIP2	0.392618	9.77668	4.0462	0.000301982	0.0339652	0.329641	up
HS.574731	-0.345831	7.63133	-4.04441	0.000303516	0.0339652	0.325094	down
ADA	-0.387668	9.64901	-4.03118	0.000315084	0.0342737	0.291525	down
IRF2BP2	-0.271252	8.01104	-4.03025	0.00031592	0.0342737	0.28915	down
AIF1	0.608693	12.1934	4.02021	0.000325011	0.0349928	0.263692	up
ARHGEF18	-0.419058	11.8301	-4.01363	0.000331109	0.0351173	0.247012	down
UCKL1	-0.328976	9.51774	-4.00463	0.000339636	0.0352747	0.224201	down
POLRMT	-0.389267	8.81115	-3.9989	0.000345171	0.0352747	0.209698	down
PCTP	0.454294	7.89904	3.99494	0.000349051	0.0352747	0.19967	up
TSHZ1	-0.277922	8.13589	-3.99206	0.000351899	0.0352747	0.192378	down
ACO1	-0.32849	8.3828	-3.99201	0.000351945	0.0352747	0.192263	down
SRP14P1	0.631701	10.3554	3.99189	0.000352068	0.0352747	0.191949	up
PRPF18	0.280234	7.41853	3.98973	0.000354225	0.0352747	0.18647	up
ITGB7	-0.548837	11.034	-3.98513	0.000358843	0.0352747	0.17485	down
MRPS18C	0.575918	9.49752	3.98238	0.000361638	0.0352747	0.167892	up
SFRS17A	-0.27582	9.23416	-3.97864	0.000365474	0.0352747	0.158428	down
POLR2J3	0.273495	7.306	3.97852	0.000365595	0.0352747	0.15813	up
DHX30	-0.338802	8.97511	-3.9761	0.000368095	0.0352747	0.152019	down
NDUFS4	0.623019	9.80229	3.97148	0.000372917	0.0353326	0.140346	up
BCL11B	-0.518983	9.69566	-3.96579	0.000378952	0.035432	0.125948	down
SCNM1	0.360989	8.82713	3.95751	0.000387885	0.0354426	0.105054	up
ATG3	0.573046	10.4781	3.95723	0.000388193	0.0354426	0.104342	up
FAM62B	-0.394208	11.5411	-3.9566	0.000388875	0.0354426	0.102767	down
HMGB2	0.63473	8.75425	3.95223	0.00039369	0.0354426	0.0917327	up
S100A8	0.512183	14.1214	3.95193	0.000394028	0.0354426	0.0909643	up
FLJ20273	0.504876	8.53794	3.93823	0.000409507	0.0360845	0.0564154	up
MORC2	-0.289126	8.28397	-3.93709	0.000410818	0.0360845	0.0535496	down
RPL26L1	0.437231	7.62312	3.93534	0.000412852	0.0360845	0.0491221	up
LIG1	-0.325287	8.28793	-3.93464	0.000413655	0.0360845	0.0473805	down
LOC653234	-0.304829	7.44377	-3.93447	0.000413859	0.0360845	0.0469375	down
C14ORF112	0.568155	8.77681	3.92545	0.000424477	0.0364912	0.0242286	up
LOC442454	1.05069	9.26442	3.92515	0.000424835	0.0364912	0.0234727	up
SLC25A45	-0.257664	7.32032	-3.91461	0.000437605	0.0369672	-0.00307295	down
XPO4	-0.273777	8.63148	-3.91373	0.000438679	0.0369672	-0.0052713	down
PTEN	0.522534	9.85431	3.91299	0.00043959	0.0369672	-0.00713063	up
PARP1	-0.460774	10.1431	-3.90514	0.000449388	0.0375688	-0.026887	down
AAK1	-0.759755	8.7211	-3.89171	0.000466636	0.0387826	-0.0606383	down
PSMA4	0.700396	9.65042	3.88483	0.000475712	0.0393071	-0.0778993	up
CBX1	0.263823	8.05165	3.88101	0.000480829	0.0394795	-0.0874842	up
ZBTB8OS	0.302774	7.07962	3.87914	0.000483361	0.0394795	-0.09219	up
LGALS2	0.726764	7.90364	3.87588	0.000487788	0.0394795	-0.100358	up
LOC644739	-0.256031	7.20749	-3.87406	0.000490289	0.0394795	-0.10494	down
PRKCH	-0.499343	10.6241	-3.87304	0.000491689	0.0394795	-0.107494	down
BRPF1	-0.330889	8.64368	-3.86894	0.000497363	0.0397108	-0.117772	down
RAI1	-0.250266	7.62225	-3.86058	0.000509124	0.0401577	-0.13871	down
ITPR1	-0.270824	8.40034	-3.85896	0.000511437	0.0401577	-0.142769	down
LOC653147	0.254385	7.22944	3.85453	0.00051782	0.0402186	-0.153879	up
SYF2	0.318653	9.88032	3.85139	0.000522381	0.0402186	-0.161733	up
LOC389541	0.362983	10.9976	3.8506	0.000523532	0.0402186	-0.163704	up
LOC644863	0.542527	11.5957	3.84345	0.000534098	0.0407916	-0.181599	up
CASP2	-0.262545	8.39212	-3.83914	0.000540567	0.0407916	-0.19238	down
WDR68	-0.428841	10.1644	-3.83848	0.000541568	0.0407916	-0.194037	down
TTC3	-0.412672	10.4073	-3.83692	0.000543934	0.0407916	-0.19794	down
INPP5E	-0.3622	7.70602	-3.83411	0.000548213	0.0407916	-0.204957	down
NUP62	-0.406369	10.5721	-3.82634	0.000560226	0.0413639	-0.224366	down
CDKN2C	0.253815	7.40947	3.82203	0.000567012	0.0413639	-0.235145	up
FLJ45337	0.343913	7.52166	3.82015	0.000569982	0.0413639	-0.239822	up
DPM1	0.550596	9.56261	3.81986	0.000570456	0.0413639	-0.240566	up
CISD2	0.55045	7.72708	3.8116	0.000583729	0.0416554	-0.261157	up
CIRH1A	-0.270119	8.80901	-3.8116	0.000583745	0.0416554	-0.261181	down
VIPR1	-0.386977	9.27959	-3.80927	0.000587539	0.0416554	-0.26698	down
GTPBP3	-0.260806	8.51458	-3.80795	0.000589703	0.0416554	-0.27027	down
HIST1H4H	0.50502	7.93939	3.80652	0.000592063	0.0416554	-0.273846	up
LOC23117	-0.422581	13.2253	-3.796	0.000609664	0.0419358	-0.300066	down
MAN1C1	-0.367129	8.13848	-3.7942	0.000612722	0.0419358	-0.304543	down
LPAR1	0.314318	7.3754	3.7936	0.000613752	0.0419358	-0.306047	up
TMEM173	-0.413752	10.5879	-3.78837	0.00062274	0.0423463	-0.319057	down
DPH3	0.308736	8.08177	3.78648	0.000626037	0.0423678	-0.323781	up
MRPS28	0.406775	7.63349	3.78068	0.000636216	0.0428526	-0.338213	up
ZDHHC8	-0.371595	10.1822	-3.77804	0.000640892	0.0428747	-0.344767	down
TMED4	-0.330383	9.42098	-3.7771	0.000642577	0.0428747	-0.347115	down
KIAA1267	-0.428672	10.0858	-3.76953	0.000656237	0.0435815	-0.365936	down
TNFRSF10A	-0.389729	7.90864	-3.76281	0.000668601	0.0441961	-0.382633	down
FOXJ3	-0.292706	9.58935	-3.75556	0.000682189	0.0446787	-0.40063	down
FBXO31	-0.311502	8.88759	-3.74865	0.0006954	0.045128	-0.417784	down
ENY2	0.673153	9.60828	3.74498	0.00070251	0.0453822	-0.426882	up
TBC1D10C	-0.339757	12.2248	-3.743	0.000706367	0.0454248	-0.431779	down
LOC643007	0.553023	7.52344	3.73982	0.000712625	0.0456209	-0.439667	up
APBB1IP	-0.457071	12.0937	-3.7379	0.000716433	0.0456589	-0.444432	down
CHMP5	0.799217	8.68036	3.72968	0.000732928	0.0463734	-0.464785	up
PABPC4	-0.27999	10.8445	-3.72907	0.000734169	0.0463734	-0.466298	down
P2RY8	-0.355532	11.0303	-3.72643	0.000739561	0.0465073	-0.47284	down
ATP5EP2	0.45456	13.9838	3.72051	0.000751776	0.0468607	-0.487486	up
ZMYND8	-0.266254	7.6795	-3.71869	0.000755571	0.0468916	-0.491987	down
PRPF8	-0.415879	9.66105	-3.71501	0.000763321	0.0469565	-0.501109	down
EAF2	0.416844	7.30844	3.71359	0.000766315	0.0469565	-0.504608	up
SRP14	0.521419	11.7028	3.71349	0.000766529	0.0469565	-0.504858	up
ZNF613	0.267059	7.94023	3.70658	0.000781314	0.047167	-0.521934	up
ZNF828	-0.304136	8.57863	-3.69867	0.000798591	0.0476851	-0.541482	down
COX7B	1.05987	8.50952	3.69577	0.000805001	0.0476851	-0.548626	up
FNBP1	-0.380202	11.8893	-3.69402	0.000808918	0.0476851	-0.552963	down
CWC15	0.392222	9.18549	3.69304	0.000811091	0.0476851	-0.555361	up
C16ORF56	-0.508823	9.02066	-3.69265	0.000811976	0.0476851	-0.556335	down
EXOC7	-0.280462	9.93222	-3.68645	0.000825993	0.0479486	-0.571628	down
S100A12	1.04415	11.0638	3.68397	0.000831666	0.0479486	-0.577744	up
CYBA	0.301649	13.2786	3.68367	0.000832354	0.0479486	-0.578482	up
THEM2	0.323617	8.20019	3.68289	0.000834147	0.0479486	-0.580405	up
POLG	-0.344673	8.86301	-3.68201	0.000836181	0.0479486	-0.582581	down
LOC401115	0.360566	10.6123	3.68178	0.000836705	0.0479486	-0.58314	up
AHDC1	-0.304306	7.27001	-3.67773	0.000846097	0.0482921	-0.593113	down
COX7A2	0.435623	11.7548	3.67538	0.000851612	0.0484124	-0.598917	up
MACF1	-0.291916	7.41742	-3.66875	0.000867317	0.0489272	-0.61524	down
PSCD1	-0.320863	12.1798	-3.66548	0.000875157	0.0489272	-0.623278	down
ZNF20	0.300568	7.96999	3.66461	0.000877261	0.0489272	-0.625423	up
CREG1	0.624273	9.70273	3.66413	0.000878437	0.0489272	-0.626619	up
HSDL2	0.427581	8.56533	3.66293	0.000881323	0.0489272	-0.629549	up
TP53INP1	0.429418	9.80097	3.65941	0.000889915	0.049212	-0.638213	up
OBFC1	0.294403	9.28023	3.64765	0.000919198	0.0501146	-0.667125	up
CETN3	0.613541	8.16075	3.64743	0.000919746	0.0501146	-0.667657	up
COQ2	0.298746	8.62331	3.64665	0.00092174	0.0501146	-0.66959	up
PARL	0.355989	9.60598	3.64604	0.000923268	0.0501146	-0.671069	up
GOT2	-0.373467	9.5662	-3.64581	0.000923869	0.0501146	-0.67165	down
ZBTB20	-0.294376	8.87484	-3.64282	0.000931489	0.0503251	-0.678984	down
EP400	-0.335959	8.96893	-3.64152	0.000934832	0.0503251	-0.682182	down
BAG3	-0.261882	7.90715	-3.63794	0.000944078	0.0503614	-0.690969	down
MRPL20	0.281188	9.12735	3.63526	0.000951052	0.0503614	-0.697539	up
ATIC	-0.356347	10.132	-3.63467	0.000952591	0.0503614	-0.698983	down
C11ORF59	0.284611	10.7092	3.63443	0.000953224	0.0503614	-0.699576	up
ATP5J2	0.344394	10.2316	3.63278	0.00095756	0.0504031	-0.703627	up
ITFG2	-0.336728	9.07409	-3.62732	0.000972034	0.0504391	-0.717019	down
RFX5	-0.294509	9.79957	-3.62586	0.000975943	0.0504391	-0.720601	down
FYN	-0.398386	10.4691	-3.62529	0.000977461	0.0504391	-0.721988	down
C7ORF41	0.475503	9.9622	3.6231	0.00098335	0.0504391	-0.72735	up
HS.193784	-0.352016	8.50095	-3.61994	0.000991935	0.0504391	-0.735107	down
ITGAL	-0.386121	10.4586	-3.6197	0.000992578	0.0504391	-0.735685	down
ZCCHC11	-0.270933	8.19239	-3.61932	0.000993611	0.0504391	-0.736614	down
CLPTM1	-0.478328	8.26706	-3.61928	0.000993734	0.0504391	-0.736724	down
KPNA4	0.484653	9.47355	3.61387	0.00100859	0.0507788	-0.749968	up
NTNG2	0.253306	7.30432	3.61238	0.00101271	0.0507788	-0.753607	up
HS.561844	-0.286815	7.75771	-3.61191	0.00101403	0.0507788	-0.754767	down
BAZ1B	-0.316768	8.48307	-3.61017	0.00101886	0.0507788	-0.759005	down
TTC5	-0.354009	8.40267	-3.60941	0.001021	0.0507788	-0.760883	down
KYNU	0.358991	8.36688	3.6091	0.00102187	0.0507788	-0.761635	up
S100A6	0.441906	12.4978	3.60385	0.00103668	0.0513355	-0.774477	up
ZNF395	-0.349949	9.53734	-3.60134	0.00104383	0.0515099	-0.780607	down
FAIM3	-0.592598	11.8864	-3.59967	0.00104863	0.0515677	-0.7847	down
LOC284988	0.385178	8.14928	3.568	0.00114354	0.055279	-0.86198	up
ARPC3	0.404016	12.6333	3.5571	0.00117809	0.0559966	-0.888513	up
LONP2	-0.308768	8.77261	-3.55436	0.00118692	0.0560958	-0.895169	down
SELK	0.410577	9.5632	3.554	0.00118807	0.0560958	-0.896034	up
HS.403972	-0.36435	8.00873	-3.55213	0.00119415	0.0561963	-0.900586	down
NENF	0.297449	9.09381	3.54711	0.00121064	0.05643	-0.912806	up
TCF3	-0.360311	8.43054	-3.5455	0.00121595	0.05643	-0.916712	down
CCDC86	-0.25738	8.133	-3.54292	0.00122453	0.05643	-0.922971	down
PLCXD1	-0.330261	8.73159	-3.54257	0.0012257	0.05643	-0.923827	down
PSMA3	0.463981	7.9441	3.53876	0.00123848	0.05643	-0.933071	up
NELF	-0.281558	7.55883	-3.53678	0.00124518	0.05643	-0.93788	down
DDX24	-0.435256	9.53065	-3.53364	0.00125589	0.0566101	-0.945508	down
NAT1	0.250401	7.32954	3.53282	0.00125871	0.0566101	-0.947506	up
GGTL3	-0.294683	7.41634	-3.52933	0.00127072	0.0568909	-0.95597	down
C1ORF41	0.481771	8.24576	3.52734	0.0012776	0.0568909	-0.960776	up
TNIP1	0.354398	10.3555	3.52638	0.00128097	0.0568909	-0.963122	up
HS.513971	-0.258826	7.43222	-3.52293	0.00129302	0.0572474	-0.971466	down
CENTG3	-0.267344	8.06943	-3.51945	0.00130532	0.0575401	-0.979901	down
CCDC58	0.358722	7.74668	3.5177	0.00131156	0.0575401	-0.984144	up
NOL9	-0.354729	7.31249	-3.51535	0.00131996	0.0575401	-0.98983	down
DUSP6	-0.464158	8.30164	-3.51346	0.00132677	0.0575401	-0.994417	down
EDG1	-0.441899	8.77971	-3.51195	0.00133224	0.0575401	-0.998081	down
CRELD1	-0.285059	8.51207	-3.51041	0.0013378	0.0575401	-1.00179	down
CORO1C	0.337028	9.03575	3.50984	0.00133988	0.0575401	-1.00317	up
PSMA6	0.616413	9.57024	3.50978	0.00134012	0.0575401	-1.00333	up
LST1	0.465375	10.8619	3.50468	0.00135879	0.0581661	-1.01565	up
MTA2	-0.334904	8.74095	-3.50319	0.0013643	0.058182	-1.01925	down
TPRKB	0.37785	7.58061	3.50237	0.00136735	0.058182	-1.02125	up
SAFB2	-0.343268	9.67922	-3.49549	0.00139312	0.0587028	-1.03787	down
RAPGEF6	-0.323271	10.6092	-3.49121	0.00140938	0.0590674	-1.0482	down
USP5	-0.414507	9.65446	-3.48828	0.00142065	0.0590674	-1.05529	down
NCAPD2	-0.348801	8.60058	-3.48808	0.00142141	0.0590674	-1.05576	down
SPAST	0.407769	8.37125	3.48279	0.00144194	0.059572	-1.06853	up
NDRG3	-0.265678	9.31197	-3.47488	0.00147319	0.060687	-1.08761	down
PARK7	0.288711	10.5681	3.46875	0.00149783	0.0611956	-1.10237	up
LYRM1	0.375814	9.67817	3.46648	0.00150707	0.0611956	-1.10784	up
LOC440341	-0.349797	8.91681	-3.46399	0.00151723	0.0612581	-1.11382	down
KPNA6	-0.402703	10.6127	-3.45752	0.00154404	0.0618927	-1.1294	down
ARCN1	-0.27552	10.6216	-3.45686	0.00154679	0.0618927	-1.13099	down
SLC30A9	0.375561	8.05753	3.45557	0.00155219	0.0618927	-1.13409	up
PAICS	-0.284269	8.82648	-3.45497	0.00155472	0.0618927	-1.13554	down
MS4A6A	0.353847	11.7951	3.44279	0.0016067	0.0636056	-1.16478	up
LOC646900	0.409898	7.26615	3.44085	0.00161514	0.0637623	-1.16945	up
GSTO1	0.367637	11.1196	3.43068	0.00166006	0.0643309	-1.19383	up
ZNF770	0.30787	7.87207	3.43003	0.00166298	0.0643309	-1.19539	up
LUZP1	-0.27363	8.23625	-3.42782	0.0016729	0.0643309	-1.20068	down
DENND2D	-0.358669	10.9818	-3.42233	0.00169784	0.0643309	-1.21384	down
SLTM	-0.253398	7.50453	-3.42195	0.00169959	0.0643309	-1.21475	down
HOMER3	0.252885	7.53267	3.42035	0.00170693	0.0643309	-1.21858	up
ADD1	-0.354837	12.4678	-3.42028	0.00170723	0.0643309	-1.21874	down
FGFRL1	-0.284115	7.76619	-3.41874	0.00171434	0.0643309	-1.22244	down
ARHGAP21	0.306518	8.04591	3.41785	0.00171848	0.0643309	-1.22458	up
COMMD6	1.1069	10.3662	3.41765	0.00171939	0.0643309	-1.22505	up
TRIM28	-0.370544	8.90818	-3.41756	0.00171979	0.0643309	-1.22525	down
SF3B4	-0.352988	10.9406	-3.41756	0.0017198	0.0643309	-1.22526	down
U2AF2	-0.252209	10.1868	-3.41744	0.00172036	0.0643309	-1.22555	down
GEMIN6	0.368632	7.74362	3.41739	0.0017206	0.0643309	-1.22567	up
MGC52282	-0.326546	7.48457	-3.41652	0.0017246	0.0643309	-1.22774	down
SPPL2A	0.30428	9.7413	3.41433	0.0017348	0.0644318	-1.23298	up
PRKCQ	-0.310955	9.69675	-3.41384	0.00173709	0.0644318	-1.23415	down
COPS5	0.369723	10.4171	3.41206	0.00174544	0.0644318	-1.23841	up
ATOX1	0.311712	9.24509	3.40671	0.00177075	0.0650379	-1.2512	up
KIAA0460	-0.315008	7.82587	-3.40556	0.00177625	0.0650618	-1.25396	down
MNT	-0.329875	9.74924	-3.39488	0.00182795	0.0664419	-1.27945	down
CLEC4A	0.458039	9.88852	3.3921	0.00184166	0.0667695	-1.28608	up
LOC338758	-0.430569	10.0284	-3.38981	0.00185303	0.0670107	-1.29155	down
RPL23	1.04751	9.73438	3.38428	0.00188073	0.0676683	-1.30473	up
MTIF3	0.354108	9.19001	3.38145	0.00189507	0.0680119	-1.31147	up
LOC729466	0.413642	12.9157	3.37878	0.00190867	0.0680872	-1.31782	up
RAP2C	0.387511	8.03329	3.37836	0.00191086	0.0680872	-1.31884	up
HERC1	-0.296481	9.21485	-3.37769	0.00191426	0.0680872	-1.32042	down
RIT1	0.334785	8.11623	3.37469	0.00192974	0.0680872	-1.32757	up
IVD	-0.308057	7.89185	-3.37201	0.00194367	0.0683748	-1.33395	down
DDX39	-0.268514	10.4259	-3.36807	0.00196427	0.0687577	-1.34331	down
KIAA0494	-0.255333	9.73842	-3.36646	0.00197276	0.0687577	-1.34714	down
COPA	-0.359438	10.7814	-3.36635	0.00197335	0.0687577	-1.34741	down
CALML4	0.282552	8.53339	3.36624	0.00197391	0.0687577	-1.34766	up
KIF13B	-0.264112	8.22184	-3.36339	0.00198907	0.0689478	-1.35445	down
LOC651202	0.945441	8.71953	3.359	0.00201257	0.0690388	-1.36488	up
CX3CR1	-0.565501	8.73812	-3.35791	0.00201842	0.0690388	-1.36745	down
PHACTR4	-0.284916	9.08314	-3.3565	0.00202607	0.0690388	-1.37081	down
MMD	0.559343	8.95019	3.35357	0.002042	0.0692624	-1.37776	up
CREB3L2	-0.272466	9.21019	-3.35182	0.00205159	0.0693948	-1.38191	down
BLVRA	0.401409	8.91421	3.34897	0.00206729	0.0693948	-1.38868	up
AARS	-0.433752	9.85597	-3.34786	0.00207341	0.0693948	-1.3913	down
KIAA0196	-0.258357	9.3337	-3.34754	0.00207521	0.0693948	-1.39207	down
GLS	-0.26682	8.29771	-3.34419	0.00209388	0.0698549	-1.40002	down
GPR65	0.349573	8.17235	3.34264	0.00210254	0.0699464	-1.40368	up
ST8SIA4	0.470789	8.4682	3.34194	0.00210646	0.0699464	-1.40533	up
NDUFS5	0.658166	10.7573	3.33981	0.00211848	0.0701812	-1.41038	up
SUMO1P3	0.284059	7.69427	3.33875	0.00212448	0.0701812	-1.41289	up
WDR6	-0.408955	10.5417	-3.33807	0.00212835	0.0701812	-1.4145	down
LY96	1.06941	9.75424	3.33626	0.0021387	0.0701969	-1.41881	up
GIPC1	-0.442832	8.96273	-3.3316	0.00216545	0.0704358	-1.42983	down
SFRS4	-0.286497	11.3296	-3.33154	0.00216581	0.0704358	-1.42998	down
HS.559008	-0.34313	7.30145	-3.33068	0.00217079	0.0704366	-1.43201	down
FAM14A	0.342923	7.94417	3.32883	0.0021815	0.0704407	-1.43638	up
CAPZA1	0.340758	7.50929	3.3279	0.00218691	0.0704407	-1.43857	up
TXNDC17	0.508042	10.5178	3.32657	0.00219471	0.0704407	-1.44173	up
IL2RB	-0.646119	10.6134	-3.32521	0.00220267	0.0704407	-1.44494	down
HS.430851	-0.264716	7.82631	-3.32459	0.0022063	0.0704407	-1.4464	down
PEPD	-0.286842	10.0331	-3.32303	0.00221552	0.0704407	-1.4501	down
MCTS1	0.282914	7.24615	3.32025	0.00223199	0.0706157	-1.45667	up
SLA	0.307953	11.3345	3.31836	0.00224328	0.0706157	-1.46114	up
LOC650518	0.631994	10.3791	3.31627	0.00225579	0.0707711	-1.46607	up
HECW2	0.330451	7.47646	3.31506	0.00226308	0.0708433	-1.46893	up
ST3GAL6	0.302748	7.76138	3.31057	0.00229029	0.0714345	-1.47952	up
RFTN1	-0.371858	10.1652	-3.31028	0.00229202	0.0714345	-1.48019	down
IARS	-0.2718	8.37968	-3.30931	0.00229796	0.0714631	-1.48249	down
HSP90AB1	-0.415009	10.6054	-3.30379	0.00233197	0.0720476	-1.49551	down
CRSP9	0.311533	7.63804	3.29503	0.0023869	0.0729492	-1.51614	up
RNF141	0.259068	7.49409	3.29277	0.00240131	0.0729492	-1.52147	up
FTO	-0.26001	7.52421	-3.29175	0.0024078	0.0729492	-1.52386	down
CCDC53	0.491845	9.50636	3.29055	0.00241549	0.0729492	-1.52669	up
LPGAT1	0.277717	7.64177	3.29021	0.0024177	0.0729492	-1.5275	up
C14ORF43	-0.255695	8.47912	-3.28981	0.00242027	0.0729492	-1.52844	down
SLC38A1	-0.525135	11.2041	-3.28849	0.00242878	0.0729492	-1.53155	down
SHC1	-0.259582	10.36	-3.28808	0.00243143	0.0729492	-1.53251	down
M6PR	-0.360553	10.1371	-3.2879	0.00243255	0.0729492	-1.53292	down
LOC650276	0.645585	13.2088	3.28674	0.00244008	0.0729492	-1.53566	up
IRAK3	0.425359	8.8968	3.28601	0.00244476	0.0729492	-1.53736	up
LPAR5	-0.284032	8.89854	-3.28565	0.00244715	0.0729492	-1.53822	down
TAF1C	-0.330841	10.1354	-3.28458	0.0024541	0.0729492	-1.54073	down
C1ORF119	0.41457	9.60161	3.28063	0.00247996	0.0732748	-1.55002	up
Septin 5	0.655959	12.5062	3.27584	0.00251163	0.0738809	-1.56126	up
PDPR	-0.59253	9.86421	-3.27514	0.00251636	0.0738809	-1.56292	down
RASGRP2	-0.327596	10.6657	-3.27285	0.00253166	0.0738809	-1.56829	down
TUBA1C	-0.317792	11.6647	-3.26649	0.00257469	0.074883	-1.58321	down
PTOV1	-0.294118	10.5925	-3.26578	0.00257951	0.074883	-1.58487	down
C14ORF2	0.448286	8.39261	3.26545	0.00258181	0.074883	-1.58566	up
NELL2	-0.507722	9.28852	-3.2636	0.00259446	0.0750687	-1.58998	down
HCFC1	-0.455521	9.74742	-3.26275	0.00260028	0.0750687	-1.59197	down
CLEC1B	0.502019	8.08414	3.26189	0.00260622	0.0750687	-1.59399	up
MYC	-0.399764	9.18351	-3.26068	0.00261462	0.0750687	-1.59683	down
ZNF275	-0.331864	9.51675	-3.25888	0.00262707	0.075071	-1.60104	down
LSM1	0.457287	10.2256	3.25839	0.00263051	0.075071	-1.6022	up
MAP4K1	-0.422037	10.3616	-3.25697	0.00264039	0.0752007	-1.60551	down
SH2D3C	-0.345255	10.5807	-3.25256	0.00267136	0.0757791	-1.61583	down
IRF3	-0.302058	9.27555	-3.24983	0.00269072	0.0760249	-1.62223	down
SH3BGRL2	0.61647	8.62209	3.24849	0.00270026	0.0761039	-1.62536	up
GATAD2B	-0.429183	9.24826	-3.24713	0.00271	0.0761157	-1.62854	down
TRIM26	-0.280842	9.07024	-3.24623	0.00271646	0.0761404	-1.63065	down
CNIH4	0.638487	9.1908	3.24474	0.00272716	0.0761404	-1.63413	up
MAGOH	0.277075	7.47133	3.244	0.00273252	0.0761404	-1.63586	up
ATP6V1C1	0.292737	8.37682	3.24391	0.00273316	0.0761404	-1.63607	up
HS.444999	-0.47738	8.46882	-3.24079	0.00275578	0.0762847	-1.64336	down
AQP10	0.577856	7.73231	3.23961	0.00276433	0.0762847	-1.6461	up
SLC25A36	-0.262524	7.39804	-3.23562	0.00279366	0.0766478	-1.65544	down
KLRG1	-0.653657	10.6783	-3.23224	0.00281866	0.0768901	-1.66332	down
GEMIN4	-0.303989	8.77931	-3.23206	0.00281999	0.0768901	-1.66374	down
LOC730316	-0.439659	10.5967	-3.22845	0.00284698	0.077011	-1.67216	down
BCL9L	-0.365435	7.59765	-3.22725	0.00285597	0.077011	-1.67495	down
CS	-0.283274	10.5896	-3.22573	0.00286744	0.077011	-1.67849	down
CIR	0.322552	8.72111	3.22552	0.00286902	0.077011	-1.67898	up
NFAT5	-0.304418	7.2863	-3.22542	0.00286985	0.077011	-1.67924	down
RPL23AP7	0.25861	7.26724	3.22371	0.00288277	0.077011	-1.68321	up
LOC728888	-0.50393	12.3029	-3.21802	0.00292632	0.0775402	-1.69646	down
VPS24	0.279757	7.82564	3.21614	0.00294085	0.0775425	-1.70084	up
ARHGAP1	-0.343824	10.3708	-3.21334	0.00296257	0.0776654	-1.70735	down
MRPS21	0.460873	10.1211	3.21271	0.00296754	0.0776654	-1.70883	up
TSPAN33	0.367785	8.57861	3.21128	0.00297868	0.0776654	-1.71214	up
HS.373705	-0.363978	7.64661	-3.21028	0.00298653	0.0776654	-1.71447	down
PHF15	-0.338386	9.47958	-3.20994	0.00298923	0.0776654	-1.71527	down
GTF2B	0.256338	9.2894	3.2068	0.00301406	0.0779014	-1.72258	up
LRRC33	-0.406121	8.90287	-3.20187	0.00305338	0.0782751	-1.73403	down
HS.31532	-0.259003	8.4405	-3.19649	0.00309682	0.0790273	-1.74651	down
GTF2F2	0.355476	8.65882	3.19644	0.00309726	0.0790273	-1.74664	up
RFWD2	0.322774	11.2298	3.19546	0.00310522	0.0790885	-1.7489	up
PTPRC	-0.684524	9.07536	-3.19395	0.00311753	0.0791553	-1.7524	down
NUCB2	0.470554	8.15214	3.19378	0.00311898	0.0791553	-1.75281	up
SPTAN1	-0.463547	9.27623	-3.18911	0.00315739	0.0799873	-1.76362	down
RAB32	0.364476	10.1128	3.18692	0.00317566	0.0801643	-1.76872	up
IDUA	-0.337188	8.03261	-3.1861	0.00318246	0.0801934	-1.77061	down
TNRC6B	-0.280985	10.0521	-3.18089	0.00322622	0.0804533	-1.78267	down
ADRB2	-0.361362	9.20856	-3.17983	0.0032352	0.0804533	-1.78512	down
LONP1	-0.276857	8.81614	-3.1798	0.00323544	0.0804533	-1.78519	down
SEC11C	0.477691	8.35579	3.17916	0.00324092	0.0804533	-1.78668	up
E2F3	0.429586	9.17251	3.17883	0.00324372	0.0804533	-1.78744	up
LOC653702	0.318488	7.2454	3.1771	0.00325846	0.0805377	-1.79145	up
GNAI2	-0.279023	12.4355	-3.17176	0.0033044	0.0812197	-1.80381	down
SERPINB1	0.413758	10.8876	3.17126	0.00330869	0.0812197	-1.80495	up
MTA1	-0.291791	8.5781	-3.16785	0.00333834	0.0812197	-1.81283	down
LOC654121	0.333173	8.47088	3.16514	0.00336209	0.0815392	-1.81908	up
TNRC6A	-0.381813	8.88023	-3.16263	0.00338427	0.0818701	-1.82489	down
LASS6	-0.321361	9.51191	-3.16229	0.00338725	0.0818701	-1.82567	down
MRPL1	0.319759	7.23254	3.15933	0.00341361	0.0820956	-1.8325	up
SPATA13	-0.733079	8.92156	-3.15734	0.00343145	0.0823781	-1.83711	down
MRPL13	0.497233	7.67558	3.15614	0.00344224	0.0824158	-1.83988	up
PELP1	-0.3081	8.24083	-3.15587	0.00344462	0.0824158	-1.84049	down
LARP7	0.366428	8.08203	3.15481	0.0034542	0.0824229	-1.84294	up
STAT4	-0.384841	10.3125	-3.15248	0.00347529	0.0825934	-1.84831	down
WDR51B	0.391105	7.70347	3.1509	0.0034897	0.0827973	-1.85196	up
CCPG1	0.472823	9.30985	3.14829	0.00351354	0.0830856	-1.85796	up
PDCD10	0.274902	7.08411	3.14537	0.00354046	0.0830921	-1.8647	up
H2AFJ	0.403573	9.25046	3.14515	0.00354249	0.0830921	-1.8652	up
FAM8A1	0.400637	8.27004	3.14487	0.00354509	0.0830921	-1.86585	up
TP53	-0.345283	7.62294	-3.14382	0.0035548	0.0830935	-1.86826	down
AKNA	-0.36685	11.8374	-3.1405	0.00358572	0.0834417	-1.8759	down
TMEM126B	0.501172	8.37964	3.13889	0.00360083	0.0834417	-1.87961	up
EVL	-0.502344	12.2119	-3.13638	0.00362445	0.0834417	-1.88537	down
CEP63	0.369811	9.7884	3.13268	0.00365952	0.0838858	-1.89386	up
SUB1	0.40453	7.99612	3.12928	0.00369212	0.0843607	-1.90168	up
YIPF1	0.281948	9.77568	3.12795	0.00370492	0.0844025	-1.90473	up
PVRIG	-0.416551	10.0632	-3.12786	0.00370582	0.0844025	-1.90495	down
RNF144B	0.346961	8.9665	3.12289	0.00375409	0.0852287	-1.91636	up
UQCRQ	0.476755	10.7689	3.12154	0.00376729	0.085256	-1.91945	up
TRAPPC2L	0.278548	9.65456	3.11874	0.00379489	0.0856179	-1.92588	up
YTHDF2	-0.277461	9.08681	-3.11757	0.00380645	0.0856179	-1.92856	down
STX8	0.285801	8.59654	3.11686	0.00381341	0.0856179	-1.93017	up
TNFSF10	0.521022	11.7985	3.11464	0.00383551	0.0858429	-1.93526	up
RPL7	0.836984	8.87501	3.11114	0.00387064	0.0862733	-1.9433	up
DNAJA1	0.369134	11.1113	3.11058	0.00387625	0.0862733	-1.94457	up
CSK	-0.253967	11.7952	-3.1103	0.00387902	0.0862733	-1.9452	down
MRLC2	0.279426	12.9224	3.10562	0.00392645	0.0871919	-1.95591	up
DAP	0.309428	8.74369	3.10373	0.00394584	0.087285	-1.96025	up
SMARCD3	0.40209	8.5626	3.10299	0.00395345	0.087285	-1.96195	up
KLHDC8B	0.40478	8.57191	3.10229	0.00396062	0.087285	-1.96354	up
EXOC6	0.359445	8.17726	3.10185	0.00396517	0.087285	-1.96455	up
SDHA	-0.383252	8.91264	-3.10141	0.0039697	0.087285	-1.96556	down
SULT1B1	0.312583	7.49671	3.10102	0.00397364	0.087285	-1.96643	up
PLOD3	-0.324373	8.89389	-3.09914	0.00399314	0.087443	-1.97074	down
DPY30	0.516938	10.0676	3.09684	0.00401701	0.0875623	-1.97599	up
TUBB	-0.25582	8.99568	-3.09606	0.00402513	0.0875623	-1.97777	down
LOC88523	0.446432	9.69971	3.09477	0.00403867	0.0875623	-1.98073	up
MYST3	-0.319858	11.7236	-3.09376	0.00404925	0.0875623	-1.98303	down
LOC642250	0.884728	12.6197	3.08894	0.00410013	0.088156	-1.99403	up
CKS1B	0.304167	8.19561	3.08229	0.00417139	0.0892829	-2.00919	up
FLJ25778	-0.309376	7.51764	-3.07974	0.00419907	0.0897401	-2.01501	down
LRBA	-0.252524	8.67843	-3.07856	0.00421181	0.0897425	-2.01768	down
C20ORF111	0.258246	10.9406	3.07794	0.00421867	0.089754	-2.01911	up
FCRL3	-0.397462	9.31231	-3.07644	0.00423504	0.0899677	-2.02252	down
HSPB1	-0.375649	10.2681	-3.07558	0.00424444	0.0900328	-2.02447	down
UBLCP1	0.342708	8.28446	3.07175	0.00428672	0.0907801	-2.03319	up
LOC649095	-0.475348	7.7442	-3.07031	0.00430274	0.0907859	-2.03647	down
PLAGL2	-0.278933	9.0153	-3.06817	0.00432652	0.0907859	-2.04132	down
SH3GLB1	0.416298	10.762	3.06724	0.00433696	0.0907859	-2.04344	up
YOD1	0.712884	8.70179	3.06629	0.00434768	0.0907859	-2.04561	up
C19ORF59	0.790523	10.1638	3.06604	0.00435044	0.0907859	-2.04617	up
L3MBTL2	-0.287682	9.0706	-3.06503	0.00436181	0.0907859	-2.04847	down
OGFRL1	0.31485	7.95594	3.06341	0.00438005	0.0907859	-2.05214	up
TM9SF4	-0.267068	9.47109	-3.06311	0.00438355	0.0907859	-2.05284	down
NPAL3	-0.294958	9.0129	-3.06222	0.00439354	0.0907859	-2.05484	down
AKR1B1	-0.341129	10.4178	-3.06166	0.00439994	0.0907859	-2.05612	down
RAB11A	0.470968	9.52666	3.06068	0.00441112	0.0907859	-2.05836	up
TRAPPC5	0.343489	10.461	3.06053	0.00441279	0.0907859	-2.05869	up
LOC728734	-0.310611	9.57189	-3.06042	0.00441409	0.0907859	-2.05895	down
LOC613037	-0.503076	10.9338	-3.05766	0.00444559	0.0913016	-2.0652	down
SMARCA4	-0.315492	9.10232	-3.05551	0.00447032	0.0915717	-2.07008	down
CBWD5	0.294244	7.66667	3.05446	0.00448248	0.0915717	-2.07247	up
SF3B3	-0.30804	8.65977	-3.05279	0.00450182	0.0917931	-2.07625	down
PABPC1	-0.261274	13.3865	-3.05209	0.00450992	0.0918267	-2.07784	down
CCNK	-0.274477	10.1322	-3.04934	0.00454201	0.0922158	-2.08407	down
LOC647000	-0.265865	9.84201	-3.04431	0.00460131	0.0930952	-2.09547	down
PRPF31	-0.313593	9.63707	-3.044	0.00460498	0.0930952	-2.09617	down
TRIM52	-0.50328	8.55818	-3.04231	0.00462502	0.0932771	-2.09999	down
FOXK1	-0.285546	8.3861	-3.04028	0.00464929	0.093544	-2.10459	down
PSCDBP	0.287921	9.78276	3.03839	0.00467198	0.0937826	-2.10887	up
TMEM131	-0.325259	9.8591	-3.03569	0.0047046	0.0938046	-2.11498	down
ZNHIT1	0.259848	9.78171	3.03531	0.00470917	0.0938046	-2.11584	up
TREML1	0.469717	7.79784	3.03506	0.00471218	0.0938046	-2.1164	up
GTF3C1	-0.273115	8.15683	-3.0332	0.00473482	0.0938046	-2.12061	down
ANKRD36	-0.413726	7.53353	-3.0331	0.00473608	0.0938046	-2.12084	down
PSMC6	0.585289	9.02997	3.03285	0.00473904	0.0938046	-2.12139	up
HDAC1	-0.290032	11.2999	-3.02886	0.00478794	0.0938046	-2.13041	down
FNBP4	-0.362761	10.5284	-3.02818	0.00479627	0.0938046	-2.13194	down
CASP4	0.383272	11.4989	3.02781	0.00480092	0.0938046	-2.13279	up
MSRB2	0.461296	10.5487	3.02716	0.00480895	0.0938046	-2.13425	up
VPS29	0.494109	10.6136	3.02709	0.00480978	0.0938046	-2.13441	up
LOC728565	-0.441674	9.05575	-3.02659	0.0048159	0.0938046	-2.13552	down
RBM39	-0.358369	9.37368	-3.02568	0.00482728	0.0938046	-2.1376	down
KIAA0355	-0.264201	9.09499	-3.02537	0.00483114	0.0938046	-2.1383	down
EXOSC10	-0.302999	9.51096	-3.02511	0.00483437	0.0938046	-2.13889	down
NPIP	-0.376479	8.88669	-3.02445	0.00484256	0.0938046	-2.14037	down
ST6GAL1	-0.387708	10.5105	-3.0192	0.00490823	0.0943712	-2.1522	down
YWHAB	-0.326428	12.8044	-3.01896	0.00491123	0.0943712	-2.15274	down
STX7	0.303238	8.27471	3.01871	0.00491442	0.0943712	-2.15331	up
LOC652775	0.478934	7.45581	3.01747	0.00493014	0.0944301	-2.15611	up
MAN2C1	-0.258334	8.44161	-3.01682	0.00493837	0.0944493	-2.15758	down
SPIN1	-0.308792	7.61583	-3.01558	0.00495405	0.0944493	-2.16036	down
ATP5L	0.423288	11.2879	3.01307	0.00498612	0.0948441	-2.16603	up
UNC84B	-0.40654	12.8285	-3.01048	0.00501925	0.0952385	-2.17184	down
RAVER1	-0.363475	8.53996	-3.00981	0.00502791	0.0952629	-2.17335	down
HS.282800	0.276371	7.66398	3.00117	0.0051405	0.0964599	-2.19279	up
NOL1	-0.350011	9.65601	-3.00052	0.00514901	0.0964599	-2.19424	down
SRXN1	0.513505	9.80445	2.99967	0.00516024	0.0964599	-2.19616	up
NRG1	0.422986	7.3097	2.99954	0.00516202	0.0964599	-2.19646	up
ERH	0.372396	8.9559	2.99936	0.0051644	0.0964599	-2.19686	up
TRPV2	-0.254019	9.57726	-2.99878	0.00517211	0.0964599	-2.19817	down
APH1B	0.254542	9.0853	2.99336	0.00524432	0.0972701	-2.21034	up
ITPR3	-0.426688	9.9778	-2.99264	0.00525395	0.0972701	-2.21195	down
SF3B2	-0.338305	10.4569	-2.99158	0.00526818	0.0972701	-2.21432	down
C5ORF32	0.535897	9.49829	2.99144	0.00527005	0.0972701	-2.21463	up
POMP	0.291103	10.9645	2.98834	0.0053121	0.0974137	-2.2216	up
AP3S1	0.300836	8.15173	2.98326	0.00538142	0.0984926	-2.23297	up
ARHGAP17	-0.316678	9.40421	-2.98302	0.0053848	0.0984926	-2.23352	down
SPIB	-0.430206	7.92018	-2.97977	0.00542969	0.0986544	-2.2408	down
SCGB1C1	0.309871	7.23449	2.97826	0.00545059	0.0986544	-2.24417	up
VAMP1	-0.357108	9.89656	-2.97786	0.00545612	0.0986544	-2.24506	down
EPHX2	-0.268436	7.85227	-2.97559	0.00548791	0.0989546	-2.25015	down
DYNLT1	0.341244	10.8738	2.97317	0.00552188	0.0992913	-2.25556	up
SDPR	0.675562	8.97078	2.97236	0.00553326	0.0992913	-2.25737	up
HS.534427	-0.464938	12.2504	-2.97093	0.00555353	0.0993529	-2.26057	down
RAB20	0.296216	7.3243	2.97054	0.00555909	0.0993529	-2.26145	up
LOC255809	0.338803	8.85255	2.97001	0.00556649	0.0993529	-2.26262	up
PITPNM1	-0.278743	10.5293	-2.9692	0.00557799	0.0993529	-2.26442	down
QRICH1	-0.260272	10.0041	-2.96916	0.00557864	0.0993529	-2.26453	down
MARCO	0.323722	7.54701	2.96755	0.00560157	0.0995119	-2.26812	up
HEBP2	0.412584	9.77678	2.96481	0.00564085	0.0997909	-2.27425	up
CD74	-0.445072	13.5597	-2.96323	0.00566349	0.0998629	-2.27776	down
NDUFA1	0.364607	12.1244	2.95774	0.00574324	0.101018	-2.29001	up
C14ORF156	0.802966	9.8855	2.95707	0.00575305	0.101066	-2.2915	up
MID1IP1	-0.45949	9.18168	-2.95421	0.00579514	0.101429	-2.29789	down
LOC642033	-0.302029	7.55081	-2.95283	0.00581551	0.101621	-2.30096	down
POLR2A	-0.480829	10.3029	-2.95219	0.00582496	0.101621	-2.30238	down
ZNF350	0.264884	7.64793	2.95201	0.00582757	0.101621	-2.30278	up
RHOF	-0.272567	7.71163	-2.95128	0.00583842	0.101686	-2.3044	down
TPST1	0.356282	7.57424	2.9502	0.00585455	0.101793	-2.30682	up
CBX7	-0.280259	10.0732	-2.94936	0.00586698	0.101793	-2.30868	down
RIOK2	0.265741	8.27631	2.94905	0.0058716	0.101793	-2.30937	up
LOC645058	0.33478	10.3429	2.94863	0.00587795	0.101793	-2.31032	up
ETS1	-0.525268	11.9664	-2.94847	0.00588037	0.101793	-2.31068	down
XBP1	-0.312515	11.4683	-2.94443	0.00594098	0.102467	-2.31965	down
C10ORF38	-0.254893	8.33128	-2.94068	0.00599777	0.10286	-2.32798	down
HS.550293	-0.422763	11.3222	-2.93738	0.00604832	0.103444	-2.33533	down
MYB	0.331373	7.96695	2.93689	0.00605581	0.103444	-2.33641	up
C20ORF4	-0.266302	8.95245	-2.9358	0.00607266	0.103586	-2.33885	down
DRAM	0.342859	8.43937	2.93225	0.00612758	0.104294	-2.34673	up
GOLGA8B	-0.483637	10.0578	-2.93154	0.00613859	0.104356	-2.3483	down
C9ORF105	0.380541	7.72368	2.92999	0.00616273	0.104641	-2.35173	up
TXNDC9	0.273209	7.26328	2.92863	0.00618398	0.104749	-2.35474	up
CNDP2	-0.326945	11.413	-2.92525	0.00623719	0.105038	-2.36224	down
ZSCAN18	-0.337331	9.2815	-2.92524	0.00623729	0.105038	-2.36225	down
LMF2	-0.298613	9.57353	-2.91798	0.00635308	0.106223	-2.37834	down
SNRP70	-0.353559	11.5474	-2.91752	0.0063605	0.106223	-2.37937	down
GLRX	0.523537	10.0612	2.91578	0.00638858	0.106375	-2.38322	up
SF3A2	-0.312676	10.032	-2.9151	0.00639957	0.106375	-2.38472	down
SDAD1	-0.250146	10.2669	-2.91124	0.00646225	0.106917	-2.39324	down
TCF4	-0.33526	8.2609	-2.90942	0.00649208	0.107285	-2.39727	down
LOC648998	0.308298	7.57275	2.90808	0.00651411	0.107524	-2.40023	up
BTBD10	0.298712	8.37656	2.90512	0.006563	0.10808	-2.40677	up
GUSBL1	-0.369537	10.197	-2.9043	0.0065766	0.108179	-2.40858	down
GVIN1	-0.54462	11.829	-2.90354	0.00658929	0.108191	-2.41026	down
VDAC1	-0.317267	10.5586	-2.89993	0.00664963	0.108751	-2.41823	down
NDUFAF2	0.277829	7.97635	2.89872	0.00666989	0.108825	-2.42089	up
GTF2F1	-0.298771	9.1807	-2.89811	0.00668023	0.108825	-2.42224	down
XAB2	-0.331855	9.21774	-2.89712	0.00669682	0.108825	-2.42441	down
CD4	-0.444594	8.61171	-2.89705	0.00669814	0.108825	-2.42458	down
SH3KBP1	-0.568299	8.10633	-2.89542	0.00672564	0.108825	-2.42816	down
MCM3	-0.278435	8.38806	-2.89446	0.00674192	0.108882	-2.43028	down
ZC3H15	0.353914	8.19233	2.89245	0.00677622	0.109063	-2.43471	up
TIAF1	-0.260714	10.1656	-2.89237	0.00677752	0.109063	-2.43488	down
TAX1BP1	0.414419	10.486	2.8914	0.00679418	0.109063	-2.43702	up
EWSR1	-0.254687	9.99172	-2.89119	0.00679782	0.109063	-2.43749	down
NMI	0.463514	9.7835	2.88937	0.00682905	0.109326	-2.44149	up
TRRAP	-0.322461	9.17007	-2.88926	0.00683096	0.109326	-2.44174	down
ALG13	0.27964	8.08287	2.88753	0.00686077	0.109556	-2.44554	up
TPP1	-0.434246	10.2642	-2.87913	0.00700731	0.11134	-2.464	down
C8ORF16	-0.349698	7.49133	-2.87889	0.00701165	0.11134	-2.46454	down
OSBPL7	-0.326781	8.72624	-2.8784	0.00702027	0.111353	-2.46561	down
PLA2G7	0.265862	8.27344	2.87685	0.00704771	0.111539	-2.46902	up
RUNX3	-0.483854	11.559	-2.87346	0.00710804	0.112244	-2.47646	down
HS.572642	-0.315169	8.29955	-2.8726	0.00712338	0.112361	-2.47834	down
SF3A1	-0.28524	8.3539	-2.86837	0.0071994	0.112962	-2.48761	down
RB1CC1	0.401362	8.45265	2.86514	0.00725803	0.113602	-2.49469	up
LEF1	-0.477818	10.5134	-2.86354	0.00728737	0.113686	-2.49821	down
PFDN5	0.509269	12.0493	2.85844	0.00738115	0.114259	-2.50936	up
ATP8B4	0.40112	8.40024	2.85646	0.00741785	0.114259	-2.51369	up
PGRMC1	0.500739	9.22332	2.85553	0.00743518	0.114259	-2.51572	up
SH2B3	-0.285071	10.5835	-2.85538	0.00743803	0.114259	-2.51606	down
TNFRSF17	0.480069	7.553	2.85535	0.00743855	0.114259	-2.51612	up
LOC653352	-0.287011	7.442	-2.85236	0.00749443	0.114651	-2.52265	down
SELT	0.415185	8.3854	2.85166	0.0075076	0.114729	-2.52418	up
ST3GAL1	-0.29182	10.9175	-2.84702	0.00759548	0.115699	-2.53433	down
BAT1	-0.427204	11.8089	-2.84594	0.00761589	0.115886	-2.53667	down
VAMP2	-0.378341	9.96454	-2.84101	0.00771042	0.117151	-2.54742	down
C10ORF32	0.291403	8.92213	2.84032	0.0077238	0.117151	-2.54893	up
MRPS33	0.431727	9.0381	2.83888	0.0077517	0.117227	-2.55207	up
BRP44	0.294824	9.53425	2.83836	0.00776176	0.117227	-2.5532	up
FBXL16	-0.317094	7.80976	-2.83785	0.00777164	0.117227	-2.55431	down
BIN1	-0.416817	11.1775	-2.83357	0.00785525	0.117762	-2.56364	down
RTN2	0.291644	8.06592	2.83297	0.007867	0.117814	-2.56494	up
ZNF598	-0.262918	9.00329	-2.83176	0.00789076	0.118046	-2.56757	down
TGFBRAP1	-0.400023	7.77712	-2.82989	0.00792781	0.118468	-2.57165	down
MTMR6	0.290015	7.86398	2.82334	0.00805841	0.119422	-2.58588	up
EFTUD2	-0.310628	9.79854	-2.82289	0.00806744	0.119432	-2.58686	down
PPBP	0.754883	9.32884	2.82238	0.00807764	0.119458	-2.58796	up
RPS21	0.332555	8.47182	2.81822	0.00816188	0.120119	-2.59699	up
PROS1	0.430407	7.31534	2.81742	0.00817818	0.120119	-2.59873	up
LOC653773	0.882632	9.27914	2.8174	0.00817852	0.120119	-2.59877	up
PI4KAP2	-0.256863	8.94922	-2.81541	0.00821932	0.120282	-2.6031	down
ZNF573	-0.401241	9.24047	-2.81465	0.0082349	0.120282	-2.60475	down
ZNF438	0.371242	8.28142	2.81208	0.00828773	0.120684	-2.61032	up
MAD1L1	-0.337461	9.23851	-2.80753	0.00838205	0.121242	-2.62017	down
IMMT	-0.283838	9.48055	-2.80736	0.0083857	0.121242	-2.62055	down
RBX1	0.606576	9.97582	2.80648	0.00840409	0.121258	-2.62245	up
CCDC102A	-0.259133	7.98359	-2.80589	0.00841636	0.121312	-2.62372	down
ACLY	-0.253234	9.39851	-2.80464	0.00844251	0.121377	-2.62642	down
ABLIM3	0.273865	7.23516	2.80409	0.00845414	0.121377	-2.62762	up
METTL2A	-0.337973	7.37103	-2.80404	0.00845508	0.121377	-2.62772	down
ACTN4	-0.471568	10.1414	-2.80113	0.00851647	0.121868	-2.63401	down
UBE2F	0.375503	10.3087	2.8004	0.00853213	0.121868	-2.63561	up
AGTPBP1	0.344724	9.98442	2.79978	0.00854524	0.121933	-2.63694	up
PAPD5	-0.335849	9.21135	-2.79774	0.00858861	0.122306	-2.64135	down
RILP	0.273069	8.36216	2.79618	0.00862194	0.12257	-2.64472	up
ASGR2	0.334835	8.06622	2.79526	0.00864166	0.12257	-2.6467	up
TLR4	0.432291	9.07082	2.79428	0.00866282	0.12274	-2.64883	up
SEDLP	0.253028	7.43944	2.79335	0.00868271	0.12274	-2.65083	up
S100P	1.09717	12.1595	2.79325	0.0086849	0.12274	-2.65105	up
CLEC4E	0.320268	7.69047	2.7931	0.0086882	0.12274	-2.65138	up
GNL3L	-0.476415	10.0871	-2.79131	0.00872673	0.122874	-2.65522	down
CXXC5	-0.352395	9.43638	-2.79076	0.00873866	0.122874	-2.65641	down
LOC642678	-0.487946	8.30046	-2.78939	0.00876857	0.122874	-2.65938	down
BZRAP1	-0.305581	7.88196	-2.78935	0.00876938	0.122874	-2.65946	down
ANXA6	-0.273995	8.2479	-2.78865	0.00878467	0.122874	-2.66098	down
SAMD1	-0.2581	7.34969	-2.78755	0.00880869	0.122874	-2.66335	down
LOC643011	0.282155	7.95299	2.78748	0.00881002	0.122874	-2.66348	up
MS4A3	0.71521	7.93993	2.78684	0.00882414	0.122874	-2.66488	up
HIST1H2BD	0.552944	9.24986	2.78679	0.00882521	0.122874	-2.66498	up
ASXL2	-0.261503	10.59	-2.78464	0.00887239	0.12338	-2.66962	down
PDGFRB	-0.268388	7.23259	-2.77844	0.00900967	0.124922	-2.68296	down
HS.103173	0.286087	7.73471	2.77773	0.00902552	0.125004	-2.68449	up
TMEM167	0.252906	7.1428	2.77386	0.00911245	0.125687	-2.69282	up
CPA3	0.476173	7.60308	2.77286	0.00913491	0.125714	-2.69496	up
KIAA0182	-0.318813	8.52558	-2.77094	0.00917851	0.125714	-2.6991	down
PIPSL	0.309857	8.84589	2.77047	0.00918914	0.125714	-2.7001	up
IL11RA	-0.366294	10.3635	-2.77002	0.00919932	0.125714	-2.70106	down
RPL31	0.757284	10.7292	2.76964	0.00920814	0.125714	-2.7019	up
CNNM3	-0.363535	9.31325	-2.76945	0.00921229	0.125714	-2.70229	down
JARID1C	-0.255225	7.14806	-2.76924	0.00921708	0.125714	-2.70274	down
DCP2	0.447292	10.155	2.76924	0.00921715	0.125714	-2.70275	up
RAB33B	0.429749	7.33628	2.76684	0.00927191	0.126053	-2.70789	up
NCOR2	-0.410405	9.07528	-2.76617	0.00928735	0.126053	-2.70934	down
SMARCD1	-0.253998	9.91662	-2.7661	0.00928892	0.126053	-2.70948	down
HSPE1	0.517809	10.0859	2.766	0.0092912	0.126053	-2.7097	up
LENG8	-0.314165	7.43406	-2.76554	0.00930177	0.126053	-2.71068	down
CRIPT	0.27702	8.42446	2.7647	0.00932109	0.126053	-2.71249	up
MAP2K1	-0.2571	9.10558	-2.76467	0.0093218	0.126053	-2.71255	down
RPS27L	0.826582	9.43795	2.76392	0.00933904	0.126141	-2.71416	up
ZBTB4	-0.277751	9.14671	-2.76362	0.00934612	0.126141	-2.71482	down
HIST2H2AC	0.458411	10.4848	2.7589	0.0094557	0.126946	-2.72494	up
C1GALT1C1	0.277131	7.64657	2.75867	0.00946105	0.126946	-2.72543	up
SMARCC2	-0.384189	9.90894	-2.7537	0.00957763	0.12782	-2.73606	down
CPNE1	-0.265183	9.89226	-2.75367	0.00957842	0.12782	-2.73613	down
PDZD8	0.26437	7.74536	2.7499	0.00966788	0.128575	-2.7442	up
ISG20	0.255664	12.4175	2.74882	0.00969366	0.128633	-2.74651	up
SMA4	-0.4143	9.1912	-2.74778	0.00971862	0.128844	-2.74874	down
PRICKLE4	0.329749	10.278	2.74586	0.00976462	0.12917	-2.75284	up
CYB5R4	0.4238	9.36658	2.74516	0.00978146	0.12917	-2.75434	up
STK17B	0.346326	8.9959	2.74381	0.00981399	0.129384	-2.75722	up
HS.348514	0.265608	9.23655	2.74249	0.00984593	0.129578	-2.76004	up
TRIM44	-0.336124	10.081	-2.7407	0.0098894	0.129578	-2.76386	down
CTSW	-0.4597	9.21188	-2.74028	0.00989957	0.129578	-2.76475	down
GOLGA8A	-0.564123	8.30375	-2.73982	0.00991078	0.129578	-2.76573	down
GRAMD1A	0.372827	9.20122	2.73908	0.00992897	0.129578	-2.76732	up
JAK2	0.361518	7.94087	2.73285	0.0100821	0.131335	-2.78059	up
GPR68	-0.269913	7.90235	-2.73228	0.0100964	0.131402	-2.78183	down
BID	0.261841	9.58872	2.72811	0.0102003	0.131669	-2.7907	up
GDI2	0.311905	10.5892	2.72698	0.0102287	0.131677	-2.79311	up
TSTA3	0.51364	8.66754	2.72539	0.0102685	0.132069	-2.79648	up
HS.572649	-0.429501	10.0175	-2.72183	0.0103587	0.132919	-2.80406	down
SLMAP	0.383562	8.90393	2.72116	0.0103757	0.132919	-2.80547	up
LOC647673	0.445334	8.09992	2.72094	0.0103813	0.132919	-2.80595	up
KLHL3	-0.266622	8.33947	-2.7166	0.0104924	0.133979	-2.81517	down
METTL9	0.288739	8.13433	2.71505	0.0105323	0.134368	-2.81846	up
SP2	-0.288158	8.74084	-2.71271	0.0105928	0.134664	-2.82342	down
HERPUD2	-0.253476	9.02381	-2.712	0.0106113	0.134664	-2.82493	down
IL1F7	0.341455	8.27578	2.71078	0.010643	0.134719	-2.82751	up
GP9	0.547407	9.9783	2.70821	0.0107102	0.13506	-2.83296	up
CD247	-0.41652	12.4918	-2.70632	0.0107599	0.135263	-2.83697	down
TPM2	-0.346319	8.13033	-2.70617	0.0107639	0.135263	-2.8373	down
SLC22A15	0.315982	7.90952	2.70608	0.0107663	0.135263	-2.83749	up
GABARAPL2	0.299296	11.6066	2.7048	0.0107999	0.135263	-2.84019	up
IMP3	-0.267289	11.0198	-2.70436	0.0108117	0.135263	-2.84113	down
LOC388532	0.560064	10.2705	2.70363	0.010831	0.135263	-2.84267	up
UBE2E1	0.335376	9.91457	2.70003	0.0109268	0.135863	-2.8503	up
GARNL4	-0.363723	9.79605	-2.69827	0.0109738	0.136328	-2.85401	down
SHOC2	0.309081	8.11714	2.69765	0.0109904	0.136374	-2.85532	up
RALB	0.310693	11.7683	2.69742	0.0109967	0.136374	-2.85582	up
WSB2	0.263888	7.26473	2.69505	0.0110603	0.136855	-2.86081	up
RPL26	0.799868	10.9232	2.69378	0.0110948	0.136993	-2.8635	up
MBOAT2	0.257054	7.33635	2.69074	0.0111774	0.137655	-2.86992	up
RNF138	0.294435	7.11575	2.68983	0.0112024	0.137738	-2.87185	up
ZDHHC18	0.439605	10.8157	2.6882	0.0112468	0.137898	-2.87528	up
NFIL3	0.350864	8.63402	2.6877	0.0112607	0.137898	-2.87634	up
PRDX5	0.351258	12.3135	2.68666	0.0112892	0.138074	-2.87853	up
LSM7	0.423583	9.97836	2.68544	0.0113229	0.138075	-2.88111	up
CTNNAL1	0.550277	7.52485	2.68541	0.0113236	0.138075	-2.88116	up
ALDOB	-0.303516	7.57734	-2.68474	0.0113421	0.138075	-2.88258	down
NPAT	-0.27125	8.34338	-2.68365	0.0113723	0.138075	-2.88488	down
CD5	-0.287704	9.0274	-2.68304	0.0113891	0.138108	-2.88615	down
ACTR6	0.466096	8.12999	2.68213	0.0114146	0.138298	-2.88808	up
UBE2V2	0.319225	8.09804	2.6814	0.0114348	0.138357	-2.88961	up
BATF2	0.41676	7.38132	2.68125	0.0114389	0.138357	-2.88993	up
BNIP3L	0.689031	9.75716	2.67497	0.0116154	0.138954	-2.90316	up
SIN3A	-0.257248	9.41643	-2.67321	0.011665	0.139414	-2.90685	down
LOC653080	-0.280641	7.94053	-2.66645	0.0118586	0.141387	-2.92107	down
ZNF699	-0.362138	7.43915	-2.6651	0.0118973	0.141612	-2.92389	down
FLT3LG	-0.357731	9.59703	-2.66425	0.0119221	0.141788	-2.92568	down
DDX17	-0.644738	9.81722	-2.66234	0.0119776	0.141848	-2.92969	down
CNOT1	-0.300856	10.7615	-2.66183	0.0119922	0.141848	-2.93075	down
RHD	0.346512	7.16796	2.66167	0.011997	0.141848	-2.93109	up
IFI30	0.337042	10.2434	2.65977	0.0120524	0.14202	-2.93508	up
POU2F2	-0.28943	8.1803	-2.65869	0.0120841	0.142168	-2.93734	down
LOC730994	-0.321046	10.1616	-2.65803	0.0121034	0.142227	-2.93872	down
DSC2	0.583629	8.2802	2.65603	0.0121623	0.142381	-2.94291	up
UPP1	0.251502	10.465	2.65357	0.0122349	0.143113	-2.94805	up
IFIT5	0.406869	7.56888	2.65136	0.0123006	0.143645	-2.95267	up
MYO1G	-0.342392	11.3906	-2.65101	0.0123111	0.143649	-2.95341	down
LOC731640	0.567371	10.2927	2.64651	0.0124461	0.144083	-2.96283	up
CLK4	0.306502	7.97827	2.64634	0.0124513	0.144083	-2.96319	up
HIST2H2AA3	0.484789	10.8206	2.64606	0.0124598	0.144083	-2.96377	up
VARS	-0.308026	8.60143	-2.64393	0.0125242	0.144593	-2.96822	down
AHCYL1	-0.262888	10.8031	-2.63889	0.0126777	0.145589	-2.97873	down
PIAS4	-0.259313	9.61685	-2.63765	0.0127157	0.145621	-2.98132	down
COX7C	0.626623	12.0666	2.6371	0.0127327	0.145698	-2.98247	up
CA5B	-0.255408	8.04109	-2.63589	0.0127699	0.145857	-2.98499	down
CD58	0.454104	8.89972	2.63003	0.0129519	0.147023	-2.99719	up
SAMD14	0.29036	7.1475	2.62817	0.0130103	0.14745	-3.00107	up
KIAA1671	-0.319165	7.5338	-2.62666	0.0130576	0.147516	-3.0042	down
LTBP3	-0.317493	8.89508	-2.62477	0.0131174	0.147956	-3.00814	down
OR2A9P	-0.335865	7.452	-2.62421	0.0131352	0.147982	-3.0093	down
KCNJ15	0.578278	9.21188	2.62389	0.0131454	0.147982	-3.00997	up
LOC648000	0.648694	12.3876	2.62091	0.01324	0.148168	-3.01615	up
DYRK2	-0.34098	8.97931	-2.62066	0.0132479	0.148168	-3.01667	down
ZNF185	0.300764	8.97884	2.62025	0.0132613	0.148168	-3.01754	up
HS.356079	-0.339625	8.18371	-2.61898	0.0133018	0.148483	-3.02016	down
LOC648453	-0.312952	6.90014	-2.6164	0.0133848	0.148889	-3.02552	down
C16ORF61	0.363567	9.8605	2.61627	0.013389	0.148889	-3.0258	up
RAB21	0.314368	8.49142	2.61299	0.0134952	0.149372	-3.0326	up
LILRA5	0.438384	8.24877	2.61271	0.013504	0.149372	-3.03317	up
PYHIN1	-0.329725	9.18964	-2.611	0.0135599	0.149738	-3.03672	down
C21ORF7	0.411544	9.03392	2.61052	0.0135756	0.149796	-3.03772	up
POGZ	-0.252329	8.11043	-2.60957	0.0136066	0.149929	-3.03968	down
C3ORF34	0.387119	9.06109	2.6095	0.0136088	0.149929	-3.03982	up
LOC388621	0.570493	10.6848	2.60874	0.0136338	0.150088	-3.04141	up
REEP5	0.499719	9.84592	2.60786	0.0136627	0.150174	-3.04323	up
PXMP3	0.34698	8.34452	2.60547	0.0137413	0.150455	-3.04816	up
SPON2	-0.36731	7.59977	-2.59717	0.014018	0.152153	-3.06533	down
TMEM77	0.280104	8.14994	2.59403	0.0141242	0.152649	-3.07182	up
AGTRAP	0.271253	9.24321	2.59203	0.0141918	0.152922	-3.07593	up
ANXA3	0.491585	7.67855	2.59063	0.0142395	0.153209	-3.07881	up
MXD4	-0.316723	10.6885	-2.5906	0.0142408	0.153209	-3.07889	down
SPEN	-0.274885	10.075	-2.58727	0.0143549	0.153623	-3.08576	down
ZFP36L2	-0.384637	8.72638	-2.58693	0.0143665	0.153632	-3.08645	down
TOP3B	-0.259444	8.24234	-2.58404	0.0144661	0.154169	-3.09239	down
CRKL	-0.26079	10.642	-2.58378	0.0144751	0.154169	-3.09293	down
LOC652726	-0.509565	7.84423	-2.5831	0.0144989	0.154169	-3.09434	down
Septin 6	-0.32315	10.008	-2.58291	0.0145053	0.154169	-3.09472	down
HDDC2	0.281137	9.73577	2.58098	0.0145727	0.154442	-3.09871	up
RGS2	0.324324	13.3066	2.58041	0.0145925	0.154537	-3.09988	up
PSMA2	0.299631	7.93506	2.58	0.0146067	0.154572	-3.10071	up
LIN7A	0.294371	7.71725	2.57935	0.0146295	0.154698	-3.10205	up
ASGR1	0.276038	8.90919	2.57008	0.0149573	0.156216	-3.1211	up
SND1	-0.288265	9.56797	-2.56895	0.0149978	0.156216	-3.12342	down
LZTR1	-0.315091	9.81006	-2.56763	0.015045	0.156301	-3.12612	down
PPP3CC	-0.289729	8.99572	-2.56658	0.0150828	0.156579	-3.12828	down
SNRPG	0.529929	10.9545	2.56385	0.0151811	0.156912	-3.13386	up
NDUFA4	0.609011	11.1765	2.5627	0.015223	0.156964	-3.13622	up
SLFN5	-0.304137	7.71093	-2.55852	0.0153752	0.157875	-3.14476	down
WDR54	-0.261069	9.62852	-2.55794	0.0153965	0.157875	-3.14595	down
CCNT1	-0.269742	7.74693	-2.55365	0.0155549	0.158962	-3.15473	down
HIST1H1C	0.409877	9.27804	2.55355	0.0155584	0.158962	-3.15493	up
HS.436134	-0.384959	9.20308	-2.55065	0.0156663	0.15972	-3.16086	down
SLPI	0.703862	8.70211	2.5503	0.0156792	0.159737	-3.16157	up
TNFRSF25	-0.401332	10.1638	-2.54913	0.0157229	0.159953	-3.16396	down
RGL4	0.444136	9.7412	2.54852	0.0157459	0.160072	-3.16521	up
ANKRD36B	-0.41935	7.98174	-2.54797	0.0157663	0.160165	-3.16632	down
SLC40A1	0.313522	7.3438	2.54697	0.0158037	0.16041	-3.16835	up
MAP2K1IP1	0.438208	9.35231	2.54643	0.0158242	0.16041	-3.16947	up
FTHL3	0.386902	9.37948	2.54293	0.0159565	0.161175	-3.17661	up
RPL35A	0.396141	13.0332	2.53909	0.0161024	0.161959	-3.18441	up
CRYZL1	-0.304705	9.37488	-2.53777	0.016153	0.162123	-3.1871	down
C3ORF10	0.286906	9.42641	2.53587	0.0162259	0.16261	-3.19097	up
HMGB1	0.288533	7.42463	2.53449	0.0162794	0.162702	-3.19378	up
ZNF586	0.252249	9.60626	2.5299	0.0164572	0.163331	-3.2031	up
C19ORF6	-0.296727	9.86836	-2.52836	0.0165174	0.1637	-3.20623	down
NDUFB6	0.268201	10.0696	2.52299	0.0167287	0.165005	-3.21712	up
PCYOX1	-0.256014	8.23513	-2.52137	0.0167932	0.16528	-3.22041	down
LOC162073	-0.448133	8.52881	-2.52012	0.0168429	0.165531	-3.22294	down
HLA-DOA	-0.361323	9.08062	-2.51906	0.0168852	0.165727	-3.22509	down
TMEM158	0.543297	9.12154	2.51386	0.0170938	0.166987	-3.2356	up
LOC653907	0.312201	7.91726	2.51306	0.0171263	0.166987	-3.23723	up
MED28	0.295982	8.85891	2.51252	0.017148	0.166987	-3.23832	up
C11ORF51	0.267801	7.61653	2.51159	0.0171857	0.166987	-3.24019	up
ALDH1A1	-0.375334	8.55505	-2.5112	0.0172016	0.166987	-3.24099	down
AP1G2	-0.296026	9.65634	-2.51062	0.0172251	0.166987	-3.24215	down
MS4A2	0.266105	7.10201	2.50668	0.0173863	0.168023	-3.25013	up
RRAGD	0.380204	9.53105	2.49962	0.0176779	0.169641	-3.26435	up
VAMP7	0.261698	9.46756	2.49819	0.0177376	0.170099	-3.26724	up
ROPN1L	0.462069	9.08978	2.49591	0.017833	0.170783	-3.27182	up
TCF7	-0.303503	7.64667	-2.49419	0.0179055	0.171232	-3.27529	down
CRIP2	-0.351016	8.27139	-2.49417	0.0179064	0.171232	-3.27534	down
ID2	-0.335187	10.8144	-2.49373	0.0179249	0.171232	-3.27622	down
CASP1	0.291573	11.3634	2.48687	0.0182162	0.172544	-3.29	up
MOSC1	0.442071	9.52148	2.48687	0.0182162	0.172544	-3.29	up
NUP153	-0.252634	8.32638	-2.48594	0.0182562	0.172544	-3.29187	down
OGDH	-0.273129	8.82212	-2.48573	0.0182653	0.172544	-3.2923	down
C5ORF15	0.292663	9.45882	2.48347	0.0183624	0.17294	-3.29683	up
CBLB	-0.366053	9.72161	-2.47998	0.0185133	0.173327	-3.30382	down
AKAP11	-0.272641	8.06571	-2.47938	0.0185394	0.173458	-3.30502	down
USP38	0.272836	8.47934	2.47872	0.0185683	0.173613	-3.30635	up
RYBP	-0.381726	11.2543	-2.47649	0.0186656	0.173838	-3.31082	down
THOC7	0.355469	9.90135	2.47484	0.0187381	0.174085	-3.31413	up
PCMTD1	0.511694	8.38933	2.47477	0.0187412	0.174085	-3.31427	up
MGC3020	-0.397123	9.17249	-2.47319	0.0188108	0.174162	-3.31743	down
PRF1	-0.571617	10.9762	-2.47289	0.0188239	0.17417	-3.31803	down
SCRN1	-0.253324	8.34849	-2.4706	0.0189249	0.174756	-3.3226	down
USMG5	0.254	7.0712	2.46895	0.0189985	0.175099	-3.32591	up
TMCO1	0.375726	9.82403	2.46571	0.0191431	0.175714	-3.33238	up
CD81	-0.325516	12.2866	-2.46415	0.0192129	0.175914	-3.33549	down
IKZF3	-0.297804	7.42334	-2.46086	0.0193615	0.176842	-3.34206	down
MCM7	-0.262018	10.3007	-2.46001	0.0194	0.176966	-3.34375	down
WDR82	-0.293635	11.3874	-2.45672	0.0195497	0.178103	-3.35031	down
TAF7	0.271454	8.96771	2.45521	0.0196189	0.178619	-3.35332	up
ACRBP	0.388572	9.3864	2.45256	0.0197403	0.179138	-3.35858	up
ACSL1	0.433151	10.2809	2.44998	0.0198596	0.179888	-3.36372	up
TOR1B	0.252149	8.41021	2.44576	0.0200558	0.180976	-3.3721	up
HNRPM	-0.296681	11.2427	-2.44562	0.0200628	0.180976	-3.3724	down
TPT1	0.471032	13.016	2.44425	0.0201269	0.181268	-3.37511	up
IFRD1	0.391059	8.23381	2.44398	0.0201394	0.181268	-3.37564	up
OBFC2A	0.41312	9.94108	2.44176	0.0202441	0.181857	-3.38006	up
TNFAIP8L1	-0.397471	8.37706	-2.44015	0.0203197	0.182198	-3.38323	down
RNF7	0.274797	10.6253	2.43774	0.0204341	0.182897	-3.38802	up
IDI1	0.259186	7.37107	2.43436	0.0205953	0.183511	-3.39471	up
DDX21	-0.250527	9.06645	-2.43187	0.0207148	0.18446	-3.39963	down
EEF1E1	0.418091	7.89577	2.43009	0.0208007	0.184993	-3.40315	up
VCPIP1	0.389577	8.39264	2.42888	0.0208594	0.18512	-3.40555	up
NGDN	0.272879	8.31721	2.42778	0.0209129	0.18512	-3.40773	up
FAM3B	0.333626	6.99764	2.42367	0.0211134	0.186144	-3.41585	up
PIK3IP1	-0.389591	11.2473	-2.42129	0.0212301	0.186594	-3.42054	down
CAB39	0.323693	11.2527	2.42025	0.0212813	0.186822	-3.42259	up
ARID5B	-0.251745	8.60527	-2.41813	0.0213864	0.187429	-3.42678	down
LSMD1	0.265035	8.3557	2.41429	0.0215775	0.188481	-3.43434	up
ENTPD1	0.307009	8.98538	2.414	0.021592	0.188492	-3.43491	up
SFRS2	-0.286209	11.0152	-2.41034	0.0217755	0.189164	-3.44211	down
HIGD1A	0.33416	8.74803	2.40957	0.0218143	0.189324	-3.44362	up
METTL5	0.372196	8.73742	2.40887	0.0218498	0.189324	-3.445	up
LOC648695	-0.298881	8.42506	-2.4087	0.0218584	0.189324	-3.44534	down
CEACAM3	0.508933	9.35634	2.40824	0.0218819	0.189324	-3.44625	up
ECHDC2	-0.288894	10.456	-2.40807	0.0218905	0.189324	-3.44659	down
NIN	0.321629	9.51561	2.4063	0.0219798	0.18978	-3.45005	up
RNASE6	0.316606	9.32503	2.40566	0.0220125	0.189946	-3.45131	up
RGS10	0.373394	9.26918	2.40378	0.0221087	0.19029	-3.45501	up
FRG1	0.284021	8.87243	2.40357	0.0221193	0.19029	-3.45542	up
COMMD8	0.492703	8.11313	2.40217	0.0221907	0.190558	-3.45816	up
HS.508682	-0.438253	11.7485	-2.40099	0.0222513	0.190628	-3.46047	down
TSPAN32	-0.305137	11.1993	-2.40052	0.0222756	0.190628	-3.4614	down
GPBP1	0.294258	9.44096	2.40013	0.0222958	0.190628	-3.46217	up
ITK	-0.315745	10.3705	-2.39955	0.0223256	0.190628	-3.4633	down
PLAUR	0.31363	8.65559	2.3991	0.0223488	0.190628	-3.46419	up
PANX2	0.472246	9.28678	2.39894	0.0223569	0.190628	-3.4645	up
AZI2	0.3228	7.65675	2.39885	0.0223618	0.190628	-3.46468	up
UBE2D3	0.40445	10.9202	2.39863	0.0223731	0.190628	-3.46511	up
PPIG	0.370029	8.59397	2.39802	0.0224043	0.190778	-3.46629	up
LOC653316	-0.357424	8.11119	-2.3937	0.0226287	0.19175	-3.47475	down
RPS24	0.703138	11.3475	2.39316	0.0226574	0.19175	-3.47583	up
MTHFS	0.352494	9.65481	2.39314	0.0226581	0.19175	-3.47586	up
DLGAP4	-0.327966	8.67128	-2.3922	0.0227072	0.19175	-3.47769	down
CD2	-0.263428	11.3681	-2.38514	0.0230794	0.193465	-3.49149	down
NT5M	0.395904	7.69458	2.38438	0.0231198	0.193509	-3.49298	up
AGPAT2	0.26463	8.14511	2.38405	0.0231374	0.193543	-3.49362	up
SNRPD3	-0.295521	8.08108	-2.3829	0.0231987	0.193574	-3.49586	down
CXCR3	-0.255508	8.16215	-2.38031	0.0233376	0.194416	-3.50093	down
C12ORF62	0.260625	8.09113	2.37949	0.0233815	0.19452	-3.50252	up
HBXIP	0.254031	11.3499	2.37439	0.0236572	0.19578	-3.51246	up
MLLT6	-0.271374	9.85671	-2.37381	0.023689	0.19578	-3.5136	down
ANKRD22	0.502723	7.60283	2.37375	0.0236919	0.19578	-3.5137	up
CAMK2N1	-0.312355	7.85452	-2.37361	0.0236997	0.19578	-3.51398	down
KLHL28	-0.383991	9.75763	-2.37175	0.023801	0.196206	-3.51759	down
ERGIC2	0.28169	7.46389	2.37055	0.0238666	0.196474	-3.51993	up
UCP2	-0.641171	11.5638	-2.36882	0.0239616	0.196845	-3.52329	down
SRF	-0.273531	9.62985	-2.36831	0.0239897	0.196962	-3.52429	down
FTHL8	0.397621	11.1416	2.36739	0.0240404	0.197151	-3.52608	up
DOCK2	-0.30862	11.2542	-2.35838	0.0245416	0.200136	-3.54355	down
IRF5	-0.336249	7.55612	-2.35832	0.0245453	0.200136	-3.54368	down
LOC285900	0.385729	11.61	2.35571	0.0246921	0.200872	-3.54873	up
PVRL2	0.304704	7.13758	2.35259	0.0248691	0.201734	-3.55477	up
HMG1L1	0.37387	8.25464	2.35217	0.0248926	0.201734	-3.55557	up
RPS23	-0.494982	9.89778	-2.34826	0.0251164	0.202596	-3.56314	down
CICE	0.291833	9.18086	2.34763	0.0251524	0.202596	-3.56435	up
ARHGAP4	-0.303752	10.9327	-2.34668	0.0252072	0.202635	-3.56619	down
SLC15A4	-0.307932	10.5117	-2.34521	0.0252918	0.202692	-3.56903	down
ABI3	-0.313411	9.09119	-2.3451	0.0252979	0.202692	-3.56923	down
HS.560343	-0.347843	8.53448	-2.34151	0.0255063	0.203791	-3.57617	down
AIM2	0.474922	9.11878	2.34084	0.0255452	0.203855	-3.57746	up
EDG8	-0.496033	9.48836	-2.33823	0.0256975	0.204541	-3.58248	down
GPR56	-0.610767	10.5228	-2.33444	0.0259203	0.205302	-3.58978	down
LOC653604	0.265763	7.53282	2.3329	0.0260113	0.205501	-3.59274	up
IL13RA1	0.26913	11.0436	2.33064	0.0261458	0.205862	-3.5971	up
FBXO6	0.311065	8.60187	2.32725	0.0263479	0.20619	-3.6036	up
SERP1	0.307448	8.26998	2.32623	0.026409	0.206336	-3.60556	up
STX3	0.388906	10.0928	2.32511	0.0264761	0.206486	-3.6077	up
LOC643977	-0.528104	8.17421	-2.32326	0.0265877	0.206791	-3.61125	down
TGFBR3	-0.411211	10.2248	-2.32293	0.0266076	0.206791	-3.61188	down
MRPL40	0.287977	8.43662	2.32242	0.0266384	0.206791	-3.61286	up
PACS1	-0.493301	9.29434	-2.31983	0.0267954	0.207078	-3.61782	down
SNX14	0.261783	8.38005	2.31693	0.0269724	0.208322	-3.62338	up
GIMAP5	-0.308774	11.1181	-2.31672	0.0269857	0.208322	-3.62379	down
CDKN1A	0.278311	9.4048	2.31092	0.0273427	0.209146	-3.63488	up
TMEM120A	0.26857	8.74493	2.30893	0.0274664	0.209608	-3.63868	up
RPL17	0.401675	9.50519	2.30611	0.0276419	0.210529	-3.64405	up
SMCHD1	0.280814	7.79212	2.30509	0.0277058	0.210607	-3.646	up
ERBB2	-0.292009	7.50961	-2.30447	0.0277449	0.210748	-3.64719	down
ACSL4	0.426788	8.64969	2.30097	0.0279655	0.212022	-3.65387	up
BNIP2	0.410704	9.1912	2.30086	0.0279722	0.212022	-3.65407	up
ARHGDIA	-0.391038	10.398	-2.29658	0.0282438	0.212964	-3.66221	down
TNFSF13B	0.347379	11.5291	2.29607	0.0282763	0.212964	-3.66318	up
ARHGAP25	-0.252763	11.7745	-2.29184	0.0285477	0.214666	-3.67122	down
SLC25A46	0.332949	7.97087	2.29118	0.0285903	0.214676	-3.67248	up
CMTM6	0.380593	10.9613	2.28777	0.0288111	0.215734	-3.67895	up
VIL2	-0.294189	11.1506	-2.28326	0.0291053	0.216981	-3.6875	down
PPP4R1	0.274431	10.3063	2.28082	0.0292656	0.217647	-3.69213	up
PLEC1	-0.28807	8.58707	-2.27904	0.0293831	0.217907	-3.6955	down
NCALD	-0.32292	9.15872	-2.27889	0.0293926	0.217907	-3.69577	down
FLJ32255	-0.393882	7.91295	-2.27741	0.0294909	0.218373	-3.69857	down
PLSCR3	-0.283812	11.8187	-2.27725	0.0295016	0.218373	-3.69888	down
TMEM91	0.402466	10.5771	2.27676	0.0295338	0.218384	-3.6998	up
RBP7	0.390153	9.33509	2.27512	0.0296431	0.218851	-3.7029	up
HNRPH1	-0.31145	8.51707	-2.27209	0.0298458	0.219776	-3.70863	down
VBP1	0.358401	8.94218	2.27069	0.0299398	0.220012	-3.71128	up
ITM2A	-0.38268	11.4019	-2.26397	0.0303941	0.221781	-3.72393	down
CLEC2B	0.36539	8.65033	2.26344	0.0304301	0.221781	-3.72493	up
YPEL5	0.36753	10.6691	2.26229	0.0305091	0.221852	-3.7271	up
HDC	0.554224	8.09578	2.26216	0.0305179	0.221852	-3.72735	up
ZMIZ1	-0.287131	9.79208	-2.26102	0.030596	0.222192	-3.72949	down
ANXA11	-0.279642	11.0055	-2.26001	0.0306652	0.222258	-3.73139	down
ARID1A	-0.295244	9.89887	-2.25812	0.0307953	0.222258	-3.73495	down
RGS18	0.571318	9.85912	2.25799	0.0308043	0.222258	-3.73519	up
FTHL2	0.327336	9.65378	2.25708	0.0308671	0.222258	-3.7369	up
LMNB1	0.359404	7.64574	2.25526	0.0309929	0.222393	-3.74032	up
RAD21	-0.28714	8.61748	-2.25506	0.0310068	0.222393	-3.74069	down
C15ORF15	0.621185	9.25703	2.2549	0.0310182	0.222393	-3.741	up
GK	0.396535	9.25449	2.25463	0.0310369	0.222393	-3.7415	up
CD8A	-0.394762	8.58609	-2.24954	0.0313922	0.223399	-3.75106	down
JUND	-0.279044	13.6036	-2.24925	0.0314122	0.223399	-3.75159	down
HS.545615	-0.3982	8.55432	-2.24923	0.0314138	0.223399	-3.75163	down
GNG10	0.28573	7.24191	2.24767	0.031523	0.224003	-3.75455	up
KIAA1600	0.34385	9.21983	2.24549	0.0316768	0.224534	-3.75863	up
C22ORF34	-0.322906	7.78714	-2.24351	0.0318176	0.225108	-3.76235	down
ABCF1	-0.283974	9.63165	-2.24087	0.0320057	0.225808	-3.76729	down
MARCKSL1	-0.295359	10.1995	-2.24073	0.0320154	0.225808	-3.76754	down
TLR1	0.313642	8.15237	2.2405	0.0320321	0.22581	-3.76798	up
SMA5	-0.252748	7.55501	-2.24028	0.0320475	0.22581	-3.76838	down
HS.571887	-0.388637	8.48387	-2.23747	0.0322488	0.226378	-3.77363	down
DUSP8	-0.265698	8.40517	-2.23738	0.0322555	0.226378	-3.77381	down
TMEM183B	0.293516	10.8149	2.23671	0.0323033	0.226378	-3.77505	up
CTSZ	-0.350397	7.8817	-2.23596	0.0323579	0.226563	-3.77646	down
SAR1B	0.3177	8.53888	2.2359	0.0323616	0.226563	-3.77656	up
Septin 4	0.304718	7.3644	2.23318	0.0325584	0.226943	-3.78164	up
GPSN2	-0.263643	10.4282	-2.23316	0.0325596	0.226943	-3.78167	down
NPCDR1	-0.348761	7.7993	-2.23149	0.0326809	0.227472	-3.78478	down
PPP2R5A	0.268099	10.1207	2.23124	0.0326995	0.227472	-3.78526	up
LPIN1	-0.262715	9.47635	-2.23025	0.0327717	0.227767	-3.78711	down
TRA2A	-0.257754	9.19305	-2.22812	0.032927	0.228495	-3.79107	down
SCAMP1	0.275044	8.88295	2.22461	0.0331851	0.229645	-3.7976	up
RBM25	0.261572	8.99196	2.22435	0.0332044	0.229645	-3.79809	up
RPS17	0.381824	13.3728	2.22386	0.0332402	0.229645	-3.79899	up
LOC729602	-0.324453	7.57012	-2.2237	0.0332522	0.229645	-3.7993	down
SLC22A4	0.379641	8.71029	2.22257	0.0333357	0.230095	-3.80139	up
MATK	-0.261372	7.47722	-2.21839	0.0336464	0.231062	-3.80916	down
AES	-0.42015	11.9414	-2.21828	0.0336546	0.231062	-3.80936	down
PLXNB2	-0.314481	8.98106	-2.2175	0.0337126	0.231219	-3.8108	down
LHFPL2	0.303664	7.98264	2.21632	0.0338013	0.231279	-3.813	up
ATM	-0.276356	9.33675	-2.21612	0.0338163	0.231279	-3.81337	down
ZNF277	0.271655	8.60474	2.21566	0.0338507	0.231292	-3.81422	up
ZNF148	-0.252562	11.5411	-2.21516	0.0338883	0.231326	-3.81515	down
SEC16A	-0.275201	10.2424	-2.20998	0.0342794	0.232877	-3.82475	down
FCRL6	-0.299763	7.36862	-2.20683	0.0345196	0.233743	-3.83058	down
C1QB	0.280945	7.27014	2.20679	0.0345219	0.233743	-3.83064	up
PPP1CB	0.292468	9.82036	2.20512	0.0346498	0.234051	-3.83373	up
HIST1H3H	0.31968	8.07222	2.20414	0.0347248	0.234102	-3.83553	up
FAM113B	-0.261628	10.4443	-2.20395	0.0347398	0.234102	-3.83589	down
C16ORF68	0.269585	8.90163	2.20207	0.0348843	0.234631	-3.83936	up
RWDD1	0.364978	10.2322	2.20146	0.0349312	0.234835	-3.84049	up
RTN1	-0.302297	8.75052	-2.20121	0.0349509	0.234857	-3.84096	down
LYRM2	0.273312	8.42807	2.19782	0.0352137	0.235731	-3.84721	up
GNL3	0.258703	8.28822	2.19553	0.0353923	0.236341	-3.85144	up
DEK	0.43948	8.85736	2.19363	0.0355406	0.236442	-3.85493	up
HS.211743	0.262077	7.86441	2.19305	0.0355864	0.236442	-3.856	up
ZFPM1	-0.261593	8.8126	-2.19211	0.03566	0.236455	-3.85773	down
NAMPT	0.486656	11.1753	2.18916	0.0358929	0.236921	-3.86316	up
PLGLA	-0.348008	7.14441	-2.18877	0.0359231	0.236921	-3.86386	down
POLE4	0.283271	10.6396	2.18754	0.0360208	0.237113	-3.86613	up
BST1	0.284641	8.12711	2.1872	0.0360478	0.237181	-3.86675	up
FTHL11	0.268659	10.1179	2.18497	0.0362251	0.237704	-3.87085	up
BST2	0.258397	9.8694	2.18378	0.0363201	0.238037	-3.87303	up
PLEKHF1	-0.33313	9.32218	-2.18368	0.0363286	0.238037	-3.87322	down
NLRC4	0.309111	8.16854	2.18188	0.0364726	0.238232	-3.87652	up
ECHDC3	0.277014	7.88477	2.17924	0.0366849	0.238568	-3.88136	up
NUP214	0.277318	11.6561	2.17849	0.0367454	0.238677	-3.88274	up
TGFA	0.270291	7.56864	2.16893	0.0375242	0.2412	-3.90021	up
LOC641848	0.346723	7.39802	2.16647	0.0377277	0.241852	-3.90471	up
CMPK1	0.38001	8.16182	2.16594	0.037771	0.241911	-3.90567	up
ALAS2	0.855296	10.2638	2.16149	0.0381409	0.243513	-3.91378	up
TRIB1	0.28371	9.90885	2.15664	0.0385476	0.24479	-3.9226	up
OASL	0.494589	9.13928	2.1559	0.0386105	0.24486	-3.92396	up
MRPL32	0.306089	8.49011	2.15399	0.0387721	0.245543	-3.92743	up
CAPZA2	0.520002	10.2083	2.15381	0.0387873	0.245543	-3.92776	up
UBE1	-0.322941	10.7701	-2.15342	0.0388203	0.245643	-3.92847	down
FGFBP2	-0.534093	10.9782	-2.15136	0.0389952	0.246074	-3.9322	down
PIK3AP1	0.277219	7.57352	2.15113	0.0390149	0.246074	-3.93262	up
LAX1	-0.325146	9.54282	-2.15053	0.0390661	0.246099	-3.93371	down
MYH9	-0.390962	12.0917	-2.1457	0.0394799	0.247175	-3.94247	down
TCF7L2	-0.259878	7.31191	-2.14394	0.0396313	0.247469	-3.94565	down
SCOC	0.283348	7.25509	2.13755	0.0401872	0.249514	-3.95722	up
UBE3A	0.251177	9.07457	2.13735	0.0402045	0.249514	-3.95757	up
TMEM188	0.286784	9.10629	2.13385	0.0405112	0.250433	-3.96388	up
OSM	0.27463	7.43064	2.13268	0.0406148	0.250746	-3.966	up
LMBRD1	0.253237	10.0664	2.13137	0.0407304	0.251025	-3.96836	up
ZNF264	-0.368036	8.6501	-2.13117	0.0407483	0.251025	-3.96872	down
PTGDS	-0.644624	8.5433	-2.12913	0.0409293	0.251921	-3.9724	down
HNRPDL	-0.26645	8.48202	-2.12824	0.0410082	0.252001	-3.974	down
ARL8B	0.258896	9.27329	2.12819	0.0410129	0.252001	-3.97409	up
SIPA1L2	0.386689	8.59872	2.12726	0.0410953	0.252067	-3.97576	up
DAPP1	0.260319	7.38886	2.12709	0.0411105	0.252067	-3.97607	up
TOMM7	0.387973	12.9342	2.12608	0.0412006	0.252281	-3.97788	up
TMEM126A	0.306023	9.01024	2.12526	0.0412748	0.252415	-3.97937	up
HS.512096	-0.319923	8.48007	-2.12432	0.0413583	0.252484	-3.98105	down
IGJ	0.578456	8.49574	2.1219	0.0415762	0.253271	-3.9854	up
ELA1	0.276371	7.31818	2.11812	0.0419181	0.254155	-3.99219	up
RPL22	-0.276946	10.9321	-2.11608	0.0421036	0.254783	-3.99585	down
HS.22689	-0.373916	9.04252	-2.1158	0.0421292	0.254783	-3.99635	down
VPS13C	-0.498374	8.66061	-2.11514	0.0421894	0.25493	-3.99754	down
SNX2	0.310977	9.92504	2.11239	0.0424407	0.25556	-4.00246	up
CSF2RA	0.251563	9.65939	2.11121	0.0425496	0.25556	-4.00458	up
PF4V1	0.486204	7.78358	2.10979	0.0426801	0.255796	-4.00711	up
SNRPF	0.252754	9.79735	2.10969	0.0426896	0.255796	-4.0073	up
LOC440737	0.40742	10.6537	2.10924	0.0427312	0.255796	-4.0081	up
CHMP2A	0.322905	9.13384	2.10752	0.0428898	0.255986	-4.01117	up
SNORD33	-0.316895	7.49566	-2.1074	0.0429017	0.255986	-4.0114	down
SH2D1B	-0.40294	8.04652	-2.10353	0.0432608	0.256604	-4.0183	down
TBC1D17	-0.269671	7.80883	-2.10276	0.0433333	0.256837	-4.01968	down
EIF4G1	-0.251613	9.33786	-2.10176	0.0434265	0.25705	-4.02146	down
CDC2L2	-0.414008	8.50177	-2.09778	0.0438011	0.258836	-4.02856	down
GNAI3	0.275632	8.66302	2.09603	0.0439663	0.259366	-4.03167	up
VAMP8	0.281313	11.5299	2.09587	0.043982	0.259366	-4.03197	up
BAT2	-0.257819	9.18802	-2.09468	0.0440942	0.259812	-4.03408	down
CACNA1E	0.308069	7.22491	2.09029	0.0445127	0.261757	-4.04188	up
RAB8B	0.336389	10.4834	2.0899	0.0445503	0.261757	-4.04258	up
C20ORF94	-0.285082	7.97545	-2.08987	0.0445532	0.261757	-4.04263	down
LOC644931	-0.367866	9.26872	-2.08664	0.0448638	0.262496	-4.04837	down
PLSCR1	0.269142	7.50592	2.08542	0.0449809	0.262576	-4.05052	up
THOC5	0.291893	9.43274	2.08497	0.0450253	0.262576	-4.05134	up
CEPT1	0.277702	9.28482	2.0836	0.0451576	0.263151	-4.05376	up
OLIG1	-0.260817	8.76061	-2.08268	0.0452463	0.263433	-4.05538	down
CD3G	-0.437434	9.17731	-2.08225	0.0452883	0.263463	-4.05615	down
NCF2	0.283731	10.1849	2.08015	0.0454931	0.263576	-4.05987	up
SAMSN1	0.292452	8.18811	2.07964	0.0455425	0.263626	-4.06077	up
G6PD	-0.302723	8.97539	-2.07911	0.0455947	0.263626	-4.06171	down
JAM3	0.306167	8.6313	2.07805	0.0456988	0.263844	-4.06359	up
GPR160	0.259158	7.47238	2.07789	0.0457145	0.263844	-4.06388	up
LOC440567	0.323403	10.9331	2.07721	0.0457809	0.263844	-4.06507	up
CHD4	-0.292073	10.0919	-2.07579	0.0459203	0.264072	-4.06758	down
TRIM25	0.300306	10.5523	2.0757	0.0459291	0.264072	-4.06774	up
EOMES	-0.388811	9.85592	-2.07099	0.0463948	0.266075	-4.07606	down
JAZF1	0.285644	8.38891	2.06751	0.0467418	0.267144	-4.0822	up
NSUN7	0.252572	7.38345	2.06407	0.0470861	0.268319	-4.08825	up
CYP1B1	0.360643	8.17652	2.06271	0.0472232	0.268669	-4.09064	up
HS.534437	-0.27656	8.50773	-2.06225	0.0472701	0.268686	-4.09146	down
RUNDC2C	-0.286135	8.39761	-2.06064	0.0474326	0.268959	-4.09429	down
BTNL8	0.304815	7.76118	2.06051	0.0474461	0.268959	-4.09452	up
ENO1	-0.266333	12.4762	-2.06034	0.0474633	0.268959	-4.09482	down
HS.407903	0.354286	8.98291	2.05991	0.0475065	0.268969	-4.09557	up
NCOA4	0.259423	13.7259	2.05976	0.0475218	0.268969	-4.09584	up
PPM1B	0.335801	9.66368	2.05847	0.0476529	0.269496	-4.0981	up
ZDHHC17	0.29181	8.46322	2.05822	0.0476779	0.26953	-4.09854	up
KLRD1	-0.330275	8.93702	-2.05609	0.0478952	0.270152	-4.10228	down
LOC642934	-0.285083	8.77275	-2.05589	0.0479153	0.270152	-4.10262	down
SCGB3A1	-0.438539	7.15419	-2.05552	0.0479537	0.270152	-4.10328	down
GSDML	-0.250327	9.55957	-2.05446	0.0480623	0.270305	-4.10515	down
IL18R1	0.266059	8.28351	2.05385	0.0481245	0.270548	-4.10621	up
SNX3	0.298473	11.9338	2.05324	0.0481865	0.270575	-4.10727	up
LOC441246	0.314874	12.5447	2.05226	0.0482878	0.270738	-4.109	up
RPL34	0.291244	8.04911	2.05122	0.0483944	0.271068	-4.11081	up
EML3	-0.260849	10.6847	-2.05034	0.0484856	0.271068	-4.11236	down
KLF4	-0.291518	8.15405	-2.05031	0.0484882	0.271068	-4.11241	down
HM13	-0.251412	8.74502	-2.04983	0.0485377	0.271074	-4.11324	down
KLHL2	0.261805	7.36564	2.04953	0.0485689	0.271116	-4.11377	up
ARG1	0.486264	7.88752	2.04923	0.0486003	0.271185	-4.1143	up
CDA	0.394604	10.8191	2.04873	0.048652	0.27126	-4.11518	up
LOC347376	0.3607	10.911	2.04708	0.0488231	0.271486	-4.11807	up
NDUFB2	0.320624	10.9548	2.04444	0.0490983	0.271829	-4.12269	up
HP	0.405577	7.5513	2.0416	0.0493955	0.272141	-4.12765	up
BAT2D1	-0.284821	9.5423	-2.04126	0.0494312	0.272141	-4.12824	down
SAT1	0.256634	12.9323	2.04054	0.0495061	0.272141	-4.12949	up
MYL9	0.419273	7.77414	2.04053	0.0495079	0.272141	-4.12951	up
AP1S2	0.453691	10.9071	2.03803	0.049771	0.27249	-4.13387	up
ZNF827	-0.267355	8.43663	-2.037	0.0498796	0.27286	-4.13566	down

## Sheet: GSE75214 (CD)
	logFC	AveExpr	t	P.Value	adj.P.Val	B	change
CFI	2.3359	7.95743	12.4831	1.08697e-18	2.53328e-14	31.8915	up
CNTFR	-2.23569	7.91892	-11.1758	1.36595e-16	1.59174e-12	27.2739	down
BACE2	1.50845	9.54303	10.9674	3.00805e-16	2.33686e-12	26.5169	up
FOLH1	4.58141	8.6376	10.7644	6.52239e-16	3.10461e-12	25.7742	up
IFITM3	1.34046	8.80592	10.7358	7.27533e-16	3.10461e-12	25.6693	up
FZD7	-1.27154	7.16461	-10.7112	7.99264e-16	3.10461e-12	25.579	down
LOC101060256	2.47552	9.47954	10.6096	1.18008e-15	3.92898e-12	25.2048	up
CDHR1	-2.89746	7.0325	-10.3263	3.51673e-15	1.02451e-11	24.1551	down
PIK3R3	1.4121	7.86539	10.1474	7.03953e-15	1.64143e-11	23.4875	up
PDIA4	0.893634	10.4137	10.1473	7.04293e-15	1.64143e-11	23.487	up
CRIP1	-1.27773	8.02719	-10.1191	7.85823e-15	1.65023e-11	23.3816	down
FBXO16	1.21386	5.72111	10.0888	8.84368e-15	1.65023e-11	23.2679	up
LIN7A	-1.59576	5.99419	-10.0785	9.20494e-15	1.65023e-11	23.2293	down
LCN2	3.52764	10.4016	10.0556	1.00654e-14	1.6756e-11	23.1433	up
PAQR5	-2.43925	7.36143	-9.90268	1.82839e-14	2.84084e-11	22.5685	down
KCNH6	-1.58167	6.73692	-9.76795	3.09965e-14	4.51502e-11	22.06	down
S100A11	1.30235	10.0655	9.67195	4.51936e-14	6.13557e-11	21.6965	up
NFKBIZ	1.40299	8.97215	9.65135	4.90074e-14	6.13557e-11	21.6184	up
VCP	0.520119	10.3158	9.64616	5.00196e-14	6.13557e-11	21.5987	up
MUC1	3.08254	9.91465	9.62789	5.37471e-14	6.26315e-11	21.5294	up
KHDRBS2	-0.9764	5.39984	-9.61358	5.68635e-14	6.31077e-11	21.4751	down
MXRA5	2.15784	9.11635	9.5956	6.1036e-14	6.46594e-11	21.4068	up
FADS6	-1.04315	7.13747	-9.58397	6.38959e-14	6.4746e-11	21.3627	down
AGXT2	-1.39721	5.95837	-9.55284	7.2238e-14	7.01491e-11	21.2444	down
CLCN5	-0.930203	7.44198	-9.51892	8.25768e-14	7.58871e-11	21.1154	down
MPP6	-1.5049	7.57653	-9.51261	8.46591e-14	7.58871e-11	21.0914	down
C2	1.52117	8.87782	9.47189	9.94234e-14	8.58208e-11	20.9363	up
RNY1P5	-2.31679	4.90383	-9.43248	1.16173e-13	9.66977e-11	20.7861	down
PLS3	1.38875	7.64933	9.42291	1.20649e-13	9.69606e-11	20.7497	up
GRIK2	-0.787491	5.13651	-9.39279	1.35911e-13	1.05585e-10	20.6348	down
DUOX2	4.72525	10.2083	9.35789	1.56039e-13	1.13868e-10	20.5015	up
PSMB8	0.648701	8.39714	9.3574	1.56345e-13	1.13868e-10	20.4996	up
PDIA5	0.70573	8.01524	9.27817	2.13986e-13	1.51126e-10	20.1968	up
TC2N	1.05416	9.79893	9.26332	2.26963e-13	1.52491e-10	20.14	up
HCP5	0.940216	9.09462	9.26106	2.29005e-13	1.52491e-10	20.1314	up
CDC25B	1.17613	8.27304	9.23969	2.49267e-13	1.61373e-10	20.0495	up
FKBP11	0.902877	7.8851	9.16185	3.39528e-13	2.13866e-10	19.7513	up
TAP1	0.913138	11.0759	9.09089	4.50182e-13	2.76104e-10	19.4789	up
ADRA1B	-0.594785	6.66336	-9.07287	4.83652e-13	2.89026e-10	19.4097	down
ST5	0.68103	7.98241	9.06082	5.07407e-13	2.91356e-10	19.3634	up
CKAP4	0.663582	9.19342	9.05828	5.12555e-13	2.91356e-10	19.3537	up
CTSS	1.06022	9.82844	8.92828	8.60387e-13	4.77433e-10	18.8535	up
FOXD1	-0.762604	6.56691	-8.91891	8.93171e-13	4.84099e-10	18.8173	down
KCNE3	1.21009	7.55915	8.86455	1.10953e-12	5.87699e-10	18.6078	up
METTL24	-1.30166	5.63886	-8.71062	2.05282e-12	1.06318e-09	18.0134	down
SETD7	1.23423	8.37674	8.68665	2.25945e-12	1.14475e-09	17.9207	up
SEMA3G	-1.19748	7.1462	-8.67659	2.35236e-12	1.16647e-09	17.8818	down
XBP1	0.739088	11.0433	8.59362	3.2795e-12	1.59234e-09	17.5607	up
KIAA0513	0.510404	7.862	8.5686	3.62545e-12	1.72438e-09	17.4638	up
MEPCE	-0.393838	8.13975	-8.53786	4.10105e-12	1.91158e-09	17.3447	down
CCND1	0.759448	9.2906	8.5189	4.42497e-12	2.02212e-09	17.2712	up
OGG1	-0.523618	7.3658	-8.48382	5.09363e-12	2.28293e-09	17.1351	down
FZD3	0.781101	6.23453	8.47452	5.28724e-12	2.32499e-09	17.0991	up
CARD6	1.06916	6.72582	8.46546	5.48299e-12	2.36642e-09	17.0639	up
PHKA1	1.02978	6.43199	8.44741	5.89505e-12	2.498e-09	16.9939	up
STBD1	-1.46063	6.91224	-8.43265	6.25492e-12	2.60316e-09	16.9366	down
TSTA3	0.995188	9.92678	8.42496	6.4508e-12	2.63759e-09	16.9068	up
APPL1	-0.520339	8.75219	-8.41329	6.76049e-12	2.71655e-09	16.8615	down
MYOF	1.66766	9.18409	8.40333	7.03618e-12	2.76103e-09	16.8228	up
CADPS2	0.637555	7.26551	8.4008	7.10812e-12	2.76103e-09	16.813	up
PFN2	-1.68999	8.20294	-8.39467	7.28529e-12	2.78346e-09	16.7892	down
HSD3B1	-2.46206	7.23177	-8.38479	7.58013e-12	2.8494e-09	16.7509	down
RCN1	1.07841	9.16429	8.37926	7.7505e-12	2.86719e-09	16.7294	up
MST4	1.04976	8.36295	8.357	8.47547e-12	3.0864e-09	16.6429	up
TMEM192	-0.522113	7.09211	-8.33614	9.2161e-12	3.30447e-09	16.5619	down
FRMD1	-1.09542	6.38933	-8.2777	1.16563e-11	4.11609e-09	16.3348	down
ZNF395	-0.554011	7.74044	-8.24062	1.35307e-11	4.70666e-09	16.1906	down
NOS2	2.76211	10.364	8.19686	1.61344e-11	5.52982e-09	16.0205	up
CDK20	-0.928168	6.67901	-8.18132	1.71752e-11	5.74594e-09	15.96	down
CNTN4	-1.20841	5.65606	-8.18012	1.7258e-11	5.74594e-09	15.9554	down
MTHFD2	1.22716	8.32826	8.16401	1.84139e-11	6.04442e-09	15.8927	up
CABIN1	0.363085	8.11427	8.1569	1.8948e-11	6.13336e-09	15.865	up
MYOM3	-0.88395	6.57145	-8.13996	2.02849e-11	6.45376e-09	15.7991	down
SLC6A14	3.9648	8.01213	8.13604	2.06074e-11	6.45376e-09	15.7838	up
TMED9	0.709437	9.05062	8.13411	2.07686e-11	6.45376e-09	15.7763	up
HLA-F	0.539537	11.0123	8.12779	2.13031e-11	6.49193e-09	15.7517	up
NSMF	-0.926338	7.91901	-8.12525	2.15219e-11	6.49193e-09	15.7418	down
IFITM1	1.09507	10.4333	8.1229	2.1727e-11	6.49193e-09	15.7327	up
MTHFD2P7	1.09593	7.07948	8.10059	2.37678e-11	7.01179e-09	15.6459	up
MMP24	-0.656932	6.38156	-8.08413	2.53959e-11	7.39502e-09	15.5818	down
PYCR1	0.786906	8.29665	8.08038	2.57819e-11	7.39502e-09	15.5672	up
RBM4B	-0.370934	8.7084	-8.07811	2.60187e-11	7.39502e-09	15.5584	down
LIPE	-0.866391	7.5748	-8.0566	2.8373e-11	7.96701e-09	15.4746	down
IGHV3-7	1.57392	13.161	8.00421	3.50366e-11	9.62088e-09	15.2706	up
ANKRD46	-0.693709	7.14452	-8.00186	3.53694e-11	9.62088e-09	15.2614	down
RHOBTB2	-1.2072	8.08523	-8.00094	3.55014e-11	9.62088e-09	15.2578	down
CYP2U1	-1.10688	6.79434	-7.93435	4.64231e-11	1.24361e-08	14.9984	down
PALLD	0.567654	7.69217	7.9163	4.9924e-11	1.32219e-08	14.9281	up
GNA14	0.877734	6.91049	7.87352	5.93136e-11	1.55304e-08	14.7614	up
FOCAD	0.557825	7.36136	7.87078	5.99733e-11	1.55304e-08	14.7507	up
FAM168B	-0.403811	8.77059	-7.86586	6.11734e-11	1.56671e-08	14.7315	down
CALR	0.45586	11.4504	7.84343	6.69602e-11	1.69628e-08	14.6441	up
CPNE2	-1.18436	9.34735	-7.78975	8.31303e-11	2.08326e-08	14.4349	down
MIR21	1.47184	9.20801	7.78617	8.43386e-11	2.09106e-08	14.4209	up
ANKRD22	2.17318	7.47051	7.7826	8.55615e-11	2.09905e-08	14.407	up
BTN3A3	0.880734	8.48814	7.67487	1.32078e-10	3.1662e-08	13.987	up
HRH1	-0.85701	6.93722	-7.67461	1.32216e-10	3.1662e-08	13.986	down
IGHV3-52	1.74912	12.8709	7.67289	1.33137e-10	3.1662e-08	13.9793	up
ASPH	0.734878	8.14441	7.66611	1.36822e-10	3.22099e-08	13.9529	up
IGHV3OR16-7	1.92097	10.9275	7.6514	1.45182e-10	3.38361e-08	13.8955	up
RRNAD1	-0.518055	7.92758	-7.64481	1.49084e-10	3.44015e-08	13.8699	down
PDE10A	1.21343	6.23762	7.6361	1.54414e-10	3.52821e-08	13.8359	up
STAT1	1.28747	10.8038	7.62564	1.61062e-10	3.64437e-08	13.7951	up
NAT8	-2.48574	7.55351	-7.615	1.68115e-10	3.76738e-08	13.7537	down
TCIRG1	0.552597	9.78328	7.58221	1.91865e-10	4.23359e-08	13.6259	up
SGK223	-0.716685	8.31171	-7.57944	1.94021e-10	4.23359e-08	13.615	down
CRIP1P4	-0.695778	7.93408	-7.57852	1.94739e-10	4.23359e-08	13.6115	down
ABHD12	-0.691191	9.11705	-7.57669	1.96185e-10	4.23359e-08	13.6043	down
SHBG	-1.51399	6.57976	-7.55209	2.16629e-10	4.63188e-08	13.5084	down
IGHV3-43	1.57093	12.376	7.54963	2.18782e-10	4.63238e-08	13.4989	up
HINFP	-0.512396	7.93803	-7.54669	2.21386e-10	4.63238e-08	13.4874	down
GBP4	2.03043	8.7448	7.54532	2.22615e-10	4.63238e-08	13.4821	up
FMO1	-2.98855	6.58453	-7.53245	2.34465e-10	4.83578e-08	13.4319	down
EIF4EBP1	0.476024	8.35329	7.52154	2.45005e-10	5.00885e-08	13.3894	up
PAG1	-0.830405	8.52851	-7.51831	2.4821e-10	5.03024e-08	13.3768	down
ECT2	0.992765	7.15833	7.49461	2.7308e-10	5.48655e-08	13.2844	up
NUCB2	1.26069	8.61185	7.48505	2.83805e-10	5.6533e-08	13.2472	up
SAMD9L	1.50144	9.827	7.47319	2.97693e-10	5.8797e-08	13.201	up
ARMCX3	0.489186	6.87947	7.45258	3.2346e-10	6.33492e-08	13.1207	up
IGHV3-73	2.02037	11.1825	7.43863	3.42151e-10	6.61549e-08	13.0663	up
BTN3A1	0.74093	8.87629	7.43768	3.43463e-10	6.61549e-08	13.0626	up
IGKV1D-42	1.60378	12.2967	7.43336	3.49494e-10	6.67647e-08	13.0458	up
CCL28	1.85768	8.82789	7.42041	3.68202e-10	6.97669e-08	12.9953	up
IGHV3-74	1.83086	11.7644	7.41611	3.7464e-10	7.01669e-08	12.9786	up
ACPP	1.27595	6.73656	7.41499	3.76335e-10	7.01669e-08	12.9742	up
CARD16	0.92389	6.76779	7.4094	3.84898e-10	7.11939e-08	12.9525	up
SPRED2	-0.667809	9.07375	-7.40397	3.93416e-10	7.21965e-08	12.9313	down
LRCH4	-0.422044	7.91666	-7.39019	4.15869e-10	7.57206e-08	12.8776	down
MAP3K5	0.648795	8.24868	7.38512	4.24443e-10	7.66828e-08	12.8579	up
TMEM252	-3.11917	7.06342	-7.37911	4.34833e-10	7.79555e-08	12.8345	down
HMGN3	0.662192	7.13043	7.37287	4.45909e-10	7.93309e-08	12.8101	up
ALKBH5	-0.284624	9.29689	-7.36281	4.64334e-10	8.1983e-08	12.771	down
ALDOC	-1.93255	8.54982	-7.35244	4.84124e-10	8.48346e-08	12.7306	down
MECOM	1.21771	7.90622	7.34353	5.01803e-10	8.72763e-08	12.6959	up
SMARCD1	-0.272244	8.96867	-7.33806	5.12985e-10	8.85602e-08	12.6746	down
GNG4	-1.20016	6.90504	-7.33382	5.21825e-10	8.94239e-08	12.6581	down
ANXA5	1.24069	9.89993	7.32947	5.31026e-10	8.98714e-08	12.6412	up
CEP55	1.0749	7.41981	7.32895	5.32148e-10	8.98714e-08	12.6391	up
DNAJC12	0.812205	6.6674	7.3256	5.39376e-10	9.04367e-08	12.6261	up
DUOXA2	3.35112	8.84818	7.32153	5.4829e-10	9.12746e-08	12.6102	up
CLIC6	1.06006	7.08193	7.31492	5.63074e-10	9.3071e-08	12.5845	up
ELMSAN1	-0.350788	7.98991	-7.31135	5.71224e-10	9.37531e-08	12.5706	down
HDAC5	-0.477073	7.94496	-7.30522	5.85482e-10	9.54212e-08	12.5467	down
IDS	-0.550787	9.77775	-7.29459	6.11069e-10	9.88999e-08	12.5054	down
PARP9	0.975461	8.3709	7.28802	6.27457e-10	1.00852e-07	12.4798	up
LAMB1	0.816139	9.36573	7.26831	6.79254e-10	1.08429e-07	12.4031	up
IGKC	1.90365	10.6006	7.25635	7.12742e-10	1.13001e-07	12.3565	up
HSP90B1	0.55398	12.0097	7.25299	7.22436e-10	1.13764e-07	12.3434	up
FAM102B	0.608176	8.44396	7.24945	7.32804e-10	1.14622e-07	12.3297	up
UBA6	0.592645	8.54733	7.24612	7.42677e-10	1.15392e-07	12.3167	up
FKBP14	0.859576	6.60367	7.23211	7.8574e-10	1.21275e-07	12.2622	up
PGM2L1	1.03912	6.75596	7.22423	8.11026e-10	1.24354e-07	12.2316	up
IGKV2D-28	1.81076	11.8443	7.21522	8.40986e-10	1.28105e-07	12.1965	up
IGKV1D-16	1.57577	9.96262	7.20073	8.91426e-10	1.34906e-07	12.1402	up
GIT1	-0.424109	8.74069	-7.19732	9.03743e-10	1.35397e-07	12.1269	down
ZNF592	-0.454813	9.10259	-7.19662	9.06285e-10	1.35397e-07	12.1242	down
CHRNA5	1.1429	7.14118	7.1903	9.2964e-10	1.37572e-07	12.0996	up
IRF1	0.881229	9.79254	7.18949	9.32648e-10	1.37572e-07	12.0964	up
KLF13	-0.290967	8.94535	-7.18189	9.61614e-10	1.40952e-07	12.0669	down
WBP5	0.776394	6.54506	7.17795	9.76969e-10	1.42308e-07	12.0515	up
CDIPT	-0.547243	9.17509	-7.17129	1.00345e-09	1.45257e-07	12.0257	down
IGHV3-35	1.3468	9.91415	7.14142	1.1315e-09	1.62782e-07	11.9095	up
PIGS	-0.66804	10.0009	-7.1357	1.15779e-09	1.65543e-07	11.8873	down
TEKT3	-0.634283	5.15329	-7.12009	1.23277e-09	1.75189e-07	11.8266	down
IDO1	3.09981	8.18107	7.11237	1.27163e-09	1.78354e-07	11.7966	up
APOM	-1.11742	6.49305	-7.11116	1.27783e-09	1.78354e-07	11.7919	down
JUND	-0.585392	9.20668	-7.11112	1.27801e-09	1.78354e-07	11.7918	down
SPIN1	-0.463691	9.61325	-7.10817	1.29324e-09	1.79406e-07	11.7803	down
PSMB9	0.715195	9.42449	7.10229	1.32416e-09	1.82609e-07	11.7575	up
MMP1	3.66808	9.57336	7.09453	1.36611e-09	1.87285e-07	11.7273	up
IGHV3OR16-8	1.4526	9.28322	7.09169	1.38179e-09	1.88328e-07	11.7163	up
MAGED1	0.64491	9.19122	7.08194	1.43696e-09	1.94708e-07	11.6784	up
LOC102724453	1.93721	11.0232	7.07785	1.46078e-09	1.96792e-07	11.6625	up
NLRC5	0.811718	8.47542	7.06294	1.55095e-09	2.07738e-07	11.6046	up
CLPTM1	-0.329518	10.1349	-7.06032	1.56733e-09	2.08732e-07	11.5945	down
RPN1	0.41484	10.1006	7.05788	1.58278e-09	2.09593e-07	11.585	up
WARS	1.80015	9.9606	7.05603	1.59457e-09	2.0996e-07	11.5778	up
HLA-E	0.382124	11.5403	7.04995	1.634e-09	2.13944e-07	11.5542	up
QPRT	-0.858308	8.35449	-7.04638	1.65756e-09	2.15098e-07	11.5403	down
KIF18A	0.965995	6.29913	7.0445	1.67015e-09	2.15098e-07	11.533	up
MFI2	-0.966614	8.43853	-7.04444	1.6705e-09	2.15098e-07	11.5328	down
PLA2G4C	-0.859124	6.25221	-7.03545	1.73196e-09	2.20648e-07	11.4979	down
MLKL	0.898203	7.41082	7.03536	1.73254e-09	2.20648e-07	11.4976	up
IGKV3D-11	2.41137	9.96835	7.0218	1.82946e-09	2.31726e-07	11.4449	up
TMEM165	0.67672	9.64335	7.00971	1.92046e-09	2.41937e-07	11.398	up
IGKV1-13	1.743	8.93091	6.99499	2.0373e-09	2.55276e-07	11.3409	up
SMAD7	-0.79538	7.50408	-6.99344	2.05002e-09	2.55496e-07	11.3349	down
RPRD1B	-0.296393	8.56975	-6.98636	2.10907e-09	2.61371e-07	11.3074	down
SORD	1.00894	8.70568	6.98512	2.11959e-09	2.61371e-07	11.3026	up
ZNF587B	0.602237	8.58537	6.97775	2.18327e-09	2.67807e-07	11.274	up
STIL	0.841185	7.16765	6.96568	2.29154e-09	2.79015e-07	11.2272	up
PRDX4	0.549	7.05034	6.96492	2.29858e-09	2.79015e-07	11.2242	up
DNAJC10	0.884216	8.94905	6.95836	2.35979e-09	2.83387e-07	11.1988	up
SULF2	1.21813	8.97317	6.95738	2.36917e-09	2.83387e-07	11.195	up
RNF167	-0.456889	8.83542	-6.95717	2.37108e-09	2.83387e-07	11.1942	down
TMEM170A	-0.533444	10.1336	-6.95318	2.4094e-09	2.86497e-07	11.1787	down
ADSSL1	-0.514749	7.03528	-6.9493	2.44714e-09	2.89507e-07	11.1637	down
APP	0.584262	11.0198	6.92839	2.66121e-09	3.13244e-07	11.0826	up
IGKV3D-20	2.15561	10.1243	6.92042	2.74756e-09	3.21782e-07	11.0517	up
CD55	1.31941	10.5014	6.9161	2.79559e-09	3.2577e-07	11.035	up
KIAA1467	-0.654782	6.77591	-6.90688	2.90077e-09	3.36345e-07	10.9993	down
DYNLRB1	-0.280484	8.34948	-6.90385	2.93621e-09	3.38769e-07	10.9875	down
SLC52A3	-1.3614	8.67507	-6.89288	3.06825e-09	3.52259e-07	10.945	down
POLD3	0.74745	7.63124	6.89047	3.09796e-09	3.53927e-07	10.9357	up
ROR1	0.706972	7.31502	6.88582	3.15619e-09	3.5882e-07	10.9177	up
R3HDM2	-0.346265	8.58492	-6.88409	3.17818e-09	3.58894e-07	10.911	down
SLC25A42	-0.469186	8.27648	-6.88335	3.18763e-09	3.58894e-07	10.9081	down
GPX4	-0.933076	10.3209	-6.87724	3.26658e-09	3.66014e-07	10.8844	down
TADA2B	-0.329452	8.61556	-6.8684	3.38435e-09	3.77396e-07	10.8502	down
DLGAP5	1.01515	6.7707	6.85353	3.59201e-09	3.97352e-07	10.7926	up
XYLT1	-0.39844	8.65229	-6.85316	3.59741e-09	3.97352e-07	10.7912	down
IGKV1D-43	1.95943	10.2458	6.84113	3.77493e-09	4.14993e-07	10.7446	up
SLC30A1	-0.768089	8.64617	-6.83254	3.90706e-09	4.26853e-07	10.7114	down
MROH7	-0.708743	6.53667	-6.83175	3.91945e-09	4.26853e-07	10.7083	down
HIF1A	1.15527	10.6013	6.82947	3.95534e-09	4.28759e-07	10.6995	up
CRYBG3	0.746697	8.04066	6.80739	4.32073e-09	4.64777e-07	10.6141	up
TRIB2	1.16113	7.77804	6.80699	4.32778e-09	4.64777e-07	10.6125	up
BMP8A	-0.959928	7.12052	-6.80585	4.34744e-09	4.64777e-07	10.6081	down
IDH2	0.706664	10.2369	6.79281	4.58038e-09	4.87444e-07	10.5577	up
PDIA3	0.584307	10.9206	6.78763	4.67623e-09	4.95383e-07	10.5377	up
FAM83D	0.565897	7.44208	6.77388	4.94068e-09	5.21029e-07	10.4845	up
ZNF618	0.689469	7.33495	6.76817	5.05466e-09	5.30648e-07	10.4625	up
E2F3	0.55432	6.4222	6.74639	5.5147e-09	5.76348e-07	10.3783	up
LRG1	0.63897	7.55831	6.74467	5.55272e-09	5.77731e-07	10.3716	up
DGKD	-0.550278	9.11521	-6.73579	5.75326e-09	5.95936e-07	10.3373	down
BAHD1	-0.357817	7.44859	-6.71501	6.25141e-09	6.4467e-07	10.2571	down
NEU1	-0.655003	8.91256	-6.70857	6.41431e-09	6.56941e-07	10.2322	down
PGAP2	-0.735772	8.64323	-6.70664	6.464e-09	6.56941e-07	10.2248	down
QSOX1	0.962464	9.44136	6.70635	6.47144e-09	6.56941e-07	10.2237	up
FBXL3	-0.4803	9.18116	-6.7059	6.48316e-09	6.56941e-07	10.2219	down
PPIB	0.325694	11.7183	6.70264	6.56803e-09	6.59911e-07	10.2093	up
SLC39A8	1.24229	9.03623	6.7026	6.56909e-09	6.59911e-07	10.2092	up
PHEX	-0.853318	5.59905	-6.69962	6.64785e-09	6.64956e-07	10.1977	down
CATSPERB	1.47321	6.55029	6.69587	6.74799e-09	6.72088e-07	10.1832	up
CUBN	-3.53787	8.44957	-6.68761	6.97435e-09	6.91678e-07	10.1513	down
SULT2B1	-0.875098	7.62287	-6.68291	7.10637e-09	7.01784e-07	10.1332	down
WSCD1	-0.786042	7.17122	-6.67677	7.2828e-09	7.14666e-07	10.1095	down
ELF4	-0.525205	8.81092	-6.67556	7.31814e-09	7.14666e-07	10.1048	down
ID3	-0.735911	8.06354	-6.67519	7.3288e-09	7.14666e-07	10.1034	down
ANKRD27	-0.468224	8.1918	-6.67089	7.45594e-09	7.22406e-07	10.0868	down
MKNK2	-0.54993	9.69394	-6.67041	7.47017e-09	7.22406e-07	10.085	down
RRBP1	0.470101	9.4002	6.66581	7.60841e-09	7.32733e-07	10.0673	up
GUCA2B	-1.97454	9.7595	-6.66198	7.72575e-09	7.40972e-07	10.0525	down
EML2	0.521921	7.27564	6.65555	7.9266e-09	7.5712e-07	10.0277	up
RTP4	0.477493	6.74181	6.64745	8.18706e-09	7.7584e-07	9.99642	up
CDC14A	-1.296	8.60397	-6.64738	8.18917e-09	7.7584e-07	9.99618	down
TRAFD1	0.682903	8.71721	6.6414	8.387e-09	7.9029e-07	9.97311	up
FOXN3	-0.756451	9.64278	-6.63957	8.44826e-09	7.9029e-07	9.96608	down
CMTR2	-0.431689	6.99791	-6.63825	8.49287e-09	7.9029e-07	9.96099	down
SUN2	-0.432223	9.04058	-6.63783	8.5073e-09	7.9029e-07	9.95935	down
C1orf105	-0.497849	4.65314	-6.63771	8.51124e-09	7.9029e-07	9.9589	down
ASCC3	0.548491	8.39425	6.63414	8.63343e-09	7.98455e-07	9.94513	up
BMP8B	-0.578997	7.705	-6.63277	8.68063e-09	7.99647e-07	9.93986	down
IGKV1OR9-2	1.36184	8.8495	6.62665	8.89528e-09	8.16194e-07	9.91626	up
GAL3ST1	-1.17923	8.27214	-6.62263	9.03894e-09	8.26124e-07	9.90078	down
ANKH	-0.769318	8.8163	-6.61965	9.14691e-09	8.32726e-07	9.88931	down
TIMP1	1.84692	10.1994	6.6177	9.21842e-09	8.34228e-07	9.88179	up
KL	-0.861012	6.47227	-6.61725	9.235e-09	8.34228e-07	9.88005	down
TAP2	0.576663	9.21225	6.61447	9.33801e-09	8.40277e-07	9.86933	up
SORBS3	-0.543502	7.57609	-6.61196	9.43188e-09	8.45459e-07	9.85967	down
TRIM16L	0.704353	8.42319	6.60607	9.65598e-09	8.62231e-07	9.83698	up
GPX8	1.14711	5.69614	6.60358	9.75227e-09	8.67505e-07	9.8274	up
LPAR5	-0.469397	8.54642	-6.59559	1.00678e-08	8.92164e-07	9.79664	down
CASP1	0.866758	9.5775	6.59369	1.01443e-08	8.95542e-07	9.78932	up
RAB3D	0.456709	7.90008	6.58851	1.03557e-08	9.10755e-07	9.76939	up
MT1H	-1.61168	9.47728	-6.5813	1.06579e-08	9.33806e-07	9.74161	down
MT1M	-2.21883	8.91406	-6.57717	1.08344e-08	9.45721e-07	9.72573	down
GLS	-0.983466	9.27984	-6.57062	1.11207e-08	9.67088e-07	9.70054	down
FAM25C	-1.1678	8.31709	-6.56584	1.13345e-08	9.82015e-07	9.68214	down
CLINT1	0.445193	10.1723	6.56484	1.13797e-08	9.82275e-07	9.6783	up
XKRX	-0.672451	5.30647	-6.55509	1.18305e-08	1.01742e-06	9.64077	down
IRF5	-0.504292	6.54	-6.5463	1.22519e-08	1.04979e-06	9.60696	down
PKLR	-0.823391	6.91227	-6.53745	1.2691e-08	1.08343e-06	9.57294	down
TAAR3	1.31009	6.58682	6.53631	1.27488e-08	1.08439e-06	9.56855	up
GFOD1	-0.384495	7.3959	-6.53131	1.30048e-08	1.10215e-06	9.54935	down
CARD17	0.482516	5.75543	6.52074	1.35639e-08	1.14265e-06	9.50869	up
SRPRB	0.643386	8.79767	6.52042	1.35808e-08	1.14265e-06	9.50749	up
ARHGAP35	-0.545908	9.07845	-6.51698	1.37682e-08	1.15425e-06	9.49425	down
CASP10	0.970751	7.8725	6.51429	1.39162e-08	1.16248e-06	9.48392	up
ANLN	0.999886	7.35299	6.50927	1.41968e-08	1.18168e-06	9.46464	up
CNKSR3	-1.17062	7.74351	-6.50731	1.43083e-08	1.18393e-06	9.45709	down
CRELD2	0.514243	7.79621	6.50615	1.43744e-08	1.18393e-06	9.45264	up
ELL2	0.565438	8.40281	6.50612	1.43762e-08	1.18393e-06	9.45251	up
ABHD15	-0.544249	8.09425	-6.50479	1.44524e-08	1.18602e-06	9.44741	down
SYS1	-0.417365	8.36318	-6.50201	1.4613e-08	1.19499e-06	9.43673	down
C6orf123	-0.716281	6.06894	-6.49959	1.47542e-08	1.20231e-06	9.42745	down
WNT5A	1.70646	7.23014	6.49632	1.49472e-08	1.21379e-06	9.41489	up
TNFSF13B	1.41237	7.69503	6.49171	1.52241e-08	1.23199e-06	9.39717	up
RITA1	-0.571045	7.90803	-6.49046	1.52994e-08	1.2338e-06	9.3924	down
PSMB10	0.442267	8.58823	6.4888	1.54011e-08	1.23772e-06	9.386	up
LYN	0.940767	10.1507	6.48173	1.584e-08	1.26578e-06	9.35886	up
PQLC2	-0.407447	7.63671	-6.48063	1.59094e-08	1.26578e-06	9.35464	down
UBE2D4	-0.317442	8.94709	-6.48057	1.59132e-08	1.26578e-06	9.35441	down
UBD	1.69463	8.14659	6.47918	1.60013e-08	1.26846e-06	9.34907	up
MICALCL	-0.862504	6.67859	-6.478	1.60764e-08	1.27009e-06	9.34455	down
ASPDH	-0.640458	6.8945	-6.46802	1.67271e-08	1.31704e-06	9.30623	down
FAM73A	-0.614335	7.53169	-6.46294	1.7068e-08	1.33935e-06	9.28675	down
GOLM1	1.00684	10.7696	6.46033	1.72457e-08	1.34876e-06	9.27674	up
PDZK1IP1	1.62719	9.60488	6.45764	1.74311e-08	1.35869e-06	9.26642	up
IGKV3OR2-268	1.81675	8.5121	6.45678	1.74909e-08	1.35881e-06	9.26311	up
FAR1	0.448399	8.22732	6.44917	1.80275e-08	1.39584e-06	9.23393	up
KDELC2	0.624408	7.37604	6.4468	1.81982e-08	1.4044e-06	9.22483	up
GGT7	-0.382967	7.11421	-6.4357	1.90182e-08	1.46229e-06	9.18227	down
IGKV1OR9-1	1.15866	8.43013	6.4342	1.91316e-08	1.46229e-06	9.17652	up
PRDM4	-0.360033	8.63726	-6.43414	1.91366e-08	1.46229e-06	9.17627	down
IL15RA	0.501158	8.59981	6.42716	1.96741e-08	1.49845e-06	9.14952	up
FLCN	-0.507521	7.89932	-6.4199	2.02489e-08	1.5372e-06	9.12172	down
PSKH1	-0.31066	8.16828	-6.41306	2.08066e-08	1.56945e-06	9.09548	down
IGHV4-59	2.06379	10.9936	6.41304	2.08084e-08	1.56945e-06	9.0954	up
ZBP1	0.798121	7.45886	6.39503	2.23496e-08	1.68025e-06	9.02641	up
SENP2	-0.506104	7.44527	-6.39177	2.26401e-08	1.69662e-06	9.01394	down
ABCA2	-0.574447	7.68004	-6.38619	2.31465e-08	1.72889e-06	8.99258	down
POMT1	-0.510581	7.80076	-6.3854	2.3219e-08	1.72889e-06	8.98956	down
EDN2	-0.944629	8.02938	-6.38355	2.339e-08	1.73608e-06	8.98247	down
SLC7A11	1.95829	7.36204	6.37332	2.43584e-08	1.80221e-06	8.94331	up
IFITM2	1.02817	8.81799	6.37133	2.45507e-08	1.81069e-06	8.93571	up
SLC1A4	0.794927	7.60784	6.36973	2.47072e-08	1.81648e-06	8.92958	up
GSK3A	-0.40517	9.68278	-6.36787	2.48898e-08	1.82055e-06	8.92247	down
IGKV1D-33	1.81882	9.52588	6.36758	2.49186e-08	1.82055e-06	8.92135	up
HLF	-0.684263	6.36502	-6.36568	2.51069e-08	1.82856e-06	8.91409	down
NME1	0.650702	8.21807	6.34869	2.68551e-08	1.9498e-06	8.8491	up
RNU6-1135P	-0.391	4.00717	-6.3465	2.70893e-08	1.96069e-06	8.84072	down
KIAA0195	-0.4986	8.96523	-6.34462	2.72922e-08	1.96438e-06	8.83351	down
FAM151A	-1.9312	7.67677	-6.34446	2.73089e-08	1.96438e-06	8.83292	down
SHCBP1	0.707776	6.69611	6.34178	2.76006e-08	1.97517e-06	8.82266	up
RNF152	-1.1363	7.81692	-6.34153	2.76283e-08	1.97517e-06	8.8217	down
GOLGA7	-0.273016	9.50018	-6.32565	2.94212e-08	2.09691e-06	8.761	down
IGKV2D-24	2.00084	9.70191	6.31372	3.08437e-08	2.1916e-06	8.71542	up
SLC23A3	-1.88612	8.10882	-6.31276	3.09607e-08	2.19322e-06	8.71177	down
LRRC8B	0.501798	7.35696	6.31003	3.1297e-08	2.20283e-06	8.70134	up
TAT	-0.768526	5.69572	-6.30995	3.13075e-08	2.20283e-06	8.70101	down
SLC19A1	-0.574139	8.21071	-6.30936	3.13799e-08	2.20283e-06	8.69878	down
PPM1H	0.370299	7.23265	6.30758	3.16024e-08	2.21179e-06	8.69197	up
OXCT1	0.735128	7.65884	6.3021	3.22944e-08	2.25345e-06	8.67106	up
LAP3	0.899018	9.07571	6.30103	3.24317e-08	2.25628e-06	8.66696	up
CLDN8	-1.34595	4.87039	-6.29919	3.26689e-08	2.26602e-06	8.65993	down
PLP2	0.608237	10.424	6.28569	3.44599e-08	2.38315e-06	8.60841	up
REG1P	0.771946	6.22383	6.28081	3.51313e-08	2.4224e-06	8.58979	up
STXBP1	1.08552	8.17234	6.27891	3.5397e-08	2.43352e-06	8.58252	up
MUC4	2.21322	8.66714	6.27729	3.56243e-08	2.44194e-06	8.57634	up
IGSF9	-1.04983	7.78289	-6.27597	3.58108e-08	2.44753e-06	8.5713	down
PDXP	-0.685325	8.89008	-6.27109	3.65076e-08	2.48786e-06	8.5527	down
MMEL1	-0.812283	6.33129	-6.26882	3.68373e-08	2.503e-06	8.54402	down
CERK	-0.497752	9.4382	-6.26444	3.74801e-08	2.53928e-06	8.52733	down
SLC38A5	0.704159	7.07426	6.26298	3.76968e-08	2.54615e-06	8.52176	up
STARD3	-0.362363	9.04295	-6.2618	3.78726e-08	2.54615e-06	8.51727	down
MT1JP	-1.03448	7.62818	-6.26086	3.8014e-08	2.54615e-06	8.51368	down
CHRAC1	-0.369019	8.0269	-6.2604	3.80824e-08	2.54615e-06	8.51194	down
SEMA5A	-0.887863	8.91411	-6.25943	3.82298e-08	2.54615e-06	8.50821	down
THSD4	-1.01692	7.42902	-6.25923	3.82592e-08	2.54615e-06	8.50747	down
UGT3A1	-0.911978	4.94549	-6.25866	3.83462e-08	2.54615e-06	8.50528	down
DDOST	0.295719	9.91805	6.25694	3.86066e-08	2.55615e-06	8.49875	up
RXRA	-0.469179	9.14725	-6.25592	3.87629e-08	2.55923e-06	8.49485	down
IGJ	1.42897	11.5838	6.25418	3.90311e-08	2.56965e-06	8.48819	up
SLC14A2	-0.577204	6.11744	-6.24653	4.02281e-08	2.64101e-06	8.45904	down
DHTKD1	0.383167	7.9845	6.2449	4.04871e-08	2.65054e-06	8.45285	up
ARMC9	0.494897	6.37319	6.24031	4.12287e-08	2.68915e-06	8.43533	up
PEX12	-0.43226	6.719	-6.23982	4.13076e-08	2.68915e-06	8.43349	down
ZHX3	-0.470487	6.93509	-6.22932	4.30566e-08	2.7952e-06	8.39347	down
ZNF821	-0.436132	6.41936	-6.22728	4.34048e-08	2.80998e-06	8.3857	down
EIF4EBP2	-0.639924	11.0071	-6.21981	4.47038e-08	2.88606e-06	8.35724	down
TMED3	0.47728	8.73813	6.2183	4.497e-08	2.89522e-06	8.35151	up
GSTP1	0.481228	11.5568	6.20814	4.68091e-08	3.00532e-06	8.31284	up
NFATC3	-0.487943	8.69509	-6.20556	4.72891e-08	3.0278e-06	8.30299	down
S100A8	2.86961	7.70444	6.20348	4.76773e-08	3.04429e-06	8.2951	up
FLJ33360	-0.356799	5.73982	-6.2012	4.81092e-08	3.06348e-06	8.2864	down
ACTN1	0.966977	10.2399	6.19461	4.93754e-08	3.13554e-06	8.26134	up
SLC19A3	-1.29996	6.98256	-6.18638	5.10037e-08	3.23014e-06	8.23003	down
KIAA0895	0.549749	6.33871	6.18205	5.1882e-08	3.26813e-06	8.21356	up
MANF	0.44663	9.5846	6.18133	5.20278e-08	3.26813e-06	8.21085	up
EMP2	0.69923	9.46851	6.18107	5.20819e-08	3.26813e-06	8.20985	up
WIPF2	-0.459767	7.98988	-6.18067	5.21644e-08	3.26813e-06	8.20832	down
CXCL1	1.78092	8.97528	6.17982	5.234e-08	3.27033e-06	8.20508	up
NANS	0.733244	8.31155	6.1781	5.26963e-08	3.28371e-06	8.19853	up
CYB561D1	-0.330546	7.53045	-6.17696	5.29318e-08	3.28371e-06	8.19423	down
SFXN1	-0.689586	8.93656	-6.17584	5.3167e-08	3.28371e-06	8.18995	down
RRM2	0.916098	7.29907	6.1758	5.31744e-08	3.28371e-06	8.18982	up
ELL2P1	0.619787	7.43862	6.1754	5.32585e-08	3.28371e-06	8.1883	up
ICOSLG	-0.43437	7.01025	-6.16403	5.56996e-08	3.42516e-06	8.14506	down
TMEM245	-0.48449	9.20035	-6.16239	5.60593e-08	3.43821e-06	8.13885	down
DNAJB13	-1.05529	5.77556	-6.15146	5.85265e-08	3.57621e-06	8.0973	down
TBC1D17	-0.399905	8.18666	-6.15107	5.86164e-08	3.57621e-06	8.09582	down
TRIM16	0.682192	8.70475	6.14892	5.91138e-08	3.59714e-06	8.08767	up
ERLEC1	0.648625	8.71787	6.14341	6.04095e-08	3.66641e-06	8.06675	up
PYGO2	-0.327807	7.70197	-6.13991	6.12493e-08	3.70773e-06	8.05343	down
VCL	0.479842	8.07005	6.135	6.2444e-08	3.77026e-06	8.0348	up
FLJ45248	-0.589667	6.56372	-6.13254	6.30518e-08	3.79712e-06	8.02546	down
FAM217B	-0.504615	6.63754	-6.1313	6.33588e-08	3.79878e-06	8.02077	down
PPARA	-0.732785	8.65727	-6.13112	6.34054e-08	3.79878e-06	8.02006	down
CCNE1	0.385121	6.51805	6.12665	6.45295e-08	3.85622e-06	8.00311	up
SERINC1	-0.420477	10.0167	-6.12401	6.52021e-08	3.88645e-06	7.99311	down
KPNA2	0.847482	9.56218	6.12293	6.54808e-08	3.8931e-06	7.98899	up
BMF	-0.779681	7.83305	-6.11897	6.65081e-08	3.94412e-06	7.97398	down
C2CD2L	-0.809445	8.95348	-6.11361	6.79243e-08	4.01048e-06	7.95366	down
BTN3A2	0.776894	8.87427	6.11232	6.82719e-08	4.01804e-06	7.94873	up
TRIM27	0.280577	8.18797	6.11106	6.86089e-08	4.02771e-06	7.94398	up
TRPV3	-1.25136	6.76316	-6.10361	7.06482e-08	4.137e-06	7.91573	down
HK2	1.61315	9.26543	6.10279	7.08761e-08	4.13994e-06	7.91263	up
CRY2	-0.349285	7.50214	-6.09706	7.24904e-08	4.20535e-06	7.89091	down
FFAR4	1.38235	7.80309	6.09704	7.24968e-08	4.20535e-06	7.89082	up
UGGT1	0.369016	9.54608	6.09618	7.27425e-08	4.20535e-06	7.88756	up
FOXJ3	-0.340743	9.60426	-6.09605	7.27799e-08	4.20535e-06	7.88706	down
MPZL2	1.15685	8.57308	6.09564	7.2898e-08	4.20535e-06	7.8855	up
TCN2	-1.36351	9.81407	-6.09297	7.36674e-08	4.23924e-06	7.87537	down
NAB2	-0.394339	7.53565	-6.08471	7.60974e-08	4.36304e-06	7.84407	down
ANKRD29	-0.684218	6.28722	-6.08431	7.62162e-08	4.36304e-06	7.84257	down
TULP4	-0.728964	8.84068	-6.08376	7.63803e-08	4.36304e-06	7.84049	down
PRDM1	1.28989	8.49991	6.08038	7.74006e-08	4.40411e-06	7.8277	up
TK1	0.547533	8.22723	6.08013	7.74773e-08	4.40411e-06	7.82674	up
TBC1D13	-0.588969	8.50646	-6.06997	8.06324e-08	4.56163e-06	7.78825	down
NT5DC2	0.633553	7.81248	6.06952	8.0775e-08	4.56163e-06	7.78655	up
ATG4D	-0.674845	9.1027	-6.0688	8.10023e-08	4.56163e-06	7.78384	down
SLC17A9	0.670483	7.89381	6.06871	8.10312e-08	4.56163e-06	7.78349	up
DIRAS2	-0.693908	6.30081	-6.06168	8.32977e-08	4.67495e-06	7.75689	down
SLC25A45	-0.545385	7.39155	-6.06088	8.35602e-08	4.67495e-06	7.75385	down
TMTC2	0.593541	6.72829	6.06062	8.3646e-08	4.67495e-06	7.75286	up
IER3	1.35043	8.7307	6.05531	8.54067e-08	4.76193e-06	7.73278	up
CBS	-0.546747	7.36702	-6.05333	8.60739e-08	4.78768e-06	7.72527	down
ARPC3	0.39942	9.82911	6.05059	8.70044e-08	4.82791e-06	7.71491	up
WIPI1	0.610934	9.37846	6.04238	8.98528e-08	4.97413e-06	7.68384	up
SIL1	0.312587	7.42929	6.03939	9.09132e-08	5.02091e-06	7.67253	up
AP1AR	-0.614898	7.99277	-6.03671	9.18733e-08	5.06194e-06	7.6624	down
NFE2L3	0.670288	7.73377	6.03598	9.21368e-08	5.06448e-06	7.65964	up
CD24	1.83668	9.88768	6.02986	9.43759e-08	5.17535e-06	7.63649	up
CDC37	0.318089	9.55211	6.02892	9.47241e-08	5.18225e-06	7.63294	up
CD63	0.471813	9.83528	6.02503	9.61803e-08	5.2496e-06	7.61823	up
JAK2	0.859257	8.17731	6.02408	9.65375e-08	5.25678e-06	7.61466	up
IGKV2D-18	1.30021	6.95395	6.02137	9.75669e-08	5.30045e-06	7.60443	up
FAM101B	-1.02914	8.54369	-6.0177	9.89838e-08	5.36492e-06	7.59053	down
DHPS	-0.375635	8.21441	-6.01709	9.92205e-08	5.36527e-06	7.58823	down
EPHX1	-0.702864	7.77767	-6.01455	1.0021e-07	5.40623e-06	7.57866	down
NUP37	0.490693	6.77406	6.01218	1.01146e-07	5.44413e-06	7.5697	up
FAM27C	-0.623717	8.28917	-6.00875	1.02515e-07	5.5051e-06	7.55673	down
MT1B	-0.938882	7.94128	-6.00095	1.05694e-07	5.66276e-06	7.52729	down
PARP8	0.687501	8.25419	5.99966	1.0623e-07	5.67843e-06	7.52242	up
CCNB1	0.789076	7.40827	5.98406	1.12921e-07	6.02005e-06	7.46353	up
RORC	-0.653403	8.55968	-5.98357	1.13137e-07	6.02005e-06	7.46169	down
MXRA5P1	0.880682	6.38397	5.9806	1.14462e-07	6.07666e-06	7.45047	up
IL1B	3.12142	8.21242	5.97872	1.15307e-07	6.10758e-06	7.44338	up
HS1BP3	-0.34409	7.14888	-5.97787	1.15693e-07	6.11414e-06	7.44016	down
NUDT14	-0.564962	7.45343	-5.97119	1.18756e-07	6.26184e-06	7.41497	down
FAM47E	-0.824591	5.08133	-5.96757	1.20448e-07	6.3367e-06	7.40133	down
HSD17B3	-0.992377	6.16998	-5.96459	1.2186e-07	6.39656e-06	7.3901	down
ACSL4	1.70703	7.48844	5.96353	1.22365e-07	6.40862e-06	7.38611	up
MATN2	-1.26632	8.88687	-5.96188	1.2316e-07	6.43579e-06	7.37987	down
DACT2	-0.317666	6.47089	-5.95861	1.24742e-07	6.49732e-06	7.36757	down
TCP11L1	-0.727118	7.58719	-5.9583	1.24895e-07	6.49732e-06	7.36639	down
RAB43	0.472165	8.09255	5.94077	1.33752e-07	6.94257e-06	7.30036	up
PTTG1IP	-0.545412	10.7106	-5.93856	1.34913e-07	6.98728e-06	7.29203	down
TMEM63C	-0.770793	5.79964	-5.93765	1.35397e-07	6.99681e-06	7.28857	down
EIF1AD	-0.315584	8.26166	-5.93674	1.35876e-07	7.00603e-06	7.28517	down
ASPHD2	0.88148	7.12257	5.93471	1.3696e-07	7.04632e-06	7.27751	up
SRPX2	1.05272	6.96609	5.93076	1.3909e-07	7.14014e-06	7.26264	up
TMEM56	-1.23801	8.34729	-5.92543	1.42012e-07	7.27412e-06	7.2426	down
MAP7D2	-0.68799	5.60348	-5.92242	1.43692e-07	7.32946e-06	7.23127	down
ITIH3	-0.448755	5.84786	-5.92237	1.43721e-07	7.32946e-06	7.23108	down
ZNF439	-0.489368	5.75175	-5.91675	1.46912e-07	7.47585e-06	7.20991	down
MIR8071-1	1.51375	9.152	5.91444	1.48243e-07	7.52712e-06	7.20122	up
EZH2	0.530969	8.08049	5.9137	1.48668e-07	7.53232e-06	7.19846	up
VAT1	-0.578347	8.87996	-5.91122	1.50118e-07	7.58927e-06	7.18911	down
GNPNAT1	0.777983	8.66316	5.90726	1.52453e-07	7.67646e-06	7.17424	up
LIPG	0.684499	8.36519	5.90646	1.52932e-07	7.67646e-06	7.17122	up
RNF220	-0.262624	7.87444	-5.90613	1.53127e-07	7.67646e-06	7.16999	down
ATP10D	0.500637	7.52803	5.90607	1.5316e-07	7.67646e-06	7.16978	up
ROGDI	-0.577554	8.8867	-5.90263	1.55234e-07	7.76369e-06	7.15682	down
CDK2AP1	0.580059	10.103	5.89961	1.57073e-07	7.83883e-06	7.14547	up
C11orf53	-0.557885	5.82754	-5.89771	1.58239e-07	7.88019e-06	7.13834	down
CNTF	-0.321622	7.42542	-5.8964	1.5905e-07	7.89494e-06	7.13342	down
TMEM237	0.369634	6.03927	5.89614	1.59213e-07	7.89494e-06	7.13243	up
ODF2L	0.669681	6.60816	5.89226	1.61642e-07	7.99838e-06	7.11784	up
MBIP	-0.434411	8.38109	-5.88606	1.65594e-07	8.17653e-06	7.09457	down
RNF145	0.639624	7.76613	5.88532	1.66074e-07	8.17716e-06	7.09178	up
ARNTL2	0.884166	7.28231	5.88496	1.66308e-07	8.17716e-06	7.09042	up
RAB27A	0.465097	8.31069	5.88314	1.67494e-07	8.21752e-06	7.08358	up
ARF6	-0.336896	9.94728	-5.88262	1.67834e-07	8.21752e-06	7.08162	down
HM13	0.466699	9.05058	5.87859	1.70492e-07	8.3153e-06	7.06648	up
NEXN	0.801085	6.21253	5.87851	1.70545e-07	8.3153e-06	7.06619	up
NOS2P3	0.65358	8.86216	5.87429	1.73369e-07	8.43534e-06	7.05037	up
MT1IP	-0.673384	7.39793	-5.87324	1.74085e-07	8.45255e-06	7.04639	down
IL18R1	0.741258	5.91634	5.87074	1.75787e-07	8.51744e-06	7.03702	up
2023-03-08	-0.709227	9.36793	-5.86944	1.76677e-07	8.5428e-06	7.03216	down
DUSP5	-0.835832	8.53845	-5.86551	1.79408e-07	8.65691e-06	7.01738	down
LGALSL	-0.922033	9.53093	-5.85314	1.88259e-07	9.06524e-06	6.97098	down
PDLIM2	-0.594277	8.08225	-5.84971	1.9079e-07	9.16817e-06	6.95812	down
RNF135	-0.436979	8.28264	-5.84693	1.92871e-07	9.24907e-06	6.94767	down
IGFBP2	0.715406	9.3012	5.84559	1.93876e-07	9.27817e-06	6.94267	up
CEP70	0.780062	6.44935	5.84504	1.94289e-07	9.2789e-06	6.94061	up
PARP14	0.667616	9.84977	5.84418	1.94945e-07	9.28568e-06	6.93737	up
TMEM116	-0.840808	7.48305	-5.8438	1.95228e-07	9.28568e-06	6.93597	down
ENAH	0.623287	7.49109	5.84021	1.97976e-07	9.39721e-06	6.92251	up
ANKEF1	-0.568741	6.92004	-5.83243	2.04065e-07	9.66654e-06	6.89333	down
MAP3K7CL	-0.496642	6.76153	-5.82443	2.10512e-07	9.93456e-06	6.86337	down
C10orf99	-2.49601	8.20818	-5.82435	2.10575e-07	9.93456e-06	6.86308	down
AURKA	0.627363	7.60177	5.81988	2.14274e-07	1.00882e-05	6.84631	up
CXCL11	2.03548	7.51123	5.81937	2.14698e-07	1.00882e-05	6.8444	up
BLCAP	-0.391521	9.57184	-5.80971	2.22907e-07	1.04529e-05	6.80826	down
LYZ	0.656415	12.5365	5.80364	2.28233e-07	1.06811e-05	6.78552	up
LPAR1	-0.575429	8.4841	-5.80232	2.29404e-07	1.07144e-05	6.7806	down
PC	-0.691597	7.41895	-5.79451	2.36476e-07	1.10226e-05	6.75136	down
AUTS2	-0.407471	7.35104	-5.79244	2.38384e-07	1.10894e-05	6.74362	down
TGFBR1	0.614621	8.24149	5.79144	2.39305e-07	1.111e-05	6.73991	up
EXOC6B	-0.879811	9.37526	-5.78215	2.48094e-07	1.14952e-05	6.70517	down
GALNT14	-0.785911	7.2426	-5.77513	2.54951e-07	1.17724e-05	6.67892	down
TRPV1	-0.58969	7.5163	-5.77499	2.55087e-07	1.17724e-05	6.67841	down
BRPF3	-0.45654	8.63907	-5.7732	2.56871e-07	1.18313e-05	6.67169	down
TCAIM	0.42247	7.29778	5.77043	2.59646e-07	1.19248e-05	6.66135	up
CXCL10	2.36863	8.8964	5.76984	2.60239e-07	1.19248e-05	6.65915	up
SLC9A6	-0.579811	8.19704	-5.76964	2.60437e-07	1.19248e-05	6.65842	down
TSNARE1	-0.340288	7.03495	-5.76751	2.62605e-07	1.1993e-05	6.65044	down
ZNF57	-0.684959	8.02878	-5.76704	2.63076e-07	1.1993e-05	6.64871	down
ATP2C1	0.536055	8.23219	5.76666	2.63469e-07	1.1993e-05	6.64728	up
DPY19L1	0.867305	7.32024	5.76148	2.68812e-07	1.22124e-05	6.62794	up
WDR59	-0.331884	7.89342	-5.76091	2.69414e-07	1.22159e-05	6.62579	down
DUS4L	-0.276136	5.80651	-5.75993	2.70433e-07	1.22383e-05	6.62216	down
WBP2	-0.541799	8.84336	-5.75677	2.73773e-07	1.23654e-05	6.61034	down
PLCB1	0.851399	6.77347	5.75254	2.78301e-07	1.25456e-05	6.59455	up
NFS1	-0.331057	8.1182	-5.75158	2.79339e-07	1.25681e-05	6.59096	down
HOXD1	-0.40566	7.82779	-5.74847	2.8272e-07	1.26957e-05	6.57938	down
LIN37	-0.308959	8.55837	-5.74602	2.85422e-07	1.27924e-05	6.57022	down
PAGR1	-0.282952	7.82536	-5.74307	2.88703e-07	1.29146e-05	6.55922	down
SLC10A2	-3.07899	9.16957	-5.74149	2.90476e-07	1.29282e-05	6.55332	down
RNF185	-0.709762	7.71678	-5.74148	2.90484e-07	1.29282e-05	6.5533	down
FOXO4	-0.503055	8.34154	-5.74041	2.91692e-07	1.29282e-05	6.5493	down
SH3BGRL3	0.412238	9.19672	5.74029	2.91827e-07	1.29282e-05	6.54886	up
MMP3	3.61546	8.17339	5.74029	2.91831e-07	1.29282e-05	6.54884	up
BCL7B	-0.3285	9.57989	-5.73984	2.92335e-07	1.29282e-05	6.54718	down
PSMD14	0.548248	7.97834	5.73667	2.95948e-07	1.30415e-05	6.53536	up
FAM156B	0.382973	7.7634	5.73661	2.96017e-07	1.30415e-05	6.53513	up
HPS1	-0.308989	8.04267	-5.73283	3.00387e-07	1.31995e-05	6.52102	down
MT1F	-1.15715	11.8535	-5.73253	3.00735e-07	1.31995e-05	6.51991	down
RPS6KA2	0.705022	7.57931	5.73104	3.02473e-07	1.32508e-05	6.51436	up
RAF1	-0.348093	9.37055	-5.72827	3.05743e-07	1.33467e-05	6.50401	down
SLC13A1	-4.03062	8.44776	-5.72821	3.05806e-07	1.33467e-05	6.50381	down
RPGRIP1L	0.574799	5.21762	5.72695	3.07301e-07	1.33766e-05	6.49912	up
AHI1	0.566322	6.83101	5.72667	3.07641e-07	1.33766e-05	6.49805	up
PHF7	-0.689286	6.85862	-5.72607	3.08352e-07	1.33826e-05	6.49583	down
DACT1	0.451466	6.9364	5.72399	3.10849e-07	1.34659e-05	6.48807	up
MAGED2	0.408535	8.4554	5.72237	3.12804e-07	1.35254e-05	6.48203	up
MAP3K2	-0.605608	8.78958	-5.72142	3.13952e-07	1.35499e-05	6.47851	down
KIAA1524	0.716291	6.27492	5.71646	3.20038e-07	1.37871e-05	6.46003	up
TLE3	-0.432552	9.35004	-5.70676	3.32288e-07	1.42884e-05	6.42387	down
MELK	0.722802	6.58364	5.7044	3.35325e-07	1.43924e-05	6.41511	up
GATSL2	-0.848833	7.76586	-5.70356	3.36421e-07	1.44129e-05	6.41197	down
MT1DP	-0.775743	9.22863	-5.70234	3.38006e-07	1.44543e-05	6.40745	down
PNPLA6	-0.427899	8.65247	-5.70142	3.39211e-07	1.44648e-05	6.40402	down
FXR2	-0.252598	8.47125	-5.7008	3.40034e-07	1.44648e-05	6.40169	down
TMEM55B	-0.334866	8.18387	-5.70074	3.40114e-07	1.44648e-05	6.40147	down
KARS	0.333775	9.14986	5.69842	3.43172e-07	1.45682e-05	6.39285	up
CTDSP1	-0.369992	9.26142	-5.69693	3.45153e-07	1.46257e-05	6.38731	down
TMEM63A	0.479613	9.88115	5.69477	3.48049e-07	1.47216e-05	6.37927	up
LPCAT1	0.702225	8.49499	5.69344	3.49845e-07	1.47708e-05	6.37432	up
AP1M1	-0.410677	8.03311	-5.68862	3.56428e-07	1.50216e-05	6.35637	down
IQGAP1	0.531056	10.639	5.68619	3.59797e-07	1.51362e-05	6.34732	up
LYPD6	0.400265	6.09569	5.68508	3.61344e-07	1.51738e-05	6.34319	up
FAM161B	-0.403034	7.25756	-5.681	3.67076e-07	1.53868e-05	6.32805	down
CFB	1.10072	10.8431	5.67866	3.7041e-07	1.54987e-05	6.31934	up
KIF14	0.640404	5.92678	5.67751	3.72057e-07	1.55397e-05	6.31508	up
TMPRSS3	1.16275	6.61221	5.67593	3.74344e-07	1.56073e-05	6.30918	up
CD8B	-0.540238	6.95133	-5.67275	3.78967e-07	1.57652e-05	6.29737	down
GPR155	0.752193	7.0178	5.67229	3.79639e-07	1.57652e-05	6.29566	up
LPIN1	0.602867	8.54354	5.67194	3.8016e-07	1.57652e-05	6.29434	up
KCND3	1.12216	6.73932	5.67065	3.82058e-07	1.58157e-05	6.28955	up
CXCL2	1.24115	6.97503	5.66998	3.83037e-07	1.58281e-05	6.28709	up
TESK1	-0.26942	9.19776	-5.66868	3.84968e-07	1.58797e-05	6.28225	down
FILIP1L	0.694542	6.89042	5.6675	3.86729e-07	1.59242e-05	6.27786	up
ZP2	-0.312007	4.89605	-5.66581	3.89262e-07	1.59774e-05	6.27157	down
PHF1	-0.440858	8.2158	-5.66572	3.89392e-07	1.59774e-05	6.27125	down
ASRGL1	0.757419	7.36429	5.66433	3.91496e-07	1.60355e-05	6.26607	up
LOC642131	1.56824	8.68419	5.66331	3.93043e-07	1.60707e-05	6.26227	up
CDC27	0.334101	8.36857	5.66257	3.94165e-07	1.60883e-05	6.25953	up
NAMPT	1.05163	11.0092	5.66057	3.9721e-07	1.61842e-05	6.25212	up
SLC38A3	-0.375208	5.69621	-5.654	4.07415e-07	1.65711e-05	6.22771	down
SNX12	-0.55759	8.96115	-5.65197	4.10623e-07	1.66601e-05	6.22017	down
ZNF175	-0.570253	6.72214	-5.65171	4.11035e-07	1.66601e-05	6.21921	down
LGMN	-0.588181	10.467	-5.642	4.26713e-07	1.72356e-05	6.18319	down
SLC16A5	-0.654856	8.00938	-5.64156	4.2745e-07	1.72356e-05	6.18153	down
SETD9	-0.805338	5.94962	-5.6393	4.31189e-07	1.73389e-05	6.17315	down
RAB8A	-0.432566	8.96808	-5.6388	4.32019e-07	1.73389e-05	6.1713	down
KNSTRN	0.566523	7.33382	5.63866	4.32246e-07	1.73389e-05	6.17079	up
IGKV1OR2-3	1.98665	9.49331	5.63536	4.37784e-07	1.75309e-05	6.15854	up
TPP1	-0.434316	10.006	-5.63309	4.41633e-07	1.76547e-05	6.15012	down
NELL2	-1.18482	6.27274	-5.63164	4.44116e-07	1.76975e-05	6.14473	down
CENPE	0.755497	6.1577	5.63158	4.44221e-07	1.76975e-05	6.1445	up
SDCBP	0.604262	10.3375	5.62287	4.59381e-07	1.82697e-05	6.11222	up
WDTC1	-0.370556	8.13553	-5.62147	4.61864e-07	1.83065e-05	6.10703	down
ACVRL1	0.815113	8.37325	5.61879	4.6665e-07	1.84648e-05	6.09712	up
MSI2	0.602123	7.50242	5.61821	4.67693e-07	1.84747e-05	6.09497	up
JPH1	0.666986	7.14569	5.61734	4.69274e-07	1.85057e-05	6.09172	up
CDKN3	0.86125	6.72589	5.61515	4.73241e-07	1.86307e-05	6.08362	up
TRIM69	0.354227	5.67042	5.61302	4.77151e-07	1.87529e-05	6.07571	up
ERBB2IP	-0.632964	10.6732	-5.61121	4.80476e-07	1.88518e-05	6.06903	down
PHTF1	0.547565	6.21423	5.60643	4.89415e-07	1.91703e-05	6.0513	up
CCL14	-0.612472	8.69014	-5.60241	4.97046e-07	1.94365e-05	6.03642	down
MT1A	-1.11811	9.37053	-5.59864	5.04306e-07	1.96845e-05	6.02247	down
VAV2	-0.562682	8.42599	-5.59824	5.05077e-07	1.96845e-05	6.021	down
RDH5	-0.596978	7.55648	-5.5959	5.09657e-07	1.98298e-05	6.01232	down
FCGR1A	2.1851	6.36892	5.59514	5.11147e-07	1.98546e-05	6.00951	up
KLHL14	-0.446677	5.36071	-5.59234	5.16669e-07	2.00357e-05	5.99917	down
RBM3	0.3651	8.7022	5.59106	5.19234e-07	2.01018e-05	5.99441	up
GBP7	0.471824	6.59001	5.5899	5.21559e-07	2.01583e-05	5.99011	up
P2RY2	-0.67887	8.56433	-5.58925	5.22857e-07	2.0175e-05	5.98772	down
CENPN	0.615586	7.79207	5.58843	5.24501e-07	2.02003e-05	5.9847	up
LPL	1.45818	7.67209	5.58806	5.25246e-07	2.02003e-05	5.98334	up
EIF1B	-0.300938	7.53959	-5.58665	5.28111e-07	2.0277e-05	5.97811	down
FOXM1	0.705818	7.84715	5.58501	5.31461e-07	2.0344e-05	5.97202	up
FCGR3A	1.12499	6.23672	5.58494	5.31601e-07	2.0344e-05	5.97177	up
PYY	-0.886525	7.68877	-5.58449	5.3251e-07	2.03454e-05	5.97013	down
IGSF8	-0.349402	8.26986	-5.5832	5.3516e-07	2.04131e-05	5.96536	down
TCF12	-0.324963	9.91047	-5.5823	5.3702e-07	2.04506e-05	5.96202	down
RBMS2	0.719842	8.00651	5.57859	5.44736e-07	2.07106e-05	5.9483	up
E2F5	1.026	7.82672	5.57744	5.47142e-07	2.07682e-05	5.94406	up
ARL2	-0.298838	9.46478	-5.576	5.50194e-07	2.08501e-05	5.93871	down
NPY	-0.638515	6.8375	-5.57532	5.51621e-07	2.08703e-05	5.93622	down
RUNDC3B	-1.16753	6.8719	-5.5743	5.53802e-07	2.09188e-05	5.93242	down
ZNF292	-0.431629	9.18347	-5.57166	5.59436e-07	2.10879e-05	5.92269	down
SS18L2	-0.268229	7.6652	-5.57136	5.60087e-07	2.10879e-05	5.92157	down
NAAA	-1.14093	9.35853	-5.56665	5.70315e-07	2.14383e-05	5.90417	down
MRAP2	1.06991	8.00043	5.56607	5.7159e-07	2.14517e-05	5.90202	up
TMEM125	-0.619091	8.29415	-5.56481	5.74351e-07	2.15206e-05	5.89739	down
LITAF	1.04291	9.6833	5.56323	5.77857e-07	2.16172e-05	5.89154	up
CBX7	-0.60953	7.82725	-5.55641	5.93203e-07	2.21557e-05	5.86633	down
CYP4V2	-0.667483	9.51451	-5.55226	6.02733e-07	2.24609e-05	5.85101	down
CDH23	-0.278314	6.29159	-5.55183	6.03722e-07	2.24609e-05	5.84943	down
PSME4	0.436458	8.67005	5.55159	6.04263e-07	2.24609e-05	5.84857	up
PDK2	-1.00877	9.09637	-5.54721	6.14529e-07	2.28021e-05	5.83237	down
GDPD2	-1.51651	7.46974	-5.54648	6.16253e-07	2.28021e-05	5.82968	down
PLOD2	-1.00655	8.82055	-5.54606	6.1725e-07	2.28021e-05	5.82812	down
AP3S1	-0.466074	9.60342	-5.54601	6.17358e-07	2.28021e-05	5.82796	down
AQP9	2.75832	7.31998	5.54203	6.26868e-07	2.31168e-05	5.81326	up
VWA7	-0.469753	7.08418	-5.5381	6.3639e-07	2.34308e-05	5.79876	down
SEPT8	0.270072	8.49875	5.52709	6.63843e-07	2.4403e-05	5.75816	up
TTC39A	0.965619	8.1885	5.52336	6.73387e-07	2.47149e-05	5.74444	up
REN	-0.389418	5.46537	-5.52046	6.80918e-07	2.4952e-05	5.73374	down
IFT81	0.4444	5.30596	5.51807	6.87175e-07	2.50845e-05	5.72495	up
COPG1	0.339231	10.5646	5.51803	6.87289e-07	2.50845e-05	5.72479	up
MAP2K7	-0.308853	6.96833	-5.51765	6.8829e-07	2.50845e-05	5.72339	down
HIST1H3I	0.664417	10.4127	5.51744	6.8884e-07	2.50845e-05	5.72263	up
SESN3	-0.913284	7.83316	-5.51219	7.02844e-07	2.55148e-05	5.70328	down
DNASE2	0.595753	7.45764	5.5085	7.12848e-07	2.58377e-05	5.68969	up
PARVA	0.472947	9.55764	5.50618	7.19214e-07	2.60279e-05	5.68115	up
GPT2	0.544032	6.51624	5.50436	7.24234e-07	2.6169e-05	5.67446	up
APOL2	0.556065	7.27333	5.50251	7.29384e-07	2.63143e-05	5.66765	up
ZFYVE19	-0.354697	7.53919	-5.49999	7.36474e-07	2.6529e-05	5.65835	down
STAT6	-0.315288	9.94559	-5.49826	7.4137e-07	2.66641e-05	5.65198	down
TSHZ2	1.09189	6.94546	5.49651	7.46336e-07	2.68014e-05	5.64557	up
TXLNA	0.338196	8.56299	5.49073	7.6305e-07	2.73174e-05	5.62428	up
RUNX1	0.659614	8.82763	5.49019	7.64602e-07	2.7331e-05	5.62233	up
CERS2	-0.555215	10.0699	-5.48882	7.68622e-07	2.74326e-05	5.61729	down
MT1P3	-0.858418	8.45777	-5.48043	7.93706e-07	2.8264e-05	5.58642	down
KLKB1	-0.907585	6.00725	-5.48022	7.94343e-07	2.8264e-05	5.58565	down
UBE2D1	0.764225	8.22446	5.4786	7.99286e-07	2.83966e-05	5.57969	up
DYRK2	-0.542112	9.92071	-5.46646	8.37245e-07	2.96999e-05	5.5351	down
CDC20	0.662538	8.1387	5.46561	8.39989e-07	2.9752e-05	5.53196	up
KCNG1	-0.764017	6.99845	-5.46501	8.41906e-07	2.97746e-05	5.52977	down
IGSF3	-0.888333	8.00436	-5.46307	8.48151e-07	2.99156e-05	5.52266	down
CCNA2	0.681232	8.33576	5.46298	8.4846e-07	2.99156e-05	5.52231	up
COQ2	0.330355	8.26335	5.46211	8.51277e-07	2.99696e-05	5.51913	up
RARA	-0.444177	7.99477	-5.45913	8.61037e-07	3.02675e-05	5.50818	down
IGKV1D-27	2.2242	8.49939	5.45828	8.63844e-07	3.03204e-05	5.50505	up
BUB1	0.817677	7.26068	5.45221	8.84088e-07	3.09843e-05	5.48279	up
CCDC149	0.366602	6.59154	5.45152	8.86428e-07	3.09946e-05	5.48025	up
APOL1	1.0003	8.52582	5.45134	8.87042e-07	3.09946e-05	5.47959	up
SLC50A1	0.577511	10.3373	5.4473	9.0082e-07	3.14289e-05	5.46478	up
CCNI2	0.42928	7.46392	5.44657	9.03328e-07	3.14693e-05	5.4621	up
WIPF3	-0.482137	6.58246	-5.44584	9.05857e-07	3.15103e-05	5.45942	down
CENPK	0.710829	7.00892	5.44441	9.10821e-07	3.16298e-05	5.45417	up
PRC1	0.645167	7.94706	5.44407	9.12008e-07	3.16298e-05	5.45292	up
COPB2	0.396987	9.32659	5.44192	9.19497e-07	3.18422e-05	5.44506	up
GPR56	0.580001	8.86237	5.44123	9.21932e-07	3.18792e-05	5.44252	up
GLULP4	0.814081	9.42726	5.4403	9.25203e-07	3.19449e-05	5.43912	up
EIF4A1	0.508558	10.0544	5.43484	9.44684e-07	3.25692e-05	5.4191	up
PXMP2	-0.928251	9.76776	-5.43378	9.48519e-07	3.26343e-05	5.4152	down
RAPGEF4	0.871684	6.48367	5.43355	9.49372e-07	3.26343e-05	5.41434	up
BATF2	0.83362	8.36189	5.43003	9.62192e-07	3.30263e-05	5.40145	up
DTYMK	0.411395	7.09085	5.42904	9.65819e-07	3.3102e-05	5.39784	up
MGC32805	-1.61029	5.84846	-5.4239	9.84927e-07	3.37074e-05	5.37902	down
ZFAND2B	-0.395272	9.17381	-5.42325	9.87405e-07	3.37426e-05	5.37661	down
CBX3	0.265499	9.05732	5.42093	9.96175e-07	3.39466e-05	5.36811	up
AGO1	-0.419895	8.91941	-5.42063	9.97289e-07	3.39466e-05	5.36704	down
TSSC1	0.391706	7.46188	5.42039	9.98214e-07	3.39466e-05	5.36615	up
MT1HL1	-0.612161	8.27978	-5.42013	9.99202e-07	3.39466e-05	5.3652	down
IGFBP5	1.77093	9.09314	5.41946	1.00175e-06	3.39836e-05	5.36275	up
PLCL2	-0.437566	7.66494	-5.41416	1.02221e-06	3.46274e-05	5.34333	down
RNF5	-0.652764	8.34734	-5.41354	1.0246e-06	3.46581e-05	5.34108	down
GBP5	2.11659	7.91111	5.41302	1.02663e-06	3.46666e-05	5.33918	up
KLHL24	-0.663258	8.68753	-5.41272	1.02783e-06	3.46666e-05	5.33806	down
CCND2	0.55902	10.5271	5.40858	1.04417e-06	3.51668e-05	5.32291	up
ANKRD36B	0.737523	8.77059	5.40104	1.07457e-06	3.61386e-05	5.29534	up
DUSP8	-0.463774	8.44912	-5.40008	1.07853e-06	3.62194e-05	5.29181	down
RAD18	0.528359	7.64961	5.39831	1.08581e-06	3.64114e-05	5.28535	up
GLTSCR1L	-0.278609	7.79529	-5.39765	1.08853e-06	3.64326e-05	5.28295	down
AMN	-0.918152	9.6151	-5.3974	1.08957e-06	3.64326e-05	5.28203	down
UHMK1	-0.323443	9.03782	-5.39604	1.09523e-06	3.65695e-05	5.27705	down
EEF1E1	0.464321	6.23232	5.39246	1.11024e-06	3.69926e-05	5.26398	up
GALNT2	0.394578	8.94486	5.39227	1.11108e-06	3.69926e-05	5.26326	up
IGKV2D-26	2.13737	8.52189	5.39128	1.11527e-06	3.70643e-05	5.25964	up
PMP22	-1.10897	11.2021	-5.39101	1.11641e-06	3.70643e-05	5.25866	down
IFNLR1	-0.865757	7.64265	-5.39017	1.11997e-06	3.71295e-05	5.2556	down
ACBD3	0.339573	9.68519	5.38832	1.1279e-06	3.73391e-05	5.24883	up
ZNFX1	0.497637	9.3817	5.38712	1.13304e-06	3.74562e-05	5.24446	up
POMGNT1	-0.420672	8.22949	-5.38524	1.1412e-06	3.76724e-05	5.23757	down
SLC39A7	0.389535	9.06158	5.38474	1.14336e-06	3.76886e-05	5.23575	up
LMNB1	0.533475	7.56739	5.38438	1.14492e-06	3.76886e-05	5.23444	up
TIRAP	-0.419358	7.07054	-5.38147	1.15765e-06	3.8054e-05	5.22382	down
PDIA6	0.422779	10.3708	5.37841	1.17121e-06	3.84455e-05	5.21264	up
UCK1	-0.26204	9.09392	-5.37758	1.17492e-06	3.85128e-05	5.20961	down
SUSD2	-2.09145	9.76105	-5.3739	1.19148e-06	3.8982e-05	5.19617	down
PBXIP1	-0.362404	7.75275	-5.37366	1.19258e-06	3.8982e-05	5.19528	down
NR2C1	0.442666	7.34626	5.37033	1.20776e-06	3.93847e-05	5.18313	up
RACGAP1	0.537453	7.4871	5.37022	1.20828e-06	3.93847e-05	5.18272	up
TUBA8	-0.379016	7.20491	-5.3627	1.24331e-06	4.04699e-05	5.15528	down
FAM102A	-0.575702	10.015	-5.35744	1.26837e-06	4.12023e-05	5.13612	down
NCALD	0.638169	6.71406	5.35724	1.26934e-06	4.12023e-05	5.13538	up
PRODH	-1.50801	7.54244	-5.35468	1.28172e-06	4.15464e-05	5.12606	down
ABCC1	0.720681	8.57169	5.35332	1.28836e-06	4.16191e-05	5.1211	up
PARPBP	0.651396	5.69712	5.35329	1.28851e-06	4.16191e-05	5.12099	up
SLC2A9	-0.901647	7.4623	-5.3531	1.28945e-06	4.16191e-05	5.12029	down
BCO2	-0.388341	5.4056	-5.35276	1.29111e-06	4.16191e-05	5.11906	down
ATR	0.542111	7.03584	5.35142	1.29771e-06	4.17742e-05	5.11416	up
ADPRM	-0.447146	6.00184	-5.34979	1.30579e-06	4.19762e-05	5.1082	down
BID	0.544126	8.62115	5.347	1.31969e-06	4.23647e-05	5.09803	up
TEX264	-0.270041	8.45622	-5.3459	1.32521e-06	4.24832e-05	5.09403	down
MINA	0.491357	6.86782	5.34549	1.32723e-06	4.2487e-05	5.09256	up
CST3	-0.301891	11.8185	-5.34515	1.32897e-06	4.2487e-05	5.0913	down
SEC23B	0.468203	9.01534	5.34337	1.338e-06	4.2717e-05	5.08481	up
OTUB2	0.584578	6.50583	5.34289	1.34039e-06	4.27326e-05	5.08309	up
SLC6A8	-0.480849	9.77941	-5.34241	1.34284e-06	4.27326e-05	5.08134	down
CEP72	0.296948	7.05691	5.34154	1.3473e-06	4.27326e-05	5.07816	up
AVPR1B	-0.327891	5.3589	-5.34147	1.34764e-06	4.27326e-05	5.07791	down
IQGAP3	0.635963	7.47993	5.34147	1.34766e-06	4.27326e-05	5.0779	up
PSMB2	0.338669	9.94303	5.34097	1.35023e-06	4.27561e-05	5.07607	up
PURA	-0.382434	10.1834	-5.33902	1.36023e-06	4.30144e-05	5.06898	down
PNP	0.656119	8.89896	5.3379	1.36602e-06	4.30975e-05	5.06491	up
GLUL	0.746324	8.91199	5.3378	1.36656e-06	4.30975e-05	5.06453	up
RNF182	0.711405	5.48929	5.33597	1.37607e-06	4.32969e-05	5.05787	up
DPCD	0.418476	6.8044	5.33587	1.3766e-06	4.32969e-05	5.0575	up
KIF4A	0.656392	6.38103	5.33518	1.3802e-06	4.33517e-05	5.055	up
ADAMTS9	1.05843	6.94791	5.33157	1.39921e-06	4.38896e-05	5.04186	up
TBXAS1	0.810252	7.76471	5.33085	1.40304e-06	4.39328e-05	5.03924	up
SOAT2	-1.57254	7.46568	-5.33053	1.40475e-06	4.39328e-05	5.03807	down
EIF2AK4	0.549362	7.57445	5.32992	1.40801e-06	4.39328e-05	5.03584	up
PSD4	-0.460994	8.26533	-5.3299	1.40813e-06	4.39328e-05	5.03577	down
ACVR1	0.426009	7.41436	5.3268	1.42479e-06	4.43932e-05	5.02447	up
INPP5J	-1.17591	8.29932	-5.32341	1.44321e-06	4.49072e-05	5.01214	down
NEURL2	-0.373191	6.95352	-5.32249	1.44822e-06	4.50031e-05	5.00881	down
AIM1L	-0.53386	7.29555	-5.32072	1.45796e-06	4.52453e-05	5.00238	down
SWI5	-0.356493	6.50658	-5.31726	1.47721e-06	4.57818e-05	4.98979	down
GPR110	1.81604	6.53622	5.31412	1.49491e-06	4.62687e-05	4.97836	up
VWF	1.22251	7.70642	5.31366	1.49751e-06	4.62876e-05	4.9767	up
RAB29	-0.642207	8.03665	-5.31146	1.51006e-06	4.65742e-05	4.96868	down
GPRIN2	-0.521776	7.13866	-5.31133	1.51077e-06	4.65742e-05	4.96823	down
TBC1D8	0.486686	7.61871	5.30825	1.5285e-06	4.70584e-05	4.95703	up
FAM98C	-0.437204	8.27475	-5.30689	1.53643e-06	4.72401e-05	4.95207	down
ZDHHC6	-0.391434	8.87519	-5.30051	1.574e-06	4.83315e-05	4.92888	down
SIGMAR1	-0.403954	9.53242	-5.29961	1.57934e-06	4.84318e-05	4.92563	down
BAG6	-0.268747	9.35904	-5.2984	1.58661e-06	4.85908e-05	4.92122	down
C4BPB	0.890344	5.97092	5.29645	1.59832e-06	4.88234e-05	4.91417	up
CYP2S1	-1.04787	10.1864	-5.29644	1.5984e-06	4.88234e-05	4.91412	down
TFEB	-0.303513	6.98272	-5.29585	1.60199e-06	4.88691e-05	4.91197	down
MPZL3	-0.472419	8.10922	-5.29526	1.60553e-06	4.8913e-05	4.90985	down
RNF213	0.634991	9.56174	5.29393	1.61365e-06	4.90896e-05	4.90501	up
MORC4	0.427116	6.46393	5.29359	1.61573e-06	4.90896e-05	4.90377	up
HSPA5	0.535246	11.1022	5.29328	1.61765e-06	4.90896e-05	4.90263	up
CHMP4B	-0.300799	9.35719	-5.29265	1.6215e-06	4.91176e-05	4.90035	down
SOD2	1.33562	9.38472	5.29244	1.62278e-06	4.91176e-05	4.89959	up
DNAJC1	0.343924	9.28436	5.29173	1.62714e-06	4.91856e-05	4.89702	up
ITGAV	0.679041	9.12771	5.29013	1.63703e-06	4.94205e-05	4.8912	up
WDFY1	0.385085	9.09428	5.28958	1.64044e-06	4.94593e-05	4.88921	up
EPC2	-0.33162	8.34434	-5.28899	1.64412e-06	4.95062e-05	4.88706	down
NCOA7	0.512299	7.77804	5.28847	1.64734e-06	4.95392e-05	4.88518	up
CXCL8	2.40344	8.08423	5.28239	1.68567e-06	5.06266e-05	4.86311	up
OTOP2	-1.3857	7.80458	-5.28058	1.69723e-06	5.08702e-05	4.85655	down
CYP2B6	-2.33605	8.94407	-5.28014	1.70002e-06	5.08702e-05	4.85497	down
FAM134A	-0.329832	8.43297	-5.2801	1.70033e-06	5.08702e-05	4.8548	down
PNPLA2	-0.566947	10.1425	-5.27872	1.70919e-06	5.10697e-05	4.84981	down
USP14	0.474234	8.4416	5.27634	1.72466e-06	5.1466e-05	4.84116	up
FEN1	0.348194	7.39957	5.27095	1.76012e-06	5.24571e-05	4.82164	up
NDRG1	-0.480242	10.9278	-5.2685	1.77648e-06	5.2729e-05	4.81276	down
RMND5A	-0.674027	8.58073	-5.26837	1.77738e-06	5.2729e-05	4.81227	down
SIRT1	-0.277362	8.22464	-5.26823	1.7783e-06	5.2729e-05	4.81178	down
KDR	1.08005	7.45967	5.26661	1.78926e-06	5.29867e-05	4.80588	up
CD276	0.523346	8.30264	5.26329	1.81178e-06	5.35854e-05	4.79389	up
ANXA3	1.16876	8.50794	5.26124	1.8259e-06	5.39158e-05	4.78644	up
SEZ6L2	0.372676	7.84748	5.26082	1.82882e-06	5.39158e-05	4.7849	up
MSANTD3	0.622564	7.89479	5.26066	1.82989e-06	5.39158e-05	4.78434	up
GPANK1	-0.393752	7.03146	-5.2572	1.85395e-06	5.45559e-05	4.77181	down
ATP7A	0.407763	7.90235	5.25575	1.86413e-06	5.47469e-05	4.76656	up
FGFR3	-0.647436	8.12379	-5.25552	1.86574e-06	5.47469e-05	4.76573	down
TEX261	-0.320174	9.51057	-5.25527	1.86749e-06	5.47469e-05	4.76483	down
FCN3	0.993518	7.14121	5.25372	1.87844e-06	5.49986e-05	4.75922	up
PGRMC1	-0.617472	10.8255	-5.25157	1.89376e-06	5.53775e-05	4.75143	down
SLC35A5	-0.470231	8.60455	-5.2477	1.92166e-06	5.60865e-05	4.7374	down
CUTC	-0.359599	7.68002	-5.24754	1.92281e-06	5.60865e-05	4.73682	down
TRIP13	0.493739	6.58413	5.24571	1.93612e-06	5.63394e-05	4.73021	up
RIPK2	1.12075	7.40431	5.24568	1.93632e-06	5.63394e-05	4.73011	up
FABP5	0.634492	7.76865	5.2441	1.94787e-06	5.65077e-05	4.7244	up
DGCR6L	-0.294385	8.17917	-5.24394	1.94907e-06	5.65077e-05	4.72382	down
TBX3	-0.844611	9.42731	-5.2439	1.94938e-06	5.65077e-05	4.72366	down
C4B	1.10155	8.08944	5.243	1.95601e-06	5.66296e-05	4.7204	up
CD97	0.611272	9.34713	5.24197	1.96359e-06	5.6663e-05	4.7167	up
SLC39A2	-0.273309	4.95609	-5.24189	1.96418e-06	5.6663e-05	4.71641	down
TUSC2	-0.284095	8.35574	-5.24186	1.96446e-06	5.6663e-05	4.71627	down
CPO	-2.96404	8.45037	-5.24147	1.96732e-06	5.66754e-05	4.71487	down
CCAR1	0.336409	9.27431	5.23304	2.03086e-06	5.84337e-05	4.68438	up
RARS2	-0.373406	8.27097	-5.22997	2.05447e-06	5.89673e-05	4.6733	down
SYNPO	-0.337298	8.19725	-5.22833	2.06722e-06	5.92603e-05	4.66736	down
F7	-0.444199	6.81197	-5.22739	2.07454e-06	5.93971e-05	4.66397	down
SLC18B1	0.555672	7.35997	5.2267	2.07995e-06	5.94385e-05	4.66148	up
NCKIPSD	-0.27274	6.91332	-5.22627	2.08336e-06	5.94385e-05	4.65991	down
TSHZ1	-0.582685	7.80407	-5.22557	2.08881e-06	5.95133e-05	4.6574	down
IFI30	0.912505	10.4046	5.22508	2.0927e-06	5.95512e-05	4.65562	up
RPN2	0.378194	10.0524	5.22346	2.10547e-06	5.98415e-05	4.64978	up
GSTCD	0.359151	5.91991	5.22282	2.1106e-06	5.99144e-05	4.64745	up
TIMP4	-0.384932	6.82236	-5.22203	2.11691e-06	5.99937e-05	4.64458	down
GCN1L1	0.257246	8.68418	5.22182	2.11854e-06	5.99937e-05	4.64384	up
MGAT3	-0.594704	8.55677	-5.22118	2.12367e-06	6.00658e-05	4.64153	down
LRRC59	0.421984	10.5914	5.21838	2.14615e-06	6.06103e-05	4.63143	up
GGH	0.76268	6.30058	5.21814	2.14812e-06	6.06103e-05	4.63055	up
TRHDE	-1.23972	6.50817	-5.21401	2.18179e-06	6.14858e-05	4.61564	down
AHR	0.807763	9.6198	5.2051	2.25622e-06	6.34301e-05	4.58347	up
SLC7A1	0.538313	9.20994	5.20415	2.26427e-06	6.35045e-05	4.58005	up
HLA-DPA1	1.04871	12.1107	5.20414	2.26432e-06	6.35045e-05	4.58003	up
YDJC	-0.296428	8.5549	-5.2032	2.27236e-06	6.3613e-05	4.57663	down
ZC3H6	-0.478628	7.53451	-5.20305	2.27365e-06	6.3613e-05	4.57609	down
PCDH7	0.56654	6.78522	5.20225	2.28052e-06	6.36579e-05	4.5732	up
RMND5B	-0.268894	8.0541	-5.20055	2.29516e-06	6.39845e-05	4.56706	down
IGHV3OR15-7	1.10222	5.78987	5.19842	2.31362e-06	6.44219e-05	4.55938	up
NAGA	-0.374228	8.69998	-5.19741	2.32243e-06	6.45508e-05	4.55573	down
TGOLN2	-0.309264	9.77019	-5.19725	2.32379e-06	6.45508e-05	4.55517	down
UBE2L6	0.439041	8.4465	5.19527	2.34113e-06	6.49553e-05	4.54804	up
LRP8	0.632203	7.67541	5.19465	2.34666e-06	6.49581e-05	4.54578	up
CYP3A7	-1.46115	6.73255	-5.19463	2.34681e-06	6.49581e-05	4.54572	down
ADRB1	-0.319398	7.52899	-5.19409	2.35158e-06	6.50128e-05	4.54378	down
FLVCR2	-0.918126	9.50356	-5.19112	2.37795e-06	6.55445e-05	4.53308	down
BEND7	-1.02048	7.60936	-5.19107	2.37842e-06	6.55445e-05	4.53289	down
SPDL1	0.673338	6.90726	5.19098	2.37924e-06	6.55445e-05	4.53256	up
MMP12	2.60986	8.30128	5.18934	2.39394e-06	6.58715e-05	4.52666	up
CIT	0.510457	7.29176	5.18664	2.41835e-06	6.64648e-05	4.51693	up
RTN4	-0.353113	9.30271	-5.18152	2.46532e-06	6.76757e-05	4.49849	down
DPP3	0.409056	9.39132	5.18096	2.47054e-06	6.77204e-05	4.49646	up
SLC8B1	-0.337862	8.24814	-5.18072	2.47276e-06	6.77204e-05	4.4956	down
TPX2	0.718833	7.54567	5.17994	2.47998e-06	6.78385e-05	4.4928	up
TCF3	-0.274668	8.46547	-5.177	2.50758e-06	6.85131e-05	4.48219	down
PLSCR1	0.685145	8.32931	5.17638	2.5134e-06	6.85647e-05	4.47997	up
PLEKHA1	-0.571967	9.04304	-5.17617	2.51535e-06	6.85647e-05	4.47923	down
CLDN1	1.56244	7.0454	5.17181	2.5569e-06	6.96159e-05	4.46352	up
ITGB1	0.385344	9.59893	5.16462	2.62684e-06	7.14365e-05	4.43765	up
CRABP1	-0.452451	6.45296	-5.16329	2.63997e-06	7.171e-05	4.43287	down
SLC48A1	-0.280111	7.50761	-5.16024	2.67032e-06	7.245e-05	4.42192	down
SLC25A44	-0.435478	8.21681	-5.15751	2.69782e-06	7.31111e-05	4.4121	down
GPR126	1.15605	9.08356	5.1571	2.70202e-06	7.31396e-05	4.41061	up
PGBD2	-0.368216	5.73448	-5.15674	2.70561e-06	7.3152e-05	4.40933	down
TGFA	-0.542551	7.03447	-5.1535	2.73872e-06	7.39614e-05	4.39768	down
HSD3BP4	-1.22717	7.10281	-5.15295	2.74437e-06	7.40281e-05	4.3957	down
TMEM50B	0.45435	8.63767	5.15147	2.75968e-06	7.43551e-05	4.39037	up
WRB	-0.46176	8.30508	-5.15105	2.76398e-06	7.4385e-05	4.38888	down
VKORC1	-0.847422	9.78662	-5.15027	2.77215e-06	7.45187e-05	4.38605	down
UCK2	-0.350231	8.82595	-5.14896	2.78571e-06	7.47969e-05	4.38137	down
SLC30A2	-0.352867	6.31046	-5.14843	2.79129e-06	7.48606e-05	4.37945	down
CXCL9	2.32576	7.66613	5.14728	2.80333e-06	7.50107e-05	4.37533	up
SSUH2	-0.76179	7.46908	-5.14696	2.80675e-06	7.50163e-05	4.37416	down
SHISA5	0.308295	10.4129	5.14584	2.81855e-06	7.52453e-05	4.37014	up
HLA-DPB1	1.05102	11.1661	5.14378	2.84033e-06	7.5639e-05	4.36276	up
SLCO4A1	0.568883	7.23215	5.14375	2.84069e-06	7.5639e-05	4.36264	up
SCGN	-0.657849	5.68609	-5.14353	2.84304e-06	7.5639e-05	4.36185	down
SPIB	-0.741574	7.15949	-5.14307	2.84791e-06	7.56823e-05	4.36021	down
PLA2G4A	0.829487	6.81662	5.14189	2.86057e-06	7.5884e-05	4.35596	up
DNM1L	0.422452	8.61187	5.14175	2.86201e-06	7.5884e-05	4.35548	up
ALS2CR12	-0.402034	5.4716	-5.14077	2.87257e-06	7.60472e-05	4.35195	down
HECA	-0.279923	8.54523	-5.14057	2.87469e-06	7.60472e-05	4.35124	down
MKI67	0.765806	8.65866	5.13785	2.90413e-06	7.66518e-05	4.34148	up
NIPA1	-0.357696	7.09295	-5.13711	2.91227e-06	7.67799e-05	4.33879	down
EXTL3	0.317972	7.44954	5.13568	2.92784e-06	7.7103e-05	4.33368	up
VPS37C	-0.269652	8.10558	-5.13464	2.93934e-06	7.73187e-05	4.32992	down
ABHD14B	-0.370464	8.14261	-5.13406	2.94569e-06	7.73982e-05	4.32786	down
ERCC6	-0.311702	7.36613	-5.13308	2.95647e-06	7.75941e-05	4.32436	down
VPS13C	0.449392	8.80447	5.12958	2.99555e-06	7.85313e-05	4.31177	up
SCT	-0.404515	7.55904	-5.12533	3.04355e-06	7.96999e-05	4.29654	down
SGOL2	0.592545	6.06837	5.12092	3.09424e-06	8.09364e-05	4.28072	up
GRAMD1B	-0.864868	8.18355	-5.11221	3.19672e-06	8.33364e-05	4.2495	down
ZNF574	-0.253997	6.97934	-5.11178	3.2018e-06	8.33756e-05	4.24798	down
SLC22A4	-1.18415	7.92803	-5.10949	3.22934e-06	8.39988e-05	4.23977	down
GABRA2	-1.1299	6.6108	-5.10893	3.23614e-06	8.4082e-05	4.23775	down
MID1IP1	0.305618	8.15636	5.10833	3.24343e-06	8.41227e-05	4.2356	up
JDP2	-0.406331	8.88315	-5.1082	3.24493e-06	8.41227e-05	4.23516	down
BCL2L13	-0.313823	7.358	-5.10271	3.31225e-06	8.57725e-05	4.21549	down
AIP	-0.301054	7.13693	-5.09995	3.3466e-06	8.64935e-05	4.2056	down
TTK	0.810949	6.11508	5.09987	3.34751e-06	8.64935e-05	4.20534	up
GPC4	0.669139	6.97473	5.09951	3.35212e-06	8.65166e-05	4.20402	up
AP2B1	0.433566	9.84849	5.09909	3.3573e-06	8.65497e-05	4.20255	up
SLC25A51	-0.497974	6.19903	-5.09881	3.36083e-06	8.65497e-05	4.20154	down
PLA2G10	1.35467	7.80513	5.09829	3.36736e-06	8.66223e-05	4.19968	up
ACSF2	-1.35224	8.30988	-5.0975	3.37729e-06	8.67817e-05	4.19686	down
GARS	0.511636	9.39211	5.09603	3.39591e-06	8.70996e-05	4.19159	up
SLC41A3	-0.284059	7.62119	-5.09579	3.39903e-06	8.70996e-05	4.19071	down
TRMT61B	-0.581009	7.54967	-5.09564	3.40087e-06	8.70996e-05	4.19019	down
LOC100129395	-0.366087	6.32643	-5.09433	3.4175e-06	8.74294e-05	4.18552	down
SAP30L	-0.526075	8.12973	-5.09372	3.4254e-06	8.75355e-05	4.18331	down
EIF2AK3	0.322458	8.38476	5.09338	3.42967e-06	8.75485e-05	4.18212	up
FAM195A	-0.362368	7.98385	-5.09229	3.44374e-06	8.78117e-05	4.17819	down
EVPL	-0.36399	7.37512	-5.09047	3.46719e-06	8.8313e-05	4.17169	down
CENPI	0.604829	6.1323	5.09016	3.47123e-06	8.83192e-05	4.17058	up
C5orf56	0.362324	8.57119	5.08978	3.47612e-06	8.83472e-05	4.16923	up
FMNL2	0.775629	7.14231	5.08844	3.49356e-06	8.86939e-05	4.16443	up
SIRT2	-0.270444	8.10068	-5.08723	3.50943e-06	8.89998e-05	4.16009	down
POLE4	-0.291793	8.29177	-5.08343	3.55956e-06	9.00751e-05	4.14651	down
CHDH	-0.84285	8.80605	-5.08037	3.60044e-06	9.10106e-05	4.13557	down
DUSP3	-0.359026	8.41983	-5.08003	3.60491e-06	9.10249e-05	4.13438	down
SLC16A2	0.572702	7.40126	5.07956	3.61129e-06	9.10278e-05	4.13269	up
MAP1LC3A	-0.355034	7.73718	-5.07944	3.61283e-06	9.10278e-05	4.13228	down
TMEM115	-0.363768	8.93932	-5.07832	3.62796e-06	9.13102e-05	4.12828	down
LRAT	-1.56946	6.61632	-5.07593	3.66048e-06	9.20293e-05	4.11973	down
CNBP	-0.253375	9.23432	-5.07488	3.67481e-06	9.22901e-05	4.11599	down
SSTR1	-0.651891	8.07183	-5.07281	3.70339e-06	9.29077e-05	4.10857	down
LMNB2	0.302396	9.02891	5.07222	3.71146e-06	9.30101e-05	4.10649	up
DRAM1	1.32803	7.58134	5.0717	3.71878e-06	9.30933e-05	4.1046	up
ZBTB7B	-0.438242	7.98872	-5.0708	3.73127e-06	9.33058e-05	4.10139	down
PML	0.46282	8.32963	5.06831	3.76607e-06	9.40752e-05	4.0925	up
GNG13	-0.352509	6.7722	-5.06596	3.79917e-06	9.48002e-05	4.08412	down
MYOT	-0.533424	5.24532	-5.06441	3.82117e-06	9.52472e-05	4.07859	down
TAOK2	-0.257741	8.58134	-5.06403	3.82664e-06	9.52817e-05	4.07722	down
ATP5SL	-0.533638	9.34049	-5.06323	3.83801e-06	9.54629e-05	4.07438	down
SPG20	0.812527	6.23284	5.06213	3.8538e-06	9.57533e-05	4.07045	up
MAPKBP1	-0.452552	7.23314	-5.06056	3.8764e-06	9.62122e-05	4.06485	down
LOC392364	-0.508065	5.72549	-5.05699	3.92831e-06	9.73703e-05	4.05211	down
GPATCH1	-0.281155	7.09633	-5.05655	3.93474e-06	9.73703e-05	4.05054	down
ZC3H12A	0.688818	8.84633	5.05649	3.93559e-06	9.73703e-05	4.05034	up
LINC00998	0.326526	7.31202	5.05598	3.94306e-06	9.74518e-05	4.04852	up
CCNF	0.352101	6.98412	5.05478	3.96077e-06	9.77857e-05	4.04423	up
TCF19	0.428291	7.1247	5.05422	3.96895e-06	9.78654e-05	4.04225	up
PMM2	0.413588	8.08057	5.05392	3.97338e-06	9.78654e-05	4.04118	up
FAM35A	-0.525863	8.48973	-5.05371	3.97659e-06	9.78654e-05	4.04041	down
LARS2	0.378942	7.34082	5.05056	4.02354e-06	9.89163e-05	4.02917	up
FIBP	-0.332808	8.98624	-5.0495	4.03937e-06	9.91956e-05	4.02541	down
INSR	-0.603775	8.70927	-5.04923	4.04341e-06	9.91956e-05	4.02446	down
OSBPL9	-0.300577	9.34034	-5.04539	4.10171e-06	0.00010052	4.01075	down
GLIS3-AS1	-0.712242	6.65939	-5.04371	4.12742e-06	0.00010097	4.00477	down
TEC	-0.288012	6.59775	-5.04362	4.12876e-06	0.00010097	4.00446	down
MRPL34	-0.357389	8.0122	-5.04187	4.15579e-06	0.00010142	3.99821	down
PTK2B	-0.401576	8.51194	-5.04186	4.15583e-06	0.00010142	3.9982	down
MT1G	-1.1075	12.1073	-5.04015	4.18244e-06	0.000101962	3.99209	down
FLT1	1.07462	6.89039	5.03974	4.18875e-06	0.000102009	3.99065	up
THAP7	-0.28173	7.35756	-5.03908	4.19914e-06	0.000102156	3.98827	down
NCAPG2	0.512122	6.3505	5.03872	4.20471e-06	0.000102185	3.987	up
FAM73B	-0.444608	7.73858	-5.03721	4.22838e-06	0.00010256	3.98163	down
GABARAPL1	-0.515353	9.01829	-5.03716	4.22922e-06	0.00010256	3.98144	down
SND1	0.336682	9.38191	5.0369	4.23338e-06	0.00010256	3.9805	up
PEX19	-0.375375	7.89549	-5.0355	4.25534e-06	0.000102985	3.97555	down
ASTE1	-0.549366	6.6971	-5.03449	4.27148e-06	0.000103269	3.97192	down
NRD1	0.398641	9.21916	5.03331	4.29019e-06	0.000103614	3.96774	up
NBEAL2	0.485865	8.63676	5.033	4.29507e-06	0.000103624	3.96665	up
FKBP10	0.924458	7.78007	5.03259	4.30175e-06	0.000103678	3.96516	up
CEP41	0.302437	5.75477	5.03219	4.30807e-06	0.000103723	3.96376	up
VAMP7	-0.322024	10.0565	-5.03112	4.32521e-06	0.000104027	3.95996	down
SARM1	-0.272094	7.15356	-5.03085	4.32964e-06	0.000104027	3.95898	down
CEACAM5	1.5945	12.0089	5.02979	4.34676e-06	0.000104289	3.9552	up
UBXN6	-0.337836	8.32446	-5.02962	4.34946e-06	0.000104289	3.9546	down
INPP5K	-0.276321	7.98939	-5.02853	4.36715e-06	0.000104605	3.95072	down
CCND3	0.358858	8.88127	5.02601	4.40815e-06	0.000105371	3.94177	up
AHNAK	-0.417118	9.92839	-5.02537	4.41878e-06	0.000105516	3.93947	down
SAMHD1	1.12796	8.96697	5.02495	4.42556e-06	0.00010557	3.938	up
RN7SL141P	0.716261	6.53248	5.0226	4.46443e-06	0.000106389	3.92963	up
DTX3L	0.400018	9.41229	5.02152	4.48235e-06	0.000106699	3.9258	up
AQP7P1	-1.01741	7.33993	-5.02109	4.48958e-06	0.000106699	3.92425	down
CKAP5	0.47657	8.31415	5.02099	4.4912e-06	0.000106699	3.92391	up
TALDO1	0.279098	10.1369	5.01984	4.51053e-06	0.000107049	3.9198	up
UBE2T	0.606747	7.1701	5.01767	4.54703e-06	0.000107806	3.91208	up
TTC8	0.410036	6.20844	5.01725	4.55406e-06	0.000107863	3.9106	up
STT3A	0.386803	10.661	5.01516	4.5896e-06	0.000108594	3.90316	up
ZNF585B	-0.450244	7.31027	-5.01286	4.62885e-06	0.000109412	3.89501	down
SPATS2	0.379384	7.95894	5.01227	4.63916e-06	0.000109544	3.89288	up
OAF	-0.392942	8.91026	-5.01128	4.65623e-06	0.000109836	3.88937	down
FAM32A	-0.371673	8.52727	-5.01015	4.67575e-06	0.000110185	3.88536	down
RNU6-968P	-0.922982	5.14537	-5.00977	4.68231e-06	0.000110228	3.88402	down
C19orf12	-0.345918	7.88483	-5.00943	4.68825e-06	0.000110257	3.88281	down
NAA60	-0.319206	9.26102	-5.0079	4.71501e-06	0.000110767	3.87736	down
GLYR1	-0.293186	9.03957	-5.00764	4.71947e-06	0.000110767	3.87646	down
ZG16B	1.15596	9.13012	5.00629	4.74322e-06	0.000111177	3.87165	up
CREBRF	-0.494704	8.10609	-5.00611	4.74647e-06	0.000111177	3.871	down
ZDHHC9	-0.520953	10.2703	-5.00551	4.75703e-06	0.000111313	3.86887	down
CREB3L1	0.705057	9.4321	5.00498	4.76641e-06	0.00011142	3.86698	up
TRIM32	-0.48667	8.07408	-5.00435	4.77755e-06	0.000111569	3.86475	down
TVP23C	0.312526	8.14573	5.00391	4.78534e-06	0.000111639	3.86319	up
AQP7	-0.774532	7.45423	-5.00344	4.79372e-06	0.000111722	3.86152	down
CDC42EP4	-0.396305	8.25202	-4.99999	4.85534e-06	0.00011287	3.84929	down
FBXL12	-0.393559	8.16585	-4.99979	4.85896e-06	0.00011287	3.84858	down
COL15A1	1.04954	7.82867	4.99963	4.86185e-06	0.00011287	3.84801	up
KLHDC3	-0.352649	9.08549	-4.9996	4.86234e-06	0.00011287	3.84791	down
NENF	0.264841	7.74423	4.99928	4.86818e-06	0.000112893	3.84677	up
RAB23	0.720604	5.99387	4.99728	4.90445e-06	0.000113621	3.83966	up
ADCY9	-0.703914	8.30816	-4.99302	4.98257e-06	0.000115317	3.82454	down
ATG9A	-0.420788	9.01082	-4.99135	5.01351e-06	0.000115918	3.81862	down
LGALS9C	0.518041	10.014	4.99056	5.02828e-06	0.000116144	3.8158	up
KIF23	0.602725	6.87369	4.98639	5.10645e-06	0.000117833	3.80104	up
CKS2	0.66078	9.51656	4.98582	5.11723e-06	0.000117965	3.79902	up
CKAP2L	0.548458	6.43472	4.98488	5.13525e-06	0.000118263	3.79566	up
VAMP2	-0.323503	8.64843	-4.97931	5.24219e-06	0.000120586	3.77594	down
TTLL4	0.311405	8.31327	4.97903	5.24773e-06	0.000120586	3.77493	up
GRPEL2	-0.289416	8.49751	-4.97883	5.25164e-06	0.000120586	3.77422	down
GLTPP1	-0.363176	7.71719	-4.97807	5.26639e-06	0.000120738	3.77153	down
MYCN	0.368027	7.01719	4.97792	5.26926e-06	0.000120738	3.77101	up
VCAN	1.43535	7.75895	4.97769	5.27379e-06	0.000120738	3.77019	up
B3GNT9	0.38365	7.09201	4.97687	5.28978e-06	0.000120985	3.76729	up
THRA	-0.46023	9.00865	-4.97644	5.29834e-06	0.000120993	3.76575	down
MT1X	-1.12428	9.60688	-4.97633	5.30051e-06	0.000120993	3.76535	down
ZWILCH	0.540718	7.38075	4.97474	5.33164e-06	0.000121445	3.75975	up
SLC7A5	0.829416	7.89965	4.97453	5.33595e-06	0.000121445	3.75898	up
RBP4	1.07608	7.09884	4.97329	5.36049e-06	0.000121816	3.75459	up
ACBD4	-0.602707	7.3698	-4.97318	5.36271e-06	0.000121816	3.75419	down
GOLT1A	-0.851165	7.69198	-4.97191	5.38786e-06	0.000122268	3.74972	down
SCMH1	-0.367957	8.27248	-4.96866	5.45312e-06	0.000123629	3.7382	down
BRAF	-0.268933	8.76118	-4.9681	5.46446e-06	0.000123765	3.73621	down
RRAS2	-0.469537	9.41788	-4.96579	5.51142e-06	0.000124708	3.72802	down
USH1G	-0.358702	6.85021	-4.96442	5.53932e-06	0.000125218	3.72319	down
TET3	-0.338577	7.51262	-4.96291	5.57046e-06	0.0001258	3.71783	down
C10orf54	-0.464421	8.42324	-4.96129	5.60388e-06	0.000126432	3.71211	down
SLC5A11	-1.55503	7.62496	-4.96025	5.6255e-06	0.000126797	3.70843	down
CETN2	0.371972	7.92848	4.95782	5.67631e-06	0.000127818	3.69982	up
CPTP	-0.447112	7.78044	-4.9533	5.77198e-06	0.000129847	3.68384	down
SOCS3	1.3188	8.08937	4.95208	5.79791e-06	0.000130305	3.67955	up
B3GNT2	0.398514	7.17173	4.94994	5.84399e-06	0.000131214	3.67198	up
IL1RN	1.74548	7.58693	4.94566	5.93711e-06	0.000133176	3.65686	up
ERVH-4	-0.569872	6.78636	-4.94402	5.97322e-06	0.000133777	3.65106	down
POLB	0.482297	7.42794	4.94363	5.98193e-06	0.000133777	3.64967	up
MIR15A	0.683389	6.72883	4.94344	5.98613e-06	0.000133777	3.649	up
RGS13	-1.02466	5.63989	-4.94341	5.98686e-06	0.000133777	3.64888	down
TEN1-CDK3	-0.349871	8.1353	-4.94233	6.01077e-06	0.000134183	3.64507	down
SLC34A3	-0.759169	7.27395	-4.94202	6.01746e-06	0.000134204	3.644	down
GNL3	0.45272	7.88336	4.94127	6.0342e-06	0.000134375	3.64134	up
HDAC1	0.415321	9.83948	4.94116	6.03668e-06	0.000134375	3.64095	up
RN7SL368P	1.41946	6.39528	4.94071	6.04669e-06	0.00013447	3.63937	up
TRIM10	-0.323218	6.04219	-4.93977	6.06782e-06	0.000134811	3.63603	down
CTSD	-0.364467	11.3781	-4.93694	6.13158e-06	0.000136098	3.62603	down
KIF20A	0.715715	6.87098	4.93494	6.17709e-06	0.000136975	3.61896	up
LGALS9	0.554549	7.3464	4.93436	6.19024e-06	0.000136975	3.61693	up
FAM83G	-0.469527	7.1001	-4.93417	6.19446e-06	0.000136975	3.61628	down
TTL	0.360839	7.65599	4.93417	6.19461e-06	0.000136975	3.61625	up
PHKA2	-0.40155	7.96549	-4.93295	6.2225e-06	0.000137461	3.61196	down
TPPP	-0.423313	7.12426	-4.93163	6.25288e-06	0.000138002	3.6073	down
PCSK2	-0.296095	5.70946	-4.93075	6.27321e-06	0.000138319	3.6042	down
DMBT1	1.57978	12.2474	4.92827	6.33088e-06	0.000139459	3.59545	up
KCNK17	-0.268566	6.06048	-4.92752	6.34857e-06	0.00013971	3.59278	down
SORL1	-0.615036	9.67232	-4.92727	6.35425e-06	0.00013971	3.59192	down
PLK1	0.659745	8.65372	4.92684	6.36446e-06	0.000139802	3.59039	up
MCM10	0.43775	6.44104	4.92592	6.38613e-06	0.000140146	3.58714	up
SEC61A1	0.321846	10.2658	4.92485	6.41131e-06	0.000140551	3.58337	up
ZFP41	-0.254233	6.67889	-4.92462	6.41664e-06	0.000140551	3.58258	down
HOXA6	-1.30666	7.52328	-4.92392	6.43346e-06	0.000140787	3.58008	down
TMEM133	-0.63443	7.59433	-4.92299	6.45538e-06	0.000141134	3.57682	down
CA2	2.32574	7.41163	4.92159	6.48891e-06	0.000141734	3.57187	up
XYLB	-0.615336	8.13472	-4.91901	6.55084e-06	0.000142953	3.56279	down
PSMA3	0.485792	8.99671	4.91846	6.5641e-06	0.000143108	3.56085	up
TEN1	-0.384177	8.4461	-4.91761	6.58488e-06	0.000143427	3.55783	down
EPSTI1	0.689221	7.83736	4.91728	6.59274e-06	0.000143464	3.55669	up
GRIA4	-0.966696	5.88249	-4.91315	6.69393e-06	0.000145531	3.54213	down
CDH11	1.15993	8.04119	4.91222	6.7169e-06	0.000145894	3.53885	up
FARSB	0.65619	8.93083	4.90768	6.83013e-06	0.000148178	3.52287	up
PRLR	-1.07728	8.13792	-4.9075	6.8348e-06	0.000148178	3.52222	down
LHFPL2	-0.435198	9.09121	-4.90671	6.85462e-06	0.00014847	3.51945	down
TRAF4	-0.396106	9.1029	-4.90396	6.92453e-06	0.000149845	3.50975	down
KIF20B	0.685722	6.31272	4.90368	6.93169e-06	0.000149861	3.50876	up
NAGS	-0.689525	8.7327	-4.903	6.94907e-06	0.000149995	3.50637	down
SLC22A5	-1.14272	9.12403	-4.90293	6.95079e-06	0.000149995	3.50613	down
CEP135	0.479732	6.36317	4.9026	6.95934e-06	0.000150041	3.50496	up
ASXL3	-0.263411	5.22591	-4.90113	6.99701e-06	0.000150714	3.49979	down
DHDH	-1.38218	7.92671	-4.89778	7.0839e-06	0.000152445	3.488	down
APOL4	1.07632	6.58463	4.89332	7.20109e-06	0.000154689	3.47231	up
DHRS4L2	-0.572824	8.36433	-4.89331	7.20146e-06	0.000154689	3.47226	down
VPS4A	-0.278178	8.75148	-4.89046	7.27717e-06	0.000156171	3.46227	down
CDKL5	0.454658	6.19896	4.8874	7.35973e-06	0.000157798	3.45148	up
GBP2	0.909041	8.83634	4.88632	7.38892e-06	0.000158278	3.4477	up
CITED2	-0.449277	9.98146	-4.88592	7.39986e-06	0.000158367	3.44629	down
OSMR	1.47717	7.49651	4.88496	7.42608e-06	0.000158782	3.44291	up
RMDN3	-0.676949	8.93866	-4.88329	7.47167e-06	0.00015961	3.43706	down
CKMT2	-0.491589	5.87911	-4.88296	7.48089e-06	0.000159661	3.43588	down
CNOT7	-0.28928	9.57202	-4.88211	7.50434e-06	0.000160015	3.43289	down
SPIN4	0.374872	7.12164	4.88119	7.52975e-06	0.000160366	3.42966	up
RSU1	0.541581	8.67142	4.88101	7.53456e-06	0.000160366	3.42905	up
TCN1	2.43394	7.03109	4.8784	7.60735e-06	0.000161553	3.41986	up
C9orf24	-0.416048	6.60932	-4.87802	7.61806e-06	0.000161553	3.41851	down
FCGR2A	2.1049	7.09732	4.87673	7.65413e-06	0.00016217	3.414	up
SMG5	-0.274532	8.46644	-4.87628	7.66668e-06	0.000162288	3.41243	down
TPBG	0.340196	8.39516	4.87194	7.79007e-06	0.000164751	3.39717	up
TMUB1	-0.345766	8.51991	-4.87154	7.8015e-06	0.000164843	3.39577	down
TNFSF15	-0.745987	7.31035	-4.87044	7.833e-06	0.000165359	3.39192	down
VIPR1	-0.943425	9.3374	-4.86996	7.8468e-06	0.0001655	3.39024	down
GPR180	0.459472	7.57977	4.86887	7.87833e-06	0.000165688	3.38641	up
IL6R	-0.566775	8.62305	-4.86886	7.87879e-06	0.000165688	3.38635	down
C20orf24	0.389637	9.77818	4.86871	7.88314e-06	0.000165688	3.38582	up
RALGAPA2	0.331361	9.03305	4.86854	7.88788e-06	0.000165688	3.38525	up
THRB	-0.636544	6.77141	-4.86837	7.89294e-06	0.000165688	3.38464	down
HYOU1	0.462701	9.76157	4.86815	7.89936e-06	0.000165688	3.38386	up
EMR2	1.21373	7.51287	4.86794	7.90546e-06	0.000165688	3.38312	up
SCAP	-0.290827	8.84725	-4.86754	7.91687e-06	0.000165778	3.38175	down
IARS	0.573089	9.3534	4.86643	7.9493e-06	0.000166307	3.37784	up
VSIG10L	-0.306927	7.31038	-4.86585	7.96634e-06	0.000166514	3.37579	down
FAM189A1	-0.348282	6.29803	-4.8654	7.97949e-06	0.000166535	3.37422	down
TTC3	0.457553	8.66923	4.86494	7.99293e-06	0.000166535	3.37261	up
NR2C2	-0.255888	8.96441	-4.86484	7.9959e-06	0.000166535	3.37225	down
PKP4	0.385747	8.64723	4.86311	8.04685e-06	0.000167446	3.36618	up
RAB11FIP1	-0.50541	8.86661	-4.86113	8.1055e-06	0.000168366	3.35924	down
FBXW4	-0.256549	8.7197	-4.85594	8.26137e-06	0.000171451	3.34104	down
KLB	-0.31978	5.60451	-4.85545	8.27622e-06	0.000171606	3.33933	down
GYG1	0.402908	8.02527	4.85448	8.30576e-06	0.000172066	3.33592	up
TLDC2	-0.706979	8.50471	-4.85318	8.34531e-06	0.000172578	3.33139	down
CALU	0.781762	8.15568	4.85277	8.35789e-06	0.000172685	3.32995	up
ZNF91	-0.586379	9.30948	-4.8524	8.36923e-06	0.000172766	3.32865	down
SLC51A	-1.40681	9.15753	-4.85065	8.42316e-06	0.000173726	3.32251	down
CDCA2	0.557048	6.66416	4.84838	8.4937e-06	0.000175026	3.31455	up
SLC16A7	0.545827	7.32356	4.84599	8.56836e-06	0.000176383	3.30619	up
GBP1	0.844732	10.9179	4.84569	8.57775e-06	0.000176383	3.30514	up
UHRF1	0.424676	8.14362	4.84555	8.58227e-06	0.000176383	3.30464	up
ZNF706	-0.358427	8.4012	-4.84232	8.68446e-06	0.000178326	3.29333	down
TRIM22	0.839634	8.1633	4.83917	8.78524e-06	0.000180237	3.28231	up
TMEM39A	0.333776	8.52966	4.83583	8.89352e-06	0.000182137	3.2706	up
NDC80	0.557273	6.0676	4.83432	8.94293e-06	0.000182989	3.26531	up
SVIP	-0.369036	8.56772	-4.83396	8.95457e-06	0.000183066	3.26407	down
UCHL3	0.499222	8.28733	4.83303	8.98518e-06	0.000183531	3.26081	up
SLC25A23	-0.707964	8.33535	-4.82988	9.08947e-06	0.000185498	3.24979	down
PLOD3	-0.314628	9.54121	-4.8266	9.19933e-06	0.000187576	3.23831	down
SERTAD2	-0.360751	7.44175	-4.82568	9.23017e-06	0.000188041	3.23512	down
PPP1CC	-0.358731	11.5586	-4.82515	9.24826e-06	0.000188244	3.23325	down
GART	0.2991	7.92278	4.82469	9.26369e-06	0.000188394	3.23165	up
GEN1	0.50327	7.32274	4.82419	9.28079e-06	0.000188577	3.22989	up
RHOD	-0.665502	8.29381	-4.82254	9.33678e-06	0.000189482	3.22415	down
MGAT5	-0.290013	8.6498	-4.8224	9.34159e-06	0.000189482	3.22366	down
GTF3C6	0.419828	8.71396	4.8195	9.44152e-06	0.000191334	3.21349	up
SQRDL	0.579262	9.48909	4.81927	9.44932e-06	0.000191334	3.21271	up
TMEM120A	-0.861276	8.92866	-4.81791	9.49654e-06	0.000192124	3.20794	down
ICAM1	1.46962	8.64776	4.81611	9.55907e-06	0.000193221	3.20168	up
KIAA1683	-0.297531	6.92932	-4.81266	9.68045e-06	0.000195505	3.18963	down
SLC28A1	-1.48753	7.54215	-4.81192	9.70695e-06	0.00019587	3.18702	down
CTDSPL2	-0.353021	8.80522	-4.81044	9.75961e-06	0.000196762	3.18185	down
EGLN1	-0.27561	9.24662	-4.80833	9.83493e-06	0.00019811	3.17451	down
STEAP4	1.67756	6.94703	4.80758	9.86194e-06	0.000198482	3.17189	up
F10	-0.729738	7.66265	-4.80517	9.94928e-06	0.000200067	3.16347	down
ZC3HAV1L	0.324905	6.68286	4.80359	1.0007e-05	0.000201024	3.15794	up
COL4A1	1.00592	7.86423	4.80339	1.00141e-05	0.000201024	3.15727	up
HYI	-0.46536	8.61253	-4.80303	1.00272e-05	0.000201114	3.15602	down
ZNF358	-0.410406	8.64887	-4.80096	1.01034e-05	0.000202468	3.14879	down
SLC28A2	-2.45261	8.35335	-4.80024	1.01301e-05	0.000202829	3.14627	down
C2orf68	-0.2686	8.58607	-4.79899	1.01765e-05	0.000203546	3.14191	down
RPRD2	-0.277462	9.4186	-4.7988	1.01834e-05	0.000203546	3.14126	down
GATS	-0.338121	7.10745	-4.79847	1.01958e-05	0.000203619	3.1401	down
MED14	-0.330076	9.5596	-4.79752	1.02313e-05	0.000204001	3.13678	down
SLC10A7	0.354954	8.16133	4.79749	1.02324e-05	0.000204001	3.13668	up
PGPEP1	-0.491517	8.40997	-4.79632	1.02762e-05	0.000204699	3.1326	down
B4GALT6	-0.765074	7.20563	-4.79589	1.02922e-05	0.000204841	3.13112	down
UNC5B	-0.511459	7.92887	-4.7944	1.03483e-05	0.000205783	3.12592	down
C9orf78	-0.302533	8.45615	-4.793	1.04014e-05	0.000206528	3.12104	down
DNAH7	-0.489784	5.02998	-4.79016	1.05099e-05	0.000208462	3.11113	down
CCDC101	-0.289215	8.53046	-4.78875	1.05639e-05	0.000209355	3.10624	down
SNTB2	0.320766	8.692	4.78754	1.06109e-05	0.000210108	3.102	up
LMBR1L	-0.331386	7.93605	-4.7855	1.06902e-05	0.000211274	3.09489	down
PGAP3	-0.489308	8.2157	-4.78532	1.06969e-05	0.000211274	3.09429	down
FAM213B	-0.336725	8.76457	-4.7815	1.08474e-05	0.000213882	3.08096	down
PLVAP	0.813378	8.86432	4.77841	1.097e-05	0.000215934	3.07023	up
LHPP	-0.491531	8.4569	-4.77757	1.10036e-05	0.000216414	3.06731	down
FAS	0.470563	7.83651	4.77636	1.10524e-05	0.00021719	3.06309	up
DOLPP1	-0.589604	8.47202	-4.77498	1.1108e-05	0.000217858	3.05829	down
SPATA25	-0.432615	6.7911	-4.77482	1.11144e-05	0.000217858	3.05774	down
C1GALT1	0.546772	7.85681	4.77176	1.12393e-05	0.000219719	3.04708	up
MLEC	0.440164	10.4082	4.77157	1.12471e-05	0.000219719	3.04641	up
ACSS1	-0.597932	8.48023	-4.77064	1.12854e-05	0.000220099	3.04317	down
CNGA1	-1.05064	5.61786	-4.7692	1.13444e-05	0.000220844	3.03819	down
ZNF528	-0.486173	6.31393	-4.76902	1.13521e-05	0.000220844	3.03755	down
ABCB1	-1.62116	9.70326	-4.76592	1.14811e-05	0.000223168	3.02676	down
C1orf54	0.399066	5.35763	4.76558	1.14952e-05	0.000223256	3.02559	up
RB1CC1	-0.414711	7.72685	-4.76493	1.15223e-05	0.000223596	3.02334	down
ROBO2	-0.533694	5.96354	-4.76257	1.16219e-05	0.000225154	3.01513	down
MIR600HG	-0.463797	6.50023	-4.75928	1.17619e-05	0.000227678	3.0037	down
LCOR	-0.433227	8.92987	-4.75847	1.17967e-05	0.000228161	3.00088	down
HSD17B8	-0.399088	7.28317	-4.75724	1.18496e-05	0.000228994	2.99661	down
PKM	0.482028	10.2954	4.75489	1.19516e-05	0.000230774	2.98843	up
SLC36A1	-1.06143	9.48175	-4.75352	1.20112e-05	0.000231648	2.98368	down
IL2RG	-0.540367	10.6338	-4.75339	1.20168e-05	0.000231648	2.98324	down
FITM2	-0.315918	7.41143	-4.75249	1.20564e-05	0.000231903	2.9801	down
SH3BP4	0.422641	7.65561	4.75222	1.2068e-05	0.000231903	2.97919	up
KIF11	0.698295	7.23471	4.75218	1.20698e-05	0.000231903	2.97904	up
NT5DC1	-0.465841	8.36974	-4.75115	1.2115e-05	0.00023258	2.97547	down
ACP6	0.365113	7.30852	4.74747	1.22782e-05	0.000235325	2.96271	up
RAB37	-0.34903	6.55406	-4.74673	1.23117e-05	0.000235773	2.96011	down
RNU6-174P	-0.585106	6.78748	-4.74603	1.23428e-05	0.000236176	2.95769	down
REXO2	0.531554	7.52373	4.74578	1.23539e-05	0.000236194	2.95684	up
FAM132A	-0.449535	7.75933	-4.74466	1.24046e-05	0.000236969	2.95293	down
NAA40	-0.375248	8.11104	-4.74209	1.25211e-05	0.000238998	2.94401	down
PODXL	0.686763	8.74237	4.7417	1.25388e-05	0.000239006	2.94266	up
LEPRE1	0.409721	6.90847	4.74163	1.2542e-05	0.000239006	2.94242	up
SMAGP	0.493954	8.06856	4.74105	1.25682e-05	0.00023931	2.94043	up
PAM	0.558518	8.07889	4.73992	1.26202e-05	0.000240104	2.93649	up
CTSC	0.667841	9.35743	4.73619	1.27922e-05	0.00024298	2.92357	up
AQP1	-0.97608	9.03694	-4.73475	1.28594e-05	0.000243928	2.91858	down
PDPK1	-0.276244	9.4864	-4.73467	1.28631e-05	0.000243928	2.9183	down
EZR	-0.559955	10.8093	-4.73375	1.29063e-05	0.000244548	2.9151	down
GAS8	0.308136	7.41438	4.73339	1.29231e-05	0.000244667	2.91386	up
OVOS2	-0.520982	5.72308	-4.73239	1.29702e-05	0.00024536	2.91039	down
AGT	-0.944146	7.29485	-4.73201	1.29881e-05	0.0002455	2.90907	down
BST2	1.03921	7.42797	4.7308	1.30454e-05	0.000246383	2.90488	up
CYP4F2	-1.94101	9.3997	-4.73026	1.30707e-05	0.00024666	2.90303	down
SUCO	-0.539008	8.37616	-4.72936	1.31134e-05	0.000247267	2.89991	down
SLC6A18	-0.294981	6.49669	-4.72729	1.32127e-05	0.000248938	2.89272	down
MFN2	-0.474387	9.57118	-4.72603	1.32731e-05	0.000249801	2.88837	down
SERPINA3	1.8183	8.40094	4.72589	1.328e-05	0.000249801	2.88788	up
LAMC1	0.893864	8.03063	4.72537	1.33052e-05	0.000250073	2.88607	up
SKA3	0.645013	6.84424	4.72394	1.33743e-05	0.000251103	2.88112	up
CCNJ	0.256605	8.10548	4.72379	1.33815e-05	0.000251103	2.88061	up
TP53TG1	-0.451647	6.31304	-4.72101	1.35173e-05	0.000253447	2.87098	down
RNF24	0.671691	7.56412	4.72028	1.35529e-05	0.00025391	2.86847	up
MSRA	-0.6117	8.01561	-4.71897	1.36174e-05	0.000254751	2.86394	down
PDP2	-0.399846	7.79445	-4.7185	1.36406e-05	0.000254751	2.86232	down
SLC45A3	0.326309	7.86036	4.71835	1.36484e-05	0.000254751	2.86178	up
TLE1	0.634233	7.49446	4.71812	1.36595e-05	0.000254751	2.86099	up
SYNGR2	0.290588	9.60159	4.71793	1.3669e-05	0.000254751	2.86033	up
SPG21	-0.266341	9.41298	-4.71792	1.36696e-05	0.000254751	2.86029	down
DDIAS	0.463168	5.45394	4.71782	1.36743e-05	0.000254751	2.85996	up
VPS26B	-0.350445	8.92859	-4.71481	1.38244e-05	0.000257341	2.84955	down
BLVRA	0.473157	6.47836	4.71442	1.38444e-05	0.000257466	2.84817	up
RUVBL1	0.477946	7.18423	4.71424	1.38532e-05	0.000257466	2.84757	up
ZSCAN22	-0.269064	6.61497	-4.7138	1.38754e-05	0.000257673	2.84604	down
FBXO6	0.388049	7.56299	4.71311	1.39101e-05	0.000258113	2.84365	up
MT4	-0.353848	6.85543	-4.71166	1.39833e-05	0.000258852	2.83865	down
GIN1	-0.389799	5.72741	-4.71111	1.40113e-05	0.000259165	2.83674	down
CD59	0.924104	9.20999	4.71033	1.40512e-05	0.000259696	2.83403	up
GULP1	-0.655997	7.81539	-4.70897	1.41202e-05	0.000260766	2.82936	down
SBNO2	0.462892	8.57957	4.7083	1.41548e-05	0.000261197	2.82702	up
NBAS	-0.392068	8.56498	-4.70756	1.41927e-05	0.000261689	2.82448	down
ZDHHC2	0.622881	8.22707	4.70644	1.42504e-05	0.000262339	2.8206	up
OSR2	-1.3909	8.49823	-4.70582	1.42826e-05	0.000262723	2.81845	down
USP46	0.274669	7.36831	4.70525	1.43122e-05	0.000263059	2.81648	up
CLN8	-0.282059	7.24361	-4.70112	1.45281e-05	0.000266756	2.8022	down
ARHGAP27	-0.310435	8.61446	-4.70076	1.45469e-05	0.000266756	2.80097	down
ZNF792	0.268746	6.75842	4.70074	1.45476e-05	0.000266756	2.80092	up
CTNNBIP1	0.260348	8.20242	4.69958	1.4609e-05	0.000267497	2.7969	up
ULK3	-0.573486	8.16689	-4.69947	1.4615e-05	0.000267497	2.79651	down
SGPL1	-0.397955	9.62102	-4.69933	1.46225e-05	0.000267497	2.79602	down
LINC00152	1.02055	8.05135	4.69884	1.46485e-05	0.000267763	2.79433	up
NFE2L1	-0.359562	10.1837	-4.69609	1.4795e-05	0.000270018	2.78484	down
TPM4	0.437281	9.54842	4.69488	1.48596e-05	0.000270946	2.78068	up
TMEM110-MUSTN1	0.341908	8.11311	4.69471	1.48691e-05	0.000270946	2.78007	up
SSR3	0.519528	9.11331	4.69091	1.50752e-05	0.000274486	2.76695	up
IGKV1OR2-108	0.717243	6.86448	4.68823	1.52216e-05	0.000276504	2.75773	up
SLCO2A1	0.484342	9.80849	4.68779	1.52462e-05	0.000276735	2.7562	up
ABCD1	-0.735217	8.80138	-4.68756	1.52588e-05	0.000276748	2.75541	down
DEPDC1	0.67033	6.376	4.68476	1.54144e-05	0.000279337	2.74573	up
C17orf59	-0.303614	7.4073	-4.68456	1.54255e-05	0.000279337	2.74505	down
C6orf47	-0.265065	8.51882	-4.68434	1.54376e-05	0.00027934	2.7443	down
PTPRJ	-0.40646	9.77534	-4.68259	1.55358e-05	0.000280841	2.73825	down
TMCO1	-0.429752	10.0739	-4.68243	1.55447e-05	0.000280841	2.73771	down
STRIP2	0.920858	6.12103	4.68199	1.55695e-05	0.000280876	2.73619	up
CHI3L1	2.43536	8.17645	4.68038	1.56604e-05	0.000282275	2.73064	up
GINS1	0.623933	6.95238	4.6776	1.58185e-05	0.000284777	2.72106	up
CASP8	0.334142	8.08336	4.67675	1.58674e-05	0.000285344	2.71812	up
IFI44	0.929381	6.90582	4.67588	1.59169e-05	0.000286012	2.71515	up
BYSL	0.323148	6.78022	4.67478	1.59805e-05	0.000286935	2.71135	up
ARF4	0.386943	11.1317	4.67418	1.60153e-05	0.000287338	2.70928	up
HAPLN4	-0.847439	7.41175	-4.67353	1.60527e-05	0.000287787	2.70705	down
CDC6	0.682109	6.99731	4.67057	1.62258e-05	0.000290667	2.69683	up
CNST	-0.464179	7.32119	-4.67023	1.62456e-05	0.000290799	2.69566	down
AGPAT1	-0.473498	9.01827	-4.66988	1.62663e-05	0.00029086	2.69445	down
CTNNAL1	0.525819	6.73506	4.66974	1.6274e-05	0.00029086	2.694	up
ALCAM	0.497183	8.75688	4.66729	1.64189e-05	0.000293225	2.68555	up
ETS2	0.439812	10.9092	4.66393	1.66196e-05	0.000296582	2.67397	up
GHDC	-0.288875	7.23042	-4.66186	1.67438e-05	0.000298344	2.66687	down
CCL2	1.78578	8.6927	4.66186	1.67439e-05	0.000298344	2.66686	up
NCF2	1.48811	7.24404	4.65815	1.69699e-05	0.00030214	2.65409	up
C2CD4A	0.314186	7.26466	4.65783	1.69891e-05	0.000302251	2.65301	up
ACOT12	-0.454967	5.39816	-4.65601	1.71015e-05	0.000304018	2.64673	down
SLC36A4	0.615999	6.3584	4.65569	1.71207e-05	0.000304128	2.64566	up
EFNA1	-0.752597	7.79616	-4.65426	1.72098e-05	0.000305315	2.64071	down
CLTC	0.266165	10.1625	4.65419	1.72138e-05	0.000305315	2.64049	up
TRAK1	-0.343434	8.88107	-4.65393	1.723e-05	0.000305327	2.63959	down
GATC	-0.261733	9.44595	-4.65376	1.72406e-05	0.000305327	2.639	down
PPIL1	0.357978	7.62586	4.65035	1.7454e-05	0.000308637	2.62728	up
KIAA0101	0.695164	6.94635	4.64968	1.74964e-05	0.000309152	2.62497	up
FAM53B	-0.349119	8.34479	-4.64862	1.75629e-05	0.000309857	2.62135	down
ASPA	-1.64189	6.6646	-4.64639	1.77052e-05	0.000312132	2.61366	down
MCTP2	0.417749	8.43442	4.64581	1.77422e-05	0.000312338	2.61168	up
C2orf88	-0.834205	8.11589	-4.64578	1.77437e-05	0.000312338	2.61159	down
MTCL1	0.334715	6.5221	4.6452	1.7781e-05	0.000312757	2.6096	up
CYP2C8	-1.22928	5.19708	-4.64493	1.77987e-05	0.000312833	2.60865	down
STK17B	-0.562086	10.5042	-4.64419	1.78459e-05	0.000313198	2.60612	down
FTL	-0.348282	11.4734	-4.64404	1.78556e-05	0.000313198	2.6056	down
TPRG1L	-0.469112	9.24603	-4.64397	1.78598e-05	0.000313198	2.60538	down
IDE	0.32211	9.22318	4.64368	1.78788e-05	0.000313295	2.60437	up
CYP4A11	-0.468174	5.73307	-4.64336	1.7899e-05	0.000313415	2.60329	down
NECAB3	-0.324665	7.78752	-4.64305	1.79192e-05	0.000313533	2.60221	down
COL6A3	1.25173	8.43656	4.64253	1.79532e-05	0.000313616	2.60041	up
C9orf129	0.250663	10.7575	4.64235	1.79644e-05	0.000313616	2.59982	up
FBXW8	0.313439	7.81846	4.64117	1.8041e-05	0.000314488	2.59576	up
INSIG2	-0.341768	7.26062	-4.64117	1.80413e-05	0.000314488	2.59575	down
MAMDC4	-0.330418	7.47431	-4.64088	1.80603e-05	0.000314584	2.59474	down
HIF1AN	-0.324465	7.13115	-4.63925	1.81662e-05	0.000316043	2.58917	down
PTPN3	-0.710693	8.19896	-4.63918	1.81712e-05	0.000316043	2.58891	down
MAF	-1.17195	8.94419	-4.63863	1.82069e-05	0.000316294	2.58704	down
ADAM9	0.61512	10.0757	4.63852	1.82142e-05	0.000316294	2.58666	up
TBC1D22B	-0.53522	8.36529	-4.63824	1.82324e-05	0.000316294	2.58571	down
UCKL1	-0.271426	8.08107	-4.63813	1.82399e-05	0.000316294	2.58531	down
PBK	0.698744	6.75441	4.6374	1.82877e-05	0.000316887	2.58282	up
TMEM127	-0.306243	10.2405	-4.63704	1.83116e-05	0.000316899	2.58158	down
NDC1	0.570976	7.89002	4.63698	1.83156e-05	0.000316899	2.58137	up
NNMT	0.978149	7.81406	4.63614	1.8371e-05	0.000317622	2.57849	up
ENO1	0.337316	11.7053	4.63572	1.83987e-05	0.000317865	2.57705	up
ADIPOR1	-0.295481	10.5249	-4.63526	1.84292e-05	0.000318156	2.57548	down
PTPN13	1.02219	6.2997	4.63459	1.84737e-05	0.000318688	2.57318	up
LOC101060747	-0.275178	10.383	-4.63358	1.85415e-05	0.000319385	2.56969	down
CPSF2	0.323868	8.69372	4.63169	1.8668e-05	0.000321326	2.56321	up
RAD54L	0.369689	6.24252	4.63013	1.87727e-05	0.00032289	2.55788	up
CMTM6	0.539025	7.62795	4.62876	1.88658e-05	0.000324122	2.55317	up
SEC14L1	0.62021	8.03451	4.62867	1.88721e-05	0.000324122	2.55285	up
NAALADL1	-2.09267	9.8826	-4.62741	1.89578e-05	0.000325115	2.54853	down
RAD54B	0.434643	5.70665	4.627	1.89854e-05	0.000325348	2.54715	up
PDE11A	0.658722	6.0431	4.62626	1.90365e-05	0.000325928	2.54459	up
DEFB1	-0.501915	4.88405	-4.6261	1.90472e-05	0.000325928	2.54405	down
CSF3R	1.54971	7.28197	4.62539	1.90961e-05	0.000326526	2.54161	up
ICMT	-0.302888	8.87316	-4.62493	1.91274e-05	0.00032682	2.54005	down
HMMR	0.675955	5.99609	4.62469	1.91442e-05	0.000326868	2.53921	up
GMPR	0.698464	7.20488	4.62363	1.92171e-05	0.000327814	2.53559	up
STRADB	-0.902542	10.4284	-4.62348	1.92277e-05	0.000327814	2.53506	down
FLVCR1	-1.57001	9.06288	-4.6231	1.92539e-05	0.000328019	2.53377	down
PLAUR	1.29903	8.85897	4.62251	1.92948e-05	0.000328477	2.53175	up
HGF	1.09326	6.13237	4.62086	1.941e-05	0.000329955	2.52608	up
DGCR2	-0.283661	8.6695	-4.62038	1.94433e-05	0.00033028	2.52445	down
PPL	-0.381037	7.02511	-4.6194	1.95117e-05	0.000331126	2.5211	down
BSDC1	-0.309932	8.31601	-4.61926	1.95214e-05	0.000331126	2.52062	down
BRCA2	0.525888	6.12346	4.61841	1.95814e-05	0.000331901	2.5177	up
RNA5SP277	-0.276856	4.41423	-4.61706	1.96766e-05	0.000332839	2.51308	down
RAB13	0.362671	8.59293	4.61702	1.96796e-05	0.000332839	2.51294	up
PLCH2	-0.27047	7.61359	-4.61559	1.97807e-05	0.000334306	2.50806	down
CORO1C	0.497257	9.75642	4.61473	1.98421e-05	0.000335101	2.5051	up
TPPP3	-0.575898	7.18108	-4.61354	1.9927e-05	0.000336291	2.50104	down
MAD2L1	0.609171	6.48889	4.61128	2.00899e-05	0.000338795	2.49328	up
ADIRF	-1.14859	9.01271	-4.61077	2.01265e-05	0.000339167	2.49155	down
UBE2Q2	0.543147	7.23334	4.60832	2.03047e-05	0.000341922	2.48315	up
DCPS	0.305133	6.97002	4.60765	2.03536e-05	0.000342499	2.48086	up
LY75-CD302	0.681497	9.82368	4.60675	2.04197e-05	0.000343364	2.47777	up
PI4KAP2	-0.268691	9.15333	-4.60541	2.05182e-05	0.000344771	2.47319	down
PGM3	0.507684	7.92961	4.60249	2.07344e-05	0.000348153	2.46321	up
CA8	0.536792	5.54853	4.6016	2.08003e-05	0.000348979	2.46019	up
RNF186	0.884341	8.37478	4.60133	2.08207e-05	0.000348979	2.45925	up
SLAMF7	1.34019	7.82681	4.60123	2.08285e-05	0.000348979	2.45889	up
DSN1	0.375016	7.60306	4.60065	2.0872e-05	0.000349455	2.45691	up
SIRT5	-0.267293	7.13162	-4.60012	2.09118e-05	0.000349871	2.45509	down
OSGIN1	-0.507975	7.60645	-4.59986	2.09311e-05	0.000349943	2.45421	down
SLC9A7	0.86601	7.32147	4.59754	2.11062e-05	0.000352617	2.44628	up
RNU4-84P	-0.356471	3.69646	-4.59714	2.11365e-05	0.00035287	2.44492	down
LOC101930405	0.97305	6.41545	4.59569	2.12465e-05	0.000354453	2.43997	up
DAB1	-1.26179	7.8702	-4.59447	2.13399e-05	0.000355757	2.43579	down
TUBGCP4	-0.364722	8.05777	-4.59193	2.1535e-05	0.000358753	2.42713	down
APOL3	0.729238	7.06775	4.59083	2.16203e-05	0.000359762	2.42336	up
GMDS	0.564437	10.3705	4.59066	2.16336e-05	0.000359762	2.42278	up
TIMM10B	-0.254695	9.08288	-4.59055	2.16419e-05	0.000359762	2.42241	down
WWC3	-0.417559	7.71736	-4.59002	2.16831e-05	0.000360191	2.4206	down
GNAI1	0.747762	6.83832	4.58926	2.17423e-05	0.000360916	2.41801	up
ADD3	-0.435851	9.15329	-4.58878	2.17797e-05	0.000361023	2.41637	down
BTNL2	-0.70253	6.68056	-4.5875	2.18799e-05	0.000362426	2.412	down
FAM69A	0.525227	7.73188	4.58709	2.1912e-05	0.0003627	2.4106	up
SLC5A2	-0.290602	6.79721	-4.58423	2.21379e-05	0.000365919	2.40084	down
SSR4	0.317236	8.27022	4.58367	2.21824e-05	0.000366395	2.39892	up
TBC1D30	0.43469	6.75593	4.58309	2.22285e-05	0.000366896	2.39695	up
LOC100287869	-0.489863	5.62255	-4.58196	2.2319e-05	0.00036813	2.39308	down
CRIM1	0.364151	9.08884	4.58038	2.24454e-05	0.000369951	2.38771	up
RN7SKP127	-0.341126	4.24487	-4.57958	2.251e-05	0.000370754	2.38497	down
MR1	0.614177	7.4217	4.57848	2.25992e-05	0.000371962	2.3812	up
REG1B	2.40334	10.9494	4.5779	2.26458e-05	0.000372465	2.37924	up
PGM2	0.387705	8.79398	4.57714	2.27078e-05	0.000373222	2.37664	up
PSMD1	0.354609	9.46272	4.57519	2.28671e-05	0.000375575	2.36998	up
ODC1	0.670429	9.54929	4.57296	2.30506e-05	0.000378322	2.36238	up
PCYOX1L	-0.357218	8.06475	-4.57138	2.31809e-05	0.000380192	2.35701	down
TTC31	-0.324024	7.42338	-4.57028	2.32722e-05	0.000381422	2.35327	down
CLDN23	-0.447461	8.20652	-4.57002	2.32938e-05	0.000381508	2.35238	down
PMM1	-0.629158	7.6751	-4.56873	2.34016e-05	0.000383004	2.34799	down
RNF149	0.445534	8.69851	4.56698	2.35492e-05	0.000384991	2.34201	up
TRA2A	0.270667	9.47159	4.56667	2.35751e-05	0.000384991	2.34096	up
ARMC7	-0.317171	7.46929	-4.56663	2.35783e-05	0.000384991	2.34083	down
GLTP	-0.462542	8.17578	-4.5665	2.35891e-05	0.000384991	2.34039	down
RN7SL720P	-1.3459	6.58838	-4.56629	2.36075e-05	0.000385022	2.33965	down
SLC30A4	-1.00813	9.29563	-4.56585	2.36444e-05	0.000385354	2.33816	down
NDUFC2-KCTD14	0.840239	8.87833	4.56473	2.37393e-05	0.000386631	2.33435	up
HDAC8	0.299266	7.72911	4.56417	2.37866e-05	0.000387131	2.33246	up
SLC6A20	-1.04208	9.47813	-4.56379	2.38195e-05	0.000387395	2.33114	down
LPAR6	0.60108	7.18207	4.56334	2.38575e-05	0.000387743	2.32962	up
SLC46A3	-1.14425	10.0225	-4.56278	2.39053e-05	0.000388249	2.32772	down
BAG3	0.374443	8.38109	4.56199	2.39735e-05	0.000389085	2.32501	up
GNL2	0.328988	8.3504	4.56005	2.41404e-05	0.000391522	2.3184	up
JADE2	-0.391724	7.8901	-4.55923	2.42113e-05	0.000392218	2.31561	down
SPPL3	-0.296184	9.00569	-4.55916	2.4217e-05	0.000392218	2.31539	down
IREB2	-0.305966	8.73268	-4.55719	2.43883e-05	0.000394717	2.30868	down
CYBRD1	-1.32357	11.5303	-4.55637	2.44601e-05	0.000395472	2.30588	down
FAM35DP	-0.453628	8.83278	-4.55624	2.44713e-05	0.000395472	2.30545	down
FAM3A	-0.348726	9.03424	-4.55607	2.44858e-05	0.000395472	2.30488	down
FNDC3B	0.67711	9.09389	4.55498	2.4582e-05	0.000396751	2.30115	up
GCOM1	-0.641298	7.35624	-4.55273	2.47799e-05	0.000399667	2.29352	down
PTGS2	2.22168	7.37699	4.54992	2.50307e-05	0.000403434	2.28394	up
CDK1	0.788506	6.24772	4.54893	2.51191e-05	0.000404273	2.28058	up
CEACAM8	0.684612	7.20679	4.54857	2.5151e-05	0.000404273	2.27937	up
ARHGAP44	0.65485	7.4227	4.54856	2.51522e-05	0.000404273	2.27933	up
SAMD12	0.484047	6.91234	4.54757	2.52416e-05	0.000405432	2.27595	up
CCNB2	0.662157	7.73774	4.5451	2.5465e-05	0.000408713	2.26757	up
BIVM	0.322134	7.01304	4.54405	2.55609e-05	0.000409478	2.26399	up
RAB40C	-0.357472	8.76897	-4.54387	2.55773e-05	0.000409478	2.26338	down
RAB11A	0.348123	10.1826	4.54382	2.55814e-05	0.000409478	2.26323	up
PSMA5	0.365768	8.05095	4.54324	2.56347e-05	0.00041005	2.26125	up
IGLV7-46	1.562	7.25173	4.5429	2.56662e-05	0.000410272	2.26008	up
MAP3K11	-0.292884	9.45318	-4.54149	2.57951e-05	0.00041205	2.25531	down
RHOQP2	0.8962	9.17411	4.54042	2.58941e-05	0.000413348	2.25167	up
YBX3	0.446932	9.37814	4.54011	2.59233e-05	0.00041353	2.25059	up
ITLN1	1.71387	9.92462	4.53431	2.64654e-05	0.000421654	2.2309	up
SPRYD7	-0.373966	7.92286	-4.53427	2.64687e-05	0.000421654	2.23078	down
CYP2J2	-1.47133	8.98155	-4.53134	2.67467e-05	0.000425433	2.22084	down
FOXRED1	0.407192	8.17426	4.5312	2.67607e-05	0.000425433	2.22035	up
HTRA1	0.558469	8.29258	4.53037	2.68397e-05	0.000426399	2.21754	up
PUS7L	0.393177	6.78652	4.53004	2.68716e-05	0.000426613	2.21641	up
DHRS7	-0.862605	9.12108	-4.52839	2.70294e-05	0.000428827	2.21084	down
HK1	0.736248	6.91666	4.52726	2.71392e-05	0.000430276	2.20698	up
TOP2A	0.660968	8.21726	4.52404	2.74528e-05	0.000434952	2.19605	up
NHEJ1	-0.524116	7.46742	-4.52279	2.75747e-05	0.00043657	2.19184	down
TPM3P9	0.263192	9.99814	4.52261	2.75923e-05	0.00043657	2.19123	up
LAMP2	-0.31174	9.09867	-4.52146	2.77058e-05	0.000438067	2.18733	down
RAD51B	-0.287375	6.31582	-4.52121	2.77304e-05	0.000438159	2.18648	down
ALDH1L2	0.730089	6.06442	4.52041	2.78098e-05	0.000438818	2.18376	up
NELFE	-0.257204	8.64999	-4.51954	2.78963e-05	0.000439886	2.18081	down
ZNF768	-0.420739	7.83171	-4.51919	2.79313e-05	0.00044014	2.17962	down
CDC42EP1	0.402744	8.39017	4.51885	2.79643e-05	0.000440362	2.17849	up
LOC100129307	-0.480205	6.34341	-4.51831	2.80182e-05	0.00044071	2.17666	down
TTF2	0.319374	7.09892	4.51825	2.80242e-05	0.00044071	2.17646	up
TRPM5	-0.296078	6.98315	-4.51793	2.80566e-05	0.000440922	2.17536	down
NUSAP1	0.626949	7.87031	4.51705	2.81449e-05	0.000441757	2.17237	up
KIAA0247	-0.421994	9.64497	-4.51702	2.81477e-05	0.000441757	2.17228	down
C6	-0.51727	4.68605	-4.51683	2.81668e-05	0.000441761	2.17163	down
FTSJ1	0.318212	7.33833	4.51661	2.81888e-05	0.000441808	2.17089	up
ATP2B1	-0.418562	8.91686	-4.51515	2.83352e-05	0.000443805	2.16596	down
SKA1	0.506071	5.59926	4.5142	2.84322e-05	0.000445025	2.16271	up
SPINK4	1.43185	11.2372	4.51399	2.84528e-05	0.000445047	2.16202	up
TINAG	-1.22294	7.13545	-4.51359	2.84936e-05	0.000445386	2.16066	down
TM4SF18	0.87301	6.65738	4.51287	2.85672e-05	0.000446238	2.1582	up
BUB1B	0.615698	7.17625	4.51261	2.85934e-05	0.000446347	2.15733	up
SETD3	-0.260956	8.84698	-4.51198	2.86572e-05	0.000447044	2.15521	down
ELTD1	1.44854	6.73724	4.51169	2.86872e-05	0.000447072	2.15422	up
JAG2	-0.363182	7.94316	-4.51159	2.86973e-05	0.000447072	2.15388	down
PARK7	0.281154	9.82762	4.51079	2.87788e-05	0.000448041	2.15119	up
RNA5SP235	-0.250774	4.60319	-4.50984	2.88763e-05	0.00044926	2.14797	down
SLC39A4	-1.05584	9.41049	-4.50836	2.9029e-05	0.000451334	2.14295	down
B4GALNT3	0.853432	7.87073	4.50767	2.91e-05	0.000452137	2.14063	up
CDK3	-0.359581	6.99272	-4.50729	2.91399e-05	0.000452455	2.13933	down
TKT	0.36955	9.23865	4.50638	2.92344e-05	0.000453566	2.13625	up
MAX	-0.257306	8.39667	-4.50613	2.92602e-05	0.000453566	2.13541	down
CDCA8	0.425162	7.33537	4.50604	2.92699e-05	0.000453566	2.13509	up
LMBRD1	-0.492958	9.00898	-4.50471	2.94089e-05	0.000455418	2.13059	down
TCEA2	-0.461267	7.01378	-4.50433	2.94481e-05	0.000455722	2.12932	down
ZNHIT1	-0.251865	7.17262	-4.50351	2.95349e-05	0.000456762	2.12652	down
LACE1	-0.365202	6.155	-4.50329	2.95579e-05	0.000456814	2.12578	down
CEP128	0.548207	6.25575	4.50232	2.96594e-05	0.00045808	2.12252	up
XPC	-0.298972	6.79163	-4.50154	2.97418e-05	0.000459048	2.11988	down
PITPNA	-0.457906	10.5201	-4.49972	2.99352e-05	0.000461552	2.11372	down
TRPM6	-1.5141	7.73497	-4.49953	2.99556e-05	0.000461552	2.11307	down
ITGA2	0.87849	9.74982	4.49568	3.03678e-05	0.000467348	2.10007	up
GSG2	0.347485	6.31304	4.49537	3.04021e-05	0.000467348	2.099	up
BORA	0.413286	6.66519	4.49523	3.0417e-05	0.000467348	2.09854	up
XAF1	0.691774	9.00957	4.4952	3.04199e-05	0.000467348	2.09844	up
RNF111	-0.289267	8.0921	-4.49284	3.06766e-05	0.000470981	2.09045	down
RAB31	1.40012	9.22646	4.49249	3.07148e-05	0.000471256	2.08927	up
CYP4F3	-0.829845	8.33401	-4.492	3.07677e-05	0.000471736	2.08764	down
CACHD1	0.565111	6.4448	4.49183	3.07865e-05	0.000471736	2.08706	up
AGBL2	-0.408833	5.78171	-4.49153	3.08192e-05	0.000471927	2.08605	down
AMDHD2	-0.28548	8.08351	-4.48939	3.10552e-05	0.000474604	2.07879	down
MGAT4B	-0.622313	9.23867	-4.48855	3.11474e-05	0.000475702	2.07597	down
CXCL5	1.52027	8.08586	4.48754	3.12597e-05	0.000477105	2.07255	up
SHFM1	0.284186	8.97186	4.48611	3.14187e-05	0.000479218	2.06773	up
MTFR2	0.436422	5.29147	4.48508	3.15342e-05	0.000480665	2.06424	up
HSPA2	0.483094	8.0598	4.4848	3.15656e-05	0.000480828	2.06329	up
APOA1	-2.28965	9.42741	-4.48411	3.16423e-05	0.000481682	2.06099	down
OVOL1	-0.627683	8.36768	-4.48261	3.18114e-05	0.000483625	2.05592	down
C15orf40	-0.297526	7.31552	-4.48077	3.20195e-05	0.000486472	2.04972	down
SMPD3	-0.972571	9.58908	-4.48013	3.20925e-05	0.000486822	2.04756	down
DDHD2	-0.556749	8.20972	-4.48013	3.20932e-05	0.000486822	2.04754	down
ARHGAP11A	0.686176	6.43872	4.48002	3.21053e-05	0.000486822	2.04718	up
HFE	0.298601	6.19508	4.47953	3.21615e-05	0.000487358	2.04551	up
DDX10	0.455086	6.73991	4.47841	3.22899e-05	0.000488931	2.04173	up
LOC100131796	-0.619535	5.39865	-4.47825	3.23073e-05	0.000488931	2.04121	down
MRPS15	0.329516	9.48227	4.47639	3.25212e-05	0.00049153	2.03494	up
PRR11	0.530603	6.80213	4.47605	3.25612e-05	0.000491816	2.03377	up
FRRS1	-0.613802	7.84197	-4.47577	3.25931e-05	0.000491979	2.03284	down
SRM	0.507462	9.27633	4.47478	3.2708e-05	0.000493394	2.0295	up
SH2D6	-0.253716	6.43864	-4.47282	3.29358e-05	0.000496509	2.0229	down
TCTA	-0.298297	8.21948	-4.47224	3.30039e-05	0.000496905	2.02094	down
NBN	0.66522	8.40083	4.47223	3.30048e-05	0.000496905	2.02091	up
HSPA4L	0.866889	5.93735	4.47156	3.30832e-05	0.000497765	2.01865	up
CXCL6	0.966122	6.49023	4.47024	3.32385e-05	0.000499677	2.0142	up
ERO1LB	0.50029	6.19878	4.47007	3.3259e-05	0.000499677	2.01362	up
SNX30	-0.490616	8.10145	-4.46994	3.32746e-05	0.000499677	2.01317	down
HDGF	-0.297302	10.6072	-4.46939	3.33393e-05	0.000500325	2.01133	down
GALNT5	0.778163	8.16875	4.46823	3.34769e-05	0.000502068	2.00741	up
SMC2	0.531158	7.38805	4.46741	3.35736e-05	0.000503194	2.00467	up
SULT2A1	-2.38944	6.99534	-4.46171	3.4259e-05	0.000512149	1.98546	down
DGKH	0.383959	7.09075	4.46131	3.43073e-05	0.000512542	1.98412	up
LINC01165	-0.316002	5.87586	-4.4595	3.4529e-05	0.000515524	1.978	down
USP2	-1.16458	8.28459	-4.45639	3.4911e-05	0.000520106	1.96754	down
TGFBI	1.02838	9.22946	4.45627	3.49252e-05	0.000520106	1.96716	up
POT1	0.547832	6.03964	4.45574	3.49917e-05	0.000520501	1.96535	up
CYBA	0.405955	8.38051	4.45561	3.50079e-05	0.000520501	1.96491	up
IQCK	0.472119	6.61808	4.45528	3.50486e-05	0.000520614	1.96381	up
ADPRHL1	-0.329695	6.53232	-4.4531	3.53202e-05	0.000524313	1.95647	down
EEPD1	-0.519719	7.51227	-4.4528	3.53568e-05	0.000524523	1.95549	down
PHLDB3	-0.27495	6.91525	-4.44972	3.5745e-05	0.000529945	1.94511	down
ALPL	1.03283	7.4472	4.44879	3.58632e-05	0.000531359	1.94197	up
TMIGD1	-2.57605	9.2222	-4.44793	3.59715e-05	0.000532625	1.93911	down
IGKV6-21	1.53909	7.15327	4.44758	3.60166e-05	0.000532954	1.93792	up
CLN5	-0.45105	8.06639	-4.44738	3.60427e-05	0.000533002	1.93723	down
TRIM25	0.36512	9.55292	4.4466	3.61416e-05	0.000534126	1.93463	up
DEDD2	-0.295044	9.10409	-4.44599	3.62195e-05	0.000534938	1.93258	down
SELP	1.33961	6.8631	4.44499	3.63486e-05	0.000536505	1.9292	up
EIF3I	0.264664	9.83393	4.44265	3.66499e-05	0.000540437	1.92136	up
MPST	-0.515232	8.34949	-4.43904	3.71209e-05	0.000546175	1.90922	down
PCOLCE2	-0.254753	5.29543	-4.43855	3.71859e-05	0.000546786	1.90756	down
TNNC2	-0.329958	6.5666	-4.435	3.76542e-05	0.00055299	1.89567	down
LARGE	-0.461878	8.26142	-4.435	3.76553e-05	0.00055299	1.89564	down
FPR1	1.31903	6.69595	4.43448	3.77238e-05	0.000553646	1.89392	up
KIF2C	0.451742	6.62563	4.43396	3.7793e-05	0.000554229	1.89218	up
CHMP1A	-0.368658	8.84881	-4.43383	3.7811e-05	0.000554229	1.89173	down
MT1E	-0.72092	9.8217	-4.43332	3.78793e-05	0.000554747	1.89001	down
SMARCAD1	0.38937	7.36967	4.43321	3.7894e-05	0.000554747	1.88964	up
RNU6-892P	-0.378416	5.38576	-4.43162	3.81075e-05	0.000557522	1.88431	down
SEPHS2	-0.47052	9.64783	-4.42995	3.83329e-05	0.000560469	1.8787	down
TANC1	0.303587	8.04764	4.42959	3.83808e-05	0.000560817	1.87752	up
PELO	0.328155	8.07114	4.42903	3.84571e-05	0.00056158	1.87563	up
MLXIPL	-0.987874	8.28572	-4.42878	3.84907e-05	0.000561719	1.8748	down
TMEM41B	-0.514536	8.50528	-4.42842	3.85399e-05	0.000562085	1.87359	down
TEAD4	0.296292	7.36033	4.42794	3.8605e-05	0.000562682	1.87198	up
KITLG	0.618047	6.27937	4.42599	3.88721e-05	0.000565605	1.86544	up
SEPN1	0.394691	9.13353	4.42592	3.88817e-05	0.000565605	1.8652	up
TBC1D19	0.52231	6.72725	4.4259	3.88845e-05	0.000565605	1.86513	up
EDEM3	0.391679	9.47198	4.42574	3.89073e-05	0.000565605	1.86458	up
CLPTM1L	-0.292491	9.36504	-4.42559	3.89269e-05	0.000565605	1.8641	down
ADAM15	0.338604	8.58609	4.42438	3.90939e-05	0.000567677	1.86003	up
ENTPD2	-0.383832	7.64395	-4.42408	3.91358e-05	0.000567933	1.85901	down
CTDSP2	-0.277466	10.0707	-4.42198	3.9426e-05	0.000571788	1.852	down
CHEK1	0.464322	7.43274	4.42042	3.96437e-05	0.000574587	1.84677	up
ME1	0.843559	8.30942	4.42001	3.97018e-05	0.000574588	1.84538	up
NOP2	0.365106	7.99718	4.41991	3.97159e-05	0.000574588	1.84504	up
IRAK3	1.44142	6.63514	4.41989	3.97178e-05	0.000574588	1.84499	up
EME1	0.266233	5.82397	4.41788	4.00004e-05	0.00057796	1.83826	up
SLFN5	0.717904	8.83088	4.41696	4.01311e-05	0.000579489	1.83516	up
TARBP1	0.349828	7.50462	4.41663	4.01774e-05	0.000579799	1.83407	up
DAZAP2P1	-0.322225	9.56612	-4.41528	4.037e-05	0.000582217	1.82952	down
CASC5	0.532195	7.48222	4.41462	4.04635e-05	0.000583205	1.82733	up
PRCC	-0.296413	8.95835	-4.41239	4.07825e-05	0.000587414	1.81987	down
OAS3	0.586726	8.12676	4.41223	4.0806e-05	0.000587414	1.81932	up
ARHGAP1	0.265802	10.0494	4.41066	4.10332e-05	0.00059032	1.81405	up
TMEM19	-0.466137	8.65907	-4.40895	4.12805e-05	0.000593247	1.80834	down
CLCA4	2.41879	9.41745	4.4089	4.12875e-05	0.000593247	1.80818	up
PHLDA1	0.936945	7.73824	4.40806	4.14105e-05	0.000594647	1.80536	up
GID4	-0.252781	7.14083	-4.40699	4.1567e-05	0.000596527	1.80178	down
C1orf220	-0.356049	6.67755	-4.40653	4.16339e-05	0.000596751	1.80025	down
VPREB3	-0.604412	6.73493	-4.40622	4.16797e-05	0.000596751	1.79921	down
NCK2	-0.452268	9.75264	-4.40618	4.1685e-05	0.000596751	1.79908	down
VSIG10	-0.753312	8.51911	-4.4058	4.17412e-05	0.000597189	1.79781	down
OXER1	-0.624646	8.15832	-4.40527	4.18189e-05	0.000597933	1.79604	down
CA9	0.705581	7.73125	4.40507	4.18485e-05	0.000597989	1.79537	up
ANXA2P2	0.477772	9.91796	4.4048	4.18884e-05	0.000598194	1.79446	up
HNRNPA3	0.323522	9.41122	4.40418	4.19806e-05	0.000599142	1.79238	up
CKAP2	0.562878	7.70286	4.40374	4.20455e-05	0.000599702	1.79091	up
C6orf141	0.411195	6.36729	4.4026	4.22146e-05	0.000601378	1.7871	up
LMLN	0.47378	6.93052	4.40173	4.23445e-05	0.000602859	1.78418	up
FHDC1	-0.574521	7.30158	-4.40141	4.23918e-05	0.000603034	1.78312	down
SLC25A25	-0.250312	6.61889	-4.40121	4.24209e-05	0.000603034	1.78247	down
CXCR1	1.59881	6.46106	4.40112	4.24344e-05	0.000603034	1.78217	up
NDUFS5	0.318089	9.85628	4.40029	4.25594e-05	0.000604272	1.77937	up
CHST6	-0.532328	7.50493	-4.39994	4.26122e-05	0.000604272	1.7782	down
LOC100129534	-0.276441	6.27396	-4.39986	4.26243e-05	0.000604272	1.77793	down
KCNK5	-0.903005	8.69172	-4.39968	4.26511e-05	0.000604272	1.77733	down
MYC	0.59846	7.83701	4.39936	4.26991e-05	0.000604584	1.77626	up
TM4SF1	1.37651	9.10282	4.39783	4.29299e-05	0.000607114	1.77114	up
HAPLN3	0.943362	7.19066	4.39665	4.31075e-05	0.000609256	1.76722	up
NIPAL3	-0.364826	7.79411	-4.39586	4.3228e-05	0.000610588	1.76458	down
SOX9	0.352578	9.16472	4.39445	4.34432e-05	0.000613257	1.75986	up
LRRC28	-0.594306	9.12598	-4.39181	4.38491e-05	0.000617978	1.75103	down
ENTPD8	-0.690193	8.80367	-4.39178	4.38532e-05	0.000617978	1.75094	down
PLB1	-2.25653	8.9111	-4.39175	4.38572e-05	0.000617978	1.75086	down
PYGL	0.959613	6.9146	4.38984	4.41536e-05	0.000621779	1.74446	up
GRHL1	0.303383	5.63696	4.38617	4.47265e-05	0.000629086	1.73222	up
TOLLIP	-0.280635	8.47018	-4.3857	4.48013e-05	0.000629758	1.73064	down
RNA5SP227	-0.256577	4.15526	-4.38474	4.49526e-05	0.000631364	1.72744	down
C3orf70	0.34629	8.15698	4.38369	4.51189e-05	0.000632316	1.72393	up
FAM213A	-0.724992	8.44836	-4.38319	4.51982e-05	0.000632927	1.72227	down
TFEC	-1.06616	6.70473	-4.38247	4.53123e-05	0.000633883	1.71987	down
C1QBP	0.426891	9.28714	4.38159	4.54531e-05	0.000635471	1.71693	up
PLA2R1	-0.648712	7.82992	-4.37972	4.57523e-05	0.000639271	1.7107	down
PRAP1	-0.997851	9.64328	-4.37723	4.61546e-05	0.000644505	1.70239	down
PRSS53	-0.306007	6.49462	-4.37477	4.65558e-05	0.000649718	1.69418	down
PRTFDC1	-0.460523	6.34684	-4.37387	4.67024e-05	0.000651375	1.69119	down
ACRBP	-0.433159	7.32794	-4.37265	4.69035e-05	0.000653788	1.68711	down
SLC25A15	-0.818379	8.07755	-4.3708	4.72093e-05	0.000657265	1.68095	down
ASPM	0.654958	7.00501	4.36936	4.74478e-05	0.00066019	1.67617	up
PIP5K1A	-0.259309	8.54829	-4.36663	4.79046e-05	0.000666149	1.66707	down
GBP6	0.405718	4.92519	4.36618	4.79808e-05	0.00066681	1.66557	up
IPMK	-0.519199	9.8528	-4.36525	4.81377e-05	0.000668592	1.66247	down
LOC440311	-0.348132	9.62928	-4.36497	4.81848e-05	0.000668623	1.66154	down
CNFN	-0.292257	6.84315	-4.3649	4.81974e-05	0.000668623	1.66129	down
SEMA3B	-0.926765	8.5927	-4.36422	4.83118e-05	0.000669812	1.65904	down
DIAPH3	0.46687	6.08956	4.36339	4.84521e-05	0.000671358	1.65629	up
RGP1	-0.262382	8.53908	-4.36273	4.85643e-05	0.000672514	1.65409	down
FN3KRP	-0.390168	7.50944	-4.3608	4.88942e-05	0.000676679	1.64767	down
MRPL17	0.29651	8.90476	4.3604	4.89628e-05	0.000677227	1.64634	up
CLCN6	-0.299894	8.21115	-4.35882	4.92353e-05	0.000680497	1.64108	down
SH3BGRL	0.383087	10.157	4.35869	4.92577e-05	0.000680497	1.64064	up
CD320	0.293359	8.08688	4.35653	4.96323e-05	0.000685267	1.63346	up
TNFAIP6	2.26423	6.38302	4.35519	4.98654e-05	0.000688068	1.62901	up
IGLV6-57	1.14931	7.46016	4.35502	4.98962e-05	0.000688068	1.62842	up
SLC1A7	-0.617903	6.53867	-4.35461	4.99678e-05	0.000688068	1.62706	down
LGALS2	-1.06332	8.67483	-4.35214	5.04015e-05	0.000692906	1.61886	down
FAM169A	-0.577558	5.32608	-4.35209	5.04107e-05	0.000692906	1.61869	down
LILRB2	1.02997	7.56294	4.35202	5.04235e-05	0.000692906	1.61845	up
CHD3	0.334116	8.26317	4.35185	5.04532e-05	0.000692906	1.61789	up
GALK2	0.309296	8.10819	4.35165	5.04885e-05	0.000692983	1.61723	up
DNPEP	-0.394716	9.14693	-4.34982	5.08125e-05	0.000697019	1.61116	down
MMP15	-0.621928	8.74341	-4.34343	5.19629e-05	0.000711962	1.58992	down
DPH3	-0.497748	8.11097	-4.34305	5.2032e-05	0.00071249	1.58866	down
TWSG1	0.750782	7.27802	4.34159	5.22985e-05	0.000715463	1.58382	up
KDELC1	0.432777	5.27474	4.33944	5.26927e-05	0.000720267	1.57669	up
MIPEP	0.305275	6.96653	4.33863	5.28438e-05	0.000721909	1.57398	up
USP30	-0.430386	8.80629	-4.33837	5.28904e-05	0.000721954	1.57314	down
RN7SKP97	0.3165	4.3053	4.33819	5.29251e-05	0.000721954	1.57252	up
SLC25A1	-0.623158	9.87113	-4.33811	5.294e-05	0.000721954	1.57225	down
NDUFA2	-0.364248	9.02401	-4.33731	5.30875e-05	0.000723543	1.56961	down
TICAM1	-0.289136	8.18396	-4.33363	5.37748e-05	0.000731814	1.55741	down
MAOB	-1.59652	9.10879	-4.33361	5.37799e-05	0.000731814	1.55732	down
TDP2	-0.913834	10.0242	-4.33265	5.39609e-05	0.000733729	1.55414	down
NRL	-0.31586	7.30766	-4.33127	5.42217e-05	0.000736031	1.54956	down
MCTP1	1.04573	6.74811	4.33125	5.42249e-05	0.000736031	1.54951	up
MT1L	-0.742448	9.64188	-4.32903	5.4648e-05	0.000741343	1.54214	down
ZNF493	-0.372879	6.69948	-4.32795	5.48541e-05	0.000743706	1.53857	down
TOM1L2	-0.364956	7.31321	-4.32768	5.49048e-05	0.000743961	1.53769	down
UBE2Q2P2	0.308832	6.276	4.32612	5.5205e-05	0.000747593	1.53252	up
SGIP1	0.643981	6.03388	4.32487	5.54475e-05	0.000750005	1.52836	up
MLX	-0.294749	9.30427	-4.32397	5.56227e-05	0.000751939	1.52537	down
HMGN3P1	0.409569	5.35633	4.32212	5.59817e-05	0.000756354	1.51927	up
ZNF684	0.260475	5.0451	4.32142	5.61196e-05	0.000757777	1.51694	up
URB1	0.298621	7.01831	4.32099	5.62044e-05	0.000758391	1.51551	up
PRR15	-0.870517	9.81751	-4.32038	5.63238e-05	0.000758391	1.5135	down
ANAPC16	-0.308585	8.46861	-4.32036	5.63278e-05	0.000758391	1.51343	down
PADI2	-1.23486	8.19181	-4.31795	5.68037e-05	0.000763916	1.50545	down
PCBP4	-0.347235	7.44365	-4.31665	5.70623e-05	0.00076633	1.50114	down
NOMO2	0.312483	10.9614	4.3166	5.70718e-05	0.00076633	1.50099	up
S100P	1.37129	8.32726	4.31655	5.70818e-05	0.00076633	1.50082	up
FUNDC1	0.294304	7.31101	4.31616	5.71601e-05	0.000766498	1.49952	up
SPAG4	0.344048	6.43237	4.31507	5.73768e-05	0.000768737	1.49593	up
C6orf136	-0.467216	8.46225	-4.31483	5.74249e-05	0.000768737	1.49514	down
NTPCR	-0.373218	7.74127	-4.31483	5.74261e-05	0.000768737	1.49512	down
TMEM229A	-1.35761	7.5678	-4.31431	5.75302e-05	0.000769248	1.4934	down
ATAD2	0.493623	7.26521	4.31391	5.761e-05	0.000769872	1.49209	up
MID1	0.402529	8.89105	4.3132	5.7753e-05	0.0007709	1.48974	up
SAT2	-0.933812	9.13299	-4.31278	5.7838e-05	0.000771214	1.48834	down
PSME2	0.360424	10.3758	4.31266	5.78624e-05	0.000771214	1.48794	up
BHLHA15	0.309262	8.26954	4.31259	5.78758e-05	0.000771214	1.48772	up
TMEM161B	-0.299933	9.08123	-4.31226	5.79436e-05	0.000771677	1.48661	down
PRMT5	0.376249	8.67487	4.31183	5.80299e-05	0.000772384	1.4852	up
EFNA4	-0.402028	8.19019	-4.31147	5.81024e-05	0.000772908	1.48402	down
TFF1	1.34302	10.1377	4.31	5.84019e-05	0.000776449	1.47914	up
TRIM3	-0.462747	7.70944	-4.30981	5.844e-05	0.000776512	1.47853	down
FUNDC2	-0.350786	7.51629	-4.30904	5.85977e-05	0.000778033	1.47597	down
SACM1L	-0.281287	8.85508	-4.30889	5.86291e-05	0.000778033	1.47546	down
CXCR2	1.36685	5.82508	4.30876	5.86546e-05	0.000778033	1.47505	up
URGCP	-0.444722	7.62015	-4.30825	5.87584e-05	0.000778967	1.47337	down
SSBP1	0.353804	7.36818	4.30689	5.90389e-05	0.00078224	1.46886	up
NBL1	-0.291515	9.26436	-4.30572	5.92793e-05	0.000784979	1.46501	down
APBA3	-0.258961	7.07188	-4.30473	5.94847e-05	0.000786449	1.46173	down
KIAA1244	0.625825	8.24783	4.3047	5.94915e-05	0.000786449	1.46162	up
HORMAD1	0.488764	4.89766	4.30272	5.99039e-05	0.000791452	1.45507	up
KLHL8	-0.440796	7.05115	-4.30222	6.00073e-05	0.000792368	1.45344	down
SC5D	-0.650766	9.06915	-4.30203	6.00477e-05	0.000792453	1.4528	down
FMO3	0.7179	5.50374	4.30078	6.03106e-05	0.000795472	1.44866	up
GUCA2A	-1.72736	11.1953	-4.30047	6.03754e-05	0.000795806	1.44764	down
ZNF488	-0.798634	7.64444	-4.30033	6.04042e-05	0.000795806	1.44719	down
RAB3IP	-0.393917	7.47913	-4.2998	6.05168e-05	0.000796839	1.44542	down
MFSD8	-0.29051	8.2042	-4.29854	6.07829e-05	0.00079989	1.44127	down
PI4K2A	-0.277211	8.22507	-4.29689	6.11323e-05	0.000803473	1.43583	down
PLK4	0.554224	6.46595	4.29667	6.11798e-05	0.000803473	1.4351	up
RFX7	0.372236	8.17131	4.29661	6.11931e-05	0.000803473	1.43489	up
NCAPH	0.52343	7.37235	4.2964	6.1238e-05	0.000803611	1.43419	up
RNF121	-0.451058	7.67498	-4.29505	6.15262e-05	0.000806938	1.42975	down
CFHR1	0.706504	5.90278	4.29334	6.18926e-05	0.000811287	1.42412	up
AKTIP	-0.549967	7.67689	-4.291	6.24004e-05	0.000817484	1.41637	down
DAPK2	-0.554045	8.76663	-4.29083	6.24373e-05	0.000817508	1.41581	down
ARSJ	0.634257	5.8372	4.28998	6.26205e-05	0.000818986	1.41304	up
NMI	0.626284	7.7849	4.28884	6.28712e-05	0.000821353	1.40925	up
PPP2R3A	-0.637589	6.39954	-4.28883	6.28719e-05	0.000821353	1.40924	down
RNU6-102P	-0.308488	4.49164	-4.28793	6.30708e-05	0.000823028	1.40625	down
RNU5A-8P	0.973126	5.83984	4.2864	6.34065e-05	0.000826946	1.40122	up
POU2F3	-0.276314	6.66585	-4.28508	6.36973e-05	0.000830273	1.39688	down
OAS2	0.956284	7.88257	4.28357	6.40347e-05	0.000834206	1.39187	up
GPCPD1	0.443368	8.59909	4.27984	6.48689e-05	0.000843658	1.37961	up
PEX11A	-0.449986	7.16451	-4.27935	6.49803e-05	0.000844635	1.37798	down
FAM27E2	-0.423044	7.33507	-4.27834	6.52096e-05	0.000846671	1.37465	down
PLXNA2	-0.534017	7.96817	-4.27297	6.64375e-05	0.000862004	1.35697	down
EIF4E3	-0.393318	9.27688	-4.27285	6.64645e-05	0.000862004	1.35659	down
AKAP6	-0.469648	6.04921	-4.27091	6.69136e-05	0.000867222	1.35021	down
MIR95	0.403759	3.52793	4.2708	6.69412e-05	0.000867222	1.34982	up
IRAK1BP1	0.429702	5.85935	4.26994	6.71395e-05	0.000869307	1.34701	up
ENG	0.883546	9.21865	4.26924	6.73038e-05	0.000870951	1.3447	up
PECAM1	1.17042	9.36316	4.26756	6.76982e-05	0.000875569	1.33916	up
WDR19	0.427275	5.95715	4.26732	6.77532e-05	0.000875794	1.33839	up
SLC30A7	0.29079	9.81797	4.26672	6.78946e-05	0.000876936	1.33642	up
FGF19	-1.14688	6.53181	-4.26663	6.79168e-05	0.000876936	1.33611	down
PPAT	0.431621	6.863	4.26431	6.84654e-05	0.00088304	1.32849	up
AKR1A1	-0.365029	9.82728	-4.2619	6.90413e-05	0.000889976	1.32055	down
FAM127A	0.332115	9.20015	4.26105	6.92444e-05	0.000892101	1.31777	up
IFI27L2	0.27038	8.80622	4.26006	6.94826e-05	0.000894675	1.31452	up
FAM57A	0.5579	8.68138	4.25925	6.96788e-05	0.000896705	1.31185	up
MANEAL	0.31608	7.39686	4.25893	6.97554e-05	0.000897196	1.31081	up
FAAH	-0.53935	7.71592	-4.2587	6.98106e-05	0.000897411	1.31006	down
MYEOV	0.81178	7.32972	4.25852	6.98546e-05	0.000897481	1.30946	up
CIPC	-0.422808	7.65366	-4.25637	7.03773e-05	0.000903201	1.3024	down
VWA1	0.343855	8.18083	4.2548	7.07628e-05	0.000907648	1.29723	up
URB2	0.368723	6.53445	4.25384	7.0999e-05	0.00090995	1.29407	up
TNRC6C	-0.281462	7.26176	-4.25375	7.10203e-05	0.00090995	1.29379	down
SAMD9	0.632556	9.12862	4.25323	7.11496e-05	0.000911106	1.29206	up
SNX33	-0.299912	8.40726	-4.25292	7.12239e-05	0.000911557	1.29108	down
B4GALNT2	-1.0868	7.41028	-4.25214	7.14188e-05	0.000913549	1.28849	down
DFNB31	-0.327246	7.11117	-4.25072	7.17692e-05	0.000916416	1.28385	down
COL28A1	0.410555	5.90022	4.25006	7.19341e-05	0.000917335	1.28168	up
MAP3K6	0.34762	7.57578	4.24999	7.19509e-05	0.000917335	1.28146	up
TEF	-0.434839	7.40576	-4.24322	7.36595e-05	0.000937068	1.25923	down
HTR1D	-1.08646	8.89854	-4.24265	7.3806e-05	0.000938419	1.25735	down
ERF	-0.305304	8.05258	-4.24062	7.43254e-05	0.000944508	1.25071	down
SOWAHB	-0.504116	6.80116	-4.24044	7.43716e-05	0.00094458	1.25012	down
PHLPP2	-1.24137	9.55027	-4.24006	7.447e-05	0.000945314	1.24887	down
DSCC1	0.399319	5.48468	4.23945	7.46284e-05	0.000946809	1.24686	up
CHAD	-0.846934	7.8264	-4.23692	7.52838e-05	0.000954086	1.23858	down
ATRNL1	-0.260656	5.04576	-4.23659	7.53691e-05	0.000954648	1.23751	down
MNDA	1.2776	5.73529	4.23601	7.55201e-05	0.000955523	1.23561	up
SPTAN1	0.282042	9.58604	4.23391	7.60707e-05	0.000961966	1.22874	up
GTSE1	0.316848	6.86691	4.23291	7.63359e-05	0.000964274	1.22544	up
AGPAT3	-0.279327	8.48348	-4.23255	7.643e-05	0.000964939	1.22428	down
NME7	0.271173	5.51845	4.23232	7.64912e-05	0.000965189	1.22352	up
NUP93	0.394265	8.31067	4.23115	7.68017e-05	0.000968583	1.21968	up
SPHK2	-0.398099	8.075	-4.23042	7.69945e-05	0.000970133	1.21731	down
LCMT1	-0.346685	8.20003	-4.23037	7.70079e-05	0.000970133	1.21714	down
NEU4	-0.322496	7.12522	-4.22919	7.73241e-05	0.000973024	1.21327	down
MMP14	0.649707	8.75015	4.22904	7.73626e-05	0.000973024	1.21279	up
TNFAIP2	0.952801	8.52733	4.22853	7.74994e-05	0.000974218	1.21112	up
CDC45	0.420924	6.99206	4.22798	7.76484e-05	0.000975565	1.2093	up
EPHB1	0.527149	6.25682	4.22761	7.77465e-05	0.000975799	1.20811	up
GNE	0.785806	8.25631	4.22505	7.84375e-05	0.000983021	1.19973	up
RCOR3	-0.256541	7.61627	-4.225	7.84527e-05	0.000983021	1.19955	down
FNIP1	-0.316858	8.23273	-4.22375	7.87924e-05	0.000986747	1.19546	down
ARID3A	-0.277183	8.11963	-4.22178	7.9329e-05	0.000992522	1.18903	down
SH2D7	-0.403921	5.5204	-4.22175	7.93387e-05	0.000992522	1.18892	down
TMEM92	-0.815464	9.04336	-4.22128	7.9466e-05	0.000993581	1.1874	down
UBE2S	0.339628	7.42079	4.21965	7.99162e-05	0.000998674	1.18205	up
MMP28	-0.54112	7.44924	-4.21845	8.02467e-05	0.00100227	1.17815	down
TSPAN12	-0.700187	8.9334	-4.21727	8.05748e-05	0.00100583	1.17429	down
IKBIP	0.509185	5.94332	4.21457	8.13301e-05	0.00101409	1.16546	up
SELE	1.66845	6.51021	4.21428	8.14106e-05	0.00101409	1.16452	up
ECM2	-0.504437	6.04367	-4.21394	8.15081e-05	0.00101437	1.16339	down
SLC12A8	0.337364	7.96161	4.21389	8.15207e-05	0.00101437	1.16324	up
WDR20	-0.267085	7.12688	-4.21345	8.16459e-05	0.00101539	1.16179	down
PLEKHA3	-0.323334	6.82325	-4.21259	8.18864e-05	0.00101697	1.159	down
SRBD1	0.302935	7.59769	4.21257	8.18934e-05	0.00101697	1.15892	up
RPP25L	-0.339148	8.14922	-4.21253	8.19037e-05	0.00101697	1.1588	down
HIST2H2BF	0.545117	7.27362	4.2115	8.21948e-05	0.00102004	1.15545	up
SLC25A43	-0.393502	8.05237	-4.21038	8.25138e-05	0.00102345	1.15178	down
NETO2	0.735773	7.47524	4.20989	8.26545e-05	0.00102465	1.15017	up
CCT7	0.268701	9.91833	4.20873	8.29862e-05	0.00102822	1.14638	up
CABLES1	-0.388378	7.00959	-4.20812	8.31596e-05	0.00102982	1.1444	down
MXI1	-0.43469	7.83621	-4.20748	8.33434e-05	0.00103155	1.14231	down
ANO1	0.634032	6.4859	4.20727	8.34055e-05	0.00103177	1.14161	up
NID1	0.953568	8.01931	4.20663	8.35891e-05	0.00103349	1.13953	up
AMT	-0.380502	7.65235	-4.20601	8.37679e-05	0.0010347	1.13751	down
LAMA4	0.956291	7.55446	4.20598	8.37754e-05	0.0010347	1.13742	up
RPS6KA1	-0.464307	9.95698	-4.20579	8.3832e-05	0.00103485	1.13678	down
SLC43A1	0.342814	7.6554	4.20553	8.39075e-05	0.00103523	1.13593	up
IQCG	0.379037	5.88093	4.20452	8.41978e-05	0.00103771	1.13266	up
NCAPG	0.612311	7.09757	4.20436	8.42459e-05	0.00103776	1.13212	up
AKIP1	0.286053	7.4946	4.20416	8.43024e-05	0.0010379	1.13149	up
PEPD	-1.12164	11.165	-4.20401	8.43484e-05	0.00103792	1.13097	down
ZNF438	0.397331	6.37877	4.20379	8.44109e-05	0.00103814	1.13027	up
HPX	-0.267141	5.66588	-4.20351	8.44934e-05	0.00103861	1.12935	down
ERI1	0.403866	6.99115	4.20272	8.47223e-05	0.00104087	1.12679	up
RTEL1	0.446648	7.54386	4.20212	8.48977e-05	0.00104193	1.12483	up
TMEM41A	-0.821415	9.77303	-4.20182	8.49877e-05	0.00104249	1.12383	down
TCEAL6	0.305554	6.99818	4.20148	8.50874e-05	0.00104299	1.12272	up
PTTG1	0.391108	6.75575	4.20132	8.51324e-05	0.00104299	1.12222	up
TACC3	0.348065	7.28438	4.20122	8.51632e-05	0.00104299	1.12188	up
FBXO27	-0.381292	6.37935	-4.19929	8.57299e-05	0.00104908	1.1156	down
IFT22	0.371935	6.94435	4.19913	8.57791e-05	0.00104908	1.11506	up
CDC14B	-0.397495	7.19675	-4.1989	8.5847e-05	0.00104908	1.11431	down
GPR116	0.87188	6.67789	4.19878	8.58804e-05	0.00104908	1.11394	up
FCN1	0.62668	7.35927	4.19877	8.58856e-05	0.00104908	1.11388	up
RHOU	-0.701766	9.81872	-4.19766	8.62142e-05	0.00105254	1.11027	down
TIA1	0.384388	9.26094	4.19721	8.63483e-05	0.00105363	1.1088	up
PDE4D	0.25906	7.46268	4.19636	8.66007e-05	0.00105616	1.10604	up
CSTF3	0.341071	6.82709	4.19619	8.66528e-05	0.00105624	1.10547	up
ARID1B	-0.269816	8.5554	-4.1919	8.79415e-05	0.00107027	1.09151	down
USP12	-0.325101	8.00582	-4.19083	8.82644e-05	0.00107346	1.08804	down
HID1	0.453774	9.42484	4.19049	8.837e-05	0.0010738	1.08691	up
BMX	-0.379896	5.41873	-4.18909	8.87958e-05	0.00107841	1.08236	down
CASC4	0.296834	8.89235	4.18835	8.90235e-05	0.00108062	1.07994	up
EPHB4	0.398703	8.22364	4.18813	8.90915e-05	0.00108088	1.07922	up
POLR1A	0.32749	7.95378	4.18695	8.94527e-05	0.0010847	1.07539	up
SLC9A3R1	-0.712725	11.2927	-4.18653	8.95816e-05	0.00108569	1.07403	down
STK39	0.363089	9.50608	4.18532	8.99561e-05	0.00108918	1.07008	up
ZNF512B	-0.303592	6.67216	-4.1853	8.99631e-05	0.00108918	1.07001	down
SLC25A28	0.261624	8.69333	4.18482	9.01091e-05	0.00109039	1.06847	up
GPBP1L1	-0.308547	9.69319	-4.18429	9.02745e-05	0.00109125	1.06674	down
LARP4	0.343956	8.71773	4.18386	9.04093e-05	0.00109232	1.06533	up
PLA2G7	1.65021	8.11811	4.18311	9.06411e-05	0.00109455	1.0629	up
FMO4	-0.995217	7.90745	-4.1812	9.12401e-05	0.00110121	1.05668	down
ATF7IP2	0.574408	6.34437	4.18091	9.13306e-05	0.00110173	1.05574	up
ACVR2A	-0.722284	8.16293	-4.18009	9.15896e-05	0.00110429	1.05306	down
ZNF169	-0.252492	6.20922	-4.17933	9.18267e-05	0.001106	1.05061	down
ENC1	0.554952	7.80477	4.17836	9.21355e-05	0.00110915	1.04744	up
SRSF1	0.290041	10.1628	4.17797	9.22601e-05	0.00111007	1.04616	up
TRIM4	-0.267087	7.19335	-4.17731	9.24668e-05	0.00111199	1.04404	down
PARP11	0.338117	5.97418	4.17711	9.25315e-05	0.00111219	1.04338	up
ISX	-0.922044	8.07936	-4.17461	9.33305e-05	0.00112122	1.03525	down
MFSD9	-0.404371	7.49551	-4.17378	9.35973e-05	0.00112384	1.03255	down
SPCS3	0.405384	9.08763	4.17359	9.36578e-05	0.00112399	1.03194	up
SRP72	0.330416	9.43305	4.17296	9.38592e-05	0.00112574	1.02991	up
PROSC	-0.303557	8.86143	-4.17245	9.40248e-05	0.00112608	1.02824	down
DUSP10	0.685653	6.72088	4.16575	9.62125e-05	0.00115168	1.00649	up
AATK	-0.367869	7.36003	-4.16537	9.63406e-05	0.00115229	1.00523	down
PPDPF	-0.421838	10.0869	-4.1653	9.63619e-05	0.00115229	1.00503	down
DYSF	0.84405	6.69498	4.16447	9.66362e-05	0.00115498	1.00234	up
SUGP2	0.25313	8.53158	4.16318	9.70681e-05	0.00115901	0.998123	up
HEBP1	-1.03549	10.155	-4.16293	9.71491e-05	0.00115901	0.997334	down
PRUNE	-0.421149	8.04774	-4.16286	9.71727e-05	0.00115901	0.997103	down
SIPA1L3	-0.464984	9.72009	-4.16261	9.72563e-05	0.0011594	0.996291	down
LASP1	-0.323808	10.8143	-4.16137	9.76697e-05	0.00116183	0.992281	down
SH3RF3	0.424661	8.23102	4.16126	9.7708e-05	0.00116183	0.99191	up
STAT3	0.368656	11.1459	4.16023	9.80536e-05	0.00116534	0.988571	up
CHN2	-0.980704	9.61798	-4.15757	9.89539e-05	0.00117425	0.979931	down
CYYR1	0.875013	7.17887	4.15712	9.91069e-05	0.0011753	0.97847	up
OGDH	-0.473268	10.2845	-4.15701	9.91435e-05	0.0011753	0.978121	down
CD93	0.921461	7.95539	4.15675	9.92315e-05	0.00117574	0.977282	up
ANGPTL2	1.24604	7.9624	4.15537	9.97026e-05	0.00118073	0.972805	up
TMEM198	-0.393663	6.77127	-4.15453	9.99884e-05	0.00118254	0.970099	down
AMY2A	-0.320781	6.48693	-4.15448	0.000100008	0.00118254	0.969911	down
SOX13	-0.353093	7.76097	-4.15416	0.000100115	0.00118321	0.968899	down
EBPL	0.345022	8.43715	4.15351	0.000100339	0.00118484	0.966794	up
PLEKHG6	-0.805583	8.1424	-4.15314	0.000100469	0.00118484	0.965569	down
RND1	0.647005	6.90461	4.15305	0.000100499	0.00118484	0.965286	up
TREM1	1.49873	6.69079	4.15273	0.000100608	0.00118542	0.964263	up
DEGS2	-0.411856	9.46553	-4.15065	0.00010133	0.00119212	0.957502	down
MZB1	0.734959	7.84197	4.15021	0.000101482	0.00119327	0.956087	up
STARD13	0.262957	6.26741	4.15007	0.00010153	0.00119327	0.955639	up
NOL4L	-0.314962	7.96669	-4.14967	0.000101669	0.0011943	0.954346	down
H2AFZ	0.391684	8.69892	4.14819	0.000102187	0.00119857	0.949542	up
BBS5	0.329535	5.48108	4.14696	0.000102619	0.00120304	0.945551	up
CDKN2A	-0.357174	6.54294	-4.14665	0.000102727	0.0012037	0.944559	down
PSMD6	0.260459	7.10141	4.14648	0.000102788	0.00120381	0.943999	up
NAT8B	-1.78024	8.50982	-4.14607	0.000102932	0.00120489	0.942673	down
TK2	-0.301644	7.73925	-4.14457	0.00010346	0.00120986	0.937833	down
PNPLA1	-0.349857	6.20863	-4.14272	0.000104117	0.00121693	0.931853	down
NUDT16	-0.290086	8.3363	-4.13995	0.000105112	0.00122794	0.922867	down
BEGAIN	-0.263025	6.11463	-4.13927	0.000105354	0.00123015	0.920694	down
HR	-0.297652	7.81857	-4.1384	0.000105668	0.00123258	0.917882	down
TMEM138	-0.251216	8.26068	-4.13807	0.000105787	0.00123336	0.916814	down
EMC10	-0.295808	8.64839	-4.13444	0.000107109	0.00124752	0.905079	down
LRBA	0.267733	9.20963	4.13429	0.000107167	0.00124757	0.904565	up
HDAC11	-0.422954	7.49097	-4.13402	0.000107266	0.00124809	0.9037	down
RGS5	1.11885	8.23791	4.1335	0.000107455	0.00124968	0.902031	up
LAPTM4A	0.268898	12.1532	4.13063	0.000108514	0.00126136	0.892764	up
DNAH1	-0.339179	7.31761	-4.12969	0.000108865	0.00126418	0.889717	down
CEP78	0.418328	6.60143	4.12882	0.000109189	0.00126731	0.886905	up
CCDC28A	-0.417164	6.828	-4.12807	0.000109468	0.00126932	0.884493	down
B3GNT6	0.535558	9.83032	4.12807	0.000109471	0.00126932	0.884468	up
ADM	0.794489	8.5501	4.12668	0.000109991	0.00127471	0.879995	up
ZMYM4	0.318915	9.08443	4.12558	0.000110406	0.00127889	0.876433	up
SLC51B	-1.34522	9.65579	-4.12534	0.000110496	0.00127929	0.875668	down
SMOX	0.482965	7.53488	4.12507	0.000110597	0.00127982	0.874805	up
ITGAX	1.18202	7.92759	4.12315	0.000111326	0.00128763	0.868594	up
CCT6A	0.301983	8.41497	4.12281	0.000111455	0.00128848	0.8675	up
PTPN12	0.546848	8.36135	4.1217	0.000111877	0.00129208	0.863928	up
SUB1	0.361607	8.95183	4.12091	0.00011218	0.00129493	0.861373	up
HOXA5	-0.797975	7.17672	-4.11956	0.000112699	0.00130028	0.857012	down
ARMCX2	0.32913	6.09826	4.11933	0.000112787	0.00130065	0.856279	up
SNORA67	0.35325	7.93735	4.11728	0.00011358	0.0013085	0.849659	up
PCTP	0.334589	8.78321	4.11695	0.000113709	0.00130934	0.848584	up
OIP5	0.389005	6.30617	4.11564	0.000114215	0.00131452	0.844392	up
GDAP2	-0.263253	8.6323	-4.11545	0.000114292	0.00131476	0.843753	down
ZDHHC21	-0.448344	8.56052	-4.11449	0.000114667	0.0013182	0.840659	down
TOB2P1	-0.258154	7.57497	-4.11439	0.000114705	0.0013182	0.840348	down
GNA15	0.813899	7.49317	4.11357	0.000115025	0.00132123	0.837714	up
MAN1A1	-0.458999	9.81851	-4.11108	0.000116007	0.0013312	0.829686	down
OTUD6B	0.349175	7.59555	4.1105	0.000116237	0.00133318	0.827819	up
EBNA1BP2	0.357536	8.01098	4.10971	0.000116553	0.00133614	0.825255	up
GALK1	-0.290255	8.04586	-4.10923	0.000116744	0.00133768	0.823706	down
IQSEC2	-0.269135	7.53673	-4.10888	0.000116883	0.00133861	0.822582	down
NIFK	0.33537	8.81921	4.10872	0.000116947	0.00133869	0.822062	up
S100A9	1.16441	7.49313	4.10691	0.000117671	0.00134578	0.816235	up
ARHGAP42	-0.550167	7.81378	-4.10609	0.000118001	0.0013481	0.813593	down
RSPH3	-0.408217	7.93041	-4.10588	0.000118085	0.0013484	0.812921	down
CRYBB3	-0.263206	7.49597	-4.10502	0.000118429	0.00135166	0.810175	down
EPN1	-0.415326	9.20317	-4.10405	0.000118823	0.0013555	0.807035	down
IL12RB1	0.402445	7.37075	4.10383	0.000118912	0.00135585	0.806332	up
FBXW10	0.320766	5.47015	4.10155	0.000119837	0.00136516	0.799009	up
SERPINE1	1.23446	7.27942	4.10154	0.000119845	0.00136516	0.798948	up
SPTLC2	0.362726	8.73762	4.10111	0.000120021	0.00136649	0.797565	up
SAA2	0.87245	6.1769	4.10096	0.000120081	0.0013665	0.797093	up
RNU4-33P	0.330477	4.58256	4.10057	0.00012024	0.00136722	0.795843	up
BPHL	-0.811876	8.21116	-4.10052	0.000120261	0.00136722	0.795678	down
CAPN13	-1.30161	8.34022	-4.1	0.000120475	0.00136898	0.794	down
PLAG1	-0.511683	6.15309	-4.09945	0.0001207	0.00137087	0.792236	down
FCGRT	-0.573514	9.94412	-4.0977	0.000121419	0.0013777	0.786626	down
SLC7A7	-1.13385	9.70993	-4.09684	0.000121777	0.00138042	0.783846	down
PTGER2	0.54422	7.33155	4.09608	0.000122094	0.00138333	0.781396	up
NOD1	0.25231	6.53773	4.09563	0.00012228	0.00138477	0.779954	up
MB21D1	0.727314	6.74069	4.09443	0.000122782	0.00138978	0.77609	up
BTN2A3P	0.2755	6.17711	4.09386	0.000123018	0.00139178	0.774273	up
B4GALT1	0.51842	8.87088	4.0929	0.000123423	0.00139568	0.771172	up
MPP5	-0.671598	8.36805	-4.09262	0.000123539	0.00139631	0.770286	down
NRP1	0.531373	7.74228	4.09149	0.000124015	0.00140102	0.766651	up
WLS	0.45304	8.4173	4.09066	0.000124366	0.00140362	0.763981	up
ATP11C	0.370393	7.38054	4.09042	0.000124466	0.00140407	0.763226	up
NUDT5	0.3273	8.27098	4.08988	0.000124695	0.00140537	0.761489	up
SNX2	-0.448788	9.55526	-4.08961	0.00012481	0.0014059	0.760623	down
PDPN	0.777725	6.86131	4.08872	0.000125188	0.00140949	0.757762	up
RNF11	-0.338561	7.7972	-4.08807	0.000125468	0.0014116	0.755656	down
C19orf54	-0.334094	8.08601	-4.088	0.000125497	0.0014116	0.755435	down
TARS	0.293293	8.15601	4.08703	0.000125913	0.00141559	0.752313	up
C1orf198	0.373967	7.67983	4.08643	0.000126169	0.00141779	0.750394	up
CCDC159	-0.363517	6.9256	-4.08508	0.000126751	0.00142365	0.746049	down
IGFBP7	0.874585	9.96165	4.08183	0.000128159	0.00143807	0.735623	up
SOS2	-0.414972	9.86647	-4.08143	0.000128333	0.00143933	0.73434	down
PGC	3.10123	8.50616	4.08102	0.000128511	0.00144063	0.733035	up
RTN4R	-0.279753	7.76045	-4.07905	0.000129373	0.0014489	0.726727	down
LYPD6B	0.85714	6.86123	4.07721	0.000130184	0.00145729	0.720824	up
PHYH	-0.762971	8.10122	-4.07671	0.000130406	0.00145856	0.719214	down
SLC44A5	-0.779519	5.20599	-4.07664	0.000130439	0.00145856	0.71898	down
NAPSA	-0.272562	6.30742	-4.07653	0.000130486	0.00145856	0.718638	down
NME5	0.415683	4.58584	4.07592	0.000130758	0.0014609	0.716675	up
SCARB2	-0.291216	9.73956	-4.07526	0.000131052	0.00146279	0.714553	down
CYP4X1	0.688621	6.40738	4.07473	0.000131288	0.00146472	0.712853	up
FAM46C	0.567099	8.6698	4.07454	0.000131371	0.00146485	0.712255	up
AK1	0.586989	7.19854	4.07442	0.000131426	0.00146485	0.711865	up
RCAN3	0.396246	7.83268	4.07383	0.000131687	0.00146637	0.709988	up
PLAU	1.23879	7.98512	4.07347	0.00013185	0.00146664	0.708826	up
AQP3	-1.07766	9.91709	-4.07346	0.000131856	0.00146664	0.708778	down
PEX26	-0.488725	9.27904	-4.07178	0.000132609	0.00147382	0.703404	down
PPFIBP1	0.359609	6.96098	4.07128	0.000132834	0.00147561	0.701806	up
SLC22A23	-0.511558	8.78715	-4.0697	0.000133548	0.00148284	0.696745	down
CDC25A	0.371254	6.31853	4.06887	0.000133925	0.00148631	0.694087	up
PTGES3P1	0.728724	7.20124	4.06825	0.000134207	0.00148802	0.692104	up
GLP2R	-0.456451	6.26001	-4.06755	0.000134528	0.00149016	0.689849	down
ZCCHC14	-0.442674	8.48101	-4.0669	0.000134823	0.00149272	0.687782	down
IKBKE	0.355261	8.06395	4.06667	0.000134929	0.00149319	0.687039	up
FANCI	0.4739	7.06128	4.06613	0.000135178	0.00149485	0.6853	up
C11orf73	0.269809	7.02192	4.06572	0.000135363	0.00149522	0.684007	up
USF2	-0.254406	9.41435	-4.06507	0.000135664	0.00149732	0.681915	down
ARL6IP1	0.260294	12.1798	4.06502	0.000135688	0.00149732	0.681746	up
ABCG2	-1.91106	9.28863	-4.0633	0.000136482	0.00150537	0.676239	down
PRKDC	0.403254	8.45726	4.06241	0.000136895	0.0015085	0.673387	up
TMTC1	0.756306	6.61488	4.06194	0.00013711	0.00150944	0.671907	up
CRAT	-0.583881	9.73323	-4.06143	0.000137348	0.00151064	0.67027	down
ALKBH1	-0.262139	6.95297	-4.06032	0.000137868	0.00151521	0.666709	down
CD274	1.22263	6.82737	4.05887	0.000138546	0.00151879	0.662081	up
EIF4A1P2	0.390371	7.4856	4.05669	0.000139575	0.00152863	0.655098	up
RAB22A	-0.261258	8.94447	-4.05572	0.000140032	0.00153292	0.652013	down
MARCKS	0.257468	9.41455	4.05496	0.000140393	0.00153615	0.649581	up
LINC00526	-0.560037	7.33821	-4.05	0.000142775	0.00156015	0.633712	down
ARG2	-1.37076	7.63924	-4.04989	0.000142828	0.00156015	0.633359	down
ANXA1	1.31384	9.71436	4.04983	0.000142855	0.00156015	0.633185	up
PTPN9	-0.292895	8.59048	-4.04912	0.000143197	0.00156316	0.630926	down
TSR1	0.298493	6.85259	4.04878	0.000143366	0.00156427	0.629814	up
AGFG2	-0.284297	7.53045	-4.04771	0.000143883	0.00156918	0.626421	down
SNRPEP4	0.261254	7.27936	4.04614	0.000144649	0.0015768	0.621409	up
C6orf120	-0.314569	8.5102	-4.04545	0.000144989	0.00157926	0.619196	down
DGKA	-0.439339	9.7068	-4.04541	0.000145011	0.00157926	0.619054	down
SOWAHA	-0.584396	9.25686	-4.04518	0.000145122	0.00157974	0.618329	down
PDZK1	-1.89305	8.03029	-4.04471	0.000145355	0.00158153	0.616819	down
MTHFD1	0.41514	7.93732	4.04436	0.000145525	0.00158248	0.615713	up
SNHG12	0.307931	8.18469	4.04425	0.000145578	0.00158248	0.615375	up
ANKRD36C	0.643664	6.46464	4.04405	0.000145679	0.00158284	0.61472	up
CDKN1A	-0.494146	9.44331	-4.04381	0.000145797	0.00158291	0.613954	down
NTS	-2.17018	8.92531	-4.04376	0.000145821	0.00158291	0.6138	down
RNU6-1340P	0.362003	5.79081	4.04059	0.000147391	0.00159871	0.603701	up
ENTPD5	-1.13298	9.07148	-4.04055	0.000147414	0.00159871	0.603553	down
CPEB3	-0.409129	7.19176	-4.03916	0.000148108	0.00160549	0.599121	down
SMAD5	0.424611	8.42306	4.03869	0.000148342	0.00160654	0.59763	up
IGSF6	1.44669	8.54135	4.03855	0.000148412	0.00160655	0.597186	up
CDYL2	-0.377386	8.00002	-4.03805	0.000148666	0.0016078	0.595575	down
RAB27B	0.84242	8.68419	4.03656	0.000149418	0.00161294	0.590819	up
PROK2	1.00819	7.62737	4.03584	0.00014978	0.0016161	0.588533	up
SLC5A12	-2.73715	9.63834	-4.03517	0.000150117	0.00161824	0.586413	down
CHMP7	-0.298083	7.34262	-4.03427	0.000150578	0.0016217	0.583526	down
SLC25A26	-0.271022	7.22002	-4.03385	0.000150789	0.00162323	0.582204	down
PMAIP1	0.623293	6.95664	4.03309	0.000151177	0.00162666	0.579777	up
F2R	0.722384	7.68487	4.03294	0.000151257	0.00162676	0.579283	up
PHLDB2	0.57577	5.77122	4.03186	0.000151807	0.00163069	0.57586	up
PSMA4	0.347617	9.63095	4.03169	0.000151895	0.00163069	0.575313	up
SMC4	0.402616	8.50057	4.0305	0.000152507	0.00163632	0.571518	up
CD1D	-0.304332	8.36229	-4.02999	0.000152768	0.00163723	0.569908	down
ENKUR	0.877528	5.57589	4.02716	0.000154238	0.0016512	0.56088	up
TRMT2B	-0.260031	7.75964	-4.02696	0.000154341	0.00165154	0.560251	down
RGS11	-0.266236	6.37815	-4.02518	0.000155271	0.00166074	0.554584	down
DDIT4	0.614842	7.49814	4.02367	0.000156063	0.00166844	0.549787	up
FPR2	1.48878	5.79275	4.02228	0.000156799	0.00167477	0.545353	up
KIAA0020	0.451759	6.60045	4.02203	0.000156931	0.00167541	0.544561	up
CDKN2AIP	-0.265549	7.84443	-4.02151	0.000157209	0.0016771	0.542889	down
[truncated: 2,630 more rows]

## Sheet: GSE75214 (UC)
	logFC	AveExpr	t	P.Value	adj.P.Val	B	change
PDE6A	-1.90719	5.24769	-24.8364	4.44202e-41	1.03526e-36	82.469	down
C2	2.36434	8.21226	19.7971	7.69677e-34	8.96904e-30	66.3567	up
LPCAT1	1.85204	9.15266	19.5093	2.16825e-33	1.68444e-29	65.3479	up
CD55	2.30376	11.1862	18.3599	1.49641e-31	8.71882e-28	61.216	up
PRKG2	-2.67511	4.99175	-17.6424	2.28241e-30	1.06388e-26	58.5511	down
CFB	2.32863	10.1617	17.5607	3.12492e-30	1.21382e-26	58.2436	up
TIMP1	2.95596	11.3839	17.3591	6.8119e-30	2.08862e-26	57.4805	up
UGT2A3	-3.23736	5.0768	-17.3459	7.16939e-30	2.08862e-26	57.4304	down
NAT8B	-1.36152	6.16772	-17.1479	1.54889e-29	4.01092e-26	56.6757	down
NAALADL1	-1.63898	6.94125	-17.0379	2.38126e-29	5.54976e-26	56.2542	down
TMEM63C	-2.15644	5.85619	-16.7345	7.86277e-29	1.66591e-25	55.0831	down
RBPMS	1.68335	8.4978	16.2783	4.84271e-28	9.40535e-25	53.2994	up
CDC14A	-1.69935	7.46953	-15.9152	2.09781e-27	3.76089e-24	51.8597	down
RUNDC3B	-1.57174	6.00504	-15.8119	3.19354e-27	5.31633e-24	51.4469	down
AQP8	-5.51509	7.16376	-15.715	4.74027e-27	7.36512e-24	51.0588	down
DPP10	-1.8459	5.04693	-15.5271	1.02379e-26	1.4272e-23	50.302	down
RN7SKP127	-1.06757	4.20572	-15.5231	1.04104e-26	1.4272e-23	50.2855	down
CYP2B7P	-3.178	5.90605	-15.4676	1.30812e-26	1.69373e-23	50.061	down
PITPNC1	1.7984	8.74212	15.3449	2.16933e-26	2.66097e-23	49.5637	up
NMT2	-1.01167	7.31816	-15.3262	2.34408e-26	2.73155e-23	49.4875	down
SLC38A4	-2.66409	5.09741	-15.3101	2.50514e-26	2.78023e-23	49.4221	down
SLC6A14	5.71592	10.3243	15.2535	3.16731e-26	3.2872e-23	49.1915	up
CNTFR	-1.94153	7.09443	-15.2477	3.24404e-26	3.2872e-23	49.1679	down
SLC36A1	-1.60717	7.94113	-15.0841	6.40204e-26	6.21692e-23	48.4993	down
CDC25B	1.50761	8.31586	15.0531	7.28429e-26	6.75706e-23	48.3722	up
AQP11	-1.3425	6.51605	-15.0381	7.7548e-26	6.75706e-23	48.3107	down
SEC24D	1.26432	9.18067	15.0354	7.84479e-26	6.75706e-23	48.2993	up
APOBEC3B	-2.6543	7.95565	-15.0201	8.36167e-26	6.75706e-23	48.2365	down
NRG4	-1.30058	4.81427	-15.0188	8.40791e-26	6.75706e-23	48.2311	down
S100A11	1.27935	10.5798	14.9232	1.25336e-25	9.73697e-23	47.8383	up
VLDLR	-1.71539	6.0983	-14.9144	1.30057e-25	9.77778e-23	47.8019	down
WDR78	-1.84753	6.00265	-14.9008	1.37685e-25	1.00278e-22	47.7458	down
CXCL1	3.45437	10.5749	14.889	1.44656e-25	1.02162e-22	47.6972	up
AMACR	-1.95185	7.98277	-14.8524	1.68667e-25	1.15616e-22	47.546	down
SNX30	-1.34442	8.07286	-14.7846	2.24223e-25	1.49307e-22	47.2658	down
DAPP1	2.22544	7.65384	14.7611	2.47531e-25	1.60249e-22	47.1685	up
SHISA5	0.75123	10.4082	14.7257	2.87283e-25	1.80957e-22	47.0219	up
IFITM3	1.49837	8.931	14.6255	4.38401e-25	2.68878e-22	46.6058	up
CHAD	-1.45487	6.82969	-14.5384	6.33622e-25	3.78646e-22	46.2431	down
MT1M	-2.96893	8.21842	-14.3608	1.34675e-24	7.84681e-22	45.5006	down
RMDN2	-1.75307	6.08656	-14.2918	1.80708e-24	1.02722e-21	45.211	down
ACAT1	-1.65668	7.95065	-14.2003	2.67059e-24	1.48193e-21	44.8262	down
CNNM2	-1.38344	7.70759	-13.9802	6.86752e-24	3.67285e-21	43.8956	down
PDK2	-1.77052	7.94806	-13.9779	6.93407e-24	3.67285e-21	43.8861	down
LIPC	-1.13229	5.08627	-13.9226	8.79933e-24	4.55727e-21	43.6513	down
ACSF2	-2.53259	7.41722	-13.8738	1.08629e-23	5.50371e-21	43.4437	down
ARFGAP3	1.39364	8.79678	13.8519	1.19388e-23	5.9201e-21	43.3506	up
SLC19A3	-1.61409	6.03501	-13.7869	1.58117e-23	7.67726e-21	43.0737	down
KYNU	3.56189	8.0273	13.7712	1.69255e-23	8.05032e-21	43.0066	up
PLCD1	-1.82526	7.81586	-13.736	1.97132e-23	9.18872e-21	42.8563	down
C7orf31	-1.35674	7.02213	-13.6981	2.32321e-23	1.06166e-20	42.6943	down
PKM	0.964838	10.7606	13.6274	3.15767e-23	1.41524e-20	42.3918	up
TESK2	-1.07023	7.5504	-13.5957	3.62444e-23	1.59379e-20	42.2559	down
CD74	1.76576	12.1356	13.5836	3.82108e-23	1.64915e-20	42.2038	up
RTEL1	1.0964	7.98092	13.5308	4.80829e-23	2.03749e-20	41.9772	up
TAP2	1.08164	8.80577	13.4157	7.94567e-23	3.27133e-20	41.4819	up
BACE2	1.43919	10.2346	13.4142	8.00076e-23	3.27133e-20	41.475	up
EPB41L1	-0.81946	7.10944	-13.3984	8.56959e-23	3.4435e-20	41.4073	down
ACOX1	-1.71687	9.38889	-13.3525	1.04786e-22	4.13768e-20	41.209	down
DEPDC7	-1.00878	5.9185	-13.3487	1.06522e-22	4.13768e-20	41.1927	down
MROH7	-0.842257	6.24335	-13.323	1.19253e-22	4.55626e-20	41.0814	down
ZFP3	-1.00563	6.94252	-13.3169	1.22476e-22	4.60391e-20	41.0551	down
BMP3	-3.1523	6.82295	-13.2671	1.52346e-22	5.5875e-20	40.8398	down
HLA-DRA	2.09315	10.8653	13.264	1.54471e-22	5.5875e-20	40.8262	up
RNY1P5	-2.50085	5.03969	-13.262	1.55834e-22	5.5875e-20	40.8175	down
PI3	2.8761	10.4067	13.2414	1.70539e-22	6.02208e-20	40.7286	up
HSP90B1	0.794261	12.3611	13.234	1.76165e-22	6.1279e-20	40.6966	up
SLC22A5	-2.23358	8.11968	-13.222	1.85744e-22	6.32039e-20	40.6443	down
CHRNA1	-0.994797	6.06694	-13.2203	1.87122e-22	6.32039e-20	40.637	down
INPP5J	-1.14853	6.92046	-13.1973	2.07014e-22	6.8924e-20	40.5374	down
LRRN2	-1.11184	6.62846	-13.1928	2.11212e-22	6.93312e-20	40.5176	down
BAG3	0.822837	8.92634	13.1858	2.17763e-22	7.04886e-20	40.4874	up
RNF135	-0.777347	8.10641	-13.1523	2.52421e-22	8.05879e-20	40.3418	down
ATPAF1	-0.684004	6.54098	-13.1251	2.84475e-22	8.95943e-20	40.2238	down
ARNTL2	1.81769	7.75981	13.0992	3.18879e-22	9.90906e-20	40.1112	up
SLC26A2	-4.52411	8.40651	-13.0709	3.61304e-22	1.10797e-19	39.988	down
CNTN3	-1.9944	5.58669	-13.0618	3.75996e-22	1.13805e-19	39.9486	down
TGM2	2.53063	10.4345	13.036	4.21406e-22	1.25914e-19	39.8361	up
FUT8	1.4903	9.08644	13.0179	4.56472e-22	1.34665e-19	39.7573	up
FGFR2	-1.9743	6.7495	-12.9258	6.86063e-22	1.99867e-19	39.3553	down
GNA15	1.8427	8.61537	12.9012	7.65044e-22	2.20125e-19	39.2477	up
ETFDH	-1.72684	7.83335	-12.8851	8.21793e-22	2.33569e-19	39.1771	down
SUGCT	-1.43641	5.81077	-12.8793	8.43206e-22	2.36768e-19	39.1517	down
TRHDE	-1.89373	5.27332	-12.8687	8.83715e-22	2.45189e-19	39.1054	down
ABCG2	-3.79764	6.36651	-12.8277	1.06003e-21	2.90647e-19	38.9259	down
CNN2	1.10034	9.78864	12.7995	1.20124e-21	3.25536e-19	38.8025	up
CHPF	0.835659	8.5958	12.7909	1.24816e-21	3.34363e-19	38.7647	up
SEPHS2	-0.82188	9.06018	-12.7879	1.26477e-21	3.34963e-19	38.7516	down
CNKSR3	-1.44814	6.84574	-12.7607	1.42759e-21	3.73837e-19	38.6321	down
TTYH3	1.11354	8.83596	12.7574	1.44832e-21	3.75051e-19	38.6179	up
SLC35G1	-1.74414	7.16013	-12.74	1.56478e-21	4.00754e-19	38.5416	down
HINFP	-0.748324	7.68456	-12.7073	1.81035e-21	4.58205e-19	38.3977	down
HMGA2	-0.835943	6.36506	-12.7051	1.82842e-21	4.58205e-19	38.3879	down
PDIA4	1.0149	10.8496	12.6996	1.87347e-21	4.645e-19	38.3639	up
EIF4EBP2	-0.97604	10.625	-12.6838	2.00988e-21	4.93077e-19	38.2945	down
PARP9	1.31883	8.45667	12.6697	2.14021e-21	5.1958e-19	38.2325	up
APOL1	2.37854	9.04282	12.645	2.38954e-21	5.74129e-19	38.1237	up
HIF1A	1.43787	11.2336	12.629	2.5664e-21	6.10331e-19	38.0533	up
LEAP2	-1.26268	6.06005	-12.6168	2.71037e-21	6.38059e-19	37.9994	down
ABCB1	-2.71656	7.17262	-12.567	3.38468e-21	7.88833e-19	37.7801	down
PAQR5	-1.9917	7.43819	-12.551	3.63477e-21	8.38733e-19	37.7097	down
PLA2G12B	-1.27376	6.11686	-12.4417	5.93045e-21	1.35505e-18	37.2265	down
PADI2	-3.14891	8.877	-12.4394	5.99001e-21	1.35537e-18	37.2166	down
SLC23A1	-1.05099	6.9295	-12.4267	6.34154e-21	1.42111e-18	37.1603	down
PARK2	-0.913316	6.16085	-12.4183	6.58474e-21	1.45774e-18	37.1231	down
FRMD1	-1.55249	6.3701	-12.4168	6.63007e-21	1.45774e-18	37.1164	down
SLC4A10	-1.42293	5.31887	-12.338	9.44346e-21	2.05691e-18	36.7672	down
PSMB9	1.28421	8.9916	12.3288	9.84221e-21	2.12391e-18	36.7263	up
DUOXA2	4.31891	10.4747	12.3187	1.03003e-20	2.20238e-18	36.6814	up
ENC1	1.06354	8.27225	12.2776	1.23879e-20	2.62465e-18	36.4992	up
TBC1D12	-0.710616	7.8879	-12.2748	1.25435e-20	2.63368e-18	36.4869	down
TMEM184B	0.820615	9.16019	12.2718	1.27176e-20	2.64639e-18	36.4733	up
ARHGEF37	-1.00987	6.68767	-12.2249	1.57042e-20	3.23897e-18	36.265	down
PPP2R3A	-1.59277	6.51591	-12.216	1.63503e-20	3.34263e-18	36.2252	down
LPIN1	1.14707	8.75294	12.1955	1.79299e-20	3.6255e-18	36.1341	up
HLA-DMA	1.78259	9.91674	12.1941	1.8045e-20	3.6255e-18	36.1278	up
SPATA25	-0.69301	6.34727	-12.187	1.86308e-20	3.71119e-18	36.0963	down
SAMD9L	1.54492	9.97969	12.1832	1.89541e-20	3.7436e-18	36.0793	up
CREB3L2	1.24793	9.62047	12.1732	1.98235e-20	3.88241e-18	36.035	up
BTN3A3	0.97426	7.94301	12.1601	2.10321e-20	4.08479e-18	35.9766	up
MAGI1	-1.06105	7.87769	-12.1469	2.23204e-20	4.29916e-18	35.9179	down
CRELD2	0.934801	8.18261	12.14	2.30324e-20	4.3823e-18	35.8869	up
ZSWIM3	-0.770201	6.23032	-12.1391	2.31281e-20	4.3823e-18	35.8828	down
USP30	-1.26135	8.39159	-12.1293	2.41685e-20	4.54251e-18	35.8393	down
PHLPP2	-2.36655	8.23666	-12.0835	2.97225e-20	5.506e-18	35.6351	down
LRP8	1.3673	8.36042	12.0832	2.97673e-20	5.506e-18	35.6336	up
MT1H	-2.21216	8.34545	-12.0651	3.2306e-20	5.92854e-18	35.5527	down
ME3	-0.945947	7.75104	-12.0623	3.27088e-20	5.95556e-18	35.5405	down
UBE2L6	0.923903	8.31426	12.0545	3.38859e-20	6.12205e-18	35.5056	up
AAMDC	-0.7018	5.93961	-12.0012	4.31374e-20	7.73354e-18	35.2672	down
IRAK3	2.41696	7.98244	11.9991	4.35495e-20	7.74781e-18	35.2578	up
CIPC	-1.28153	7.84647	-11.9579	5.24717e-20	9.26444e-18	35.0738	down
AK3	-0.777032	8.66856	-11.9352	5.81684e-20	1.0193e-17	34.972	down
TRIB2	1.9253	7.84698	11.9317	5.90943e-20	1.0278e-17	34.9564	up
CPEB3	-0.69143	6.88717	-11.9293	5.97267e-20	1.0311e-17	34.9459	down
IFITM1	1.41908	10.5278	11.8603	8.17012e-20	1.40009e-17	34.6365	up
NAT8	-0.898278	5.65996	-11.8543	8.39426e-20	1.428e-17	34.6097	down
AQP7P1	-1.07728	6.24959	-11.7975	1.0866e-19	1.8351e-17	34.3548	down
CCNJL	-1.18632	7.77277	-11.7816	1.16797e-19	1.95832e-17	34.2835	down
PMM1	-0.935473	7.26673	-11.7791	1.1814e-19	1.96669e-17	34.2722	down
OAS2	1.95912	8.1693	11.7705	1.2289e-19	2.03125e-17	34.2333	up
EFCAB5	-0.861383	4.74283	-11.7649	1.26042e-19	2.06869e-17	34.2083	down
AUH	-0.723866	7.81206	-11.747	1.36737e-19	2.22852e-17	34.1278	down
PHC3	-1.42928	5.88193	-11.7284	1.48831e-19	2.40879e-17	34.0441	down
ACKR2	-1.26056	6.47431	-11.7121	1.60285e-19	2.57628e-17	33.9709	down
BRINP3	-2.3624	5.19618	-11.7082	1.63144e-19	2.60427e-17	33.9534	down
XBP1	1.40132	11.5145	11.6839	1.82272e-19	2.88982e-17	33.8439	up
CD44	1.64325	10.4557	11.6753	1.89578e-19	2.98534e-17	33.8051	up
ZNF350	-0.999652	6.5712	-11.6728	1.91712e-19	2.99869e-17	33.794	down
ARHGAP42	-1.16763	7.89117	-11.6581	2.04985e-19	3.18492e-17	33.7279	down
CDH3	3.02134	8.73026	11.638	2.2469e-19	3.46796e-17	33.6373	up
OXR1	-0.97532	7.84218	-11.6317	2.31271e-19	3.54605e-17	33.6087	down
ASB13	-1.08967	7.48956	-11.6096	2.55781e-19	3.89623e-17	33.5092	down
CDK20	-0.858735	6.15202	-11.5978	2.69966e-19	4.08561e-17	33.4559	down
HMGCS2	-4.76262	8.27331	-11.5856	2.85408e-19	4.29143e-17	33.401	down
TAP1	1.18895	10.7612	11.5686	3.08421e-19	4.60773e-17	33.3244	up
ARPC1B	0.708399	11.0288	11.5669	3.10929e-19	4.61561e-17	33.3164	up
LAMTOR4	-0.737435	7.84768	-11.55	3.35777e-19	4.95293e-17	33.2404	down
WSCD1	-1.31159	6.78277	-11.5182	3.88427e-19	5.6935e-17	33.0965	down
LYN	1.51004	9.93857	11.5111	4.01184e-19	5.84375e-17	33.0646	up
NR6A1	-0.780662	6.51087	-11.5013	4.1949e-19	6.07245e-17	33.0205	down
DOCK1	-0.810344	8.38682	-11.4999	4.22197e-19	6.0739e-17	33.0142	down
TRIM22	1.88517	8.01084	11.4772	4.68523e-19	6.69902e-17	32.9113	up
CDV3	0.536567	10.746	11.4739	4.75632e-19	6.7592e-17	32.8965	up
ASPHD2	1.29772	7.81622	11.4547	5.19362e-19	7.3359e-17	32.8096	up
FAM47E	-0.986891	4.84326	-11.4486	5.33996e-19	7.48922e-17	32.7821	down
PHLDA1	2.12392	8.91793	11.4475	5.36643e-19	7.48922e-17	32.7772	up
HSD17B3	-0.824071	5.3118	-11.4377	5.61437e-19	7.7886e-17	32.7326	down
MXRA5	2.53033	9.34668	11.4287	5.84889e-19	8.06593e-17	32.6922	up
TCP11L1	-0.686473	7.15906	-11.4213	6.05195e-19	8.29687e-17	32.6585	down
NCBP2-AS2	-0.679344	7.32043	-11.4107	6.35124e-19	8.65626e-17	32.6108	down
CREB3L3	-1.54767	6.69613	-11.4062	6.48366e-19	8.78536e-17	32.5904	down
ANXA1	2.39289	11.3463	11.3962	6.78968e-19	9.14684e-17	32.5449	up
CXCL2	2.37526	8.13957	11.3945	6.84252e-19	9.16504e-17	32.5372	up
RPS6KA2	1.04989	7.83364	11.3918	6.92634e-19	9.2243e-17	32.5252	up
SERPINA1	1.36927	10.6121	11.3737	7.52584e-19	9.95064e-17	32.4432	up
PAG1	-1.2546	8.60552	-11.3728	7.55712e-19	9.95064e-17	32.4391	down
SETD9	-1.26337	5.85526	-11.3625	7.92348e-19	1.03744e-16	32.3923	down
ZNF608	-0.909205	7.32613	-11.3384	8.84838e-19	1.15207e-16	32.2832	down
IGKV3D-11	3.04319	11.5299	11.3346	9.00553e-19	1.16602e-16	32.2658	up
RHOU	-1.47158	8.83089	-11.3067	1.0236e-18	1.31802e-16	32.1393	down
TAT	-1.073	5.32313	-11.297	1.07022e-18	1.37046e-16	32.0953	down
PSME2	0.92683	9.77164	11.295	1.08015e-18	1.37563e-16	32.0862	up
ZBP1	1.52765	8.2114	11.2902	1.10393e-18	1.39602e-16	32.0647	up
HM13	0.821799	9.40966	11.2894	1.10814e-18	1.39602e-16	32.0609	up
SEMA5A	-1.47448	8.49446	-11.2784	1.16551e-18	1.4604e-16	32.0111	down
PDIA5	0.80091	8.52124	11.275	1.18424e-18	1.47593e-16	31.9953	up
FDX1	-0.611841	7.44393	-11.2692	1.21619e-18	1.50768e-16	31.969	down
UNC13D	1.1914	8.49812	11.2569	1.28667e-18	1.58662e-16	31.9133	up
LCN2	3.52722	11.4244	11.2554	1.2955e-18	1.5891e-16	31.9066	up
TBXAS1	1.19322	8.35349	11.2538	1.30496e-18	1.59232e-16	31.8994	up
TNIP3	4.31956	8.9749	11.2464	1.3502e-18	1.63895e-16	31.8657	up
OTOP2	-3.37325	7.98438	-11.2374	1.40703e-18	1.69908e-16	31.825	down
P2RY1	-1.18299	7.35121	-11.2061	1.62542e-18	1.95269e-16	31.6825	down
IDO1	4.22524	8.49533	11.1872	1.77271e-18	2.11871e-16	31.5968	up
ZCCHC14	-0.900814	7.5154	-11.1745	1.87984e-18	2.23461e-16	31.5388	down
SOS2	-0.765751	9.46484	-11.1734	1.88887e-18	2.23461e-16	31.5341	down
NFKBIZ	1.40186	9.48735	11.1712	1.90837e-18	2.24629e-16	31.5239	up
EAPP	-0.94095	7.90585	-11.1695	1.92322e-18	2.25239e-16	31.5162	down
BHLHE40	1.43166	9.32504	11.1196	2.41961e-18	2.81957e-16	31.2894	up
MCMDC2	-0.691842	5.01614	-11.1119	2.50771e-18	2.9077e-16	31.2541	down
RPS6KA6	-2.0238	6.41642	-11.1015	2.63084e-18	3.03537e-16	31.2067	down
SLC25A20	-1.26045	7.95238	-11.0943	2.71883e-18	3.12144e-16	31.1742	down
MAML2	-0.695339	8.65438	-11.0906	2.7654e-18	3.15933e-16	31.1574	down
ANXA5	1.5347	10.4207	11.0806	2.89646e-18	3.29292e-16	31.1117	up
HNMT	-1.04639	7.08444	-11.0487	3.35556e-18	3.79634e-16	30.9663	down
HSD3B1	-0.641946	5.76843	-11.0394	3.50198e-18	3.94286e-16	30.9241	down
FMO4	-1.60695	6.54439	-11.0276	3.69905e-18	4.14472e-16	30.87	down
ACADM	-1.24881	9.30575	-11.0062	4.08302e-18	4.55306e-16	30.7724	down
HLA-DRB1	1.69683	10.6557	10.9845	4.51141e-18	5.0068e-16	30.6739	up
MT1F	-2.0876	10.543	-10.967	4.89322e-18	5.4048e-16	30.5936	down
CROT	-1.4831	6.82641	-10.9554	5.16064e-18	5.6733e-16	30.541	down
JAK2	1.05641	8.43057	10.9289	5.83494e-18	6.38447e-16	30.4197	up
WARS	2.19296	10.2667	10.8933	6.8759e-18	7.4883e-16	30.2575	up
SNX13	-0.872811	8.54666	-10.89	6.98421e-18	7.55194e-16	30.2421	down
MYLIP	-0.892805	7.88994	-10.8895	6.99913e-18	7.55194e-16	30.24	down
RNU6-892P	-0.683258	5.13547	-10.8782	7.37524e-18	7.92107e-16	30.1882	down
CALR	0.598957	11.6176	10.871	7.62294e-18	8.14955e-16	30.1556	up
PDE8A	-1.07303	9.15601	-10.8643	7.86289e-18	8.36769e-16	30.125	down
ABCC1	0.939796	8.91309	10.8616	7.9623e-18	8.40419e-16	30.1126	up
ZNF768	-0.777215	7.42322	-10.8604	8.00792e-18	8.40419e-16	30.1069	down
STBD1	-1.23844	6.52004	-10.8596	8.0375e-18	8.40419e-16	30.1033	down
MANF	0.691752	9.99084	10.8595	8.04142e-18	8.40419e-16	30.1028	up
LIPG	1.34518	8.68288	10.8277	9.31774e-18	9.69461e-16	29.9572	up
F3	1.45023	8.54852	10.8212	9.59976e-18	9.94365e-16	29.9278	up
DUOX2	4.34142	11.7409	10.8193	9.68519e-18	9.98774e-16	29.919	up
CNGA1	-1.25385	4.80352	-10.8168	9.79662e-18	1.00582e-15	29.9077	down
CD82	1.44911	9.34543	10.8111	1.00615e-17	1.02848e-15	29.8814	up
IGKV3D-20	2.78283	11.6948	10.7957	1.08035e-17	1.09477e-15	29.8111	up
TCIRG1	0.624088	9.671	10.7957	1.08039e-17	1.09477e-15	29.811	up
SEC61A1	0.617757	10.4912	10.7915	1.10142e-17	1.11125e-15	29.792	up
GRINA	0.879018	8.92139	10.7816	1.15341e-17	1.15868e-15	29.7464	up
LOC100127951	-0.832096	4.68062	-10.765	1.24532e-17	1.24564e-15	29.6707	down
MSI2	0.708107	8.11741	10.7403	1.39649e-17	1.39088e-15	29.5574	up
OSMR	2.91249	8.7537	10.7363	1.42288e-17	1.41114e-15	29.539	up
AGTRAP	0.764109	8.62397	10.7246	1.50171e-17	1.483e-15	29.4857	up
RNU6-353P	-0.749524	4.83963	-10.7094	1.61147e-17	1.58468e-15	29.416	down
ELL2P1	1.57407	8.03153	10.7083	1.61987e-17	1.58625e-15	29.4108	up
PIK3R3	1.23793	8.32877	10.7065	1.63336e-17	1.59276e-15	29.4026	up
BIRC3	1.96481	9.17861	10.7051	1.64421e-17	1.59667e-15	29.3961	up
ELL2	1.26126	8.9251	10.7021	1.66746e-17	1.61252e-15	29.3822	up
SLC25A34	-1.12385	6.87325	-10.7011	1.67508e-17	1.6132e-15	29.3777	down
TXLNA	0.418786	8.88772	10.6903	1.76086e-17	1.68883e-15	29.3284	up
PPM1A	-0.772433	7.89981	-10.6819	1.83107e-17	1.74897e-15	29.2897	down
SFXN1	-0.906511	8.78044	-10.6749	1.89128e-17	1.79911e-15	29.2578	down
RPN2	0.699264	10.4566	10.6714	1.92224e-17	1.82113e-15	29.2417	up
CDKN2B	-1.74519	8.4254	-10.6665	1.96646e-17	1.85548e-15	29.2193	down
UBD	2.25137	7.61344	10.6631	1.99749e-17	1.87715e-15	29.2038	up
ZC3H12A	1.45769	9.22083	10.6597	2.02982e-17	1.89988e-15	29.1879	up
TMEM165	0.806511	10.2142	10.6544	2.08015e-17	1.9392e-15	29.1637	up
TSTD2	-0.573674	6.85914	-10.6449	2.17352e-17	2.01817e-15	29.1203	down
IGHV4-59	2.5386	12.3866	10.6354	2.27214e-17	2.10137e-15	29.0765	up
PPARGC1A	-2.33052	7.42515	-10.6295	2.3351e-17	2.15106e-15	29.0495	down
SSTR1	-0.868537	7.33632	-10.6201	2.43887e-17	2.23781e-15	29.0065	down
CLDN8	-3.84589	5.45198	-10.6174	2.46985e-17	2.25735e-15	28.9941	down
BSG	-0.845585	10.6193	-10.6135	2.51439e-17	2.28907e-15	28.9764	down
CD160	-0.863051	4.88127	-10.6123	2.52851e-17	2.29297e-15	28.9709	down
UCK1	-0.491742	9.02067	-10.6077	2.58402e-17	2.33423e-15	28.9494	down
CYP27A1	-1.13553	7.23704	-10.6019	2.65363e-17	2.3841e-15	28.9231	down
ANKH	-1.00548	8.43657	-10.6014	2.65968e-17	2.3841e-15	28.9209	down
IFITM2	1.60337	9.03649	10.585	2.87056e-17	2.56327e-15	28.8455	up
RNF213	1.30075	9.52339	10.5838	2.88711e-17	2.5682e-15	28.8398	up
ERCC6	-0.556803	7.14605	-10.5757	2.99788e-17	2.6566e-15	28.8026	down
CPT1A	-1.28875	9.27935	-10.5712	3.06135e-17	2.70257e-15	28.7819	down
KIAA0195	-0.744346	8.60006	-10.5671	3.11988e-17	2.74385e-15	28.7632	down
DUSP6	1.01521	9.06165	10.5587	3.24412e-17	2.84239e-15	28.7246	up
CYP2B6	-3.19181	6.68064	-10.5579	3.25634e-17	2.84241e-15	28.7209	down
MPP7	-1.43525	7.59385	-10.5526	3.33689e-17	2.90185e-15	28.6968	down
MPND	-0.891505	7.75646	-10.5449	3.45815e-17	2.99612e-15	28.6615	down
DGKD	-0.912231	8.97367	-10.5406	3.52869e-17	3.04591e-15	28.6416	down
VNN1	4.02875	8.90421	10.5375	3.57935e-17	3.07824e-15	28.6275	up
LYZ	1.78432	12.078	10.5323	3.66687e-17	3.14191e-15	28.6036	up
MKRN1	-0.843792	9.76774	-10.523	3.82877e-17	3.26862e-15	28.5609	down
SEPSECS	-0.914043	7.3437	-10.507	4.12501e-17	3.50867e-15	28.4873	down
SLFN5	1.74386	8.89063	10.5026	4.20989e-17	3.56785e-15	28.4671	up
XRCC6BP1	-1.1206	7.28424	-10.4935	4.3922e-17	3.70886e-15	28.4253	down
ABCA12	3.66425	8.04293	10.4731	4.83022e-17	4.06401e-15	28.3313	up
PCK1	-3.71354	7.49726	-10.4402	5.62935e-17	4.71934e-15	28.1801	down
LPGAT1	1.0853	8.94751	10.4371	5.71024e-17	4.76999e-15	28.166	up
CEBPD	0.830044	9.53002	10.4329	5.82443e-17	4.84801e-15	28.1464	up
MIER3	-1.79287	9.12527	-10.4158	6.30552e-17	5.22976e-15	28.068	down
SERF1B	-1.15697	7.01136	-10.4122	6.41126e-17	5.29861e-15	28.0516	down
RPL10L	-0.711487	6.91314	-10.3987	6.82714e-17	5.62238e-15	27.9895	down
ZDHHC23	-1.09342	8.18756	-10.392	7.04642e-17	5.78253e-15	27.9582	down
PSD3	-1.34658	7.37677	-10.388	7.17636e-17	5.8685e-15	27.9402	down
OSBPL3	1.08999	7.78425	10.379	7.48617e-17	6.10044e-15	27.8984	up
TMEM38B	-1.23726	6.79539	-10.3758	7.59827e-17	6.17022e-15	27.8837	down
SLC17A9	0.991908	8.45551	10.3653	7.97907e-17	6.45695e-15	27.8354	up
DUSP10	1.28648	7.17586	10.3492	8.60062e-17	6.93585e-15	27.7613	up
KRT12	-1.44561	6.01648	-10.3476	8.66263e-17	6.96177e-15	27.7542	down
FAM134A	-0.51618	8.3389	-10.3453	8.75769e-17	7.01398e-15	27.7434	down
OSBPL1A	-0.915672	7.03115	-10.3156	1.00579e-16	8.02774e-15	27.6066	down
PSKH1	-0.509098	7.9359	-10.2926	1.11934e-16	8.9035e-15	27.5009	down
LOC642980	-0.590318	6.55388	-10.2873	1.14757e-16	9.09705e-15	27.4763	down
CXCL3	1.3125	7.60755	10.2853	1.15824e-16	9.13089e-15	27.4672	up
CDKL1	-0.889562	6.03538	-10.285	1.15968e-16	9.13089e-15	27.466	down
MAML3	-0.986038	7.65401	-10.2798	1.18813e-16	9.32339e-15	27.442	down
SLC7A11	2.39681	8.57635	10.279	1.19285e-16	9.32901e-15	27.4381	up
DNAH7	-0.830763	5.0826	-10.2741	1.22045e-16	9.51298e-15	27.4155	down
EIF5A2	1.10604	6.80641	10.2609	1.29809e-16	1.00844e-14	27.3546	up
SETD7	0.915007	9.03756	10.2491	1.37144e-16	1.06188e-14	27.3003	up
REG4	3.0132	10.2868	10.2477	1.38015e-16	1.06509e-14	27.294	up
HADHB	-0.753357	9.40018	-10.2467	1.38681e-16	1.0667e-14	27.2892	down
KDELR3	1.51649	9.64563	10.2425	1.41423e-16	1.08421e-14	27.2699	up
IGKV1OR9-2	1.86282	10.1001	10.2403	1.42851e-16	1.09157e-14	27.26	up
B4GALNT2	-2.87002	6.99164	-10.2267	1.52274e-16	1.15977e-14	27.1969	down
POFUT1	-0.617872	7.36773	-10.224	1.54202e-16	1.17063e-14	27.1844	down
ZNF91	-1.3033	8.80406	-10.2227	1.55082e-16	1.17349e-14	27.1788	down
SCUBE2	-1.37191	6.57613	-10.216	1.59999e-16	1.20678e-14	27.148	down
CBFB	0.861667	9.36584	10.2146	1.61048e-16	1.21077e-14	27.1415	up
MT1P3	-1.31745	7.9512	-10.2076	1.6643e-16	1.24721e-14	27.109	down
IP6K2	-0.747381	7.85474	-10.2015	1.71261e-16	1.2793e-14	27.0808	down
CHI3L1	3.883	9.50573	10.2007	1.71882e-16	1.27984e-14	27.0772	up
CNST	-0.689698	7.28853	-10.1915	1.79405e-16	1.3316e-14	27.0349	down
MRPL34	-0.727056	7.83634	-10.1894	1.81203e-16	1.34067e-14	27.025	down
IGKV1OR9-1	1.74002	9.62263	10.1733	1.95357e-16	1.44082e-14	26.9507	up
FGFR3	-1.21102	7.60219	-10.1693	1.98995e-16	1.46302e-14	26.9325	down
SEC24A	0.694825	9.37826	10.1484	2.19445e-16	1.6083e-14	26.8358	up
TRPM6	-3.03888	7.19785	-10.1348	2.33845e-16	1.70846e-14	26.773	down
MVB12B	-0.618184	7.51044	-10.1331	2.35691e-16	1.71243e-14	26.7652	down
LRIG2	-0.696383	7.24861	-10.1329	2.35857e-16	1.71243e-14	26.7645	down
ENPP1	-1.80103	7.72305	-10.1241	2.45733e-16	1.778e-14	26.724	down
RNU4-38P	-1.00571	4.72799	-10.1236	2.46414e-16	1.778e-14	26.7213	down
TDRD3	-0.652672	7.68595	-10.122	2.48231e-16	1.78558e-14	26.714	down
MIER1	-0.734798	8.64429	-10.1171	2.53919e-16	1.82087e-14	26.6916	down
ADD3	-0.834097	8.84143	-10.105	2.68759e-16	1.92138e-14	26.6355	down
CLYBL	-1.3931	7.23592	-10.1024	2.72024e-16	1.93877e-14	26.6236	down
PARP14	1.14066	9.50198	10.1006	2.74313e-16	1.94913e-14	26.6153	up
MAST2	-1.10857	8.98711	-10.0963	2.79922e-16	1.98294e-14	26.5953	down
PTPN13	1.462	6.86928	10.06	3.31588e-16	2.34181e-14	26.428	up
ADAMTS9	2.03789	8.15441	10.0567	3.36849e-16	2.37178e-14	26.4124	up
GUCA2B	-2.42632	9.02427	-10.0555	3.38627e-16	2.37712e-14	26.4072	down
SND1	0.652126	9.64186	10.0531	3.4251e-16	2.39716e-14	26.396	up
STOM	1.46779	9.93727	10.0369	3.6945e-16	2.57797e-14	26.3212	up
IFT22	0.595786	7.5409	10.0237	3.92913e-16	2.7335e-14	26.2603	up
SLC30A4	-0.92536	7.96826	-10.0122	4.14713e-16	2.87658e-14	26.207	down
SSR1	0.891616	10.6231	10.0083	4.22234e-16	2.92005e-14	26.1892	up
ACOT8	-0.883199	8.11397	-10.007	4.24897e-16	2.92978e-14	26.183	down
NAP1L2	-0.859199	4.49256	-10.0063	4.26281e-16	2.93065e-14	26.1798	down
LRP6	-0.793486	8.07266	-9.99414	4.51223e-16	3.08942e-14	26.1236	down
ABAT	-1.05257	7.29706	-9.99376	4.52026e-16	3.08942e-14	26.1219	down
CFI	2.27808	7.08283	9.99264	4.54387e-16	3.09647e-14	26.1167	up
HAVCR1	-2.12225	5.77707	-9.99193	4.55901e-16	3.09773e-14	26.1134	down
C9orf78	-0.569814	8.38796	-9.97664	4.89706e-16	3.31776e-14	26.0428	down
IGKV3OR2-268	2.53141	10.0077	9.97408	4.95606e-16	3.348e-14	26.0309	up
GLRA2	-1.73055	5.25251	-9.96817	5.09506e-16	3.43195e-14	26.0036	down
CCDC183	-0.821972	6.38447	-9.96181	5.24897e-16	3.52544e-14	25.9742	down
EFNA1	-1.59816	7.46369	-9.95448	5.43195e-16	3.63784e-14	25.9403	down
PHYH	-1.27801	7.5703	-9.92762	6.1594e-16	4.11321e-14	25.8162	down
TEAD4	0.57106	7.63975	9.9229	6.29717e-16	4.18237e-14	25.7943	up
MTHFD2P7	0.876964	7.70165	9.92284	6.29886e-16	4.18237e-14	25.7941	up
ARHGEF3	0.920455	7.56796	9.91297	6.59674e-16	4.36772e-14	25.7484	up
C11orf52	-0.73957	7.15792	-9.90827	6.7435e-16	4.45224e-14	25.7267	down
RAI1	0.485864	7.2951	9.88805	7.41298e-16	4.88042e-14	25.6332	up
AQP3	0.850813	8.15016	9.88309	7.58689e-16	4.98085e-14	25.6102	up
MT1A	-1.24885	8.84964	-9.87737	7.79298e-16	5.10177e-14	25.5838	down
NPY1R	-1.38592	4.48665	-9.87216	7.98553e-16	5.21319e-14	25.5597	down
ACVR2A	-1.18689	7.29825	-9.86451	8.2766e-16	5.38811e-14	25.5243	down
IL1RN	2.76603	8.28027	9.85927	8.48219e-16	5.50657e-14	25.5001	up
C2CD5	-0.785658	8.80159	-9.85671	8.58452e-16	5.55752e-14	25.4882	down
STAT1	1.32302	10.7067	9.84615	9.01982e-16	5.82315e-14	25.4393	up
DRAM1	1.86094	8.17906	9.84367	9.12516e-16	5.87489e-14	25.4279	up
SLC23A3	-1.18495	6.3061	-9.83955	9.3026e-16	5.97263e-14	25.4088	down
TTPA	-1.0949	6.21599	-9.82348	1.003e-15	6.42194e-14	25.3345	down
PECR	-1.04386	6.86385	-9.82278	1.0063e-15	6.42544e-14	25.3312	down
IGSF9	-1.25093	7.68878	-9.81863	1.02607e-15	6.53375e-14	25.312	down
ZC2HC1C	-0.606281	5.72427	-9.80407	1.09848e-15	6.97582e-14	25.2446	down
STRIP2	1.80129	6.98756	9.79875	1.12621e-15	7.11759e-14	25.22	up
PTGR1	-1.14762	7.0585	-9.7978	1.13124e-15	7.11759e-14	25.2156	down
BDH2P1	-1.10819	6.92635	-9.79753	1.13267e-15	7.11759e-14	25.2144	down
FKBP11	1.39413	8.31485	9.79746	1.13302e-15	7.11759e-14	25.214	up
MLKL	1.27455	8.12029	9.79069	1.16952e-15	7.31258e-14	25.1827	up
ALDH5A1	-0.881236	6.44741	-9.79054	1.17034e-15	7.31258e-14	25.182	down
AFAP1L2	0.59575	7.00851	9.78873	1.18031e-15	7.35513e-14	25.1737	up
IFI16	1.79524	8.58176	9.78786	1.18516e-15	7.36568e-14	25.1696	up
TSPAN7	-1.64367	9.60656	-9.78025	1.22813e-15	7.61245e-14	25.1344	down
ANKDD1B	-0.901216	5.41582	-9.77823	1.23985e-15	7.66474e-14	25.125	down
SPCS3	1.10769	9.68937	9.77737	1.24483e-15	7.67513e-14	25.1211	up
PARP8	1.54316	8.36911	9.77383	1.26566e-15	7.78295e-14	25.1047	up
RNU6-1206P	-0.988531	4.46697	-9.7529	1.39608e-15	8.5624e-14	25.0078	down
SEC22C	0.973681	7.65944	9.74139	1.47343e-15	9.01308e-14	24.9545	up
LRRC28	-0.621882	8.12347	-9.73685	1.50515e-15	9.17971e-14	24.9335	down
TMEM192	-0.711966	7.06132	-9.73637	1.50855e-15	9.17971e-14	24.9313	down
HSD3B2	-1.80733	5.29727	-9.73306	1.5321e-15	9.29871e-14	24.916	down
AMT	-0.818228	7.19354	-9.72759	1.57192e-15	9.5156e-14	24.8906	down
NCOA7	1.20662	7.78709	9.72545	1.58777e-15	9.58668e-14	24.8807	up
LOC100506730	-0.896882	6.50415	-9.72359	1.60164e-15	9.64541e-14	24.8721	down
MIR8071-1	2.31487	10.3251	9.71656	1.65534e-15	9.94313e-14	24.8395	up
TSHZ1	-0.703936	7.47974	-9.71168	1.69361e-15	1.01468e-13	24.817	down
MAP3K6	0.66395	8.03165	9.70948	1.7112e-15	1.0226e-13	24.8068	up
MT1JP	-1.21563	7.04617	-9.70047	1.78503e-15	1.06399e-13	24.765	down
MCFD2	0.896961	8.56009	9.69265	1.85166e-15	1.10089e-13	24.7288	up
HAPLN3	1.39144	7.45074	9.68888	1.88468e-15	1.11767e-13	24.7114	up
FAHD1	-1.20528	7.06825	-9.68641	1.90662e-15	1.12781e-13	24.6999	down
ZNF613	-0.687564	6.47241	-9.68526	1.91691e-15	1.13102e-13	24.6946	down
SUOX	-0.91113	7.20369	-9.67943	1.97011e-15	1.15948e-13	24.6676	down
KCND3	1.91298	7.60107	9.66917	2.06716e-15	1.21353e-13	24.6201	up
ADH1A	-1.58856	6.86944	-9.66632	2.09493e-15	1.22675e-13	24.6069	down
CCDC146	-0.828463	6.58475	-9.66569	2.1012e-15	1.22733e-13	24.6039	down
SATB2-AS1	-1.92387	6.10882	-9.66236	2.13422e-15	1.2435e-13	24.5885	down
ARHGAP44	-1.59154	7.57864	-9.64717	2.29182e-15	1.332e-13	24.5182	down
SERPINB5	3.41119	8.92019	9.6458	2.30661e-15	1.33726e-13	24.5118	up
CALU	1.39285	8.97495	9.6424	2.34364e-15	1.35536e-13	24.4961	up
CHKA	-0.952447	8.17642	-9.64021	2.36781e-15	1.36279e-13	24.4859	down
PPIL6	-0.682869	5.45498	-9.64018	2.36819e-15	1.36279e-13	24.4858	down
C6orf123	-0.698716	5.55334	-9.63349	2.44363e-15	1.40274e-13	24.4548	down
ZNF219	-0.590597	7.56019	-9.63139	2.46781e-15	1.41176e-13	24.4451	down
NCKAP5	-0.882443	5.56895	-9.63108	2.47146e-15	1.41176e-13	24.4436	down
VSIG10	-1.16438	7.69024	-9.62955	2.48928e-15	1.41846e-13	24.4365	down
PACS1	1.04728	8.67318	9.62571	2.53441e-15	1.44066e-13	24.4188	up
BTN3A1	0.927555	8.36821	9.62125	2.58798e-15	1.46753e-13	24.3981	up
CDC27	0.62255	8.58021	9.61646	2.6469e-15	1.4973e-13	24.3759	up
IGHV3-52	1.64138	13.5082	9.61441	2.67245e-15	1.50809e-13	24.3664	up
SFT2D3	-0.40923	7.51925	-9.61171	2.70652e-15	1.52363e-13	24.3539	down
PPP6R1	0.635428	9.20044	9.60947	2.73508e-15	1.53599e-13	24.3435	up
IL15RA	0.642442	8.6238	9.60821	2.75128e-15	1.54138e-13	24.3377	up
SEC14L1	1.2027	8.61265	9.60248	2.82617e-15	1.57954e-13	24.3111	up
ARHGAP35	-0.689209	8.82609	-9.60024	2.85603e-15	1.59241e-13	24.3008	down
CTSV	-0.98108	5.42903	-9.59914	2.87084e-15	1.59685e-13	24.2957	down
MT1G	-1.9886	11.0097	-9.59748	2.89323e-15	1.60547e-13	24.288	down
SPHK2	-0.627042	7.43077	-9.59358	2.94677e-15	1.63129e-13	24.2699	down
PECAM1	2.3775	10.1369	9.58858	3.01662e-15	1.666e-13	24.2467	up
BTBD3	-0.856425	8.35294	-9.58738	3.03366e-15	1.66811e-13	24.2412	down
MS4A10	-1.05099	5.53643	-9.5873	3.03475e-15	1.66811e-13	24.2408	down
RNF152	-1.75939	7.79427	-9.57893	3.1564e-15	1.73089e-13	24.202	down
2023-03-08	-0.817704	8.71407	-9.5762	3.19698e-15	1.74507e-13	24.1894	down
NAAA	-1.71878	8.97494	-9.57619	3.19723e-15	1.74507e-13	24.1893	down
PML	0.906089	8.05857	9.57264	3.25087e-15	1.7702e-13	24.1729	up
PRDM1	1.92196	9.63799	9.57042	3.28495e-15	1.7846e-13	24.1626	up
STK38	-0.686939	9.71145	-9.56042	3.44278e-15	1.86599e-13	24.1162	down
SEC16A	0.48145	8.68018	9.55502	3.53109e-15	1.90941e-13	24.0912	up
IGKV1D-33	2.44582	11.1115	9.5522	3.57807e-15	1.93034e-13	24.0781	up
PGAP3	-1.0169	7.94552	-9.5516	3.5881e-15	1.93128e-13	24.0754	down
TCN1	3.58332	8.20951	9.55043	3.60799e-15	1.93751e-13	24.0699	up
CLIP2	-0.744612	7.77539	-9.54722	3.6627e-15	1.96237e-13	24.055	down
SEC13	0.68455	9.37959	9.53737	3.836e-15	2.0505e-13	24.0094	up
NHEJ1	-1.05593	7.35129	-9.53168	3.9398e-15	2.10117e-13	23.983	down
IFT57	-0.731544	7.51072	-9.53011	3.96885e-15	2.11183e-13	23.9758	down
ATP5S	-0.493134	6.56157	-9.52317	4.10029e-15	2.1768e-13	23.9436	down
SGK2	-1.97973	7.99799	-9.51887	4.18383e-15	2.2161e-13	23.9237	down
FNIP2	-1.12171	9.07123	-9.51374	4.28579e-15	2.26496e-13	23.8999	down
CAT	-0.839603	9.22385	-9.50986	4.36451e-15	2.30029e-13	23.8819	down
MTMR8	-0.984227	6.33036	-9.50946	4.37269e-15	2.30029e-13	23.88	down
FAIM2	1.01831	7.30189	9.509	4.38225e-15	2.30029e-13	23.8779	up
MYO1D	-1.23965	10.0741	-9.50495	4.46618e-15	2.33907e-13	23.8592	down
HOXA6	-1.44423	7.59415	-9.50323	4.50252e-15	2.35282e-13	23.8511	down
BDH2	-0.949008	6.0152	-9.49665	4.64363e-15	2.42113e-13	23.8207	down
PBLD	-2.24849	7.32811	-9.49086	4.77161e-15	2.4823e-13	23.7938	down
TMC6	0.53671	8.39045	9.47189	5.21599e-15	2.70744e-13	23.7059	up
VWA1	0.691447	8.56842	9.46016	5.51108e-15	2.85425e-13	23.6515	up
ZNF813	-0.736816	5.78962	-9.45666	5.60251e-15	2.89517e-13	23.6353	down
CTSA	-0.726825	10.6022	-9.44451	5.93134e-15	3.05831e-13	23.5789	down
SLC5A12	-0.853535	5.25988	-9.44399	5.94566e-15	3.05893e-13	23.5766	down
ENTPD5	-2.19845	8.59672	-9.44111	6.02665e-15	3.09377e-13	23.5632	down
LCMT1	-0.707688	8.26819	-9.44	6.05813e-15	3.10309e-13	23.558	down
ZNF808	-0.676002	7.83326	-9.43552	6.18705e-15	3.16218e-13	23.5372	down
TRAF3IP2	-0.717048	8.53866	-9.42759	6.42167e-15	3.27491e-13	23.5005	down
ACACB	-0.86572	7.18918	-9.42436	6.51967e-15	3.31763e-13	23.4855	down
ZNF3	-0.533077	7.47779	-9.42022	6.64759e-15	3.37536e-13	23.4663	down
TAPBP	0.560303	10.0052	9.412	6.9092e-15	3.50056e-13	23.4282	up
C4BPB	2.13684	7.03603	9.40318	7.20139e-15	3.63489e-13	23.3873	up
UBASH3B	0.718704	6.89602	9.40306	7.20552e-15	3.63489e-13	23.3867	up
PHF7	-0.821351	6.49233	-9.40008	7.30684e-15	3.67804e-13	23.373	down
FCGRT	-0.816072	9.11401	-9.39859	7.35822e-15	3.69592e-13	23.366	down
IGHV3-7	1.43583	13.6972	9.39566	7.46008e-15	3.73341e-13	23.3525	up
IGHV3-43	1.49608	12.9447	9.39552	7.46489e-15	3.73341e-13	23.3518	up
NOS2	3.34766	10.5947	9.39291	7.55695e-15	3.77136e-13	23.3397	up
NWD2	-0.666333	5.29752	-9.38987	7.66555e-15	3.81738e-13	23.3256	down
MSTO1	0.738485	7.79248	9.38477	7.85168e-15	3.90173e-13	23.3019	up
RBKS	-1.02506	6.22662	-9.38057	8.00798e-15	3.96275e-13	23.2825	down
PET117	-0.633376	6.4717	-9.38055	8.00848e-15	3.96275e-13	23.2824	down
METTL7B	-1.47155	8.17862	-9.3751	8.21626e-15	4.05695e-13	23.2571	down
MPZL3	-0.712399	8.21007	-9.37025	8.40528e-15	4.14151e-13	23.2346	down
PKIB	-1.73622	7.28179	-9.36734	8.52104e-15	4.18969e-13	23.2211	down
RSBN1	-0.527746	8.02344	-9.36618	8.56772e-15	4.20378e-13	23.2157	down
LPCAT3	-1.09074	10.5561	-9.36299	8.69703e-15	4.25826e-13	23.2009	down
PDXP	-0.581796	8.26916	-9.3624	8.72096e-15	4.26102e-13	23.1982	down
PGM3	0.91769	8.34814	9.35989	8.8243e-15	4.30249e-13	23.1866	up
ALDH18A1	-0.982379	8.97458	-9.35865	8.87586e-15	4.3186e-13	23.1808	down
SLC5A11	-0.645483	5.82121	-9.35774	8.91395e-15	4.32136e-13	23.1766	down
CHP2	-2.85706	7.55209	-9.35763	8.91862e-15	4.32136e-13	23.1761	down
CRYZL1	-0.545787	6.70762	-9.35074	9.21181e-15	4.44869e-13	23.1442	down
CDK3	-0.753899	6.57194	-9.35056	9.2196e-15	4.44869e-13	23.1433	down
NUCB2	1.13644	9.17504	9.34446	9.48743e-15	4.56847e-13	23.115	up
SLC30A10	-3.03349	7.27667	-9.34385	9.51467e-15	4.57214e-13	23.1122	down
NUAK2	-0.845665	7.88869	-9.33731	9.81171e-15	4.70518e-13	23.0818	down
GBP4	2.30172	8.10961	9.32568	1.03623e-14	4.95901e-13	23.0279	up
SLC39A2	-0.629078	4.96831	-9.32386	1.04512e-14	4.99129e-13	23.0195	down
SLC7A5	1.83315	8.54562	9.31883	1.07011e-14	5.10021e-13	22.9962	up
SLC6A6	1.67723	8.41106	9.318	1.07431e-14	5.10976e-13	22.9923	up
IGHV3-74	1.96691	12.4801	9.31744	1.07712e-14	5.11207e-13	22.9897	up
TMEM220	-1.10344	6.65647	-9.31703	1.07918e-14	5.11207e-13	22.9878	down
SLC16A1	-1.78594	7.71677	-9.31603	1.08425e-14	5.12568e-13	22.9832	down
HOXA2	-1.29742	6.37862	-9.30386	1.14804e-14	5.41624e-13	22.9267	down
MARC2	-0.840008	7.10327	-9.30101	1.16354e-14	5.47826e-13	22.9135	down
AGFG2	-0.743922	7.31161	-9.29396	1.20271e-14	5.65129e-13	22.8808	down
ROGDI	-0.588987	8.22552	-9.29301	1.20804e-14	5.6649e-13	22.8764	down
C1orf115	-1.00038	8.04098	-9.28867	1.23292e-14	5.76998e-13	22.8563	down
AGBL2	-0.596475	5.18527	-9.28334	1.26417e-14	5.90438e-13	22.8316	down
HSD17B2	-1.93914	8.42769	-9.28067	1.28014e-14	5.96699e-13	22.8192	down
ISG20	0.674688	8.13364	9.27949	1.28728e-14	5.98827e-13	22.8137	up
NUDT7	-1.17366	7.57472	-9.27889	1.29091e-14	5.9932e-13	22.8109	down
RNF5	-0.831224	7.72912	-9.27621	1.30724e-14	6.05697e-13	22.7985	down
PINK1	-0.627837	8.22797	-9.27283	1.32817e-14	6.14172e-13	22.7828	down
RAVER2	-1.65464	9.17831	-9.27167	1.33543e-14	6.16309e-13	22.7774	down
TMEM214	0.460823	10.1425	9.26722	1.36362e-14	6.28076e-13	22.7568	up
IGKV1D-42	1.43838	13.2845	9.26625	1.36988e-14	6.29435e-13	22.7523	up
JAK1	0.525136	10.6263	9.26592	1.37198e-14	6.29435e-13	22.7508	up
CNPY2	0.630212	8.50724	9.26448	1.38132e-14	6.32476e-13	22.7441	up
IFI6	1.53745	9.8118	9.25269	1.45997e-14	6.67176e-13	22.6894	up
TP53TG1	-0.694634	5.86041	-9.24463	1.51628e-14	6.91552e-13	22.652	down
MATN2	-1.0045	7.71788	-9.23736	1.56895e-14	7.14178e-13	22.6183	down
MMP7	3.74352	8.03487	9.23082	1.6179e-14	7.35025e-13	22.588	up
NIPSNAP3A	-1.11125	7.99352	-9.22365	1.67328e-14	7.58706e-13	22.5547	down
GBA3	-1.93535	5.69612	-9.22095	1.69463e-14	7.66689e-13	22.5422	down
PFKFB3	2.11433	9.44038	9.2206	1.69747e-14	7.66689e-13	22.5405	up
MCOLN2	-1.93178	7.43064	-9.21992	1.70289e-14	7.6765e-13	22.5374	down
LRRFIP2	-0.632108	8.57829	-9.21865	1.71305e-14	7.70738e-13	22.5315	down
CAPN13	-2.06832	6.51409	-9.21764	1.72122e-14	7.72922e-13	22.5268	down
MTHFD2	0.997073	9.03664	9.21471	1.74507e-14	7.82126e-13	22.5132	up
FAM162A	-1.33187	7.80893	-9.21272	1.76148e-14	7.87967e-13	22.504	down
DNAJC10	0.965662	9.37369	9.21175	1.76947e-14	7.89856e-13	22.4995	up
FBXL3	-0.57876	9.19549	-9.21139	1.77248e-14	7.89856e-13	22.4978	down
ACADS	-1.30809	8.71166	-9.20652	1.81353e-14	8.06605e-13	22.4752	down
SCYL3	-0.562354	8.04677	-9.20054	1.8652e-14	8.28005e-13	22.4475	down
P4HB	0.603561	12.3095	9.19698	1.89658e-14	8.40335e-13	22.431	up
MMP3	4.79616	9.32519	9.19578	1.90737e-14	8.43513e-13	22.4254	up
HYOU1	0.769856	9.94815	9.19323	1.93037e-14	8.51764e-13	22.4136	up
PDIA3	0.759122	11.2197	9.1929	1.93333e-14	8.51764e-13	22.4121	up
SULT1A1	-1.04417	6.58352	-9.18785	1.9797e-14	8.70545e-13	22.3887	down
CPA6	-1.46239	5.11833	-9.18682	1.98936e-14	8.73147e-13	22.3839	down
FOXJ3	-0.521336	9.3044	-9.18132	2.0414e-14	8.94304e-13	22.3584	down
METTL7A	-1.31686	7.96859	-9.17702	2.08303e-14	9.10829e-13	22.3384	down
RAB40B	-0.543995	8.14609	-9.16653	2.1883e-14	9.55064e-13	22.2898	down
TRIM3	-0.587849	7.16939	-9.1657	2.19686e-14	9.57009e-13	22.2859	down
FAM73B	-0.538795	7.19581	-9.16492	2.20488e-14	9.58712e-13	22.2823	down
GPR125	-1.20785	8.41991	-9.16318	2.22297e-14	9.64776e-13	22.2742	down
FAM195A	-0.551124	7.84146	-9.16116	2.24414e-14	9.72153e-13	22.2649	down
RAC2	1.62755	9.84596	9.15541	2.30562e-14	9.96933e-13	22.2382	up
PRDX6	-1.27819	9.41081	-9.15447	2.31581e-14	9.99485e-13	22.2338	down
SLC46A1	-0.877926	7.651	-9.14701	2.39842e-14	1.03322e-12	22.1992	down
IGHV3OR16-7	2.06451	11.7581	9.14216	2.45364e-14	1.05506e-12	22.1767	up
ADGB	-0.520678	4.27338	-9.13878	2.49293e-14	1.06999e-12	22.1611	down
CARD6	1.59303	6.20516	9.13821	2.49968e-14	1.07091e-12	22.1584	up
ANK3	-1.08253	7.0851	-9.13328	2.55817e-14	1.09308e-12	22.1356	down
ZYG11B	-0.606427	8.30375	-9.13306	2.5608e-14	1.09308e-12	22.1345	down
S100P	1.76987	9.76719	9.13199	2.57378e-14	1.09661e-12	22.1295	up
NECAB3	-0.482661	7.52489	-9.13088	2.58715e-14	1.1003e-12	22.1244	down
EEF2K	-0.555032	7.83806	-9.12897	2.61056e-14	1.10823e-12	22.1155	down
CLN8	-0.50485	7.25873	-9.12652	2.64076e-14	1.11901e-12	22.1042	down
TMEM56	-2.02897	8.12286	-9.12573	2.6505e-14	1.1211e-12	22.1005	down
NEU1	-0.664434	8.4553	-9.12231	2.69352e-14	1.13723e-12	22.0847	down
UBE2S	0.798099	7.71449	9.11511	2.78613e-14	1.1742e-12	22.0513	up
ST3GAL1	1.87702	8.34494	9.11368	2.80493e-14	1.17999e-12	22.0446	up
ZNF664-FAM101A	-1.02361	8.12208	-9.108	2.88073e-14	1.2097e-12	22.0183	down
AQP7	-0.715121	6.68576	-9.10582	2.91048e-14	1.21999e-12	22.0082	down
PLS3	1.2056	8.07625	9.10006	2.99021e-14	1.25116e-12	21.9815	up
TOMM40L	-0.514921	6.942	-9.09629	3.04368e-14	1.27126e-12	21.964	down
ZNF606	-0.415515	6.50045	-9.09473	3.06608e-14	1.27832e-12	21.9567	down
ASTE1	-0.77815	6.38184	-9.09386	3.07869e-14	1.28129e-12	21.9527	down
MMP12	3.21364	9.55805	9.0931	3.08962e-14	1.28354e-12	21.9492	up
C19orf66	0.456103	8.03071	9.08793	3.16558e-14	1.31276e-12	21.9252	up
IGHV3-35	1.53732	10.5443	9.08707	3.17842e-14	1.31574e-12	21.9212	up
ALAD	-0.606887	7.62112	-9.08563	3.20001e-14	1.32233e-12	21.9145	down
AP1AR	-0.896105	7.81677	-9.08337	3.23416e-14	1.33408e-12	21.904	down
C8orf4	1.53719	7.48111	9.08097	3.27075e-14	1.34679e-12	21.8929	up
TMEM92	1.14965	7.98688	9.07728	3.32808e-14	1.36798e-12	21.8758	up
DHRS11	-2.3531	9.23821	-9.0743	3.37485e-14	1.38476e-12	21.862	down
CKAP4	0.563236	9.75984	9.06336	3.55293e-14	1.45526e-12	21.8112	up
RNU6-377P	-0.934264	6.35575	-9.05895	3.62734e-14	1.48313e-12	21.7908	down
PROC	-0.645922	6.85021	-9.05647	3.6697e-14	1.49783e-12	21.7793	down
DNAJC13	-0.50126	9.06564	-9.05462	3.70178e-14	1.50828e-12	21.7707	down
GALNT2	0.708216	9.38079	9.05291	3.7316e-14	1.51778e-12	21.7628	up
VSIG1	3.80544	8.09499	9.051	3.76523e-14	1.52879e-12	21.7539	up
PLA2R1	-1.03066	6.7712	-9.04233	3.92191e-14	1.58963e-12	21.7137	down
TSEN2	-0.723428	6.7286	-9.03987	3.9675e-14	1.60532e-12	21.7023	down
TMEM133	-0.875412	7.56382	-9.03338	4.09033e-14	1.65215e-12	21.6722	down
LYRM7	-0.884698	6.208	-9.02157	4.32362e-14	1.74336e-12	21.6174	down
IGKV1D-16	1.64269	10.9856	9.02112	4.33277e-14	1.74403e-12	21.6153	up
STAT3	0.57156	11.0603	9.02036	4.34827e-14	1.74725e-12	21.6118	up
AFG3L2	-0.870347	8.38977	-9.01475	4.46429e-14	1.79079e-12	21.5858	down
DUSP16	-0.709174	8.62191	-9.01168	4.52911e-14	1.81367e-12	21.5716	down
IGKC	1.97317	11.6848	9.00484	4.67696e-14	1.86966e-12	21.5399	up
TUBA8	-0.532862	6.87479	-9.00114	4.75917e-14	1.89927e-12	21.5227	down
BRAP	-0.416711	8.46398	-8.9942	4.91667e-14	1.95877e-12	21.4905	down
RCN1	0.79536	9.7107	8.99071	4.99811e-14	1.98781e-12	21.4743	up
ENO1	0.649562	11.9425	8.97667	5.33878e-14	2.11969e-12	21.4092	up
RRAS2	-0.429977	9.00608	-8.97459	5.39116e-14	2.13684e-12	21.3996	down
IYD	-1.04018	6.56141	-8.97373	5.41304e-14	2.14187e-12	21.3956	down
SYT17	-0.620367	7.08847	-8.97194	5.45861e-14	2.15624e-12	21.3873	down
PODXL	1.19327	9.23099	8.96849	5.5478e-14	2.18777e-12	21.3713	up
PTPN21	-0.832326	7.45001	-8.9651	5.63687e-14	2.21914e-12	21.3556	down
SLC7A1	0.925846	9.24205	8.961	5.74647e-14	2.25847e-12	21.3366	up
SLC41A1	1.09143	7.6535	8.94441	6.21226e-14	2.43742e-12	21.2596	up
PLSCR3	0.847569	7.58035	8.9422	6.27724e-14	2.45878e-12	21.2494	up
IGKV2D-28	1.78807	12.902	8.94112	6.30908e-14	2.46711e-12	21.2444	up
CASP1	1.45804	9.11942	8.93641	6.4501e-14	2.51802e-12	21.2225	up
SESTD1	0.916334	7.59226	8.93151	6.60022e-14	2.5689e-12	21.1998	up
FOXO4	-0.57119	8.04273	-8.93144	6.60247e-14	2.5689e-12	21.1995	down
CHMP4BP1	-0.621173	9.5422	-8.92911	6.67525e-14	2.59289e-12	21.1887	down
NCK2	-0.681495	9.07994	-8.9189	7.00313e-14	2.71572e-12	21.1413	down
ZNF596	-0.55378	5.11058	-8.91724	7.05793e-14	2.73243e-12	21.1336	down
ZNF439	-0.755901	5.73635	-8.91642	7.0851e-14	2.7384e-12	21.1298	down
HSPA5	0.691584	11.3619	8.916	7.09918e-14	2.7393e-12	21.1279	up
TRAK2	-0.783054	8.73327	-8.89787	7.73018e-14	2.97627e-12	21.0438	down
HLA-DRB3	1.66179	10.788	8.89763	7.73885e-14	2.97627e-12	21.0427	up
AMY2B	-0.976845	5.91223	-8.8949	7.83862e-14	3.00967e-12	21.0301	down
TRERF1	0.776678	6.94816	8.89145	7.96692e-14	3.0539e-12	21.0141	up
ZNF704	-1.27715	6.84575	-8.88898	8.05974e-14	3.08441e-12	21.0026	down
CPT2	-0.963147	7.85847	-8.88121	8.35916e-14	3.19375e-12	20.9666	down
FBXO6	0.59849	7.57677	8.87914	8.44085e-14	3.21968e-12	20.957	up
BCAT2	-0.826396	7.68268	-8.87588	8.5712e-14	3.26406e-12	20.9419	down
GCNT2	-1.26845	5.66006	-8.87535	8.59258e-14	3.26671e-12	20.9394	down
SP110	1.26365	8.02238	8.87501	8.60619e-14	3.26671e-12	20.9379	up
PPAP2A	-1.08462	9.00318	-8.8736	8.66345e-14	3.28159e-12	20.9313	down
TMEM131	-0.634576	9.30014	-8.87335	8.67356e-14	3.28159e-12	20.9302	down
MKKS	-0.909024	6.37419	-8.87015	8.80486e-14	3.32587e-12	20.9153	down
IGHV3-73	2.16518	12.0325	8.8698	8.81942e-14	3.32598e-12	20.9137	up
MSN	1.81165	10.012	8.86453	9.04061e-14	3.40389e-12	20.8893	up
RNU6-1165P	-0.760429	4.12542	-8.85932	9.26453e-14	3.48257e-12	20.8651	down
ZDHHC3	-1.03767	8.48978	-8.85568	9.42409e-14	3.53684e-12	20.8483	down
EPHX2	-1.72288	7.03618	-8.85339	9.526e-14	3.56934e-12	20.8376	down
SERPINA3	2.77232	8.43592	8.8472	9.80681e-14	3.66866e-12	20.809	up
SYVN1	0.690503	9.46286	8.84088	1.01026e-13	3.77326e-12	20.7796	up
F2R	1.45556	7.84888	8.82519	1.08749e-13	4.05521e-12	20.7069	up
SELENBP1	-2.00722	10.4757	-8.8116	1.15913e-13	4.31546e-12	20.644	down
SGK223	-0.684159	7.75668	-8.81038	1.16579e-13	4.3333e-12	20.6383	down
CWH43	-3.03888	6.59927	-8.80964	1.16986e-13	4.34152e-12	20.6349	down
GXYLT2	-1.63251	6.48992	-8.80789	1.1795e-13	4.37035e-12	20.6268	down
IGKV1-13	1.81956	10.0176	8.79746	1.23874e-13	4.58256e-12	20.5784	up
EDEM1	0.731968	8.99999	8.79689	1.24202e-13	4.58741e-12	20.5758	up
PSMB10	0.68502	8.49082	8.79403	1.25883e-13	4.64213e-12	20.5625	up
PLOD1	0.85367	9.05193	8.79193	1.27133e-13	4.67915e-12	20.5528	up
EPHX1	-0.748298	7.8164	-8.79167	1.27288e-13	4.67915e-12	20.5516	down
ACVR1C	-1.53783	7.69383	-8.78677	1.30248e-13	4.78042e-12	20.5289	down
TRAPPC10	-0.340397	9.02411	-8.78494	1.31373e-13	4.81412e-12	20.5204	down
KIAA1107	-0.923167	5.94704	-8.77872	1.35263e-13	4.94889e-12	20.4916	down
CCDC109B	1.26378	7.49688	8.77508	1.37596e-13	5.02635e-12	20.4747	up
SLC17A4	-2.8719	7.13852	-8.77459	1.37915e-13	5.03011e-12	20.4724	down
SLC45A2	-0.756886	5.11179	-8.77194	1.3964e-13	5.08507e-12	20.4602	down
CCDC115	-0.452816	6.87721	-8.77022	1.40773e-13	5.11835e-12	20.4522	down
TTC9	0.772965	8.05291	8.7698	1.41052e-13	5.12048e-12	20.4502	up
WDR54	0.654639	6.24985	8.766	1.4359e-13	5.19739e-12	20.4326	up
TMEM161B	-0.561343	8.82748	-8.76596	1.43616e-13	5.19739e-12	20.4325	down
VTI1B	-0.65515	8.23925	-8.76459	1.44544e-13	5.22287e-12	20.4261	down
SEPT9	0.466764	9.31686	8.75935	1.48143e-13	5.34463e-12	20.4018	up
SLC38A5	1.03141	7.65237	8.75354	1.52236e-13	5.4838e-12	20.3749	up
THRA	-0.75605	8.40012	-8.75029	1.54579e-13	5.5596e-12	20.3599	down
GHR	-1.73905	5.90069	-8.74699	1.56992e-13	5.6377e-12	20.3446	down
CHN2	-1.23903	7.93851	-8.74552	1.58083e-13	5.66812e-12	20.3377	down
OAF	-0.637883	8.59967	-8.74498	1.58485e-13	5.67381e-12	20.3352	down
FTH1P5	-0.52379	6.85641	-8.74328	1.5975e-13	5.71034e-12	20.3274	down
PHOSPHO2	-0.752168	6.17895	-8.73947	1.62638e-13	5.80465e-12	20.3097	down
LIMS1	0.744641	9.0727	8.73858	1.63312e-13	5.815e-12	20.3056	up
ITPKA	-0.768304	7.22347	-8.73822	1.63591e-13	5.815e-12	20.3039	down
DNAJB11	0.734481	8.90903	8.73811	1.63676e-13	5.815e-12	20.3034	up
TMEM72	-1.20268	7.52491	-8.7313	1.68991e-13	5.99469e-12	20.2719	down
HSD17B13	-0.544141	4.7217	-8.73058	1.69564e-13	6.00587e-12	20.2685	down
CASP4	1.28305	8.35235	8.73018	1.69887e-13	6.00817e-12	20.2667	up
KLHL8	-0.871737	6.95816	-8.72702	1.72426e-13	6.08874e-12	20.252	down
DENND4C	-0.744288	9.00533	-8.71971	1.78443e-13	6.29168e-12	20.2182	down
APOL2	0.9729	7.37399	8.71766	1.80171e-13	6.34301e-12	20.2087	up
VWF	2.04547	8.13607	8.71595	1.81623e-13	6.38448e-12	20.2007	up
BTBD8	-0.64095	4.8525	-8.7155	1.82005e-13	6.38826e-12	20.1987	down
PIM3	0.657775	7.92563	8.71268	1.84428e-13	6.46358e-12	20.1856	up
KLF2	0.596633	9.33979	8.71188	1.85124e-13	6.47822e-12	20.1819	up
PEX11A	-0.880076	7.12602	-8.71091	1.85969e-13	6.49804e-12	20.1774	down
MIF	0.78445	9.84087	8.70947	1.8723e-13	6.53229e-12	20.1707	up
CLDN1	2.22987	8.14995	8.70592	1.90377e-13	6.63216e-12	20.1543	up
MOCS1	-0.820613	6.56273	-8.70232	1.9362e-13	6.73507e-12	20.1376	down
PLXNA2	-0.978597	7.89963	-8.69919	1.96486e-13	6.82459e-12	20.1231	down
PITPNB	0.67314	8.54907	8.69778	1.97792e-13	6.85973e-12	20.1166	up
ACVR1	0.692673	7.70401	8.6951	2.00294e-13	6.93619e-12	20.1042	up
CRBN	-0.641071	8.76172	-8.68911	2.06003e-13	7.12331e-12	20.0764	down
SAMD13	-1.43852	6.26864	-8.68762	2.07444e-13	7.16251e-12	20.0696	down
ZSCAN31	-0.798199	5.58679	-8.68652	2.08526e-13	7.1892e-12	20.0644	down
ADIRF	-0.855598	7.27981	-8.68424	2.10761e-13	7.25553e-12	20.0539	down
PIM2	2.55251	9.60756	8.68229	2.12702e-13	7.31154e-12	20.0449	up
B3GNT8	-0.661452	6.53171	-8.67892	2.16092e-13	7.40815e-12	20.0293	down
PANK3	-0.777028	9.33265	-8.67887	2.16148e-13	7.40815e-12	20.029	down
GTF2IRD2B	-0.625191	7.40994	-8.67824	2.16784e-13	7.41904e-12	20.0261	down
MT1DP	-0.986976	8.70067	-8.67247	2.22738e-13	7.61164e-12	19.9994	down
STEAP4	2.83676	7.65423	8.66982	2.25524e-13	7.69515e-12	19.9871	up
HEG1	1.80303	8.17575	8.66952	2.25842e-13	7.69515e-12	19.9857	up
PDCD4	-1.496	9.24481	-8.6682	2.27248e-13	7.7308e-12	19.9796	down
ACAD10	-0.649574	7.4309	-8.66791	2.27552e-13	7.7308e-12	19.9783	down
S100A8	4.14811	8.61006	8.66753	2.27961e-13	7.73343e-12	19.9765	up
TMEM170A	-1.01355	9.85398	-8.66388	2.31902e-13	7.8521e-12	19.9596	down
PIAS3	0.616031	7.31261	8.66366	2.32133e-13	7.8521e-12	19.9586	up
AIFM3	-1.14432	7.45685	-8.66179	2.34184e-13	7.89968e-12	19.9499	down
NDRG1	-0.836732	10.5874	-8.66176	2.34218e-13	7.89968e-12	19.9498	down
EPB41L5	-0.826904	7.38862	-8.65915	2.37102e-13	7.9854e-12	19.9377	down
ZNF480	-0.793638	8.45357	-8.65094	2.46417e-13	8.28716e-12	19.8997	down
HLA-E	0.441533	11.4693	8.65036	2.4708e-13	8.29748e-12	19.897	up
PGM2L1	0.882741	7.68147	8.64093	2.58269e-13	8.66073e-12	19.8533	up
TPRG1L	-0.827593	9.07709	-8.63171	2.69687e-13	9.03065e-12	19.8106	down
SIAH1	-0.346655	6.69221	-8.62224	2.81936e-13	9.42726e-12	19.7668	down
MFSD12	0.569645	8.36374	8.61982	2.85151e-13	9.5211e-12	19.7556	up
EXPH5	-2.18935	7.36566	-8.61172	2.96196e-13	9.87574e-12	19.7181	down
SOCS3	2.46707	8.88438	8.60955	2.99223e-13	9.96243e-12	19.7081	up
COL6A3	2.35947	9.3971	8.60894	3.00087e-13	9.97693e-12	19.7052	up
NSUN3	-0.72099	7.93097	-8.60711	3.02678e-13	1.00487e-11	19.6968	down
JUNB	1.1041	10.4032	8.60573	3.04645e-13	1.00896e-11	19.6904	up
LMF2	0.515282	8.75186	8.60563	3.04776e-13	1.00896e-11	19.6899	up
CXCL11	2.75827	7.44638	8.60242	3.09402e-13	1.02282e-11	19.6751	up
TDP2	-1.42292	9.40388	-8.59542	3.19729e-13	1.05547e-11	19.6427	down
MEP1B	-3.17433	5.72536	-8.58334	3.38372e-13	1.11543e-11	19.5868	down
SLC9A7	1.09659	7.23976	8.58241	3.39862e-13	1.11876e-11	19.5824	up
ELOVL5	1.77317	9.04331	8.57983	3.43993e-13	1.12966e-11	19.5705	up
TMED9	0.59273	9.5454	8.57974	3.44142e-13	1.12966e-11	19.5701	up
SBNO2	0.874266	8.80724	8.57655	3.49327e-13	1.14507e-11	19.5553	up
ACOT9	0.623993	8.47448	8.5749	3.52041e-13	1.15234e-11	19.5477	up
TMSB10	0.537089	12.6145	8.57321	3.5484e-13	1.15987e-11	19.5399	up
IGHV3OR16-8	1.64465	10.0174	8.57173	3.57307e-13	1.1663e-11	19.5331	up
PCCA	-1.21683	8.07337	-8.56598	3.67087e-13	1.19655e-11	19.5064	down
ADAMTSL1	-1.10196	5.95988	-8.56218	3.73679e-13	1.21634e-11	19.4888	down
SULT1A2	-1.9386	7.72417	-8.56097	3.75805e-13	1.22155e-11	19.4833	down
C19orf10	0.635401	9.43125	8.54596	4.03207e-13	1.30879e-11	19.4138	up
ANO10	-0.894955	9.0397	-8.54544	4.04206e-13	1.31021e-11	19.4114	down
DTX4	-0.8416	8.79238	-8.54409	4.06766e-13	1.31668e-11	19.4051	down
CXorf23	-0.865755	6.44302	-8.54315	4.08569e-13	1.32068e-11	19.4008	down
SLC16A9	-2.3936	6.9074	-8.54025	4.14153e-13	1.33688e-11	19.3874	down
SLCO4A1	1.36436	8.09898	8.538	4.18546e-13	1.34919e-11	19.377	up
DUSP7	0.914957	9.70976	8.53431	4.25859e-13	1.37024e-11	19.3599	up
GARS	0.705377	9.86187	8.53411	4.26253e-13	1.37024e-11	19.359	up
C11orf53	-0.854276	5.6939	-8.53312	4.28231e-13	1.3747e-11	19.3544	down
ZBED1	-0.280506	8.58278	-8.53166	4.31187e-13	1.38229e-11	19.3476	down
MIR196A1	-1.25943	7.03351	-8.53045	4.33633e-13	1.38822e-11	19.342	down
SLC51B	-2.07707	8.39334	-8.52864	4.3732e-13	1.3981e-11	19.3337	down
SENP8	-0.720543	6.6004	-8.5274	4.39882e-13	1.40437e-11	19.3279	down
CSNK1E	0.688505	8.55005	8.52679	4.41141e-13	1.40646e-11	19.3251	up
SPECC1L	-0.703207	8.61964	-8.52481	4.45249e-13	1.41651e-11	19.316	down
PEX19	-0.648886	7.73767	-8.52469	4.45509e-13	1.41651e-11	19.3154	down
FNDC3B	0.674251	9.899	8.52349	4.48024e-13	1.42257e-11	19.3098	up
FEZ2	-0.398593	7.39244	-8.51853	4.58563e-13	1.45405e-11	19.2869	down
EIF4G3	-0.445797	8.89671	-8.51676	4.62384e-13	1.46417e-11	19.2787	down
CAMK2G	-0.601357	8.70459	-8.51542	4.65289e-13	1.47137e-11	19.2725	down
SLC6A4	-0.829425	5.62713	-8.51337	4.69792e-13	1.48237e-11	19.263	down
CDHR1	-2.18433	7.21583	-8.51326	4.70038e-13	1.48237e-11	19.2625	down
CYP4F2	-1.33785	6.5328	-8.50813	4.81462e-13	1.51635e-11	19.2388	down
FASTKD1	-0.915108	7.23614	-8.50381	4.91322e-13	1.54531e-11	19.2188	down
XPNPEP2	-1.59391	6.81128	-8.50016	4.99797e-13	1.56985e-11	19.202	down
HSD17B11	-1.1042	10.4564	-8.49886	5.02847e-13	1.5773e-11	19.196	down
MT1E	-1.12423	9.46339	-8.49804	5.04799e-13	1.57954e-11	19.1921	down
DUSP4	1.29991	6.85887	8.49799	5.04918e-13	1.57954e-11	19.1919	up
TOMM20L	-0.447156	5.38341	-8.4958	5.10107e-13	1.59364e-11	19.1818	down
GRAMD1C	-1.02911	6.77717	-8.49075	5.22346e-13	1.62969e-11	19.1584	down
CTSH	1.44057	9.20111	8.48983	5.24601e-13	1.63454e-11	19.1542	up
TAB3	-0.529007	8.4841	-8.48814	5.28773e-13	1.64534e-11	19.1464	down
KMT2E	-0.466607	10.0257	-8.48607	5.3392e-13	1.65914e-11	19.1368	down
ZNF415	-0.853576	5.57938	-8.47778	5.55071e-13	1.72257e-11	19.0985	down
IGKV1OR2-3	2.91847	11.3085	8.47541	5.61289e-13	1.73955e-11	19.0875	up
MT1X	-1.38882	9.04922	-8.46857	5.79558e-13	1.79378e-11	19.0559	down
UBE2A	-0.704245	9.11262	-8.46634	5.85656e-13	1.81025e-11	19.0456	down
KCNG1	-0.56181	6.61339	-8.4658	5.87123e-13	1.81238e-11	19.0431	down
TGFBI	1.76458	9.89358	8.46513	5.88979e-13	1.81571e-11	19.04	up
CTDSPL	-0.969556	8.8308	-8.46483	5.89806e-13	1.81585e-11	19.0386	down
SGMS1	0.888629	7.99578	8.4598	6.0387e-13	1.8567e-11	19.0154	up
CHPT1	-1.05418	9.46547	-8.45696	6.11963e-13	1.879e-11	19.0022	down
STXBP1	1.14003	8.47429	8.45669	6.12733e-13	1.879e-11	19.001	up
CYB5R3	0.432707	10.3953	8.45462	6.18713e-13	1.89484e-11	18.9914	up
LOC101060747	-0.508286	10.2269	-8.44391	6.50553e-13	1.98974e-11	18.9419	down
CLSTN3	0.921687	7.5422	8.44184	6.56891e-13	2.00649e-11	18.9323	up
IGKV1D-43	2.26308	11.6781	8.44029	6.6168e-13	2.01847e-11	18.9252	up
RALGPS1	-0.693753	7.51329	-8.43607	6.7489e-13	2.05608e-11	18.9057	down
ZNF429	-1.21537	6.20565	-8.43391	6.81758e-13	2.07429e-11	18.8957	down
BLVRA	0.70268	6.53665	8.43356	6.82873e-13	2.07497e-11	18.8941	up
KIAA1109	-0.531578	8.62426	-8.42459	7.12189e-13	2.16123e-11	18.8526	down
MINPP1	-0.868661	8.49191	-8.42346	7.15984e-13	2.16992e-11	18.8474	down
ZNF577	-0.750808	6.37481	-8.4229	7.17858e-13	2.17278e-11	18.8448	down
TMEM129	-0.537066	8.468	-8.42236	7.19683e-13	2.17548e-11	18.8423	down
CNTN4	-1.21171	5.45511	-8.42199	7.20928e-13	2.17642e-11	18.8406	down
LOC642131	2.43572	10.1508	8.41633	7.40311e-13	2.23204e-11	18.8144	up
INSC	1.21247	7.08146	8.41316	7.51386e-13	2.26251e-11	18.7998	up
APPL2	-1.25969	9.17573	-8.41115	7.58484e-13	2.28093e-11	18.7905	down
SPIN1	-0.484937	9.49998	-8.40933	7.64986e-13	2.29752e-11	18.7821	down
TUBAL3	-1.76561	6.52065	-8.40813	7.69294e-13	2.30749e-11	18.7765	down
CAMK1D	-0.935389	7.57735	-8.40676	7.74244e-13	2.31935e-11	18.7702	down
SLC27A4	-0.895986	8.68855	-8.40289	7.884e-13	2.35741e-11	18.7523	down
ZNF112	-0.463543	5.24028	-8.40274	7.88972e-13	2.35741e-11	18.7516	down
FAM151A	-0.603542	6.38818	-8.40186	7.92234e-13	2.36412e-11	18.7476	down
PLXNA1	0.783235	8.4327	8.4013	7.94309e-13	2.36729e-11	18.745	up
WDR20	-0.352632	6.95572	-8.39841	8.05138e-13	2.39649e-11	18.7316	down
DCPS	0.625121	7.44484	8.39407	8.21671e-13	2.44258e-11	18.7116	up
C1R	1.87415	9.39519	8.39234	8.28326e-13	2.45923e-11	18.7036	up
SELP	2.50623	7.47042	8.39087	8.34049e-13	2.47307e-11	18.6968	up
PMP22	1.44366	9.9981	8.38928	8.4029e-13	2.48841e-11	18.6895	up
NUP188	0.658276	8.53962	8.38654	8.5114e-13	2.51734e-11	18.6768	up
HEXIM1	-0.57655	8.25431	-8.38544	8.55568e-13	2.52723e-11	18.6717	down
SETX	0.537743	9.01817	8.38419	8.60562e-13	2.53877e-11	18.666	up
CCL24	1.53502	8.56125	8.38255	8.67216e-13	2.55516e-11	18.6584	up
PDE5A	-0.925989	7.57023	-8.37134	9.13935e-13	2.68941e-11	18.6066	down
XAF1	1.22627	8.68195	8.37087	9.15979e-13	2.69203e-11	18.6044	up
HADHA	-0.716842	10.0435	-8.36825	9.27288e-13	2.72184e-11	18.5923	down
FBXL20	-0.629337	7.88686	-8.36587	9.37648e-13	2.74878e-11	18.5813	down
TMEM177	-0.705169	7.81726	-8.36372	9.47134e-13	2.7731e-11	18.5714	down
ARF3	-0.515914	10.8945	-8.35824	9.71788e-13	2.84172e-11	18.5461	down
MYO9A	-0.55623	7.26665	-8.3541	9.90812e-13	2.89158e-11	18.5269	down
ACER2	-0.901044	6.54748	-8.35399	9.9132e-13	2.89158e-11	18.5264	down
RNF125	-1.00658	7.69684	-8.35192	1.00096e-12	2.91605e-11	18.5169	down
C6orf203	-0.671902	6.60855	-8.35092	1.00564e-12	2.92603e-11	18.5123	down
EDA	-0.311422	5.48095	-8.35053	1.00747e-12	2.92769e-11	18.5105	down
SFXN5	-0.51167	6.98372	-8.34216	1.04777e-12	3.041e-11	18.4718	down
RRM2	1.19591	7.60312	8.34077	1.05459e-12	3.05701e-11	18.4654	up
CCDC89	-0.726992	5.53583	-8.33649	1.07595e-12	3.11505e-11	18.4456	down
LEF1	1.39038	7.22066	8.33577	1.07956e-12	3.12162e-11	18.4423	up
C2orf88	-1.20268	7.66067	-8.3308	1.10496e-12	3.1911e-11	18.4194	down
TMEM98	-0.887213	8.13258	-8.32549	1.13278e-12	3.26739e-11	18.3949	down
GDPD1	-0.583827	5.60699	-8.32239	1.14935e-12	3.31108e-11	18.3806	down
ASAP3	-0.660301	6.92016	-8.32211	1.15087e-12	3.31138e-11	18.3793	down
NPY	-0.507344	6.35871	-8.31693	1.17907e-12	3.38834e-11	18.3554	down
PXMP2	-1.29744	9.24611	-8.31167	1.20848e-12	3.46858e-11	18.3311	down
GPR98	-0.495243	4.76791	-8.31112	1.21162e-12	3.47331e-11	18.3285	down
IL1B	3.61857	9.10225	8.30891	1.22419e-12	3.50503e-11	18.3184	up
PUM2	-0.437559	9.77152	-8.30649	1.23816e-12	3.54067e-11	18.3072	down
ATP6V1F	0.484609	9.54048	8.30303	1.25833e-12	3.59396e-11	18.2912	up
ATP10D	0.752628	7.58212	8.30264	1.26066e-12	3.59404e-11	18.2894	up
TMEM173	0.968394	9.0763	8.3025	1.26144e-12	3.59404e-11	18.2888	up
RAB3A	-0.493941	7.61508	-8.29736	1.29217e-12	3.67709e-11	18.2651	down
SCAMP3	0.433937	8.24345	8.29565	1.30259e-12	3.70221e-11	18.2571	up
ADAM9	0.940914	10.6101	8.2931	1.31818e-12	3.74195e-11	18.2454	up
ZNF124	-0.997486	6.65964	-8.29129	1.3294e-12	3.76923e-11	18.237	down
SLC17A8	-0.677093	5.31642	-8.29067	1.33327e-12	3.77559e-11	18.2342	down
SMOX	1.22206	7.71202	8.28573	1.36444e-12	3.85917e-11	18.2114	up
SDF2L1	0.615199	7.87798	8.27594	1.42839e-12	4.03515e-11	18.1662	up
MTCL1	0.704767	6.86006	8.27468	1.43681e-12	4.05404e-11	18.1604	up
IFT74	-1.07252	6.63597	-8.26796	1.48272e-12	4.1785e-11	18.1294	down
MMP1	4.13939	9.58898	8.25615	1.56694e-12	4.41053e-11	18.0749	up
GRK5	1.27237	8.39907	8.25549	1.57178e-12	4.41881e-11	18.0719	up
SLC30A1	-0.541955	8.19394	-8.25122	1.60346e-12	4.50244e-11	18.0522	down
CHMP4B	-0.45793	9.40969	-8.24796	1.62816e-12	4.5663e-11	18.0371	down
HOXA5	-0.970828	7.21574	-8.24704	1.63516e-12	4.58042e-11	18.0329	down
LOC100133315	-0.761514	6.74351	-8.24145	1.67846e-12	4.69605e-11	18.0071	down
TPBG	0.488046	8.63506	8.24071	1.6843e-12	4.70675e-11	18.0037	up
EDN2	-0.630917	7.10999	-8.23785	1.70693e-12	4.76428e-11	17.9906	down
TRIB1	0.857331	9.96573	8.22294	1.83019e-12	5.1022e-11	17.9218	up
SLC25A23	-1.15493	8.10724	-8.22202	1.83813e-12	5.1182e-11	17.9175	down
ARHGEF9	-0.984428	7.9669	-8.22098	1.84709e-12	5.13704e-11	17.9127	down
GABRP	1.52182	7.45648	8.21897	1.86449e-12	5.17924e-11	17.9035	up
NRIP1	-0.804142	9.2957	-8.21862	1.8676e-12	5.1817e-11	17.9019	down
ACAD8	-0.464058	8.08002	-8.21179	1.92816e-12	5.34337e-11	17.8704	down
TMCO1	-0.860155	9.89951	-8.21132	1.93239e-12	5.34871e-11	17.8682	down
PTGDR	-1.51266	7.54718	-8.20828	1.96003e-12	5.41879e-11	17.8542	down
SLC51A	-1.73299	6.73927	-8.20691	1.97262e-12	5.44713e-11	17.8479	down
PEX26	-0.980999	9.0447	-8.20595	1.98155e-12	5.46531e-11	17.8435	down
GNB5	0.451402	6.84064	8.20522	1.98826e-12	5.47735e-11	17.8401	up
CYBA	0.504896	8.74708	8.20489	1.99139e-12	5.4795e-11	17.8386	up
AVIL	-0.982849	7.05478	-8.20412	1.99856e-12	5.49273e-11	17.835	down
APBA1	-0.588943	6.48098	-8.20242	2.0145e-12	5.52568e-11	17.8272	down
TTL	0.519608	7.9212	8.20233	2.01529e-12	5.52568e-11	17.8268	up
EPB41L3	-0.929337	8.14162	-8.2017	2.02125e-12	5.53505e-11	17.8239	down
AHR	0.926744	10.0575	8.20147	2.02345e-12	5.53505e-11	17.8228	up
CDHR3	-0.535697	5.10064	-8.19216	2.11345e-12	5.77444e-11	17.7799	down
SOCS1	1.15033	8.20514	8.19119	2.12302e-12	5.78735e-11	17.7755	up
DEPDC5	-0.507635	7.84178	-8.19118	2.12314e-12	5.78735e-11	17.7754	down
HOXA3	-0.841333	6.76735	-8.18748	2.16015e-12	5.88135e-11	17.7584	down
ZFPM2	0.952908	6.94633	8.1852	2.18335e-12	5.9376e-11	17.7478	up
TMIGD1	-3.71273	7.05006	-8.18477	2.18767e-12	5.94241e-11	17.7459	down
LOC648987	0.686507	6.41035	8.18163	2.22006e-12	6.02335e-11	17.7314	up
FSTL1	1.94642	9.55146	8.18113	2.22526e-12	6.03046e-11	17.7291	up
ZNF174	-0.378529	6.43147	-8.17892	2.2484e-12	6.0861e-11	17.7189	down
FBXO16	1.12429	6.53453	8.1775	2.26336e-12	6.11946e-11	17.7124	up
RNU6-795P	-0.60754	5.82314	-8.17708	2.26782e-12	6.12443e-11	17.7104	down
RMND5A	-1.3124	8.69262	-8.17645	2.27442e-12	6.13514e-11	17.7076	down
TMED6	-1.11019	5.71353	-8.16738	2.37288e-12	6.39332e-11	17.6658	down
PDLIM1	-0.441427	10.6227	-8.16534	2.39562e-12	6.44714e-11	17.6564	down
RAPGEFL1	-1.58977	8.7801	-8.16504	2.39899e-12	6.44878e-11	17.655	down
LEPRE1	0.872052	7.05005	8.16434	2.40692e-12	6.46263e-11	17.6517	up
NCDN	0.405571	7.93134	8.16245	2.42823e-12	6.51234e-11	17.643	up
PUS10	-0.927538	6.37472	-8.16158	2.43816e-12	6.53146e-11	17.639	down
ARMCX2	0.663731	6.23821	8.1608	2.44703e-12	6.54771e-11	17.6354	up
CDK13	-0.259251	9.03481	-8.16036	2.45206e-12	6.55364e-11	17.6334	down
FDX1P1	-0.661692	5.89989	-8.15938	2.46331e-12	6.57615e-11	17.6289	down
RN7SKP103	-0.744834	5.80622	-8.15869	2.47127e-12	6.58987e-11	17.6257	down
PHYKPL	-0.602988	8.61284	-8.15527	2.51109e-12	6.68838e-11	17.61	down
C14orf142	-0.712206	8.0962	-8.15244	2.54442e-12	6.7687e-11	17.597	down
BCL2L10	-0.7638	6.3564	-8.15222	2.54705e-12	6.7687e-11	17.596	down
ZNF233	-0.490441	5.08248	-8.14801	2.59767e-12	6.89536e-11	17.5765	down
ATG14	-0.564809	7.08375	-8.14481	2.63674e-12	6.99112e-11	17.5618	down
RDH5	-0.818132	7.13772	-8.14098	2.68437e-12	7.1093e-11	17.5442	down
PPARG	-1.50998	8.9111	-8.13862	2.7141e-12	7.17988e-11	17.5333	down
IMPA2	-0.849194	7.22478	-8.13733	2.73055e-12	7.21522e-11	17.5274	down
ZNF57	-1.04011	7.81987	-8.13553	2.75367e-12	7.26807e-11	17.5191	down
C19orf18	-0.39215	4.44287	-8.13452	2.76667e-12	7.29411e-11	17.5144	down
OCRL	-0.74795	8.10569	-8.13409	2.77219e-12	7.29433e-11	17.5124	down
ADAM15	0.516987	9.0451	8.13393	2.77422e-12	7.29433e-11	17.5117	up
ZYX	0.908914	9.32069	8.13379	2.77614e-12	7.29433e-11	17.511	up
DDAH2	-0.790438	8.04616	-8.12991	2.82678e-12	7.41902e-11	17.4932	down
EVI2B	1.71048	9.80528	8.12679	2.86831e-12	7.51954e-11	17.4788	up
GLYCTK	-0.531165	7.28125	-8.1136	3.05053e-12	7.98828e-11	17.4181	down
UBP1	-0.317242	9.1156	-8.11085	3.08999e-12	8.08253e-11	17.4055	down
ATP8A1	-0.955297	8.22328	-8.10757	3.13766e-12	8.19802e-11	17.3904	down
GPX8	1.37063	6.23799	8.10679	3.1491e-12	8.2187e-11	17.3868	up
ADCY9	-0.704111	7.92946	-8.10622	3.15758e-12	8.2316e-11	17.3841	down
IQGAP2	-1.17954	9.49266	-8.10532	3.17079e-12	8.2568e-11	17.38	down
C6orf136	-0.83711	7.94947	-8.1049	3.17696e-12	8.26365e-11	17.3781	down
PROSC	-0.526297	8.72382	-8.10433	3.18547e-12	8.27654e-11	17.3755	down
OSBPL11	-0.702688	7.27441	-8.10369	3.19502e-12	8.29211e-11	17.3725	down
POLR2H	-0.638335	10.0165	-8.10326	3.2014e-12	8.29943e-11	17.3705	down
ZNF311	-0.537895	5.38651	-8.1018	3.22335e-12	8.34703e-11	17.3638	down
STK3	0.523979	7.4804	8.10117	3.23284e-12	8.36232e-11	17.3609	up
APLP2	-0.634285	10.8812	-8.099	3.26574e-12	8.43805e-11	17.3509	down
PIWIL2	-0.48489	4.84879	-8.09436	3.33731e-12	8.61343e-11	17.3296	down
CDH5	1.69072	8.50276	8.09029	3.40133e-12	8.76896e-11	17.3108	up
GABARAPL2	-0.38808	10.3571	-8.08739	3.44766e-12	8.87858e-11	17.2975	down
LETMD1	-0.511816	8.76056	-8.08649	3.46208e-12	8.90589e-11	17.2934	down
MGC32805	-0.889496	4.64794	-8.08582	3.47298e-12	8.92406e-11	17.2903	down
SLC9A3R1	-1.03	10.0521	-8.08527	3.48191e-12	8.93717e-11	17.2878	down
RNU6-1281P	-0.630788	3.68164	-8.08298	3.51931e-12	9.02321e-11	17.2772	down
RGCC	1.29082	8.4125	8.08201	3.53522e-12	9.05404e-11	17.2728	up
COTL1	0.738058	9.31821	8.08101	3.55191e-12	9.0868e-11	17.2681	up
GPR126	1.84511	9.22439	8.07842	3.59499e-12	9.18692e-11	17.2562	up
ZNF564	-0.614636	7.13796	-8.07707	3.6177e-12	9.23485e-11	17.25	down
TMEM258	0.728237	9.69928	8.0755	3.64429e-12	9.29253e-11	17.2428	up
G6PC	-1.03056	4.97329	-8.07317	3.68425e-12	9.38416e-11	17.2321	down
GRAMD3	-1.17942	8.47417	-8.07212	3.70229e-12	9.41981e-11	17.2273	down
2023-03-06	-0.339543	9.85662	-8.07102	3.72133e-12	9.45795e-11	17.2222	down
ADH1C	-3.17078	8.75602	-8.0688	3.76017e-12	9.54624e-11	17.212	down
GGT7	-0.46492	7.1047	-8.06391	3.8468e-12	9.75241e-11	17.1895	down
ST3GAL2	1.10692	8.13526	8.06375	3.84975e-12	9.75241e-11	17.1888	up
ELK3	1.32948	8.23757	8.06119	3.89594e-12	9.85871e-11	17.177	up
TBC1D4	-0.534731	7.72436	-8.06011	3.91569e-12	9.89794e-11	17.172	down
CYP4X1	1.41936	6.82822	8.05704	3.97225e-12	1.00262e-10	17.1579	up
PAM	0.936016	8.25343	8.05689	3.97504e-12	1.00262e-10	17.1572	up
FTH1P11	-0.612041	10.4657	-8.05651	3.98208e-12	1.00331e-10	17.1554	down
SLC20A2	-1.21233	8.7173	-8.05621	3.98764e-12	1.00363e-10	17.1541	down
ROR2	0.685653	7.05191	8.05572	3.99674e-12	1.00483e-10	17.1518	up
ZADH2	-0.825902	8.16998	-8.05188	4.06895e-12	1.02189e-10	17.1342	down
HLA-DPA1	1.68129	11.734	8.04491	4.20345e-12	1.05453e-10	17.1021	up
LINC00152	1.33862	8.90958	8.04077	4.28539e-12	1.07393e-10	17.0831	up
CNIH4	-0.638484	9.1465	-8.03973	4.30621e-12	1.07799e-10	17.0783	down
OVOL2	-0.745025	7.23534	-8.039	4.32097e-12	1.08052e-10	17.0749	down
LETM1	-0.802859	8.88084	-8.03863	4.32847e-12	1.08124e-10	17.0732	down
SPR	-0.784475	8.56399	-8.03828	4.33556e-12	1.08185e-10	17.0716	down
SMPDL3B	-0.823796	8.52363	-8.03783	4.34457e-12	1.08294e-10	17.0696	down
MPP5	-0.993874	7.90411	-8.03637	4.37428e-12	1.08918e-10	17.0629	down
UGT1A1	-1.58024	7.07278	-8.03351	4.43295e-12	1.10156e-10	17.0497	down
ZNF492	-0.622039	5.30715	-8.03349	4.43347e-12	1.10156e-10	17.0496	down
PDPK1	-0.562494	9.1942	-8.03256	4.45272e-12	1.10517e-10	17.0453	down
SOWAHA	-0.558396	8.43247	-8.03227	4.4588e-12	1.1055e-10	17.044	down
KDM4A	-0.590456	8.20128	-8.02789	4.55083e-12	1.12712e-10	17.0239	down
MIR1247	-0.593471	7.04517	-8.02479	4.61704e-12	1.1423e-10	17.0096	down
NUDT16P1	-0.848109	8.08455	-8.02375	4.63942e-12	1.14662e-10	17.0049	down
PPT2	-0.549739	6.73737	-8.02259	4.6646e-12	1.15162e-10	16.9995	down
PRKAB2	-0.720916	7.98396	-8.02187	4.68027e-12	1.15427e-10	16.9962	down
SLC28A3	1.53794	7.50573	8.01278	4.88292e-12	1.20297e-10	16.9545	up
TINCR	-0.629588	6.26335	-8.01231	4.89376e-12	1.20437e-10	16.9523	down
LOC102725070	-1.49676	5.60035	-8.0094	4.96049e-12	1.21949e-10	16.9389	down
HCCS	-0.665713	8.03399	-8.00918	4.96565e-12	1.21949e-10	16.9379	down
ICAM1	2.19957	9.04692	8.00867	4.97747e-12	1.2211e-10	16.9355	up
REG1A	4.63305	9.78733	8.00698	5.01675e-12	1.22945e-10	16.9278	up
PDZD3	-1.56642	6.92695	-8.00442	5.0772e-12	1.24295e-10	16.916	down
IFI35	0.825286	8.54411	8.00316	5.10695e-12	1.24892e-10	16.9102	up
GDE1	-0.72354	8.59224	-8.00133	5.15081e-12	1.25833e-10	16.9018	down
FAM213A	-0.89672	8.04116	-7.99967	5.19066e-12	1.26674e-10	16.8942	down
TOE1	-0.497396	7.82435	-7.99677	5.26141e-12	1.28266e-10	16.8809	down
ATP11A	0.979809	7.73373	7.99652	5.26756e-12	1.28282e-10	16.8797	up
MTM1	-1.13988	7.6458	-7.99335	5.34594e-12	1.30055e-10	16.8652	down
LINC00526	-0.700664	6.71874	-7.993	5.35469e-12	1.30132e-10	16.8636	down
SLC35B1	0.644635	9.83219	7.99046	5.41844e-12	1.31544e-10	16.8519	up
MZB1	1.85166	8.97364	7.9898	5.43526e-12	1.31815e-10	16.8488	up
ZNF763	-0.760855	6.05679	-7.98605	5.53102e-12	1.33998e-10	16.8316	down
GMCL1	-0.546294	8.59269	-7.98253	5.62259e-12	1.36075e-10	16.8154	down
HOXA4	-0.667071	5.97582	-7.97571	5.80418e-12	1.40324e-10	16.7841	down
DPY19L1	0.88789	8.40769	7.97252	5.89099e-12	1.42275e-10	16.7695	up
BNIP3	1.57409	8.1726	7.96904	5.98726e-12	1.44357e-10	16.7535	up
N6AMT1	-0.51622	6.46253	-7.96896	5.98957e-12	1.44357e-10	16.7531	down
ENG	1.65165	9.47542	7.96721	6.03857e-12	1.45387e-10	16.7451	up
VCP	0.483841	10.5336	7.96559	6.0843e-12	1.46337e-10	16.7377	up
LOC102724453	1.89283	12.0423	7.96482	6.10626e-12	1.46714e-10	16.7341	up
RAD52	-0.500531	7.49205	-7.96456	6.11345e-12	1.46735e-10	16.733	down
MT1IP	-0.768673	6.88714	-7.96288	6.16168e-12	1.47741e-10	16.7252	down
HNF1A-AS1	-2.19643	7.42187	-7.9626	6.16976e-12	1.47783e-10	16.7239	down
RN7SL541P	-0.798276	5.30011	-7.96187	6.19056e-12	1.48129e-10	16.7206	down
CCL20	2.17314	8.61726	7.95381	6.42767e-12	1.53644e-10	16.6836	up
SERPINB8	0.911628	8.58382	7.9531	6.44885e-12	1.5386e-10	16.6803	up
NOL4L	-0.576589	7.57782	-7.95307	6.44987e-12	1.5386e-10	16.6802	down
PDZK1IP1	1.92464	10.4998	7.95217	6.47684e-12	1.54345e-10	16.6761	up
RAB31	1.67486	9.98853	7.94667	6.64505e-12	1.58191e-10	16.6508	up
RNU6-690P	-0.446792	4.26507	-7.94377	6.73526e-12	1.60175e-10	16.6375	down
TTLL4	0.470243	8.22003	7.93275	7.09016e-12	1.68444e-10	16.5869	up
SRGAP1	-0.60522	7.382	-7.93062	7.16075e-12	1.69947e-10	16.5772	down
RGS5	2.26921	8.85145	7.92665	7.29434e-12	1.72942e-10	16.5589	up
HSDL2	-0.988535	7.79597	-7.92566	7.32792e-12	1.7351e-10	16.5544	down
FOXP2	-1.16434	5.41796	-7.92551	7.3332e-12	1.7351e-10	16.5537	down
ITGA5	2.23231	9.09091	7.92497	7.35177e-12	1.73773e-10	16.5512	up
CBFA2T2	-0.578594	7.19128	-7.92347	7.40319e-12	1.7467e-10	16.5443	down
SLC3A1	-1.44721	6.42096	-7.92342	7.40471e-12	1.7467e-10	16.5441	down
NCALD	0.764784	6.53126	7.92287	7.4237e-12	1.74941e-10	16.5416	up
FOS	2.08934	9.70221	7.9212	7.48172e-12	1.7613e-10	16.5339	up
IGFBP5	2.46575	9.57102	7.91711	7.62568e-12	1.79338e-10	16.5152	up
RNF14	-0.672234	9.32526	-7.91528	7.69074e-12	1.80686e-10	16.5068	down
MFSD10	0.458565	9.14283	7.91484	7.70674e-12	1.80717e-10	16.5047	up
HLA-F	0.612134	10.5583	7.91481	7.70756e-12	1.80717e-10	16.5046	up
SLC12A4	0.805236	7.60903	7.90919	7.91189e-12	1.85321e-10	16.4789	up
TRABD	0.302031	9.19713	7.90892	7.92198e-12	1.85371e-10	16.4776	up
SHCBP1	0.986434	7.17576	7.9086	7.93374e-12	1.8546e-10	16.4761	up
CNTF	-0.387005	7.26085	-7.90666	8.00574e-12	1.86956e-10	16.4672	down
HEATR5A	-0.602581	8.41739	-7.90633	8.01818e-12	1.87059e-10	16.4657	down
ISCA2	-0.418977	7.94403	-7.90603	8.02914e-12	1.87127e-10	16.4644	down
IKBIP	1.12145	6.53267	7.9049	8.07163e-12	1.8793e-10	16.4592	up
RAB4A	-0.85761	7.53887	-7.90286	8.14852e-12	1.8953e-10	16.4498	down
ARID5A	1.06522	7.78684	7.88574	8.82442e-12	2.05047e-10	16.3713	up
GLUD1	-0.481187	10.411	-7.88417	8.88938e-12	2.06351e-10	16.3641	down
CLN5	-0.702802	7.9245	-7.88068	9.03492e-12	2.0952e-10	16.3481	down
FAM189A1	-0.684044	6.27342	-7.8795	9.08442e-12	2.10459e-10	16.3427	down
GAB1	-0.850029	9.17232	-7.87881	9.11367e-12	2.10927e-10	16.3395	down
PRDX4	0.776824	7.60861	7.87726	9.17967e-12	2.12239e-10	16.3324	up
NCOA4	-0.425734	10.0299	-7.87693	9.19386e-12	2.12239e-10	16.3309	down
ASB12	-0.653828	5.64012	-7.87684	9.1977e-12	2.12239e-10	16.3305	down
C15orf38-AP3S2	-0.790124	9.8038	-7.87582	9.24124e-12	2.13033e-10	16.3258	down
NDUFS1	-0.712734	9.11113	-7.87557	9.25206e-12	2.13072e-10	16.3247	down
SSR4	0.616591	8.7452	7.86883	9.54687e-12	2.19644e-10	16.2938	up
CCDC167	0.712027	7.11201	7.86697	9.62959e-12	2.21329e-10	16.2853	up
SDR42E1	-0.951624	6.81218	-7.86561	9.69076e-12	2.22515e-10	16.2791	down
UGGT1	0.543915	9.72711	7.86293	9.81239e-12	2.25086e-10	16.2668	up
PIGZ	-1.95137	7.90991	-7.86185	9.86191e-12	2.26e-10	16.2618	down
ZNF41	-0.416184	6.96369	-7.86136	9.88426e-12	2.26289e-10	16.2596	down
UBE3B	-0.41691	8.79661	-7.85451	1.02042e-11	2.33384e-10	16.2282	down
RIPK2	1.26373	7.93511	7.8537	1.02431e-11	2.33896e-10	16.2244	up
LAX1	2.03161	7.92517	7.85362	1.02466e-11	2.33896e-10	16.2241	up
TMCC3	-0.958339	9.37787	-7.85105	1.03698e-11	2.36477e-10	16.2123	down
TNFRSF10B	0.819809	8.53164	7.84151	1.08401e-11	2.46959e-10	16.1686	up
SLC6A19	-1.7288	6.67653	-7.84111	1.08603e-11	2.47178e-10	16.1668	down
TRIM29	1.72669	8.3235	7.84072	1.08802e-11	2.47388e-10	16.165	up
TMEM106A	0.807706	8.14493	7.83667	1.10871e-11	2.51822e-10	16.1464	up
LMTK2	-0.761389	8.9796	-7.83648	1.10968e-11	2.51822e-10	16.1456	down
HSD3BP5	-0.528217	5.04978	-7.83273	1.12922e-11	2.56008e-10	16.1284	down
ERBB2IP	-0.625286	10.0536	-7.82822	1.1531e-11	2.61167e-10	16.1078	down
TMEM242	-0.50444	6.94555	-7.82684	1.16053e-11	2.62595e-10	16.1014	down
SUCLG2P2	-0.721292	6.69267	-7.82221	1.18577e-11	2.68046e-10	16.0802	down
PDPN	1.38164	7.38387	7.82154	1.18949e-11	2.68627e-10	16.0772	up
TUBB6	0.636022	8.82451	7.81616	1.21959e-11	2.75157e-10	16.0525	up
DDIT4	1.31174	8.18421	7.81432	1.23009e-11	2.77258e-10	16.0441	up
FXYD5	1.21954	8.66147	7.81222	1.24217e-11	2.7971e-10	16.0345	up
SDHB	-0.701287	9.48261	-7.8078	1.26795e-11	2.8524e-10	16.0142	down
STIM1	-0.524959	8.47634	-7.80285	1.29745e-11	2.91595e-10	15.9916	down
FAM8A1	-0.468724	8.80614	-7.79794	1.32738e-11	2.98034e-10	15.9691	down
ADH6	-1.71692	6.67097	-7.79265	1.3604e-11	3.05154e-10	15.9449	down
SPNS2	1.1428	9.15797	7.78358	1.41892e-11	3.17974e-10	15.9034	up
PDK4	-1.45097	8.42398	-7.78265	1.42508e-11	3.19049e-10	15.8992	down
SLC25A33	-0.853875	7.1879	-7.77867	1.45164e-11	3.24683e-10	15.881	down
SIL1	0.493095	7.6585	7.77833	1.45398e-11	3.24895e-10	15.8794	up
SCAP	-0.51795	8.73564	-7.77576	1.47143e-11	3.28479e-10	15.8676	down
SLFN11	1.83665	7.7936	7.77528	1.47473e-11	3.28899e-10	15.8654	up
ELTD1	2.34437	7.61829	7.77274	1.49219e-11	3.32475e-10	15.8538	up
CEP135	0.764589	6.63405	7.7633	1.55908e-11	3.47049e-10	15.8106	up
CD40	1.02805	6.68588	7.76046	1.57978e-11	3.51037e-10	15.7977	up
LRRC8D	-0.451834	8.73268	-7.76043	1.58001e-11	3.51037e-10	15.7975	down
KALRN	-0.354007	6.87793	-7.7548	1.62185e-11	3.59989e-10	15.7718	down
ENTPD1	1.83834	8.73559	7.75434	1.6253e-11	3.60412e-10	15.7697	up
C6orf120	-0.572155	8.45908	-7.74552	1.69319e-11	3.75108e-10	15.7294	down
HYKK	-0.723454	6.76189	-7.73946	1.74151e-11	3.85448e-10	15.7017	down
ERI1	0.625579	7.32022	7.73825	1.75133e-11	3.87253e-10	15.6961	up
CLK3	-0.337411	7.43588	-7.7354	1.77461e-11	3.9203e-10	15.6831	down
NBEAL1	-0.886084	7.98597	-7.73354	1.79006e-11	3.95068e-10	15.6746	down
LMAN1	0.908546	10.447	7.72882	1.82963e-11	4.03341e-10	15.6531	up
ZNF600	-0.654324	6.40599	-7.72866	1.83101e-11	4.03341e-10	15.6523	down
PLAU	2.23479	8.91263	7.72476	1.86441e-11	4.10312e-10	15.6345	up
APOL3	0.915991	6.81952	7.71981	1.90775e-11	4.19285e-10	15.6119	up
KPNA2	0.926207	10.1085	7.7197	1.90878e-11	4.19285e-10	15.6113	up
CRAT	-0.866193	8.74952	-7.71826	1.92156e-11	4.21695e-10	15.6048	down
ZNF610	-0.457996	5.45608	-7.71579	1.94371e-11	4.26154e-10	15.5935	down
PXDC1	1.0777	7.55184	7.71408	1.9592e-11	4.29146e-10	15.5857	up
MARS	0.702001	9.16524	7.71316	1.96751e-11	4.30562e-10	15.5815	up
KLKB1	-0.609831	5.16472	-7.71293	1.96961e-11	4.30617e-10	15.5804	down
FLT1	1.58355	7.47401	7.71199	1.97827e-11	4.32104e-10	15.5761	up
OPHN1	-0.77347	6.5137	-7.71043	1.99261e-11	4.34829e-10	15.569	down
MAPRE3	-1.14529	7.26456	-7.71011	1.99561e-11	4.35077e-10	15.5675	down
IRS1	0.963083	7.60628	7.70887	2.00712e-11	4.37176e-10	15.5619	up
RN7SL688P	-0.714494	6.20488	-7.70513	2.0422e-11	4.44403e-10	15.5448	down
TMEM80	-0.587842	7.95987	-7.70356	2.05714e-11	4.46867e-10	15.5376	down
TCP11L2	-0.893157	8.15341	-7.70354	2.05736e-11	4.46867e-10	15.5375	down
CCDC69	1.40813	7.77969	7.70295	2.06298e-11	4.47123e-10	15.5348	up
PTPRA	-0.306027	8.08667	-7.70281	2.06429e-11	4.47123e-10	15.5342	down
RNU2-39P	-0.314028	3.64859	-7.70281	2.06429e-11	4.47123e-10	15.5342	down
OAS3	0.959896	8.21874	7.69982	2.0931e-11	4.52942e-10	15.5206	up
ITSN1	-0.455396	7.40081	-7.69636	2.12695e-11	4.5984e-10	15.5048	down
SPARC	1.79913	10.9037	7.69579	2.13256e-11	4.60625e-10	15.5022	up
NBR1	-0.659563	8.95652	-7.69292	2.16114e-11	4.66367e-10	15.4891	down
CMTM7	0.876915	8.07783	7.69009	2.18967e-11	4.71797e-10	15.4761	up
COL4A1	1.8479	8.51898	7.69003	2.19036e-11	4.71797e-10	15.4758	up
TLE2	-0.604068	7.45731	-7.68557	2.23605e-11	4.81195e-10	15.4555	down
ZHX2	0.794091	8.1648	7.68494	2.24268e-11	4.82175e-10	15.4526	up
TNMD	-0.434165	4.92238	-7.68458	2.24635e-11	4.82519e-10	15.451	down
MAP7D2	-0.540329	5.26373	-7.68368	2.25581e-11	4.84105e-10	15.4468	down
DLGAP4	0.397496	8.05278	7.68052	2.28905e-11	4.9056e-10	15.4324	up
CDC42BPA	-0.726597	8.43041	-7.68042	2.29009e-11	4.9056e-10	15.432	down
TTC23	-0.47781	6.65344	-7.67711	2.32557e-11	4.97701e-10	15.4169	down
SLC10A5	-2.0675	7.39815	-7.67665	2.3305e-11	4.97912e-10	15.4148	down
ARMCX3	0.642937	7.21493	7.67662	2.33082e-11	4.97912e-10	15.4146	up
GCOM1	-1.03368	7.17868	-7.67637	2.33354e-11	4.98035e-10	15.4135	down
SLC44A1	-0.946461	10.3217	-7.67589	2.33874e-11	4.98657e-10	15.4113	down
APOH	-0.385173	4.50826	-7.6757	2.34073e-11	4.98657e-10	15.4105	down
FEZ1	0.876822	6.08849	7.67314	2.36868e-11	5.0415e-10	15.3988	up
PLEKHF1	0.394552	7.17923	7.6726	2.37464e-11	5.04957e-10	15.3963	up
DAGLA	-0.725515	7.23225	-7.67108	2.39146e-11	5.08071e-10	15.3893	down
L2HGDH	-0.485077	6.13322	-7.67043	2.39869e-11	5.09143e-10	15.3864	down
CD81	0.922653	11.0204	7.66783	2.42777e-11	5.14846e-10	15.3745	up
MAGED1	0.680183	9.57747	7.66336	2.47854e-11	5.25134e-10	15.3541	up
PCK2	-0.958004	8.47292	-7.66316	2.48082e-11	5.2514e-10	15.3532	down
PXMP4	-0.688764	7.15659	-7.6627	2.48609e-11	5.2574e-10	15.3511	down
DERL3	1.25872	8.31245	7.66252	2.48816e-11	5.2574e-10	15.3503	up
FLJ38379	-1.13102	5.69051	-7.65795	2.54141e-11	5.36504e-10	15.3295	down
PELO	0.718804	8.21556	7.65545	2.57109e-11	5.42279e-10	15.318	up
ADAR	0.458295	9.72703	7.65478	2.57906e-11	5.43468e-10	15.315	up
ABCD3	-1.02176	8.9732	-7.65346	2.59491e-11	5.46314e-10	15.309	down
ASH2L	-0.564366	9.23324	-7.65248	2.60664e-11	5.48288e-10	15.3045	down
ME2	-0.66446	9.46101	-7.65139	2.61992e-11	5.50586e-10	15.2995	down
CELA3A	-0.596639	6.69053	-7.64893	2.64996e-11	5.56166e-10	15.2883	down
AGPAT3	-0.347405	8.14396	-7.64882	2.65125e-11	5.56166e-10	15.2878	down
CPNE2	-0.837478	9.52714	-7.64565	2.69055e-11	5.63903e-10	15.2733	down
EGR1	1.66781	9.93802	7.64347	2.71775e-11	5.6909e-10	15.2634	up
HIVEP2	0.9743	8.07061	7.64089	2.75041e-11	5.75414e-10	15.2516	up
LOC642947	-0.876104	5.64128	-7.63832	2.78334e-11	5.81781e-10	15.2399	down
ALCAM	0.764336	8.77836	7.63808	2.78646e-11	5.8191e-10	15.2388	up
TM4SF18	1.57437	7.07065	7.63438	2.83469e-11	5.91453e-10	15.2219	up
ADCY5	-0.728119	6.99052	-7.63369	2.8438e-11	5.92823e-10	15.2188	down
EPB41L4B	-1.158	7.85092	-7.631	2.8794e-11	5.99708e-10	15.2065	down
AGRN	0.706528	8.39651	7.62962	2.89779e-11	6.02998e-10	15.2003	up
PCSK5	-1.4114	8.2371	-7.62821	2.91679e-11	6.06411e-10	15.1938	down
PANK1	-0.902519	7.77219	-7.62656	2.93922e-11	6.1053e-10	15.1863	down
FABP3	-0.898783	5.77692	-7.62259	2.99368e-11	6.21288e-10	15.1682	down
RNU6-570P	-1.43467	5.27559	-7.62146	3.00941e-11	6.23996e-10	15.163	down
TMTC4	-0.53582	8.11352	-7.62036	3.02475e-11	6.2662e-10	15.158	down
ZNF217	-0.535571	8.96336	-7.61726	3.06855e-11	6.35131e-10	15.1439	down
ACOT13	-1.00598	9.69844	-7.61595	3.08716e-11	6.3791e-10	15.1379	down
NFYC	-0.424097	8.52574	-7.61593	3.08745e-11	6.3791e-10	15.1378	down
KIAA1456	-0.63043	6.22879	-7.6152	3.09788e-11	6.39497e-10	15.1345	down
CHPF2	0.370082	8.0753	7.61369	3.1196e-11	6.43411e-10	15.1276	up
TRABD2A	-1.05909	8.47038	-7.61151	3.15123e-11	6.4936e-10	15.1177	down
UGDH	-1.03855	10.8019	-7.60768	3.20761e-11	6.60393e-10	15.1003	down
TESC	0.906618	7.96155	7.6036	3.26884e-11	6.72407e-10	15.0816	up
FADS1	1.67732	7.77241	7.60247	3.28597e-11	6.75334e-10	15.0765	up
CD97	0.522638	9.9433	7.60124	3.30467e-11	6.78233e-10	15.0709	up
UCKL1	-0.377421	7.78402	-7.60116	3.3059e-11	6.78233e-10	15.0705	down
LARGE	-0.595562	7.97824	-7.60061	3.31439e-11	6.79327e-10	15.068	down
PLVAP	1.21973	9.12298	7.60033	3.31857e-11	6.79327e-10	15.0668	up
MIR30E	-0.640914	5.06765	-7.60023	3.32023e-11	6.79327e-10	15.0663	down
ADHFE1	-0.747779	5.7327	-7.60005	3.32289e-11	6.79327e-10	15.0655	down
TMEM251	-0.370577	9.12606	-7.59931	3.33436e-11	6.81074e-10	15.0621	down
RN7SKP35	-1.14038	5.40491	-7.59765	3.36e-11	6.8571e-10	15.0546	down
STAT2	0.90282	8.67449	7.59456	3.40837e-11	6.94973e-10	15.0405	up
ZC3H12B	-0.550628	5.51456	-7.59395	3.41808e-11	6.96345e-10	15.0377	down
MMP14	1.15909	8.88927	7.59246	3.44177e-11	7.00557e-10	15.0309	up
LOXL2	1.74171	8.6345	7.59226	3.44497e-11	7.00597e-10	15.03	up
CTLA4	1.17898	6.30903	7.58784	3.51601e-11	7.14422e-10	15.0099	up
SLC15A3	0.943828	7.67455	7.58334	3.59008e-11	7.28836e-10	14.9894	up
CD34	1.55704	8.30126	7.58294	3.59676e-11	7.29557e-10	14.9875	up
TNC	2.98333	9.17479	7.57769	3.68512e-11	7.4683e-10	14.9636	up
DDOST	0.419421	10.1769	7.57737	3.6906e-11	7.4729e-10	14.9622	up
BPHL	-0.830523	7.01798	-7.57567	3.71965e-11	7.52518e-10	14.9545	down
LRCH1	0.587003	8.01808	7.57502	3.73098e-11	7.54156e-10	14.9515	up
C4B	1.96547	8.28787	7.57453	3.73941e-11	7.55205e-10	14.9492	up
BGN	2.20437	9.55572	7.5741	3.7468e-11	7.55497e-10	14.9473	up
AGPAT4	1.20776	7.10442	7.57407	3.74734e-11	7.55497e-10	14.9472	up
TNFSF13	0.34853	8.2339	7.57341	3.75885e-11	7.57163e-10	14.9441	up
GLTP	-0.727786	8.43919	-7.57203	3.78282e-11	7.61333e-10	14.9379	down
F2RL2	1.66984	7.02576	7.57103	3.80046e-11	7.64225e-10	14.9333	up
ASRGL1	1.07695	8.2298	7.57002	3.81824e-11	7.67137e-10	14.9287	up
ACAA1	-0.692051	8.2952	-7.56882	3.83948e-11	7.7074e-10	14.9232	down
TYMP	0.74576	8.95439	7.56678	3.87575e-11	7.77351e-10	14.914	up
FYN	1.42588	7.81349	7.56652	3.88056e-11	7.77647e-10	14.9128	up
LIAS	-0.795053	6.34881	-7.56624	3.88548e-11	7.77964e-10	14.9115	down
GUCA2A	-3.31586	9.33415	-7.56447	3.91743e-11	7.83688e-10	14.9035	down
MTHFD1L	0.610733	7.64973	7.56283	3.94734e-11	7.88993e-10	14.896	up
VDR	-0.908575	9.19586	-7.56261	3.9513e-11	7.89108e-10	14.895	down
AKAP9	-0.825324	8.09434	-7.56133	3.97467e-11	7.93096e-10	14.8892	down
LOC100508226	-0.875847	5.79693	-7.55847	4.02771e-11	8.02993e-10	14.8761	down
DNAH3	-0.383195	5.11773	-7.55736	4.04835e-11	8.05818e-10	14.8711	down
MGAT4A	-1.00097	9.29902	-7.55734	4.0488e-11	8.05818e-10	14.871	down
MED14	-0.414713	9.3286	-7.55541	4.08496e-11	8.12322e-10	14.8622	down
NBEAL2	0.690499	8.78759	7.5546	4.10036e-11	8.14689e-10	14.8585	up
C5orf52	-0.849987	5.71143	-7.55341	4.123e-11	8.18489e-10	14.8531	down
UNC5B	-0.700068	8.24979	-7.54985	4.1913e-11	8.31339e-10	14.8369	down
LAMC1	1.55598	8.62772	7.54405	4.30527e-11	8.52813e-10	14.8105	up
ZNF19	-0.341094	6.26892	-7.54397	4.30688e-11	8.52813e-10	14.8102	down
FCRL5	2.04534	7.515	7.54356	4.3151e-11	8.53715e-10	14.8083	up
RNPC3	-0.822293	8.70106	-7.54202	4.34593e-11	8.59086e-10	14.8013	down
FLVCR1	-0.949259	7.24963	-7.53965	4.39367e-11	8.67788e-10	14.7905	down
IFI27L2	0.496206	8.82518	7.53735	4.44063e-11	8.7632e-10	14.7801	up
KCTD13	-0.400653	7.86839	-7.53677	4.45267e-11	8.77952e-10	14.7774	down
ZHX3	-0.35704	6.62932	-7.53503	4.48849e-11	8.84267e-10	14.7695	down
SKIL	0.831619	8.44848	7.53364	4.51742e-11	8.89214e-10	14.7632	up
GLRX	0.886697	10.0733	7.53213	4.549e-11	8.94676e-10	14.7563	up
RAB6B	-0.494871	6.39481	-7.53066	4.57997e-11	9.00007e-10	14.7497	down
IL1R1	1.75646	8.63934	7.53023	4.58918e-11	9.01056e-10	14.7477	up
ACTN1	0.714566	10.8196	7.52673	4.66398e-11	9.14973e-10	14.7318	up
GLP2R	-0.672258	5.93331	-7.52538	4.69322e-11	9.19935e-10	14.7256	down
KLC4	-0.751183	7.66475	-7.52057	4.79856e-11	9.39792e-10	14.7038	down
NIPAL1	-1.40248	8.51499	-7.51901	4.83331e-11	9.45802e-10	14.6967	down
ASCC3	0.536011	8.54957	7.51767	4.86342e-11	9.50138e-10	14.6905	up
MB21D1	1.29977	7.08	7.51751	4.86693e-11	9.50138e-10	14.6898	up
ZNF585B	-0.620468	7.14105	-7.51748	4.86769e-11	9.50138e-10	14.6897	down
CYCS	-0.781225	8.90178	-7.51592	4.90292e-11	9.56212e-10	14.6826	down
KCNIP4	-0.429654	4.50263	-7.51514	4.92056e-11	9.58851e-10	14.6791	down
TMLHE	-0.620257	7.96588	-7.51268	4.97674e-11	9.68989e-10	14.6679	down
SMG9	0.375992	7.79403	7.51128	5.00904e-11	9.74463e-10	14.6615	up
HMGXB3	0.31758	8.41666	7.51001	5.03848e-11	9.79373e-10	14.6557	up
GIMAP4	1.46289	7.07436	7.50819	5.08101e-11	9.86816e-10	14.6475	up
NGEF	-0.877197	7.34721	-7.50629	5.1257e-11	9.94629e-10	14.6389	down
ZNF844	-0.835834	5.78681	-7.50612	5.12977e-11	9.94629e-10	14.6381	down
UBE2O	0.342123	7.61341	7.50551	5.14436e-11	9.96629e-10	14.6353	up
ELMSAN1	-0.499813	7.93252	-7.50428	5.17359e-11	1.00146e-09	14.6297	down
CCDC112	-0.81851	5.85024	-7.5035	5.19221e-11	1.00423e-09	14.6262	down
MAD2L2	0.601043	7.53462	7.5019	5.23071e-11	1.01084e-09	14.6189	up
IFI30	1.36653	10.2723	7.50142	5.24227e-11	1.01223e-09	14.6167	up
CXCL10	2.91935	8.44823	7.49998	5.27721e-11	1.01813e-09	14.6102	up
PLCL2	-0.630667	7.42315	-7.49774	5.33228e-11	1.02791e-09	14.6	down
DMRTA1	-0.535007	6.64367	-7.49734	5.342e-11	1.02893e-09	14.5982	down
UBA6	0.538537	8.6162	7.49169	5.4832e-11	1.05526e-09	14.5725	up
PTPRM	1.28593	7.97635	7.48573	5.63622e-11	1.08381e-09	14.5454	up
HYI	-0.417989	8.09216	-7.48257	5.71892e-11	1.09881e-09	14.5311	down
ABCA2	-0.565664	7.83777	-7.48148	5.74785e-11	1.10345e-09	14.5261	down
FAM160B1	0.449087	8.03996	7.48081	5.76554e-11	1.10594e-09	14.5231	up
KLC2	0.343211	7.51892	7.47931	5.80557e-11	1.1127e-09	14.5163	up
NDUFA10	-0.503274	8.32373	-7.47872	5.82152e-11	1.11484e-09	14.5136	down
IFNAR2	1.09424	7.92159	7.47568	5.90365e-11	1.1289e-09	14.4998	up
GAL3ST1	-0.739317	7.32987	-7.47565	5.90461e-11	1.1289e-09	14.4996	down
PDE4B	1.41218	6.99951	7.47469	5.93068e-11	1.13295e-09	14.4953	up
PLA2G12A	-0.616529	8.20713	-7.4745	5.93606e-11	1.13305e-09	14.4944	down
OLFM1	0.857544	7.26837	7.47081	6.03776e-11	1.15152e-09	14.4777	up
IRF1	0.99588	9.71982	7.46981	6.06579e-11	1.15592e-09	14.4731	up
SH3PXD2B	1.0976	8.11898	7.46794	6.11821e-11	1.16453e-09	14.4647	up
AKIRIN2	0.72327	9.18902	7.46785	6.12098e-11	1.16453e-09	14.4642	up
MAP3K2	-0.560555	8.58998	-7.46698	6.14546e-11	1.16824e-09	14.4603	down
AAK1	-0.52505	7.58961	-7.46378	6.23704e-11	1.18468e-09	14.4457	down
TMEM37	-1.68483	8.74734	-7.46323	6.25268e-11	1.18669e-09	14.4433	down
GBA2	-0.711667	9.17814	-7.4614	6.30574e-11	1.19578e-09	14.435	down
ATP2B1	-0.686238	9.11719	-7.46053	6.33101e-11	1.1996e-09	14.431	down
ACO2	-0.768132	10.1024	-7.46035	6.33647e-11	1.19966e-09	14.4302	down
MRPL35	-0.927594	8.47801	-7.45462	6.50595e-11	1.23017e-09	14.4042	down
HUS1	-0.526124	8.98933	-7.45455	6.50819e-11	1.23017e-09	14.4039	down
EPHA2	1.27978	8.99221	7.45288	6.55843e-11	1.23866e-09	14.3963	up
LANCL3	-0.96331	5.9012	-7.4525	6.56994e-11	1.23885e-09	14.3946	down
DLGAP1-AS1	0.6304	7.07683	7.4525	6.57006e-11	1.23885e-09	14.3945	up
C9orf40	-0.415231	8.36031	-7.45062	6.62715e-11	1.24861e-09	14.386	down
STT3A	0.621237	11.0115	7.44607	6.76775e-11	1.27407e-09	14.3654	up
STX3	-0.832625	8.604	-7.44519	6.79519e-11	1.2782e-09	14.3614	down
ULK3	-0.551257	7.61337	-7.44422	6.82573e-11	1.28291e-09	14.357	down
KCTD4	-0.523066	5.01461	-7.44275	6.87196e-11	1.29055e-09	14.3503	down
KLB	-0.427005	5.49833	-7.44148	6.91244e-11	1.29711e-09	14.3446	down
PSME4	0.506283	9.17263	7.44036	6.94826e-11	1.30278e-09	14.3395	up
INPP5D	1.30797	8.71818	7.43987	6.96404e-11	1.30469e-09	14.3372	up
ANO6	1.45563	8.78822	7.43671	7.06601e-11	1.32273e-09	14.3229	up
MAP1LC3A	-0.49992	7.40063	-7.43536	7.11037e-11	1.32955e-09	14.3168	down
TRPV1	-0.446136	6.97661	-7.43525	7.11382e-11	1.32955e-09	14.3163	down
CHST3	0.598846	7.19368	7.43393	7.15739e-11	1.33662e-09	14.3103	up
SLFN13	0.789374	7.1828	7.42469	7.46869e-11	1.39341e-09	14.2684	up
RILPL2	0.968233	7.21641	7.42455	7.47345e-11	1.39341e-09	14.2678	up
EXOC6B	-0.662546	8.55123	-7.42148	7.57989e-11	1.41213e-09	14.2539	down
RN7SL706P	-0.944374	5.06309	-7.41803	7.70137e-11	1.43361e-09	14.2382	down
DNAJC19	-0.672768	8.11595	-7.41561	7.78771e-11	1.44853e-09	14.2273	down
MYOM1	-0.496784	5.53472	-7.41528	7.79969e-11	1.4496e-09	14.2257	down
CKLF	0.431508	7.51604	7.4146	7.82406e-11	1.45297e-09	14.2227	up
ELF4	-0.596703	8.59785	-7.41282	7.88871e-11	1.46343e-09	14.2146	down
DEFB1	-0.959004	5.02839	-7.4127	7.89298e-11	1.46343e-09	14.214	down
SH3GL1	0.361636	9.09348	7.41052	7.97253e-11	1.47701e-09	14.2042	up
MAP3K5	0.595831	8.79074	7.40568	8.15218e-11	1.50909e-09	14.1823	up
LRRC57	-0.373939	7.55556	-7.40463	8.19182e-11	1.51523e-09	14.1775	down
FAM20B	-0.399075	7.87988	-7.40405	8.21385e-11	1.5181e-09	14.1748	down
MAGED2	0.653853	8.58963	7.40131	8.31807e-11	1.5355e-09	14.1624	up
FICD	0.715749	7.95264	7.40123	8.32117e-11	1.5355e-09	14.1621	up
SRGN	2.00305	9.44796	7.40009	8.36494e-11	1.54235e-09	14.1569	up
PON3	-1.061	6.4359	-7.39933	8.39441e-11	1.54656e-09	14.1534	down
CKMT2	-0.511157	5.62827	-7.39774	8.45609e-11	1.55669e-09	14.1462	down
RAB17	-0.816139	7.20375	-7.39608	8.52092e-11	1.56739e-09	14.1387	down
SFXN3	0.614274	7.82171	7.395	8.56357e-11	1.57399e-09	14.1338	up
SPPL3	-0.464874	9.01161	-7.39476	8.57286e-11	1.57446e-09	14.1327	down
KIAA0895	0.665045	6.55906	7.39066	8.73624e-11	1.6032e-09	14.1142	up
JAK3	1.33408	7.55505	7.39036	8.74848e-11	1.60419e-09	14.1128	up
TJP1	-0.470511	9.13693	-7.37952	9.19581e-11	1.68489e-09	14.0637	down
CD38	1.71739	8.26444	7.37822	9.25136e-11	1.69373e-09	14.0578	up
IGBP1	-0.456827	8.38235	-7.37772	9.27271e-11	1.69631e-09	14.0555	down
PRR15	-1.40539	9.42633	-7.37323	9.4663e-11	1.73037e-09	14.0352	down
PLEKHG2	0.979862	7.98615	7.3693	9.63869e-11	1.7605e-09	14.0175	up
GAREM	-0.749511	8.32346	-7.36573	9.79865e-11	1.78831e-09	14.0013	down
ADCY6	-0.823775	8.62958	-7.3653	9.81792e-11	1.79043e-09	13.9993	down
MT1L	-0.986797	9.07497	-7.36484	9.83891e-11	1.79285e-09	13.9972	down
ZNF181	-0.467538	6.04936	-7.36405	9.87447e-11	1.79793e-09	13.9937	down
KRCC1	-1.04784	8.4724	-7.36267	9.93759e-11	1.80801e-09	13.9874	down
CHMP5	-0.547804	8.95405	-7.36166	9.98397e-11	1.81503e-09	13.9828	down
MMP9	2.31679	8.94939	7.36132	9.99931e-11	1.8164e-09	13.9813	up
CEBPB	1.14864	8.95524	7.35954	1.00816e-10	1.82931e-09	13.9733	up
PLCD3	-1.10174	9.39278	-7.35944	1.00861e-10	1.82931e-09	13.9728	down
VOPP1	0.458716	9.60653	7.35799	1.01538e-10	1.84015e-09	13.9663	up
CYYR1	1.60806	7.72947	7.35522	1.02839e-10	1.86228e-09	13.9537	up
VTI1BP2	-0.483299	5.69407	-7.35505	1.02921e-10	1.86233e-09	13.9529	down
COL1A1	1.94333	10.074	7.35292	1.03936e-10	1.87923e-09	13.9433	up
KLHL29	0.412708	5.99946	7.34906	1.05797e-10	1.91141e-09	13.9258	up
DAO	-0.812401	5.20739	-7.34675	1.06924e-10	1.92997e-09	13.9154	down
SERPING1	1.83639	9.15958	7.34662	1.06991e-10	1.92997e-09	13.9148	up
SAP30L	-0.469755	7.71966	-7.34207	1.09254e-10	1.96928e-09	13.8942	down
MYCL	-0.420849	6.83699	-7.34151	1.09533e-10	1.97151e-09	13.8917	down
GPR180	0.620184	8.07195	7.34148	1.09547e-10	1.97151e-09	13.8916	up
IGLV6-57	2.35301	9.17123	7.34128	1.09651e-10	1.97186e-09	13.8906	up
SRP19	0.359842	8.65911	7.33957	1.10516e-10	1.98587e-09	13.8829	up
DYRK2	-0.790365	9.63973	-7.33886	1.10879e-10	1.99086e-09	13.8797	down
HDAC7	0.629475	8.16529	7.33664	1.12013e-10	2.00968e-09	13.8697	up
ANKRD27	-0.42752	8.2334	-7.33307	1.13869e-10	2.0414e-09	13.8535	down
MMP10	2.28307	6.92167	7.33147	1.14709e-10	2.05489e-09	13.8463	up
CHST11	1.43505	8.96505	7.32993	1.15522e-10	2.06787e-09	13.8393	up
VIPR1	-1.69821	8.39815	-7.32934	1.1584e-10	2.07195e-09	13.8366	down
GLB1L2	-1.18235	8.11388	-7.32726	1.1695e-10	2.09021e-09	13.8272	down
NT5DC2	0.950704	8.52044	7.32579	1.17742e-10	2.10275e-09	13.8206	up
TNFRSF12A	0.954892	9.57994	7.32452	1.18435e-10	2.1135e-09	13.8148	up
ACOX2	-0.79165	6.94519	-7.32135	1.20171e-10	2.14284e-09	13.8005	down
GRAMD4	-0.871959	8.54112	-7.31612	1.23095e-10	2.19332e-09	13.7769	down
RPN1	0.44633	10.4006	7.31451	1.24007e-10	2.20787e-09	13.7696	up
CDH11	1.56486	8.54967	7.31334	1.24676e-10	2.21809e-09	13.7643	up
STK38L	-0.556191	9.26756	-7.31201	1.25444e-10	2.23005e-09	13.7583	down
GLCCI1	1.34662	8.79848	7.31053	1.26295e-10	2.24347e-09	13.7516	up
PWWP2A	-0.355717	8.32464	-7.30999	1.26608e-10	2.24732e-09	13.7492	down
TMEM39A	0.662787	8.74855	7.30751	1.28061e-10	2.27137e-09	13.738	up
TMEM65	-0.611479	7.31725	-7.30645	1.28685e-10	2.28071e-09	13.7332	down
PEA15	1.07324	10.1318	7.30585	1.29042e-10	2.28529e-09	13.7305	up
STARD4	0.746335	8.19216	7.30477	1.29685e-10	2.29494e-09	13.7256	up
ISCA1	-0.825211	8.51672	-7.30346	1.30464e-10	2.30698e-09	13.7197	down
TRAPPC6A	-0.48486	7.56372	-7.30155	1.31615e-10	2.32556e-09	13.7111	down
NMNAT3	-0.409557	6.30071	-7.30057	1.32213e-10	2.33328e-09	13.7066	down
PANX1	0.953632	8.27717	7.3005	1.32252e-10	2.33328e-09	13.7063	up
GJA1	1.9485	7.84335	7.30014	1.32469e-10	2.33534e-09	13.7047	up
SEPT11	-0.420836	10.4575	-7.29844	1.33513e-10	2.35197e-09	13.697	down
NUDT6	-0.483245	6.37641	-7.29516	1.35539e-10	2.38586e-09	13.6822	down
TEN1	-0.392096	8.24576	-7.29366	1.36471e-10	2.40045e-09	13.6754	down
GPR160	-1.31938	8.10583	-7.29105	1.38116e-10	2.42755e-09	13.6636	down
MB	-1.01536	6.5152	-7.28979	1.38918e-10	2.4398e-09	13.6579	down
EMR2	1.80922	8.07783	7.28836	1.39836e-10	2.45408e-09	13.6515	up
LOC728024	-0.504803	6.45598	-7.28733	1.40497e-10	2.46383e-09	13.6468	down
CCNDBP1	-0.438757	8.14516	-7.28672	1.40892e-10	2.46889e-09	13.6441	down
UBAC2	-0.280571	8.25741	-7.28449	1.42342e-10	2.49244e-09	13.634	down
IHH	-1.10381	8.16998	-7.28281	1.43443e-10	2.50983e-09	13.6264	down
ARRB1	-0.65476	9.7297	-7.28111	1.44566e-10	2.52758e-09	13.6187	down
KIAA1683	-0.457355	6.83155	-7.27362	1.49623e-10	2.61402e-09	13.5849	down
MAPKAPK2	0.683245	9.42081	7.27319	1.49919e-10	2.61724e-09	13.583	up
IGKV1OR2-108	1.26712	7.76103	7.27009	1.52067e-10	2.65276e-09	13.569	up
ABCA5	-0.962887	7.3164	-7.26847	1.53202e-10	2.67055e-09	13.5617	down
RAB11FIP1	-0.881977	8.53829	-7.2676	1.53817e-10	2.67927e-09	13.5577	down
KDR	1.69693	8.03114	7.26681	1.54377e-10	2.68701e-09	13.5542	up
RNF145	0.622779	8.66064	7.26521	1.55514e-10	2.70478e-09	13.547	up
LMBRD1	-0.61416	8.82838	-7.26107	1.58498e-10	2.75463e-09	13.5283	down
LIMK1	0.619026	8.31504	7.25974	1.5947e-10	2.76945e-09	13.5223	up
DSCR3	-0.670502	9.22002	-7.25909	1.59945e-10	2.77564e-09	13.5193	down
ZNF593	0.489516	8.15372	7.25737	1.61208e-10	2.79403e-09	13.5116	up
TMEM204	0.958823	8.39604	7.25732	1.61245e-10	2.79403e-09	13.5114	up
ASAP1	1.30876	8.64806	7.25651	1.61849e-10	2.80105e-09	13.5077	up
MGAT4B	-0.80858	8.6636	-7.25638	1.61946e-10	2.80105e-09	13.5071	down
C21orf33	-0.45779	7.93785	-7.25629	1.62011e-10	2.80105e-09	13.5067	down
PGRMC1	-0.655349	10.4035	-7.25559	1.62533e-10	2.808e-09	13.5035	down
CD276	0.683795	8.70288	7.25429	1.63501e-10	2.82203e-09	13.4977	up
PLXND1	1.03133	8.02376	7.25418	1.63587e-10	2.82203e-09	13.4972	up
SLC9A2	-1.8992	8.77886	-7.25318	1.6434e-10	2.83291e-09	13.4927	down
COQ5	-0.702508	7.87012	-7.25285	1.64584e-10	2.83503e-09	13.4912	down
TRAM1	0.554543	10.0751	7.25257	1.64797e-10	2.83659e-09	13.4899	up
RAB40C	-0.498799	8.59539	-7.25146	1.65637e-10	2.84896e-09	13.4849	down
ZNF789	-0.530812	6.8567	-7.25103	1.65965e-10	2.85249e-09	13.483	down
AREG	1.55327	9.16359	7.25087	1.6609e-10	2.85253e-09	13.4823	up
KCNK5	-1.05847	7.64833	-7.24903	1.67495e-10	2.87455e-09	13.474	down
PUSL1	0.377219	7.84694	7.24765	1.68558e-10	2.89067e-09	13.4678	up
ST3GAL5	0.80203	7.24072	7.24676	1.69252e-10	2.90043e-09	13.4637	up
EXTL3	0.474327	7.63993	7.24659	1.6938e-10	2.90049e-09	13.463	up
CA12	-1.07574	11.0033	-7.24351	1.7179e-10	2.93959e-09	13.4491	down
ZNF254	-0.621741	7.1276	-7.24274	1.72401e-10	2.94789e-09	13.4456	down
TMEM14C	-0.666399	10.2327	-7.23916	1.75249e-10	2.9944e-09	13.4295	down
ATP2C1	0.605323	8.62871	7.23777	1.76377e-10	3.01146e-09	13.4232	up
C17orf62	0.502996	8.59406	7.23632	1.77552e-10	3.0293e-09	13.4166	up
C2CD2L	-0.565062	8.2739	-7.23498	1.78648e-10	3.04577e-09	13.4106	down
TRPV3	-0.974436	6.39084	-7.23256	1.80641e-10	3.0775e-09	13.3997	down
OSBPL10	0.475333	8.67186	7.2289	1.83693e-10	3.12721e-09	13.3832	up
AK2	-0.463854	8.06625	-7.22823	1.8426e-10	3.13456e-09	13.3802	down
CYP2R1	-0.674769	7.49743	-7.22651	1.85713e-10	3.15699e-09	13.3725	down
OPN3	-0.930525	8.34064	-7.22328	1.88491e-10	3.20187e-09	13.3579	down
C4orf36	-0.489099	5.56859	-7.22289	1.88827e-10	3.20525e-09	13.3561	down
KCNN3	0.969204	7.29755	7.22163	1.8992e-10	3.22146e-09	13.3504	up
ARL4C	0.829119	7.52156	7.22046	1.90938e-10	3.23636e-09	13.3452	up
FMO5	-1.93732	7.90792	-7.2198	1.91518e-10	3.24383e-09	13.3422	down
SCN9A	-1.04036	5.56096	-7.21837	1.92776e-10	3.26278e-09	13.3358	down
ACVR1B	-0.660116	8.09783	-7.21394	1.96727e-10	3.32723e-09	13.3158	down
NFS1	-0.405698	7.93534	-7.21377	1.96883e-10	3.32745e-09	13.315	down
SYCP3	-0.363719	4.44174	-7.2074	2.02718e-10	3.42358e-09	13.2863	down
PP12719	-0.828343	6.31125	-7.19928	2.10397e-10	3.55069e-09	13.2498	down
GLTPP1	-0.500579	7.80253	-7.19615	2.13435e-10	3.59937e-09	13.2357	down
GJB1	-0.671094	7.04597	-7.19513	2.14433e-10	3.61358e-09	13.2311	down
BST2	1.30015	7.35006	7.19366	2.15879e-10	3.63532e-09	13.2245	up
ZNF44	-0.541234	6.21774	-7.19289	2.16644e-10	3.64557e-09	13.221	down
ZNF575	-0.526418	7.20038	-7.1921	2.17426e-10	3.65608e-09	13.2175	down
PHKA2	-0.523081	7.48349	-7.18915	2.2039e-10	3.70325e-09	13.2041	down
TINAG	-1.70649	6.59297	-7.1885	2.21046e-10	3.709e-09	13.2012	down
ROBO1	1.62262	8.12378	7.18849	2.2105e-10	3.709e-09	13.2012	up
MST1L	-0.897085	6.88307	-7.18818	2.21363e-10	3.71158e-09	13.1998	down
NAA60	-0.418723	9.0905	-7.18594	2.23646e-10	3.74716e-09	13.1897	down
RNF122	0.91848	7.24176	7.18542	2.24184e-10	3.75347e-09	13.1874	up
ST5	0.575375	8.00134	7.18484	2.24781e-10	3.76076e-09	13.1847	up
RELL1	-0.544087	8.99865	-7.18233	2.2737e-10	3.80136e-09	13.1735	down
APLNR	1.29425	7.89757	7.18175	2.27977e-10	3.80877e-09	13.1709	up
TRIM36	-1.01979	6.42923	-7.17512	2.35007e-10	3.9234e-09	13.141	down
ASCC2	-0.417896	9.30171	-7.17122	2.39235e-10	3.99113e-09	13.1235	down
GTF2E2	0.570261	7.99751	7.17006	2.40506e-10	4.00947e-09	13.1183	up
CD93	1.73826	8.4886	7.16703	2.43872e-10	4.06267e-09	13.1046	up
TLN2	-0.91654	7.64446	-7.16659	2.4436e-10	4.0679e-09	13.1026	down
ITFG2	-0.398895	8.0057	-7.16632	2.44657e-10	4.06994e-09	13.1014	down
TM4SF5	-0.839133	7.65849	-7.16605	2.44961e-10	4.07209e-09	13.1002	down
CARD11	0.956412	7.23793	7.16398	2.47299e-10	4.10802e-09	13.0909	up
GNA13	-0.465225	9.64961	-7.16368	2.47635e-10	4.11066e-09	13.0896	down
CBX4	0.36922	7.77788	7.16258	2.4888e-10	4.1284e-09	13.0846	up
SVOPL	-0.638698	5.39032	-7.16139	2.5024e-10	4.148e-09	13.0793	down
GMPR	1.08172	7.67042	7.16119	2.50472e-10	4.1489e-09	13.0784	up
FTH1P2	-0.482726	11.3951	-7.15896	2.53035e-10	4.18606e-09	13.0684	down
RNU6-102P	-0.396079	4.30764	-7.15893	2.53075e-10	4.18606e-09	13.0682	down
ADM	1.31216	9.80733	7.15471	2.58002e-10	4.26453e-09	13.0492	up
ABCB11	-0.765003	5.10524	-7.15388	2.58986e-10	4.27777e-09	13.0455	down
PAPLN	0.741874	7.3667	7.15167	2.61614e-10	4.31811e-09	13.0356	up
TNKS1BP1	0.467459	8.33007	7.15046	2.63075e-10	4.33915e-09	13.0301	up
RNFT1	-0.52883	8.85587	-7.15023	2.63342e-10	4.34048e-09	13.0291	down
MICU2	-0.675536	8.50442	-7.14781	2.66279e-10	4.38579e-09	13.0182	down
TMEM9B	-0.780027	9.4298	-7.14717	2.67054e-10	4.39544e-09	13.0153	down
RAMP3	0.687477	8.10504	7.14575	2.68804e-10	4.42113e-09	13.0089	up
AKAP1	-1.11624	9.09025	-7.14533	2.69312e-10	4.42637e-09	13.0071	down
PXDN	1.78113	8.82518	7.14229	2.73084e-10	4.48519e-09	12.9934	up
ZNF688	-0.315043	6.92421	-7.14147	2.74115e-10	4.49896e-09	12.9897	down
GRHL1	0.675973	6.08461	7.14112	2.74552e-10	4.50296e-09	12.9881	up
HLA-DMB	1.1775	9.3845	7.14041	2.75441e-10	4.51436e-09	12.985	up
TMEM120A	-0.664719	8.13937	-7.13944	2.76664e-10	4.53123e-09	12.9806	down
SPPL2A	-0.692406	10.7518	-7.13652	2.80381e-10	4.58888e-09	12.9675	down
AQP9	3.44453	8.03756	7.13476	2.8265e-10	4.62276e-09	12.9596	up
GRB10	0.862239	7.59964	7.13106	2.87473e-10	4.69835e-09	12.9429	up
DAZAP2P1	-0.536493	9.26324	-7.13036	2.88395e-10	4.71011e-09	12.9398	down
FBXO3	-0.629019	8.34611	-7.12739	2.92333e-10	4.77109e-09	12.9264	down
ANKRD22	1.21217	8.90855	7.12136	3.00502e-10	4.90098e-09	12.8994	up
SEMA6A	-1.50592	8.6702	-7.11898	3.03787e-10	4.95109e-09	12.8887	down
CXCL8	3.07453	8.99913	7.11609	3.07828e-10	5.01344e-09	12.8757	up
PPARA	-0.64952	8.20016	-7.11561	3.08504e-10	5.02095e-09	12.8735	down
UGP2	-1.13102	9.64194	-7.11514	3.09157e-10	5.02806e-09	12.8715	down
BTBD9	-0.475252	7.35866	-7.11476	3.09694e-10	5.03329e-09	12.8697	down
TMEM236	-2.58692	7.97637	-7.11425	3.10414e-10	5.04147e-09	12.8675	down
TMTC1	1.39472	6.94735	7.11216	3.13399e-10	5.08641e-09	12.8581	up
COL1A2	1.91915	9.7378	7.10994	3.16591e-10	5.13463e-09	12.8481	up
ATP6V1G1	0.32109	9.4863	7.10859	3.18551e-10	5.16283e-09	12.842	up
MICALCL	-0.909322	6.62199	-7.10638	3.21784e-10	5.2116e-09	12.8321	down
SMIM14	-0.970223	9.42186	-7.10546	3.2313e-10	5.22977e-09	12.828	down
TSTA3	0.956011	10.051	7.10215	3.28053e-10	5.30576e-09	12.8131	up
DNAJB9	1.03942	8.35104	7.10072	3.30203e-10	5.33683e-09	12.8067	up
P2RY4	-0.553962	6.06296	-7.10027	3.30884e-10	5.34414e-09	12.8047	down
HIST1H3E	-0.861453	6.21804	-7.09892	3.32931e-10	5.37347e-09	12.7986	down
NOL12	-0.398022	7.64427	-7.09876	3.3318e-10	5.37377e-09	12.7979	down
LDLR	0.820848	10.4545	7.09786	3.34554e-10	5.3922e-09	12.7939	up
ADAL	-0.773209	6.44826	-7.09766	3.34846e-10	5.39318e-09	12.793	down
ZNF706	-0.470016	8.15708	-7.09697	3.35903e-10	5.40646e-09	12.7899	down
FAM184B	-0.426038	6.26899	-7.09674	3.36264e-10	5.40853e-09	12.7889	down
OLFM4	2.23348	12.778	7.09657	3.36522e-10	5.40895e-09	12.7881	up
TREH	-0.665411	5.97836	-7.09248	3.42868e-10	5.50716e-09	12.7697	down
FADS2	1.9414	8.77328	7.09195	3.43693e-10	5.51481e-09	12.7674	up
G6PD	0.479508	8.66844	7.09187	3.43818e-10	5.51481e-09	12.767	up
ALPL	1.95453	8.11061	7.0907	3.4567e-10	5.5407e-09	12.7617	up
ARFGAP1	0.312554	8.75212	7.09032	3.46262e-10	5.54638e-09	12.7601	up
ECT2	0.910909	7.97046	7.08825	3.49553e-10	5.59524e-09	12.7508	up
BMP2K	-0.593736	8.41597	-7.08505	3.54688e-10	5.67355e-09	12.7364	down
CRLS1	-0.542312	7.54874	-7.0848	3.55091e-10	5.67609e-09	12.7353	down
CLCN4	0.568158	5.77372	7.08447	3.5564e-10	5.68098e-09	12.7338	up
PARS2	-0.363842	8.43008	-7.07938	3.63995e-10	5.81046e-09	12.711	down
GSTA1	-1.02167	5.9515	-7.07786	3.66525e-10	5.84684e-09	12.7042	down
KIAA2018	-0.546912	8.86836	-7.07522	3.70964e-10	5.91361e-09	12.6923	down
ZNF383	-0.687775	7.01623	-7.07225	3.7602e-10	5.99011e-09	12.679	down
SPRYD7	-0.583167	7.9504	-7.07074	3.78626e-10	6.02749e-09	12.6723	down
ZKSCAN1	-0.644433	8.10705	-7.06812	3.83177e-10	6.0932e-09	12.6605	down
RGS2	1.93239	8.35405	7.06806	3.83276e-10	6.0932e-09	12.6603	up
FN3K	-0.708603	7.67302	-7.06681	3.85465e-10	6.12383e-09	12.6547	down
ARPIN	-0.574441	8.69954	-7.06528	3.88166e-10	6.16253e-09	12.6478	down
PAFAH1B1	-0.340257	9.27775	-7.06375	3.90896e-10	6.20164e-09	12.6409	down
ARV1	-0.840168	8.1583	-7.05637	4.04264e-10	6.40937e-09	12.6079	down
TCTN1	0.508164	7.01327	7.05575	4.0541e-10	6.42317e-09	12.6051	up
SAA2-SAA4	1.55836	6.13697	7.05203	4.12342e-10	6.52856e-09	12.5884	up
RAF1	-0.35226	9.14997	-7.05032	4.15578e-10	6.57503e-09	12.5807	down
TTC6	-0.521945	4.81196	-7.05018	4.15841e-10	6.57503e-09	12.5801	down
VIM	1.40025	10.2679	7.04559	4.24632e-10	6.70948e-09	12.5596	up
MPST	-0.59081	8.0704	-7.04491	4.25945e-10	6.72567e-09	12.5565	down
IGKV2D-24	2.07537	10.6631	7.04372	4.28262e-10	6.75767e-09	12.5512	up
TRPM7	-0.504093	8.37387	-7.04317	4.29335e-10	6.77002e-09	12.5487	down
ADAM19	1.42385	8.37991	7.04136	4.32904e-10	6.82168e-09	12.5406	up
RHBDF2	0.735065	7.12449	7.03975	4.3609e-10	6.86725e-09	12.5334	up
NTRK2	-1.18139	5.84786	-7.03948	4.3663e-10	6.87111e-09	12.5322	down
IER3	1.12492	9.83469	7.03762	4.40347e-10	6.92491e-09	12.5239	up
SPATS2	0.813529	8.30594	7.03734	4.40898e-10	6.92891e-09	12.5226	up
SLC29A1	0.62155	8.02018	7.03585	4.43911e-10	6.97155e-09	12.5159	up
MT1HL1	-0.719598	7.9375	-7.03458	4.46486e-10	7.00728e-09	12.5103	down
PTGS2	3.23533	8.43101	7.03276	4.50195e-10	7.06073e-09	12.5021	up
ABCA10	-0.669243	5.00191	-7.03222	4.51299e-10	7.07316e-09	12.4997	down
ALPI	-0.7955	7.75858	-7.03208	4.51594e-10	7.07316e-09	12.4991	down
MAOA	-1.67643	8.46072	-7.02958	4.56771e-10	7.14944e-09	12.4879	down
MIR200C	-1.00907	6.55131	-7.02916	4.57649e-10	7.15837e-09	12.486	down
VAV2	-0.627824	7.82708	-7.02821	4.5963e-10	7.18105e-09	12.4818	down
FAM167B	0.610597	7.05658	7.02817	4.59715e-10	7.18105e-09	12.4816	up
HIBCH	-0.985491	7.42192	-7.02635	4.63546e-10	7.23603e-09	12.4734	down
ANXA2	0.6948	10.6299	7.02609	4.64088e-10	7.23965e-09	12.4723	up
RECQL	0.907608	7.02227	7.02584	4.64616e-10	7.24304e-09	12.4712	up
HSH2D	0.654658	7.34359	7.02506	4.66263e-10	7.26385e-09	12.4677	up
GSG2	0.55598	6.63824	7.02276	4.71191e-10	7.33573e-09	12.4573	up
SPIRE2	-0.777749	8.24214	-7.02102	4.74921e-10	7.38559e-09	12.4496	down
PDZK1	-1.04092	4.89402	-7.02097	4.75028e-10	7.38559e-09	12.4494	down
UNC5CL	1.19805	6.83817	7.01971	4.77761e-10	7.42313e-09	12.4437	up
MTMR11	-1.37631	8.65997	-7.01855	4.80308e-10	7.45773e-09	12.4385	down
KIAA1958	-0.439999	6.83002	-7.01835	4.80732e-10	7.45935e-09	12.4377	down
ZNF462	-0.558167	8.4513	-7.0172	4.83269e-10	7.49372e-09	12.4325	down
ZNF532	1.01748	7.46211	7.01684	4.84056e-10	7.50093e-09	12.4309	up
ART3	1.12529	5.52891	7.01644	4.84937e-10	7.5072e-09	12.4291	up
ASPA	-0.758544	4.45602	-7.01636	4.85105e-10	7.5072e-09	12.4288	down
RETSAT	-1.12124	10.025	-7.01539	4.87254e-10	7.53546e-09	12.4244	down
NDUFA6	-0.664187	9.82296	-7.01504	4.88031e-10	7.54247e-09	12.4229	down
MIXL1	0.611936	7.07284	7.0141	4.90132e-10	7.56992e-09	12.4186	up
PACSIN2	-0.624586	9.40838	-7.01199	4.9486e-10	7.63789e-09	12.4092	down
CRYM-AS1	-0.495796	5.82682	-7.01013	4.99082e-10	7.69795e-09	12.4009	down
RPL39L	0.596224	5.93777	7.00969	5.00078e-10	7.70822e-09	12.3989	up
NXPE3	1.31798	6.88137	7.00861	5.02531e-10	7.74091e-09	12.3941	up
MYEOV	1.10969	8.01446	7.00839	5.03048e-10	7.74374e-09	12.3931	up
THBD	1.00663	7.71137	7.00707	5.06065e-10	7.78505e-09	12.3872	up
MYBL2	0.912555	8.33794	7.00283	5.15938e-10	7.93169e-09	12.3682	up
SHPK	-0.391092	8.18149	-7.00222	5.17359e-10	7.9483e-09	12.3655	down
BEST2	-2.11117	7.16267	-7.00128	5.19583e-10	7.97721e-09	12.3613	down
EPC1	-0.371432	8.14842	-7.00062	5.21141e-10	7.99586e-09	12.3584	down
SCO1	-0.672266	8.20708	-6.9986	5.25956e-10	8.06443e-09	12.3493	down
ANKMY2	-0.620634	7.36778	-6.99773	5.28058e-10	8.08721e-09	12.3454	down
SERPINB9	1.77108	8.98122	6.99769	5.28136e-10	8.08721e-09	12.3453	up
ACSL4	2.27051	8.30157	6.99532	5.33863e-10	8.16954e-09	12.3347	up
HCLS1	1.36442	7.79071	6.99388	5.37381e-10	8.21797e-09	12.3282	up
ETS1	1.15806	8.97121	6.99308	5.39345e-10	8.24261e-09	12.3246	up
KCNRG	-0.601492	6.97109	-6.99258	5.40569e-10	8.2559e-09	12.3224	down
R3HDM4	0.45327	8.84944	6.99187	5.42308e-10	8.27704e-09	12.3193	up
ZNF681	-0.907344	5.29115	-6.991	5.44475e-10	8.30144e-09	12.3153	down
MLH3	-0.526138	6.97932	-6.99094	5.4462e-10	8.30144e-09	12.3151	down
NAMPT	1.13616	11.6369	6.98847	5.50776e-10	8.38979e-09	12.304	up
CAB39	-0.445809	10.6115	-6.98555	5.58132e-10	8.49629e-09	12.291	down
PDHA1	-0.899238	9.12922	-6.98486	5.59888e-10	8.51746e-09	12.2879	down
DGCR2	-0.419402	8.6516	-6.98218	5.66752e-10	8.61626e-09	12.2759	down
PRAF2	0.806306	7.57459	6.98031	5.71595e-10	8.68422e-09	12.2676	up
RN7SKP245	-0.324948	4.40318	-6.9788	5.75532e-10	8.73834e-09	12.2608	down
DISP2	-0.744706	7.64586	-6.97824	5.76993e-10	8.75482e-09	12.2584	down
TMEM171	-1.57178	8.48393	-6.97798	5.77679e-10	8.75953e-09	12.2572	down
SDHD	-0.779049	10.5078	-6.97752	5.78887e-10	8.77214e-09	12.2551	down
MIER2	0.351627	7.05464	6.97722	5.79697e-10	8.77524e-09	12.2538	up
LRRC31	-1.70333	6.71212	-6.97716	5.79845e-10	8.77524e-09	12.2535	down
RNU6-140P	-0.425004	3.56117	-6.97693	5.8045e-10	8.77869e-09	12.2525	down
HLA-DPB1	1.47283	10.858	6.97604	5.82815e-10	8.80875e-09	12.2485	up
DNASE2B	-0.461696	4.86002	-6.97494	5.8572e-10	8.84691e-09	12.2436	down
GMPPA	0.424891	8.93243	6.97477	5.86174e-10	8.84804e-09	12.2428	up
CD80	1.39453	6.57131	6.97431	5.87413e-10	8.86101e-09	12.2408	up
SLC26A6	-0.616405	8.7815	-6.97282	5.91397e-10	8.91533e-09	12.2341	down
PRLR	-1.64154	6.8259	-6.96895	6.01904e-10	9.06785e-09	12.2168	down
LDHD	-1.25893	7.95841	-6.96788	6.04824e-10	9.10597e-09	12.2121	down
INPP5A	-0.430821	8.55997	-6.96686	6.07638e-10	9.14242e-09	12.2075	down
SDC3	0.714218	7.63991	6.96616	6.09586e-10	9.16581e-09	12.2044	up
PHTF1	0.629979	6.62131	6.96419	6.1507e-10	9.24231e-09	12.1956	up
NCBP1	-0.484187	9.34287	-6.96378	6.1621e-10	9.25347e-09	12.1938	down
CSF2RB	1.55431	8.49457	6.96351	6.16967e-10	9.25717e-09	12.1926	up
CD274	2.13285	7.20431	6.96341	6.1725e-10	9.25717e-09	12.1921	up
C4orf32	0.298067	7.14607	6.96307	6.18191e-10	9.26531e-09	12.1906	up
BMP8B	-0.505808	7.70592	-6.96281	6.18935e-10	9.27049e-09	12.1894	down
OSBPL8	0.873029	8.39694	6.96118	6.23544e-10	9.33353e-09	12.1821	up
IL6ST	0.848531	10.0595	6.96072	6.24849e-10	9.34707e-09	12.1801	up
ZNF585A	-0.515808	5.91763	-6.95933	6.28808e-10	9.40026e-09	12.1739	down
RN7SL78P	-0.606154	5.1037	-6.9557	6.39257e-10	9.55033e-09	12.1577	down
PHLDA2	0.644815	8.99953	6.95178	6.50736e-10	9.7156e-09	12.1402	up
VTRNA1-3	0.947297	6.44661	6.951	6.53059e-10	9.74404e-09	12.1367	up
EYA2	-0.853935	6.79171	-6.94739	6.63861e-10	9.89887e-09	12.1206	down
CTNNAL1	0.737189	7.17986	6.94683	6.65543e-10	9.91761e-09	12.1181	up
THNSL1	-0.667304	5.79563	-6.94352	6.75637e-10	1.00581e-08	12.1033	down
INTS3	0.312225	9.05925	6.94345	6.75835e-10	1.00581e-08	12.103	up
BAG2	0.951911	7.23923	6.94311	6.76887e-10	1.00673e-08	12.1015	up
CALCOCO2	-0.464599	9.18414	-6.93933	6.88606e-10	1.02351e-08	12.0847	down
RERE	-0.354108	8.98081	-6.9377	6.9372e-10	1.03046e-08	12.0774	down
MKRN9P	-0.396829	5.20713	-6.93556	7.00492e-10	1.03985e-08	12.0679	down
BCR	0.28897	8.58213	6.93526	7.01469e-10	1.04064e-08	12.0665	up
NLRC5	0.694689	8.39454	6.93362	7.06684e-10	1.04771e-08	12.0592	up
PRAP1	-0.816475	7.78764	-6.93083	7.15694e-10	1.06039e-08	12.0468	down
IGKV2D-40	4.00746	7.74996	6.93016	7.17887e-10	1.06297e-08	12.0438	up
WIPF1	1.43335	9.29039	6.92857	7.23076e-10	1.06987e-08	12.0367	up
NVL	-0.504213	7.04877	-6.92845	7.2347e-10	1.06987e-08	12.0362	down
FCGR3A	1.29114	6.61587	6.9283	7.23966e-10	1.06993e-08	12.0355	up
C15orf40	-0.40273	7.14595	-6.92814	7.24511e-10	1.07005e-08	12.0347	down
SYNJ2	-0.421292	8.01033	-6.92558	7.32971e-10	1.08186e-08	12.0233	down
PARD3B	-0.557505	7.11099	-6.92532	7.3382e-10	1.08243e-08	12.0222	down
KIRREL	1.1276	7.54464	6.9233	7.40607e-10	1.09175e-08	12.0132	up
ITGAX	1.81845	8.1858	6.91927	7.54264e-10	1.11118e-08	11.9952	up
SRI	-1.06573	10.8014	-6.91807	7.58392e-10	1.11656e-08	11.9899	down
PRSS22	0.764898	7.60454	6.9179	7.58971e-10	1.1167e-08	11.9891	up
TMEM50A	-0.339979	11.1367	-6.9172	7.61394e-10	1.11956e-08	11.986	down
IER2	0.663811	8.40433	6.91704	7.61946e-10	1.11967e-08	11.9853	up
P2RX4	-1.06744	8.52803	-6.91611	7.65147e-10	1.12366e-08	11.9812	down
PIK3R1	-0.612994	9.17762	-6.91539	7.67661e-10	1.12664e-08	11.9779	down
KLHL6	1.37819	8.28102	6.91467	7.70186e-10	1.12964e-08	11.9747	up
CLDN2	0.734063	6.67986	6.91253	7.77689e-10	1.13993e-08	11.9652	up
ZNF137P	-0.62981	5.18663	-6.91094	7.8332e-10	1.14746e-08	11.9581	down
PPP4R1	0.611619	8.96246	6.9105	7.84874e-10	1.14901e-08	11.9562	up
C6orf163	-0.485004	4.87799	-6.91001	7.86636e-10	1.15087e-08	11.954	down
TEK	1.27948	7.13596	6.90944	7.88668e-10	1.15308e-08	11.9514	up
HIGD1AP1	-0.982094	9.60207	-6.90931	7.89136e-10	1.15308e-08	11.9508	down
GIMAP1-GIMAP5	1.23754	8.01254	6.90884	7.90812e-10	1.1548e-08	11.9488	up
EHD3	1.03873	7.45581	6.90744	7.95865e-10	1.16145e-08	11.9425	up
ZAK	0.937793	6.67007	6.9066	7.98876e-10	1.16512e-08	11.9388	up
LDB2	1.0818	7.51508	6.90575	8.01991e-10	1.16893e-08	11.935	up
PPP1CB	-0.461323	10.6412	-6.90418	8.07695e-10	1.17651e-08	11.928	down
EFNA5	-0.921013	7.23357	-6.90272	8.13066e-10	1.18359e-08	11.9215	down
SLC2A3	2.09473	8.34798	6.90123	8.186e-10	1.1909e-08	11.9148	up
OTUB2	0.830621	7.11571	6.90041	8.21628e-10	1.19456e-08	11.9112	up
SIPA1L2	-0.640021	8.19776	-6.89991	8.23504e-10	1.19654e-08	11.909	down
GNA11	-1.05622	10.3602	-6.89919	8.26182e-10	1.19969e-08	11.9058	down
IL33	1.69905	6.37191	6.89782	8.3135e-10	1.20644e-08	11.8997	up
DAPK2	-0.779674	8.19373	-6.89762	8.32101e-10	1.20678e-08	11.8988	down
LPHN2	1.84988	8.10389	6.8968	8.35201e-10	1.21052e-08	11.8951	up
ITGB3	1.18563	7.44084	6.89653	8.36235e-10	1.21127e-08	11.8939	up
MAPKAPK5-AS1	-0.681826	6.02003	-6.89507	8.41784e-10	1.21855e-08	11.8874	down
APPL1	-0.585008	8.49545	-6.89246	8.51815e-10	1.2317e-08	11.8758	down
HLA-B	0.273435	13.218	6.89236	8.52181e-10	1.2317e-08	11.8754	up
BEST4	-2.2065	7.82274	-6.89229	8.52454e-10	1.2317e-08	11.875	down
DCAF4	-0.496792	7.15525	-6.89148	8.55601e-10	1.23548e-08	11.8714	down
SRPRB	0.674061	9.24502	6.89114	8.56904e-10	1.23659e-08	11.8699	up
ATP13A4	-0.939862	5.75482	-6.88965	8.627e-10	1.24389e-08	11.8633	down
MAPK1IP1L	0.308282	9.89426	6.88957	8.63024e-10	1.24389e-08	11.8629	up
VPS18	0.346561	7.81451	6.8869	8.73523e-10	1.25824e-08	11.8511	up
MFNG	0.892365	7.31038	6.8857	8.78318e-10	1.26437e-08	11.8457	up
DAP	0.422266	9.77722	6.88344	8.87335e-10	1.27656e-08	11.8357	up
DYRK3	0.625068	6.18887	6.88016	9.00626e-10	1.29488e-08	11.8211	up
SRGAP2C	1.01898	8.17737	6.87938	9.03824e-10	1.29868e-08	11.8176	up
FAR1	-0.476978	8.50497	-6.8782	9.08652e-10	1.30481e-08	11.8124	down
TRIM27	0.345182	8.25069	6.87794	9.0975e-10	1.30558e-08	11.8112	up
NFE2L3	0.691912	8.03134	6.87662	9.15181e-10	1.31205e-08	11.8053	up
ENGASE	-0.609344	7.73881	-6.87653	9.15587e-10	1.31205e-08	11.8049	down
ETFB	-0.496948	8.06184	-6.87644	9.15945e-10	1.31205e-08	11.8045	down
AARS	0.604096	9.39637	6.87594	9.18024e-10	1.31422e-08	11.8023	up
FEN1	0.433282	7.66324	6.87511	9.2148e-10	1.31836e-08	11.7986	up
GPR39	-1.10169	8.13161	-6.8732	9.29472e-10	1.32897e-08	11.7901	down
CYCSP51	-0.436712	5.551	-6.87263	9.3191e-10	1.33164e-08	11.7875	down
ACADSB	-1.04156	7.2011	-6.87056	9.40669e-10	1.34334e-08	11.7784	down
SCARB2	-0.442177	9.74431	-6.86889	9.47823e-10	1.35272e-08	11.7709	down
ZNF212	-0.292553	6.82799	-6.86705	9.55767e-10	1.36322e-08	11.7627	down
TMEM209	-0.753817	8.79229	-6.86679	9.5687e-10	1.36396e-08	11.7616	down
TCF4	1.60992	8.93726	6.86642	9.58493e-10	1.36544e-08	11.7599	up
RRNAD1	-0.367449	7.54865	-6.86477	9.65676e-10	1.37484e-08	11.7526	down
CYTH4	1.43715	8.19689	6.86155	9.79861e-10	1.39418e-08	11.7383	up
IL7R	2.34037	8.53643	6.86019	9.85884e-10	1.40189e-08	11.7323	up
LRRC75A	-1.08405	8.71523	-6.85918	9.90424e-10	1.40749e-08	11.7278	down
EFR3B	-0.391109	6.30902	-6.859	9.91239e-10	1.40779e-08	11.7269	down
MIR215	-1.95481	4.85119	-6.85608	1.00441e-09	1.42562e-08	11.714	down
CALM1	-0.330892	9.80789	-6.84918	1.03632e-09	1.47002e-08	11.6833	down
SNORD3B-1	1.40544	10.3991	6.8489	1.0376e-09	1.47095e-08	11.6821	up
OTOP3	-0.474613	6.27941	-6.84793	1.04218e-09	1.47653e-08	11.6778	down
XKR9	0.996451	5.32785	6.84354	1.06309e-09	1.50525e-08	11.6582	up
WDR35	0.53006	5.68855	6.84255	1.06787e-09	1.5111e-08	11.6538	up
PPFIBP2	-0.599199	7.92932	-6.84222	1.06945e-09	1.51241e-08	11.6524	down
NDUFB10	-0.603584	8.62748	-6.84172	1.07189e-09	1.51495e-08	11.6502	down
CYB5R2	0.770695	7.25091	6.84099	1.07543e-09	1.51903e-08	11.6469	up
ESRRA	-0.457307	8.48028	-6.83914	1.08449e-09	1.53089e-08	11.6387	down
NDUFA2	-0.746618	8.63222	-6.83832	1.08852e-09	1.53565e-08	11.635	down
SF3B4	-0.564458	7.98753	-6.83718	1.09412e-09	1.54262e-08	11.63	down
FGF9	-0.685171	5.01264	-6.83601	1.09994e-09	1.54989e-08	11.6248	down
SLC4A11	0.763855	7.50361	6.83548	1.10256e-09	1.55264e-08	11.6225	up
CACNB3	-0.52632	8.27776	-6.83454	1.10729e-09	1.55834e-08	11.6183	down
CXorf36	1.01987	6.12264	6.83441	1.10794e-09	1.55834e-08	11.6177	up
CYP4F12	-1.39108	7.2572	-6.83072	1.12659e-09	1.58361e-08	11.6013	down
ECH1	-0.805642	11.0934	-6.8295	1.13283e-09	1.59142e-08	11.5959	down
TGFBR2	0.777823	9.95397	6.82883	1.13626e-09	1.59528e-08	11.5929	up
LOC101059935	-1.31699	5.47142	-6.82836	1.13864e-09	1.59766e-08	11.5909	down
CDC42EP2	0.661577	7.99136	6.82708	1.14529e-09	1.60602e-08	11.5851	up
SDHAP1	-0.568131	10.4692	-6.82584	1.15169e-09	1.61403e-08	11.5797	down
ZNF329	-0.385444	5.74066	-6.82286	1.16732e-09	1.6342e-08	11.5664	down
NID1	1.62542	8.18229	6.82283	1.1675e-09	1.6342e-08	11.5663	up
GBAS	-0.828458	8.99506	-6.8227	1.16818e-09	1.6342e-08	11.5657	down
GPR183	1.63538	7.04194	6.82195	1.17215e-09	1.63876e-08	11.5624	up
ADAMTS1	1.58319	7.43943	6.81831	1.1916e-09	1.66495e-08	11.5462	up
GINM1	-0.461253	9.11334	-6.81751	1.19595e-09	1.67002e-08	11.5427	down
BRPF3	-0.617421	8.39374	-6.81463	1.21157e-09	1.69083e-08	11.5299	down
THY1	1.75692	8.25582	6.81376	1.21638e-09	1.69652e-08	11.526	up
TMEM252	-0.641043	5.22035	-6.81299	1.22062e-09	1.70142e-08	11.5226	down
ZNF326	-0.615696	7.93592	-6.81044	1.23478e-09	1.72013e-08	11.5113	down
CAPN2	-0.571919	10.5899	-6.80969	1.23898e-09	1.72495e-08	11.508	down
HOXB5	-1.10008	7.09087	-6.80949	1.24005e-09	1.72541e-08	11.5071	down
PLEKHG6	-1.24225	7.65935	-6.80813	1.24772e-09	1.73505e-08	11.5011	down
ME1	1.53141	9.43	6.80724	1.25274e-09	1.74099e-08	11.4971	up
PMEPA1	0.834801	8.5741	6.80649	1.25699e-09	1.74586e-08	11.4938	up
PRPS1	1.0136	7.74348	6.80498	1.26561e-09	1.75678e-08	11.4871	up
RAB8B	1.17169	8.26732	6.80465	1.26751e-09	1.75837e-08	11.4856	up
NR5A2	-0.98635	9.09598	-6.8043	1.26952e-09	1.75964e-08	11.484	down
BCL3	0.651126	9.91181	6.80422	1.26994e-09	1.75964e-08	11.4837	up
ZCCHC10	-0.410751	6.23378	-6.80368	1.27306e-09	1.76292e-08	11.4813	down
PREB	0.500463	9.32322	6.80351	1.27405e-09	1.76325e-08	11.4806	up
DMAP1	-0.313865	7.90852	-6.80276	1.27837e-09	1.76818e-08	11.4772	down
CLCN2	-1.27096	8.43438	-6.80231	1.28095e-09	1.7707e-08	11.4752	down
ETFA	-0.674905	9.59327	-6.799	1.30025e-09	1.7963e-08	11.4606	down
DET1	-0.545181	6.48998	-6.79855	1.30292e-09	1.79893e-08	11.4586	down
PLCE1	-1.46358	8.99347	-6.79815	1.30526e-09	1.80108e-08	11.4568	down
SLC39A5	-1.76083	8.84571	-6.79797	1.30632e-09	1.80148e-08	11.456	down
ZNF816	-0.663697	6.12774	-6.7975	1.30911e-09	1.80426e-08	11.4539	down
LOC202181	-0.42614	6.2285	-6.79696	1.31229e-09	1.80758e-08	11.4515	down
COX20	-0.478721	8.38259	-6.79677	1.31342e-09	1.80806e-08	11.4507	down
RNF138	-0.605145	7.95265	-6.79642	1.31549e-09	1.80984e-08	11.4491	down
RASIP1	0.594277	6.84426	6.79534	1.32196e-09	1.81767e-08	11.4443	up
SESN1	-0.578247	7.5925	-6.79346	1.33321e-09	1.83206e-08	11.436	down
FAM200B	-0.630491	5.56559	-6.79285	1.3369e-09	1.83605e-08	11.4333	down
GFOD2	-0.414025	6.65929	-6.79269	1.33783e-09	1.83625e-08	11.4326	down
OPA1	-0.508126	8.82145	-6.79072	1.34983e-09	1.85162e-08	11.4238	down
HOXA7	-0.961655	8.13169	-6.78952	1.35714e-09	1.86056e-08	11.4185	down
NDUFA5	-0.727481	7.11976	-6.78893	1.36078e-09	1.86315e-08	11.4159	down
ZNF782	-0.430251	6.00612	-6.78888	1.36106e-09	1.86315e-08	11.4157	down
EIF4A1	0.509652	10.452	6.78882	1.36143e-09	1.86315e-08	11.4154	up
TACC3	0.5436	7.33308	6.78706	1.37232e-09	1.87587e-08	11.4076	up
FAM98C	-0.3836	7.90141	-6.78706	1.37233e-09	1.87587e-08	11.4076	down
IFI44	1.30141	6.06481	6.78673	1.37438e-09	1.87757e-08	11.4062	up
SLC1A4	0.945409	8.30672	6.78641	1.37632e-09	1.87911e-08	11.4048	up
AXIN1	-0.411686	7.94296	-6.7858	1.38011e-09	1.88319e-08	11.4021	down
ITGA2	1.45561	10.0818	6.78553	1.38182e-09	1.88442e-08	11.4009	up
CARKD	-0.325571	7.97901	-6.78412	1.39063e-09	1.89533e-08	11.3946	down
HYAL2	0.465961	7.55397	6.78289	1.39842e-09	1.90482e-08	11.3891	up
KLHDC2	-0.670368	8.49094	-6.7809	1.41102e-09	1.92086e-08	11.3803	down
C6orf47	-0.388011	8.29403	-6.78051	1.41347e-09	1.92308e-08	11.3786	down
ASPH	0.585132	8.63647	6.77795	1.42996e-09	1.94438e-08	11.3672	up
PNOC	0.761979	7.31946	6.77481	1.45036e-09	1.97096e-08	11.3533	up
HDHD2	-0.55969	8.7572	-6.77337	1.45982e-09	1.98266e-08	11.347	down
DNAJC28	-0.604055	5.30041	-6.77289	1.46299e-09	1.98582e-08	11.3448	down
RNU4-36P	-0.471076	4.033	-6.77106	1.4751e-09	2.00108e-08	11.3367	down
C3	2.39453	9.84147	6.76972	1.48404e-09	2.01204e-08	11.3308	up
AKAP7	-0.607935	5.6898	-6.76856	1.49184e-09	2.02144e-08	11.3257	down
RBMS1	1.71472	7.55419	6.76703	1.50217e-09	2.03426e-08	11.3189	up
IL10RA	1.30963	8.29048	6.76674	1.50411e-09	2.03571e-08	11.3176	up
PLEKHG1	0.675963	7.55282	6.76649	1.50583e-09	2.03684e-08	11.3165	up
TRIM13	-0.525693	7.75811	-6.76631	1.50704e-09	2.03731e-08	11.3157	down
NOS2P3	0.848131	8.93409	6.76391	1.52345e-09	2.0583e-08	11.3051	up
PLD1	-0.708441	8.4488	-6.75963	1.55318e-09	2.09725e-08	11.2861	down
PDIA6	0.587052	10.7643	6.75947	1.55427e-09	2.0975e-08	11.2854	up
KIAA0907	-0.408266	8.29935	-6.75851	1.561e-09	2.10537e-08	11.2812	down
SPTLC3	-0.953279	6.83151	-6.75683	1.57288e-09	2.12016e-08	11.2738	down
POR	-0.400905	8.96255	-6.75423	1.59145e-09	2.14395e-08	11.2622	down
SYT11	1.20224	6.83544	6.75322	1.59874e-09	2.15253e-08	11.2578	up
COL15A1	1.6944	8.36744	6.75276	1.60203e-09	2.15571e-08	11.2557	up
LATS2	0.515142	8.1563	6.75037	1.61942e-09	2.17786e-08	11.2451	up
NNMT	1.51942	8.43185	6.74821	1.63528e-09	2.19738e-08	11.2356	up
RFX5	0.68736	7.98949	6.74813	1.63582e-09	2.19738e-08	11.2353	up
MCAM	1.55447	8.27862	6.7475	1.64048e-09	2.20236e-08	11.2325	up
ZC3H14	-0.412749	8.03696	-6.74373	1.66859e-09	2.23881e-08	11.2158	down
PITX2	-0.709415	5.90097	-6.74267	1.67663e-09	2.24831e-08	11.2111	down
POU2F3	-0.474172	6.58803	-6.74021	1.6953e-09	2.27204e-08	11.2002	down
HOXA9	-0.6995	7.97089	-6.73993	1.69741e-09	2.27355e-08	11.199	down
PTTG1	0.662789	6.98382	6.73945	1.70112e-09	2.27721e-08	11.1969	up
ATP1B3	-0.868842	9.57783	-6.7393	1.70225e-09	2.27742e-08	11.1962	down
ZFAND2B	-0.399247	8.84074	-6.73859	1.70774e-09	2.28345e-08	11.193	down
SRPX2	1.32383	7.53986	6.73841	1.70909e-09	2.28395e-08	11.1923	up
OSTC	0.526805	10.7043	6.73674	1.72201e-09	2.29989e-08	11.1849	up
MAMDC2	-0.786461	5.6797	-6.73591	1.72847e-09	2.3072e-08	11.1812	down
PGD	0.595715	10.6456	6.73501	1.73546e-09	2.31432e-08	11.1772	up
RASGRF2	1.00955	7.0339	6.73497	1.73579e-09	2.31432e-08	11.1771	up
POU2AF1	1.38498	8.0918	6.73428	1.74119e-09	2.32019e-08	11.174	up
ZFP14	-0.576527	5.14691	-6.73232	1.75664e-09	2.33944e-08	11.1653	down
WASL	-0.757032	9.99487	-6.73161	1.76225e-09	2.34557e-08	11.1622	down
FRRS1	-1.1475	7.96458	-6.73143	1.76372e-09	2.34619e-08	11.1614	down
MICAL3	-0.519798	7.8459	-6.73079	1.7688e-09	2.35161e-08	11.1586	down
GPRC5B	1.01221	7.99996	6.72985	1.77635e-09	2.36029e-08	11.1544	up
ZNRF2	-0.376243	9.18662	-6.72929	1.78082e-09	2.36489e-08	11.1519	down
EPHB4	0.478163	8.45085	6.72845	1.78752e-09	2.37243e-08	11.1482	up
MT-TL2	-1.24796	10.4196	-6.72557	1.81092e-09	2.40212e-08	11.1355	down
NXPE2	-1.75905	7.05213	-6.72434	1.82096e-09	2.41407e-08	11.1301	down
ZNF252P	-0.781496	6.66139	-6.72229	1.83786e-09	2.43508e-08	11.121	down
SPAG9	-0.463407	8.75126	-6.72113	1.84744e-09	2.44639e-08	11.1159	down
ZNF493	-0.730494	6.42125	-6.71993	1.85746e-09	2.45826e-08	11.1106	down
CTSK	1.97066	9.15479	6.71899	1.86539e-09	2.4669e-08	11.1064	up
IGHV1OR15-1	3.15828	9.59988	6.7189	1.8661e-09	2.4669e-08	11.106	up
CARD8	0.888601	7.6299	6.71728	1.87975e-09	2.48353e-08	11.0989	up
SCIN	-1.81712	7.39297	-6.71632	1.88792e-09	2.49291e-08	11.0946	down
PCOLCE	1.59285	9.10313	6.71612	1.88963e-09	2.49376e-08	11.0937	up
CRIP2	1.02805	8.57474	6.71517	1.89774e-09	2.50304e-08	11.0895	up
SNX32	-0.4812	5.15814	-6.71301	1.91631e-09	2.52562e-08	11.08	down
MPPE1	-0.500254	6.87585	-6.71292	1.91703e-09	2.52562e-08	11.0796	down
PLK2	1.13774	7.32601	6.71255	1.92021e-09	2.52839e-08	11.078	up
EDN1	-1.12709	7.86864	-6.71017	1.94092e-09	2.55422e-08	11.0675	down
ITFG3	-0.433873	8.88918	-6.70977	1.94442e-09	2.55663e-08	11.0657	down
PPARGC1B	-0.513969	7.53995	-6.70971	1.94496e-09	2.55663e-08	11.0654	down
FUT11	0.536615	8.64253	6.70769	1.96268e-09	2.57848e-08	11.0565	up
SRGAP2	0.87242	8.45567	6.70558	1.98148e-09	2.60171e-08	11.0472	up
CPEB4	0.89897	8.7247	6.7054	1.98303e-09	2.60229e-08	11.0464	up
PGM1	-0.77246	8.74559	-6.7032	2.00275e-09	2.62668e-08	11.0367	down
SIK2	-0.374585	8.34511	-6.70264	2.00788e-09	2.63192e-08	11.0342	down
PPP1R36	-0.84627	6.14999	-6.70227	2.01121e-09	2.63404e-08	11.0326	down
BTD	-0.616036	7.6362	-6.70221	2.01175e-09	2.63404e-08	11.0323	down
RNF24	0.823055	7.9195	6.70109	2.02189e-09	2.64583e-08	11.0274	up
PMPCB	-0.562071	9.08938	-6.70094	2.0233e-09	2.64619e-08	11.0267	down
TSHZ2	1.17126	6.83498	6.6978	2.05204e-09	2.68207e-08	11.0128	up
BDH1	-1.26733	7.98064	-6.69769	2.05304e-09	2.68207e-08	11.0124	down
PPA1	0.567556	10.3635	6.69718	2.05781e-09	2.68679e-08	11.0101	up
ENPP2	1.55124	8.94762	6.69694	2.06004e-09	2.6882e-08	11.009	up
GNG13	-0.407497	6.53463	-6.69572	2.07137e-09	2.70144e-08	11.0036	down
PTPN9	-0.396507	8.40921	-6.6956	2.0725e-09	2.70144e-08	11.0031	down
MRPL48	-0.531273	7.55048	-6.69403	2.08719e-09	2.71906e-08	10.9962	down
RNF32	-0.323574	6.02146	-6.69358	2.09136e-09	2.72279e-08	10.9942	down
PKN1	0.52948	7.73624	6.69347	2.09238e-09	2.72279e-08	10.9937	up
HRSP12	-0.885528	7.50468	-6.69333	2.09372e-09	2.723e-08	10.9931	down
PLK3	1.01801	7.73023	6.69131	2.11288e-09	2.7464e-08	10.9842	up
SAA2	1.51884	6.89832	6.69042	2.12136e-09	2.75587e-08	10.9803	up
TMEM59	-0.57199	11.0016	-6.69005	2.12488e-09	2.75891e-08	10.9786	down
IL37	-0.467314	5.0671	-6.68963	2.12883e-09	2.7625e-08	10.9768	down
DNAH1	-0.50881	6.8822	-6.68725	2.15175e-09	2.79069e-08	10.9663	down
ANKRD13A	-0.469296	8.89596	-6.68499	2.1738e-09	2.81732e-08	10.9563	down
MST1	-0.775242	6.68244	-6.68487	2.17498e-09	2.81732e-08	10.9558	down
FBXW4	-0.378974	8.44344	-6.68477	2.17591e-09	2.81732e-08	10.9553	down
C1S	1.88326	9.58207	6.68307	2.19264e-09	2.8374e-08	10.9478	up
NSMCE4A	-0.352932	7.96506	-6.68269	2.19633e-09	2.8406e-08	10.9462	down
STRADB	-1.14983	9.54157	-6.68231	2.20014e-09	2.84344e-08	10.9445	down
CLPTM1L	0.541247	9.56722	6.68223	2.20096e-09	2.84344e-08	10.9441	up
RCOR3	-0.439199	7.29359	-6.68179	2.20532e-09	2.84749e-08	10.9422	down
CDV3P1	0.387589	9.71846	6.67882	2.23496e-09	2.88416e-08	10.9291	up
COL4A2	1.42139	8.64927	6.67854	2.23773e-09	2.88614e-08	10.9279	up
AKAP2	1.04663	7.31047	6.67813	2.24185e-09	2.88986e-08	10.9261	up
FAM46C	1.18644	9.78393	6.67558	2.26771e-09	2.92158e-08	10.9148	up
RUNX1	0.643949	9.12084	6.67523	2.27128e-09	2.92456e-08	10.9133	up
FZD3	0.795159	6.69709	6.67479	2.27579e-09	2.92855e-08	10.9113	up
IGKV1D-27	2.6546	10.0332	6.67468	2.27689e-09	2.92855e-08	10.9108	up
CLDN23	-0.752779	8.37866	-6.67456	2.27818e-09	2.92858e-08	10.9103	down
ZNF29P	-0.314916	4.55979	-6.67389	2.28504e-09	2.93579e-08	10.9073	down
GSTA5	-0.305807	4.71823	-6.6737	2.287e-09	2.93669e-08	10.9065	down
CYP2S1	-1.14702	8.98737	-6.67028	2.32233e-09	2.98041e-08	10.8915	down
GPN2	-0.268218	7.66832	-6.6682	2.34416e-09	3.00677e-08	10.8823	down
SEC14L2	0.493456	6.29803	6.66721	2.35466e-09	3.01858e-08	10.8779	up
RASSF5	1.22757	8.11152	6.66672	2.35979e-09	3.02349e-08	10.8758	up
SUCLG2	-1.02415	9.34037	-6.66596	2.36795e-09	3.03228e-08	10.8724	down
USP2	-1.42233	7.6663	-6.6637	2.39203e-09	3.06143e-08	10.8625	down
CALCRL	2.01991	7.45449	6.65985	2.43381e-09	3.11319e-08	10.8455	up
TGFB1	1.20679	7.91497	6.6571	2.46408e-09	3.1471e-08	10.8333	up
GPATCH4	-0.387078	6.0056	-6.65708	2.46433e-09	3.1471e-08	10.8332	down
EIF4G1	0.342655	9.24904	6.65707	2.46437e-09	3.1471e-08	10.8332	up
NDE1	0.44655	8.38669	6.65405	2.49803e-09	3.18834e-08	10.8199	up
FTSJ1	0.487874	7.64294	6.65201	2.52105e-09	3.21597e-08	10.8109	up
IGFBP7	1.41021	10.3957	6.65018	2.54188e-09	3.24075e-08	10.8029	up
SECISBP2	-0.406712	9.04664	-6.65	2.54384e-09	3.24149e-08	10.8021	down
MEP1AP4	-1.50593	6.764	-6.64821	2.56438e-09	3.26587e-08	10.7942	down
LIMS3L	0.622179	8.46617	6.64717	2.57638e-09	3.27822e-08	10.7896	up
HERC3	-0.504891	8.59863	-6.64713	2.57689e-09	3.27822e-08	10.7894	down
LY6E	1.09753	8.07527	6.6458	2.59236e-09	3.2961e-08	10.7836	up
VARS	0.486434	8.39842	6.64468	2.60536e-09	3.31082e-08	10.7787	up
OGFR	0.35891	8.54638	6.64244	2.63177e-09	3.34256e-08	10.7688	up
SH3BP1	-0.479887	7.79952	-6.64178	2.63952e-09	3.35057e-08	10.7659	down
TMED3	0.444243	9.21574	6.64103	2.6484e-09	3.35843e-08	10.7626	up
SLCO5A1	0.55019	6.60447	6.64097	2.64912e-09	3.35843e-08	10.7623	up
SLC2A14	1.03103	6.93973	6.6409	2.65003e-09	3.35843e-08	10.762	up
PFKL	-0.509548	9.60625	-6.6393	2.66908e-09	3.38074e-08	10.755	down
RN7SKP269	-0.404276	6.79321	-6.63682	2.6989e-09	3.41665e-08	10.7441	down
FTH1P4	-0.471248	7.41354	-6.63669	2.70052e-09	3.41685e-08	10.7435	down
SIRT5	-0.396661	7.08301	-6.63404	2.7329e-09	3.45593e-08	10.7318	down
CCL14	-0.703748	8.31286	-6.63204	2.75745e-09	3.48509e-08	10.723	down
GBP5	2.19789	7.71993	6.63166	2.76214e-09	3.48896e-08	10.7214	up
PLEKHJ1	-0.615322	9.15694	-6.63155	2.7635e-09	3.48896e-08	10.7209	down
LOC100131796	-0.624525	4.95718	-6.63089	2.77173e-09	3.49745e-08	10.718	down
KCNV1	-0.600686	6.15752	-6.63009	2.78166e-09	3.50809e-08	10.7144	down
ZDHHC7	-0.418874	9.321	-6.62988	2.78429e-09	3.5095e-08	10.7135	down
ANP32E	0.722559	7.39655	6.62925	2.79224e-09	3.51762e-08	10.7107	up
ABR	-0.540024	9.51305	-6.62856	2.80081e-09	3.52651e-08	10.7077	down
BCL2L13	-0.466741	7.50132	-6.62566	2.83757e-09	3.57087e-08	10.6949	down
TNFSF9	0.419447	7.70655	6.62478	2.84871e-09	3.58295e-08	10.6911	up
TNFRSF9	1.47565	7.27656	6.62455	2.85175e-09	3.58484e-08	10.69	up
USP7	-0.359155	9.84635	-6.6241	2.85742e-09	3.59002e-08	10.6881	down
MRPL41	-0.416429	8.90242	-6.62384	2.86081e-09	3.59235e-08	10.6869	down
ZBTB10	-0.580327	7.37826	-6.62199	2.88458e-09	3.62025e-08	10.6788	down
FARP2	-0.547297	8.25549	-6.62085	2.89936e-09	3.63684e-08	10.6738	down
CARD16	0.752197	6.63299	6.62044	2.9047e-09	3.64158e-08	10.672	up
C5orf63	-0.889046	7.17041	-6.62012	2.90892e-09	3.6449e-08	10.6706	down
FBN1	1.80928	7.92515	6.61973	2.91398e-09	3.64928e-08	10.6689	up
MARCKS	-0.435292	9.73024	-6.61848	2.93044e-09	3.66793e-08	10.6633	down
GCN1L1	0.374606	8.8127	6.61822	2.93384e-09	3.67021e-08	10.6622	up
ANKRD20A8P	-1.13236	5.22079	-6.61756	2.94257e-09	3.67916e-08	10.6593	down
PTAFR	1.01628	7.59035	6.6174	2.94465e-09	3.67978e-08	10.6586	up
DEF8	0.395863	7.26323	6.61588	2.96471e-09	3.70287e-08	10.6519	up
GBP1	1.0703	10.588	6.61443	2.98407e-09	3.72506e-08	10.6456	up
HSD3BP4	-0.822711	6.03504	-6.61384	2.99203e-09	3.73299e-08	10.643	down
IDH3B	-0.445251	8.59801	-6.61294	3.00409e-09	3.74603e-08	10.639	down
SNX4	-0.757625	7.83996	-6.61155	3.02291e-09	3.76749e-08	10.6329	down
NFKB2	0.86489	8.25362	6.61135	3.02561e-09	3.76884e-08	10.632	up
RARRES3	0.960193	9.04006	6.61114	3.02848e-09	3.7704e-08	10.6311	up
FLI1	1.299	7.57998	6.61077	3.0335e-09	3.77463e-08	10.6295	up
XYLB	-0.80316	7.56322	-6.60891	3.05891e-09	3.80422e-08	10.6213	down
IGSF3	-0.966176	7.65053	-6.60704	3.0846e-09	3.83397e-08	10.6131	down
DDX26B	-0.687041	6.94281	-6.60693	3.08613e-09	3.83397e-08	10.6126	down
NR4A2	1.85914	8.23611	6.60666	3.08988e-09	3.83659e-08	10.6114	up
RNA5SP364	-0.521106	4.82329	-6.6064	3.09343e-09	3.83895e-08	10.6103	down
C4BPA	2.48706	7.67628	6.60411	3.12534e-09	3.87648e-08	10.6002	up
NIPA2	-0.508205	9.37368	-6.6034	3.13529e-09	3.88676e-08	10.5971	down
LDHB	0.799672	9.37436	6.60315	3.13883e-09	3.88875e-08	10.596	up
TSPAN18	0.942379	7.35864	6.60305	3.14023e-09	3.88875e-08	10.5955	up
PGRMC2	-0.40732	9.54825	-6.6003	3.17924e-09	3.93496e-08	10.5834	down
DDB2	0.344387	7.81882	6.60009	3.18226e-09	3.93661e-08	10.5825	up
ADA	0.800099	7.60782	6.59944	3.19155e-09	3.94601e-08	10.5797	up
PLA1A	1.12193	6.91286	6.59827	3.20824e-09	3.96436e-08	10.5745	up
ITGB2	1.4063	8.68137	6.59816	3.2098e-09	3.96436e-08	10.5741	up
HLA-DQB2	0.788621	7.91639	6.59796	3.21273e-09	3.96447e-08	10.5732	up
ZNF169	-0.443101	6.09418	-6.59792	3.21328e-09	3.96447e-08	10.573	down
TMEM38A	-0.442258	7.07952	-6.5971	3.22517e-09	3.97557e-08	10.5694	down
SEC24B	-0.284495	9.50449	-6.59706	3.2257e-09	3.97557e-08	10.5692	down
S100A9	2.2207	8.49561	6.59615	3.23891e-09	3.98975e-08	10.5652	up
CHP1	-0.720267	11.793	-6.59513	3.25377e-09	4.00593e-08	10.5607	down
PBX1	-0.79375	8.39778	-6.59374	3.27404e-09	4.02429e-08	10.5546	down
GPCPD1	0.723205	8.55782	6.5937	3.27463e-09	4.02429e-08	10.5545	up
TRPM4	-0.895775	8.68003	-6.59369	3.2747e-09	4.02429e-08	10.5544	down
FILIP1L	0.896329	6.8998	6.59363	3.27559e-09	4.02429e-08	10.5542	up
IRF4	1.60627	8.64246	6.59269	3.28942e-09	4.03916e-08	10.55	up
NAALADL2	-1.14124	6.681	-6.58968	3.33405e-09	4.09181e-08	10.5368	down
RHOB	0.720913	9.24575	6.58764	3.36473e-09	4.12531e-08	10.5278	up
GIMAP8	0.775427	6.8095	6.58763	3.36489e-09	4.12531e-08	10.5278	up
ARHGDIB	1.52074	9.31785	6.58679	3.37758e-09	4.13869e-08	10.5241	up
MYC	0.632878	8.33038	6.58644	3.38293e-09	4.14307e-08	10.5226	up
VCAM1	1.81748	7.73827	6.58559	3.3957e-09	4.15642e-08	10.5189	up
GPR116	1.628	7.28848	6.58548	3.3974e-09	4.15642e-08	10.5184	up
RIMKLA	-0.874173	7.7994	-6.58519	3.40182e-09	4.15965e-08	10.5171	down
S100A2	0.410242	5.46532	6.58492	3.40602e-09	4.1626e-08	10.5159	up
SSUH2	-0.443491	6.54848	-6.58457	3.41129e-09	4.16685e-08	10.5144	down
PRKAR2A	-0.543333	9.08428	-6.58403	3.41963e-09	4.17485e-08	10.512	down
SLC41A2	-0.822007	9.42887	-6.58372	3.42433e-09	4.1784e-08	10.5106	down
SEC24C	0.313944	8.16203	6.58214	3.4486e-09	4.20481e-08	10.5037	up
SLC22A18AS	-1.03986	6.71916	-6.58208	3.44958e-09	4.20481e-08	10.5034	down
GLTSCR1L	-0.32997	7.81542	-6.58	3.4818e-09	4.24186e-08	10.4943	down
ZNF607	-0.535075	5.78283	-6.57897	3.49797e-09	4.25882e-08	10.4898	down
RNU6-418P	-0.817816	4.93395	-6.57888	3.49938e-09	4.25882e-08	10.4894	down
PALMD	1.1595	6.54889	6.57744	3.52189e-09	4.28398e-08	10.4831	up
SDCBP	0.475739	10.7606	6.57645	3.53752e-09	4.30075e-08	10.4787	up
LOC100128288	-0.55117	6.11526	-6.57543	3.5538e-09	4.31829e-08	10.4742	down
CD59	0.565008	10.4355	6.57497	3.56107e-09	4.32488e-08	10.4722	up
ERMAP	-0.409982	6.85671	-6.57339	3.58635e-09	4.35331e-08	10.4653	down
STXBP3	-0.486018	8.82975	-6.57187	3.61089e-09	4.38081e-08	10.4586	down
CTSB	0.644557	10.6901	6.57149	3.61696e-09	4.3859e-08	10.457	up
MIR194-1	-1.61944	4.94925	-6.57113	3.62286e-09	4.39038e-08	10.4554	down
TRIM8	0.591671	9.23254	6.57103	3.62443e-09	4.39038e-08	10.4549	up
SLC22A23	-1.01071	8.29035	-6.56818	3.67104e-09	4.44454e-08	10.4424	down
CGRRF1	-0.471771	5.8893	-6.56795	3.67468e-09	4.44663e-08	10.4414	down
HGF	1.81365	6.99991	6.56725	3.68626e-09	4.45833e-08	10.4384	up
BTN3A2	0.718389	8.47201	6.56325	3.75278e-09	4.53642e-08	10.4208	up
SYNC	-0.574399	6.57323	-6.56129	3.78593e-09	4.57412e-08	10.4122	down
C5orf15	0.379564	8.03127	6.56111	3.78887e-09	4.57531e-08	10.4114	up
FAAH	-0.736124	7.30718	-6.56072	3.7955e-09	4.58094e-08	10.4097	down
SDR16C5	1.335	6.70501	6.5605	3.79931e-09	4.58317e-08	10.4087	up
NBR2	-0.487495	7.23043	-6.5591	3.82323e-09	4.60921e-08	10.4026	down
ZNF28	-0.616205	7.47275	-6.559	3.82486e-09	4.60921e-08	10.4022	down
LRRC8C	0.841721	7.25387	6.55801	3.84183e-09	4.62727e-08	10.3978	up
SNORD115-32	-0.445525	4.1372	-6.55702	3.85891e-09	4.64544e-08	10.3935	down
ANXA2P2	0.621846	10.3948	6.55507	3.8927e-09	4.6837e-08	10.3849	up
HMGCL	-0.733039	7.7091	-6.55214	3.94394e-09	4.74291e-08	10.3721	down
ATP8B2	0.982079	7.59183	6.55171	3.95154e-09	4.7496e-08	10.3702	up
ELL3	-0.700291	6.51924	-6.55122	3.96035e-09	4.75773e-08	10.3681	down
PRKAR1A	0.521065	10.0696	6.54763	4.02429e-09	4.83205e-08	10.3523	up
SLC6A20	1.54566	8.16161	6.54691	4.0374e-09	4.84529e-08	10.3492	up
SYF2	-0.383095	7.20182	-6.54213	4.12454e-09	4.94732e-08	10.3282	down
KLF7	1.2108	8.17673	6.54199	4.12716e-09	4.94793e-08	10.3276	up
FCN3	1.35081	7.47983	6.54172	4.1321e-09	4.9513e-08	10.3264	up
SLC16A5	-0.624597	7.69899	-6.53956	4.17223e-09	4.99682e-08	10.317	down
PLEK	2.62364	8.07879	6.53942	4.17481e-09	4.99733e-08	10.3164	up
SUGT1P3	-0.417226	6.08327	-6.53847	4.19249e-09	5.01592e-08	10.3122	down
NDRG2	-1.06713	9.28323	-6.53637	4.23208e-09	5.06069e-08	10.303	down
CAMK2N1	-1.04362	10.7149	-6.53431	4.27119e-09	5.10484e-08	10.294	down
ISX	-1.42469	7.13146	-6.5337	4.28281e-09	5.11611e-08	10.2913	down
GPD1L	-1.23291	8.08453	-6.53278	4.30051e-09	5.13462e-08	10.2873	down
ORAI2	1.30043	8.05383	6.53116	4.33165e-09	5.16915e-08	10.2802	up
ARHGAP5-AS1	-0.462652	6.45086	-6.52995	4.35528e-09	5.19469e-08	10.2749	down
THEMIS2	1.40237	8.09502	6.52954	4.36319e-09	5.20146e-08	10.2731	up
GOLIM4	-0.689939	10.341	-6.52702	4.41264e-09	5.25772e-08	10.262	down
TFDP2	-0.611063	7.91808	-6.52686	4.41576e-09	5.25875e-08	10.2614	down
OXNAD1	-0.488484	8.21145	-6.52568	4.43908e-09	5.28382e-08	10.2562	down
KLHL5	1.78225	7.20906	6.52503	4.45197e-09	5.29646e-08	10.2533	up
CHST15	1.35387	8.28262	6.52321	4.48831e-09	5.33697e-08	10.2454	up
VNN2	2.46997	6.96822	6.52268	4.49893e-09	5.34686e-08	10.2431	up
NEK3	-0.821845	7.65188	-6.52165	4.5197e-09	5.36882e-08	10.2385	down
SELM	0.959525	8.96348	6.52128	4.52712e-09	5.37219e-08	10.2369	up
TUBA1A	0.954242	8.70702	6.52128	4.52715e-09	5.37219e-08	10.2369	up
LINC01123	-1.05224	8.50525	-6.52051	4.54276e-09	5.38796e-08	10.2336	down
SLC20A1	-0.985182	8.84479	-6.51968	4.55955e-09	5.40513e-08	10.2299	down
FAM126B	-0.503487	8.77403	-6.51846	4.58454e-09	5.43199e-08	10.2246	down
NUDT9	-0.423615	7.09163	-6.51713	4.61179e-09	5.4615e-08	10.2188	down
S1PR1	1.09817	6.26263	6.51462	4.66383e-09	5.52032e-08	10.2078	up
CYTIP	1.78548	8.28258	6.51437	4.66905e-09	5.5237e-08	10.2067	up
IGF2BP2	-0.642134	8.02431	-6.51367	4.68366e-09	5.53817e-08	10.2036	down
RNU6-1160P	-0.360698	3.71856	-6.51298	4.69794e-09	5.55224e-08	10.2006	down
BLOC1S1	-0.667138	8.9444	-6.51156	4.72787e-09	5.58478e-08	10.1944	down
AUTS2	-0.476997	7.18735	-6.51059	4.74834e-09	5.60613e-08	10.1902	down
ENDOD1	-1.02316	8.80162	-6.50926	4.77675e-09	5.63681e-08	10.1843	down
SLC25A37	0.966333	9.19515	6.50817	4.80003e-09	5.66141e-08	10.1796	up
ADCK5	-0.396222	7.74146	-6.507	4.82513e-09	5.68814e-08	10.1745	down
INPP5K	-0.292302	7.90338	-6.50681	4.82921e-09	5.69007e-08	10.1736	down
SLC16A4	1.39886	6.72134	6.50476	4.87363e-09	5.73951e-08	10.1647	up
TK1	0.795205	8.7008	6.50395	4.89129e-09	5.75739e-08	10.1611	up
PPP6R3	-0.256881	9.29164	-6.50284	4.91544e-09	5.7829e-08	10.1563	down
FBXO48	-0.50163	5.34828	-6.50097	4.95668e-09	5.82848e-08	10.1481	down
LBH	0.938952	7.31381	6.49991	4.98025e-09	5.85323e-08	10.1434	up
CLEC14A	0.897552	7.08678	6.49918	4.99634e-09	5.86919e-08	10.1403	up
PKDCC	-1.01925	7.92403	-6.49804	5.02192e-09	5.89627e-08	10.1353	down
FAM57A	0.76089	8.84248	6.49545	5.08023e-09	5.96172e-08	10.124	up
ENO2	0.654945	7.03527	6.49476	5.09587e-09	5.97707e-08	10.121	up
VSTM2A	-0.713309	5.79416	-6.49431	5.10604e-09	5.98598e-08	10.119	down
BZW2	-0.643216	8.41317	-6.49393	5.11467e-09	5.99309e-08	10.1173	down
CITED2	-0.675265	9.50019	-6.49375	5.11891e-09	5.99504e-08	10.1165	down
CYB5B	-0.535055	9.71411	-6.49121	5.17716e-09	6.06022e-08	10.1054	down
ST13P4	-0.330016	8.03361	-6.49042	5.19551e-09	6.07864e-08	10.102	down
ERG	1.11229	6.81241	6.48972	5.21179e-09	6.09464e-08	10.0989	up
TPST2	0.561979	8.36782	6.48719	5.27073e-09	6.15897e-08	10.0879	up
LRRC7	-0.387583	4.94297	-6.48713	5.2721e-09	6.15897e-08	10.0876	down
DNMT1	0.514373	8.62274	6.48591	5.30096e-09	6.18959e-08	10.0823	up
TRAK1	-0.507306	8.80282	-6.48306	5.36867e-09	6.26551e-08	10.0698	down
PHF1	0.550375	8.02912	6.47915	5.46305e-09	6.37247e-08	10.0528	up
SEC11C	0.785631	8.49028	6.47897	5.46742e-09	6.37437e-08	10.052	up
[truncated: 5,530 more rows]
