# Supplementary material for: Regulation mechanisms of disulfidptosis-related genes in ankylosing spondylitis and inflammatory bowel disease
Source: Front Immunol. 2024 Feb 16;15:1326354. doi: 10.3389/fimmu.2024.1326354 (PMC10904683; doi:10.3389/fimmu.2024.1326354)
Supplement: Supplementary file 5 [file Table_2.xlsx]

## Sheet: DAGs in GSE73754 (AS)
	logFC	AveExpr	t	P.Value	adj.P.Val	B	change
ASGR1	-0.608164	9.04721	-7.70903	7.61795e-07	0.0108266	5.58075	down
P4HA1	-0.459248	7.82366	-6.54415	5.98379e-06	0.0283472	3.88565	down
BBS2	0.341958	8.75232	6.12693	1.30939e-05	0.0342713	3.22219	up
EP400	0.407932	8.80095	6.10444	1.36677e-05	0.0342713	3.18558	up
STAT4	0.644807	10.1201	6.01682	1.61638e-05	0.0342713	3.04214	up
SLC3A2	0.420614	7.21782	5.99425	1.688e-05	0.0342713	3.00499	up
ZDHHC12	-0.48272	9.00017	-5.78009	2.5561e-05	0.0454092	2.64819	down
FTHL12	-0.847006	11.0431	-5.62335	3.47637e-05	0.0548957	2.38227	down
SIGIRR	0.477266	8.43398	5.55676	3.96541e-05	0.0563565	2.26808	up
CCNY	-0.420678	9.03542	-5.28249	6.85889e-05	0.0758468	1.79047	down
FTHL3	-0.76905	9.57293	-5.2379	7.50443e-05	0.0758468	1.71174	down
HS.546375	0.759089	11.1033	5.15284	8.91518e-05	0.0758468	1.56073	up
DCTN4	-0.373617	7.59919	-5.15266	8.91837e-05	0.0758468	1.56042	down
CARS	-0.306724	7.46016	-5.09946	9.93713e-05	0.0758468	1.46543	down
PHACTR4	0.368395	8.94068	5.09029	0.000101245	0.0758468	1.44902	up
FTHL11	-0.620902	10.2522	-5.04319	0.000111454	0.0758468	1.36454	down
HNRNPD	0.499596	11.0618	5.03365	0.000113648	0.0758468	1.34739	up
FRAP1	0.445883	8.86013	5.0073	0.00011994	0.0758468	1.29996	up
ECHDC2	0.551377	10.3115	4.95416	0.000133741	0.0758468	1.20401	up
TNFAIP8L2	-0.362196	8.9674	-4.95381	0.000133836	0.0758468	1.20338	down
C11ORF38	-0.343896	7.93451	-4.8932	0.000151598	0.0758468	1.09346	down
CHCHD1	-0.362563	7.60454	-4.87616	0.000157013	0.0758468	1.06248	down
SLC40A1	-0.702277	7.50056	-4.87566	0.000157173	0.0758468	1.06158	down
FAM100B	-0.528733	9.49975	-4.87169	0.000158465	0.0758468	1.05435	down
FTHL2	-0.75675	9.81745	-4.85749	0.000163173	0.0758468	1.0285	down
DUSP23	-0.349856	10.3945	-4.85386	0.000164399	0.0758468	1.02189	down
GTPBP3	0.328576	8.38418	4.80456	0.000182024	0.0758468	0.931885	up
GDI2	-0.505613	10.7452	-4.78658	0.000188924	0.0758468	0.898981	down
ZFYVE26	0.480715	9.22051	4.75876	0.000200131	0.0758468	0.847998	up
NPIP	0.566734	8.69846	4.73438	0.00021051	0.0758468	0.803239	up
DNMT1	0.510618	9.98432	4.72041	0.000216701	0.0758468	0.777577	up
S100A12	-1.34281	11.5859	-4.70702	0.000222815	0.0758468	0.752932	down
LPAR5	0.455499	8.75652	4.70457	0.000223952	0.0758468	0.748425	up
SRPK2	0.404694	7.6449	4.68986	0.000230907	0.0758468	0.72133	up
SETBP1	0.539173	8.15911	4.6794	0.000235982	0.0758468	0.702063	up
STK39	0.366096	8.86599	4.67105	0.000240119	0.0758468	0.68666	up
TMEM141	-0.276599	7.87759	-4.66922	0.000241038	0.0758468	0.683274	down
LOC653147	-0.340996	7.35664	-4.66106	0.000245164	0.0758468	0.668229	down
UGCG	-0.546024	8.69722	-4.65726	0.000247111	0.0758468	0.661216	down
FLJ20273	-0.55495	8.79038	-4.65323	0.000249194	0.0758468	0.653773	down
WSB2	-0.569189	7.39667	-4.64604	0.000252955	0.0758468	0.640491	down
VAMP1	0.626902	9.718	4.64593	0.000253017	0.0758468	0.640276	up
AP3M1	0.335492	9.26866	4.63129	0.000260853	0.0758468	0.613225	up
HERC1	0.367774	9.06661	4.61832	0.000268007	0.0758468	0.589226	up
ITFG2	0.487331	8.90573	4.60247	0.000277021	0.0758468	0.559875	up
TACC1	0.424015	11.3277	4.60005	0.000278424	0.0758468	0.555389	up
TLR1	-0.661105	8.30919	-4.58877	0.000285061	0.0758468	0.534483	down
FLI1	-0.332354	7.08221	-4.57954	0.000290607	0.0758468	0.517378	down
ZHX2	0.347413	8.23932	4.57861	0.000291177	0.0758468	0.515641	up
PLP2	-0.417762	8.55353	-4.56919	0.000296965	0.0758468	0.498164	down
MYH3	0.342835	7.29787	4.56893	0.000297123	0.0758468	0.497694	up
LOC652826	0.543798	7.75963	4.56131	0.000301895	0.0758468	0.483547	up
LMO2	-0.763056	9.70159	-4.54145	0.000314704	0.0758468	0.44664	down
HS.534439	0.490492	9.19029	4.53146	0.000321358	0.0758468	0.428055	up
SPOCK2	0.764147	11.3926	4.51905	0.000329817	0.0758468	0.404971	up
MTMR6	-0.447679	8.00898	-4.50853	0.000337165	0.0758468	0.385389	down
BCL11B	0.575983	9.43616	4.50128	0.000342331	0.0758468	0.371876	up
SGK3	-0.288852	8.07223	-4.50073	0.000342726	0.0758468	0.370851	down
STK38	0.437075	11.3632	4.49883	0.000344092	0.0758468	0.367316	up
MC1R	0.562433	7.60416	4.48731	0.000352503	0.0758468	0.345847	up
CCND2	0.654591	9.63764	4.48273	0.000355909	0.0758468	0.3373	up
TP53I3	-0.39373	7.5162	-4.47486	0.000361839	0.0758468	0.322608	down
MAD2L2	-0.291344	9.93445	-4.47454	0.000362075	0.0758468	0.322028	down
HDGF2	-0.416666	8.33473	-4.47352	0.000362858	0.0758468	0.320108	down
COP1	-0.373446	7.11691	-4.46654	0.000368211	0.0758468	0.307085	down
FLJ10081	0.266401	9.52942	4.46144	0.000372177	0.0758468	0.297559	up
C21ORF59	0.371141	7.28471	4.45965	0.000373577	0.0758468	0.294219	up
PUS1	0.481291	9.41781	4.43128	0.000396518	0.0777803	0.241207	up
FAM89B	-0.510094	10.3828	-4.41729	0.000408356	0.0777803	0.215032	down
PAN2	0.412401	7.813	4.39456	0.000428362	0.0777803	0.172464	up
BLVRA	-0.56049	9.11491	-4.37971	0.000441958	0.0777803	0.144647	down
C10ORF11	-0.520114	7.88145	-4.37623	0.000445215	0.0777803	0.13811	down
BAT2D1	0.604729	9.39989	4.37094	0.000450202	0.0777803	0.128192	up
CIR	-0.418679	8.88238	-4.36507	0.0004558	0.0777803	0.117189	down
LOC728734	0.487967	9.41658	4.36025	0.00046046	0.0777803	0.108131	up
HS.276860	0.390281	9.29045	4.35867	0.000461994	0.0777803	0.105169	up
MYO9A	0.501748	8.14162	4.35334	0.000467209	0.0777803	0.0951722	up
CEBPA	-0.539961	10.2678	-4.34827	0.000472235	0.0777803	0.085644	down
ATP8B2	0.43358	8.54851	4.34812	0.000472382	0.0777803	0.0853669	up
ARF5	-0.345582	10.6085	-4.34672	0.000473778	0.0777803	0.0827383	down
LOC648470	0.32671	7.91435	4.33944	0.000481104	0.0777803	0.0690698	up
ITPR3	0.712739	9.76446	4.33367	0.000487002	0.0777803	0.0582157	up
LOC643438	-0.251244	7.25613	-4.32748	0.000493403	0.0777803	0.0465843	down
PLCH2	0.582244	8.06809	4.31848	0.000502856	0.0777803	0.0296769	up
FNBP1	0.409729	11.6992	4.31844	0.000502899	0.0777803	0.0295994	up
CNIH4	-0.95045	9.51005	-4.31745	0.000503956	0.0777803	0.027729	down
TUG1	0.398128	11.6409	4.30963	0.000512337	0.0777803	0.0130327	up
PIK3CA	-0.341594	7.37546	-4.30571	0.000516601	0.0777803	0.00564766	down
RNMT	0.295062	8.98274	4.30211	0.00052054	0.0777803	-0.00112124	up
FYCO1	0.337225	8.37526	4.29492	0.000528503	0.0777803	-0.0146517	up
CYB5R1	-0.334108	8.99733	-4.2916	0.000532226	0.0777803	-0.0209076	down
XPO4	0.316807	8.49459	4.28735	0.00053703	0.0777803	-0.028916	up
TTC31	0.315827	9.28158	4.28722	0.00053717	0.0777803	-0.0291479	up
LYAR	0.304068	8.65132	4.27808	0.000547644	0.0777803	-0.0463611	up
CNOT1	0.556393	10.6111	4.27726	0.000548599	0.0777803	-0.0479135	up
ACLY	0.296952	9.27189	4.27368	0.000552759	0.0777803	-0.0546482	up
IARS	0.423417	8.24378	4.25816	0.0005712	0.0788486	-0.0839051	up
PRKCH	0.491659	10.3745	4.25357	0.000576768	0.0788486	-0.0925538	up
ARID5B	0.424321	8.4794	4.24848	0.000583012	0.0788486	-0.102155	up
RTKN	0.341608	6.98257	4.24606	0.000586006	0.0788486	-0.106722	up
MAP3K11	-0.487813	9.90141	-4.24438	0.000588091	0.0788486	-0.109889	down
SURF1	-0.262975	9.65375	-4.23956	0.000594117	0.078912	-0.118979	down
RAB32	-0.51475	10.2951	-4.2222	0.00061635	0.0811071	-0.151745	down
HEBP2	-0.739513	9.98307	-4.20347	0.000641286	0.0822335	-0.187122	down
KIAA1128	0.284636	7.94651	4.20336	0.000641436	0.0822335	-0.18733	up
VPS45	0.259575	8.95238	4.19984	0.000646233	0.0822335	-0.193978	up
WDR21A	0.293651	7.56957	4.19852	0.000648055	0.0822335	-0.196488	up
TUBA4A	-0.478998	9.68487	-4.18788	0.000662829	0.0833388	-0.2166	down
ABCB1	0.367287	7.48453	4.17982	0.000674237	0.0833388	-0.231825	up
FLNB	0.505783	8.06732	4.16892	0.000689995	0.0833388	-0.25244	up
HS.356079	0.572129	8.0139	4.16874	0.000690271	0.0833388	-0.252798	up
LOC23117	0.535029	13.014	4.1656	0.000694878	0.0833388	-0.258733	up
PLCXD1	0.383879	8.56646	4.16361	0.000697813	0.0833388	-0.262495	up
ETS1	0.866935	11.7038	4.15943	0.000704024	0.0833799	-0.270403	up
IIP45	-0.501633	8.30019	-4.14588	0.000724558	0.0840116	-0.296062	down
EIF4E2	-0.266588	9.45938	-4.14423	0.000727092	0.0840116	-0.299177	down
LPXN	0.383512	11.4236	4.13946	0.000734492	0.0841823	-0.308216	up
HS.397465	0.614877	7.99411	4.12359	0.000759644	0.0843551	-0.338272	up
GLRX2	-0.42672	7.38661	-4.12212	0.000762016	0.0843551	-0.341055	down
CISH	-0.340927	8.02072	-4.12122	0.000763475	0.0843551	-0.342763	down
AGTRAP	-0.431515	9.37883	-4.11986	0.000765677	0.0843551	-0.345334	down
LOC401233	-1.13375	8.05925	-4.1014	0.000796299	0.0870539	-0.380346	down
ARHGEF18	0.553348	11.6205	4.08283	0.000828333	0.0895332	-0.415564	up
TPST2	-0.396306	10.1208	-4.07879	0.000835467	0.0895332	-0.423221	down
SMARCC2	0.646514	9.71685	4.07744	0.000837878	0.0895332	-0.425794	up
USP34	0.500627	8.36831	4.07152	0.000848473	0.0899301	-0.437016	up
SH3PXD2A	0.328647	7.81057	4.0623	0.000865265	0.0899301	-0.454519	up
LOC197135	0.59417	8.44227	4.06224	0.000865388	0.0899301	-0.454646	up
IL1RAP	-0.315579	7.26242	-4.0586	0.000872105	0.0899301	-0.461552	down
HEBP1	-0.92662	9.40567	-4.05317	0.000882222	0.0902024	-0.471853	down
IL2RB	0.794654	10.2904	4.03866	0.000909885	0.0923663	-0.499432	up
TTC3	0.47925	10.2009	4.02307	0.000940561	0.0942464	-0.529053	up
SRRM2	0.819571	11.7516	4.02251	0.000941668	0.0942464	-0.530103	up
UTP14A	0.352402	7.93196	4.01316	0.00096059	0.0948805	-0.547877	up
LOC341457	0.371954	13.4839	4.01012	0.00096683	0.0948805	-0.553662	up
ILK	-0.624842	8.41992	-4.00954	0.000968032	0.0948805	-0.554773	down
CARD11	0.517085	8.72233	4.00242	0.000982801	0.0953509	-0.5683	up
TMEM167	-0.485353	7.26925	-3.9977	0.000992727	0.0953509	-0.577279	down
LOC650761	0.333174	7.07928	3.99373	0.00100115	0.0953509	-0.584826	up
TAF4	0.267533	8.16028	3.99129	0.00100638	0.0953509	-0.589482	up
UBLCP1	-0.47142	8.45581	-3.98767	0.00101416	0.0954517	-0.596363	down
MAP3K4	0.37688	8.83003	3.98297	0.00102434	0.0957762	-0.605294	up
ECHDC1	-0.345681	7.33141	-3.97961	0.00103172	0.0958352	-0.611703	down
PTCD1	0.377031	8.31466	3.96886	0.0010556	0.0958474	-0.632154	up
JUN	0.421388	7.32839	3.96758	0.00105848	0.0958474	-0.634583	up
IFP38	-0.484668	7.99489	-3.96069	0.00107414	0.0958474	-0.647708	down
SORBS3	0.308535	7.66308	3.9548	0.00108768	0.0958474	-0.658906	up
C16ORF42	-0.388353	7.66586	-3.95273	0.00109251	0.0958474	-0.662864	down
CHP	-0.534761	9.04485	-3.95038	0.00109798	0.0958474	-0.667331	down
PTBP1	0.387947	11.3118	3.94982	0.00109929	0.0958474	-0.668396	up
MST150	-0.271669	7.17321	-3.9469	0.00110615	0.095857	-0.673952	down
LOC730316	0.673878	10.3769	3.93935	0.00112409	0.096373	-0.688337	up
FBXL10	0.318307	9.69373	3.9327	0.00114013	0.096373	-0.700999	up
AHNAK	0.471741	11.004	3.93041	0.00114572	0.096373	-0.705366	up
LRCH3	0.462263	8.36661	3.92756	0.00115269	0.096373	-0.710792	up
MRPS23	-0.339264	8.08743	-3.92511	0.00115873	0.096373	-0.715463	down
JOSD2	-0.452235	7.66	-3.92477	0.00115957	0.096373	-0.716107	down
HEATR5B	0.280852	7.77456	3.9186	0.00117492	0.0970353	-0.727865	up
MS4A6A	-0.365214	11.972	-3.9161	0.00118119	0.0970353	-0.732621	down
LPAR1	-0.428107	7.53256	-3.90941	0.00119816	0.0978631	-0.745367	down
CACNA1I	0.52742	8.06017	3.90443	0.00121095	0.0983428	-0.75486	up
DHRS1	0.470852	9.67128	3.90082	0.00122031	0.09854	-0.761744	up
SF3B3	0.494323	8.50575	3.89443	0.00123704	0.0988778	-0.773916	up
PSCDBP	-0.386493	9.92672	-3.88783	0.00125458	0.0988778	-0.786505	down
CEP68	0.294629	7.61571	3.88335	0.00126663	0.0988778	-0.795047	up
IER5L	-0.294266	7.40667	-3.88118	0.0012725	0.0988778	-0.799182	down
SIDT1	0.363528	7.86732	3.87466	0.00129032	0.0988778	-0.811614	up
TUSC4	0.367328	10.0706	3.87431	0.00129127	0.0988778	-0.812272	up
COTL1	-0.573168	8.01273	-3.87241	0.00129652	0.0988778	-0.815898	down
ESRRA	-0.272131	8.36812	-3.87217	0.00129718	0.0988778	-0.816349	down
PLSCR3	0.609731	11.6768	3.87161	0.00129872	0.0988778	-0.817414	up
OSBPL11	-0.36532	7.61337	-3.87132	0.00129953	0.0988778	-0.817971	down
TMEM131	0.410091	9.69647	3.87078	0.00130102	0.0988778	-0.818998	up
LOC728888	0.620046	12.0509	3.86472	0.00131796	0.0995568	-0.830557	up
USP24	0.462919	9.12916	3.86014	0.00133089	0.0995568	-0.839289	up
GNB2	-0.415569	8.94058	-3.86011	0.00133097	0.0995568	-0.839344	down
SPTAN1	0.610496	9.04446	3.85475	0.00134628	0.0999164	-0.849568	up
GSTO1	-0.393732	11.3034	-3.8505	0.00135857	0.100041	-0.857688	down
METTL9	-0.52975	8.2787	-3.83012	0.00141893	0.10155	-0.896556	down
EDG3	-0.341615	7.5669	-3.82347	0.00143923	0.10155	-0.909258	down
VTI1B	-0.672845	8.00513	-3.82093	0.00144705	0.10155	-0.9141	down
C9ORF45	0.676048	8.20129	3.8209	0.00144713	0.10155	-0.914149	up
MATK	0.431861	7.34653	3.81889	0.00145337	0.10155	-0.917996	up
RNASE4	-0.404486	7.96338	-3.81172	0.00147576	0.10155	-0.931664	down
HIC2	0.389118	7.85723	3.81148	0.00147651	0.10155	-0.932122	up
WDR6	0.577806	10.3372	3.81116	0.00147753	0.10155	-0.932738	up
DDX47	0.339872	7.93534	3.80831	0.00148656	0.10155	-0.938187	up
SF3B1	0.281849	7.55029	3.8076	0.00148879	0.10155	-0.939526	up
HS.31532	0.298264	8.311	3.8072	0.00149009	0.10155	-0.940304	up
NRBP2	0.364235	7.94996	3.80461	0.00149833	0.10155	-0.945236	up
NT5DC2	-0.25207	6.93494	-3.80334	0.00150239	0.10155	-0.947658	down
UBE3B	-0.271663	7.38179	-3.8017	0.00150768	0.10155	-0.950796	down
POLG	0.442331	8.69067	3.79738	0.00152163	0.102007	-0.959032	up
KLF12	0.315117	7.63752	3.78762	0.00155369	0.102181	-0.977678	up
HS.551538	0.576333	8.00428	3.78754	0.00155394	0.102181	-0.977817	up
BIN2	-0.278368	7.50018	-3.78705	0.00155557	0.102181	-0.978757	down
SERTAD2	0.414328	9.89947	3.78569	0.0015601	0.102181	-0.981356	up
HHEX	-0.574039	8.86809	-3.78567	0.00156017	0.102181	-0.981398	down
HS.561493	0.469236	8.08604	3.78236	0.00157122	0.102432	-0.987707	up
LOC400948	-0.464138	11.2304	-3.77533	0.00159499	0.102725	-1.00113	down
HS.534437	0.510708	8.36945	3.77478	0.00159687	0.102725	-1.00219	up
ARS2	0.594415	10.6564	3.7744	0.00159815	0.102725	-1.0029	up
HS.576633	0.37116	7.80045	3.77251	0.00160462	0.102725	-1.00651	up
VPS26	-0.273893	7.02273	-3.76615	0.00162656	0.103662	-1.01866	down
NDUFB10	-0.475828	10.3093	-3.76001	0.00164803	0.103804	-1.03038	down
HNRNPA0	0.287987	9.25366	3.75845	0.00165353	0.103804	-1.03336	up
DHX33	0.294984	8.19587	3.75679	0.00165941	0.103804	-1.03653	up
MAPBPIP	-0.270995	10.2215	-3.75518	0.0016651	0.103804	-1.0396	down
JAK1	0.903135	9.46712	3.75361	0.00167069	0.103804	-1.04259	up
ZBTB8OS	-0.357787	7.23101	-3.75152	0.00167817	0.103804	-1.04659	down
SFRS4	0.364105	11.1864	3.74938	0.00168587	0.103804	-1.05068	up
LOC284988	-0.486651	8.34187	-3.749	0.00168722	0.103804	-1.05139	down
FTHL8	-0.676982	11.3404	-3.74427	0.00170437	0.104407	-1.06044	down
SUMO2	-0.639643	8.0585	-3.73602	0.00173464	0.105192	-1.07618	down
C1ORF116	-0.422092	7.94957	-3.73464	0.00173978	0.105192	-1.07882	down
FAM14A	-0.479725	8.11563	-3.73276	0.00174678	0.105192	-1.08241	down
SUV39H1	0.44293	8.43616	3.7233	0.00178242	0.106843	-1.10047	up
LSMD1	-0.473181	8.48822	-3.72151	0.00178924	0.106843	-1.10389	down
STAG3L1	0.563834	9.52527	3.71845	0.00180099	0.107095	-1.10974	up
GGA2	0.423091	9.13	3.71513	0.0018138	0.10711	-1.11607	up
FAM152B	-0.527084	9.20055	-3.70814	0.00184109	0.10711	-1.12943	down
LOC731950	0.264999	7.91138	3.70794	0.00184187	0.10711	-1.12981	up
FLJ12949	0.263908	8.12624	3.70763	0.00184307	0.10711	-1.13039	up
TRIM44	0.568552	9.91298	3.70726	0.00184456	0.10711	-1.13111	up
THOC2	-0.282919	7.27838	-3.7021	0.00186499	0.10715	-1.14096	down
ZBTB4	0.271504	9.00783	3.69916	0.00187675	0.10715	-1.14658	up
SAT2	-0.385335	8.99723	-3.69895	0.00187757	0.10715	-1.14697	down
GNPTAB	0.385676	8.40272	3.69527	0.00189242	0.10715	-1.15401	up
MAP4K1	0.573569	10.1505	3.694	0.00189755	0.10715	-1.15643	up
SDHA	0.555192	8.72101	3.68869	0.0019192	0.10715	-1.16658	up
GNB1	0.259076	11.6107	3.68547	0.00193241	0.10715	-1.17271	up
SLC20A1	0.304254	10.8779	3.68119	0.00195017	0.10715	-1.18089	up
ZMAT3	0.422341	9.29425	3.67986	0.00195572	0.10715	-1.18343	up
CCDC84	0.40913	9.0377	3.67928	0.00195815	0.10715	-1.18454	up
ZNF274	0.348903	8.90864	3.6763	0.00197068	0.10715	-1.19024	up
DENND2D	0.45247	10.8025	3.67586	0.0019725	0.10715	-1.19107	up
ZSCAN18	0.549583	9.11284	3.67519	0.00197532	0.10715	-1.19235	up
ERGIC2	-0.537589	7.60473	-3.66596	0.00201469	0.108516	-1.20999	down
NUP62	0.425653	10.3689	3.66445	0.00202116	0.108516	-1.21286	up
SLC36A4	-0.513533	8.10551	-3.65906	0.0020446	0.108516	-1.22317	down
TMEM118	0.302803	7.24336	3.65866	0.00204632	0.108516	-1.22392	up
KLHL22	0.540698	9.30888	3.65109	0.00207967	0.109468	-1.23837	up
PPP1CA	0.313647	11.1166	3.64754	0.00209552	0.109492	-1.24516	up
WDR73	0.357809	8.53499	3.64655	0.00209996	0.109492	-1.24705	up
TSR1	0.361961	8.05601	3.64582	0.00210325	0.109492	-1.24845	up
TOP2B	0.398473	10.5155	3.64247	0.00211833	0.109775	-1.25484	up
MMS19L	0.346736	9.79972	3.64119	0.00212414	0.109775	-1.25728	up
EXOSC3	-0.344396	8.92425	-3.63456	0.00215446	0.110121	-1.26995	down
LOC652479	0.561419	7.24551	3.63399	0.00215708	0.110121	-1.27104	up
SAR1A	-0.43558	8.69291	-3.63116	0.00217013	0.110121	-1.27644	down
HLA-DRB4	0.962089	12.0637	3.62749	0.00218722	0.110121	-1.28344	up
DACH1	-0.274951	7.03806	-3.62412	0.00220305	0.110121	-1.28989	down
PSMB8	-0.452393	9.50441	-3.62146	0.00221559	0.110121	-1.29497	down
C1ORF63	-0.473706	8.39432	-3.61963	0.00222427	0.110121	-1.29846	down
LOC124446	-0.577372	10.1942	-3.60686	0.0022858	0.110121	-1.32285	down
LOC643446	0.380885	8.76489	3.6057	0.00229147	0.110121	-1.32507	up
CTSH	-0.335148	7.96809	-3.60496	0.00229508	0.110121	-1.32648	down
DOK2	-0.47371	8.73709	-3.60435	0.00229809	0.110121	-1.32765	down
LOC648196	0.285029	7.56243	3.60414	0.00229911	0.110121	-1.32804	up
SMARCD3	-0.612062	8.76364	-3.60343	0.00230261	0.110121	-1.3294	down
TSPAN32	0.563559	11.0467	3.6013	0.00231309	0.110121	-1.33346	up
PPP1R3E	0.451155	7.75182	3.60043	0.00231739	0.110121	-1.33512	up
TARS	-0.415941	8.32782	-3.59875	0.00232571	0.110121	-1.33832	down
MFGE8	0.610766	8.49303	3.59775	0.00233071	0.110121	-1.34024	up
TEF	-0.273606	8.67165	-3.59715	0.00233368	0.110121	-1.34138	down
RTTN	0.303511	7.8141	3.59656	0.00233662	0.110121	-1.34251	up
MGC24039	0.445146	7.36497	3.59588	0.00234004	0.110121	-1.34382	up
SYVN1	0.382361	8.66555	3.59329	0.002353	0.11026	-1.34875	up
PCM1	0.328428	9.38196	3.58853	0.00237707	0.11063	-1.35785	up
TRAF3IP3	0.309161	10.6722	3.58603	0.00238977	0.11063	-1.36261	up
C10ORF61	0.330711	7.45275	3.5835	0.00240274	0.110869	-1.36745	up
HS.552082	0.31837	7.43629	3.57977	0.00242196	0.111195	-1.37457	up
CDC42	-0.390332	7.6409	-3.57738	0.00243437	0.111195	-1.37914	down
EDEM2	-0.322561	9.20178	-3.57606	0.0024412	0.111195	-1.38164	down
H2AFJ	-0.54326	9.45225	-3.57499	0.00244681	0.111195	-1.3837	down
LOC100008589	-1.05633	10.434	-3.57324	0.00245597	0.111195	-1.38703	down
MCRS1	0.289841	7.65489	3.5727	0.00245879	0.111195	-1.38806	up
SPPL2A	-0.291528	9.89344	-3.57006	0.00247269	0.111195	-1.3931	down
MRPL48	-0.396163	7.90056	-3.56991	0.0024735	0.111195	-1.39339	down
AKNA	0.328921	11.654	3.56864	0.00248022	0.111195	-1.39582	up
ZMPSTE24	-0.395049	10.1234	-3.56084	0.00252187	0.112566	-1.4107	down
LOC654194	-1.73737	12.6248	-3.55965	0.00252828	0.112566	-1.41297	down
IRF5	-0.613812	7.388	-3.55756	0.00253963	0.112566	-1.41697	down
UBAC1	-0.292391	10.5203	-3.55362	0.00256109	0.112566	-1.42449	down
CD9	-0.388329	7.35576	-3.55301	0.00256439	0.112566	-1.42564	down
HS.352549	0.315096	7.52509	3.55152	0.00257256	0.112566	-1.42848	up
C1GALT1	-0.444472	7.17271	-3.54976	0.00258225	0.112566	-1.43184	down
SERPINB1	-0.555622	11.0944	-3.54455	0.00261118	0.112566	-1.4418	down
CD96	0.379073	9.04846	3.54249	0.00262266	0.112566	-1.44572	up
DDX24	0.529051	9.31303	3.54029	0.00263501	0.112566	-1.44992	up
MORC2	0.296278	8.13941	3.53902	0.00264217	0.112566	-1.45234	up
GNG11	-0.959962	10.3575	-3.53879	0.00264348	0.112566	-1.45278	down
NDUFA7	-0.302661	9.17626	-3.53414	0.00266984	0.112566	-1.46165	down
CCDC6	0.339107	9.36532	3.53404	0.00267041	0.112566	-1.46184	up
EVL	0.72392	11.9607	3.53378	0.00267191	0.112566	-1.46234	up
LZTR1	0.499007	9.65252	3.53287	0.00267712	0.112566	-1.46408	up
ZNF524	-0.375582	9.1652	-3.52367	0.00273024	0.114461	-1.48164	down
C3ORF19	0.285748	9.69881	3.5197	0.00275348	0.114619	-1.48921	up
TMED1	-0.250676	8.33969	-3.51637	0.0027731	0.114619	-1.49556	down
LIG1	0.355928	8.12529	3.51598	0.00277543	0.114619	-1.49631	up
PSTPIP2	-0.766145	8.90041	-3.51322	0.00279184	0.114619	-1.50157	down
APOBEC3G	0.343289	9.4741	3.50929	0.00281535	0.114619	-1.50906	up
Septin 1	0.450613	8.53385	3.50881	0.00281823	0.114619	-1.50998	up
HNRPUL2	0.382663	9.48317	3.50494	0.00284165	0.114619	-1.51737	up
HS.91389	0.307621	7.84853	3.50392	0.00284784	0.114619	-1.51932	up
RAPGEF6	0.410649	10.4475	3.50343	0.00285081	0.114619	-1.52025	up
PSMA3	-0.583778	8.17609	-3.50338	0.00285112	0.114619	-1.52035	down
PSMC4	0.650527	8.44001	3.50324	0.00285193	0.114619	-1.5206	up
PRELID1	-0.341246	10.1403	-3.50279	0.00285469	0.114619	-1.52146	down
PRPF6	0.338973	7.21511	3.50101	0.00286554	0.114629	-1.52485	up
MCM3	0.390997	8.24885	3.50006	0.00287137	0.114629	-1.52667	up
RABAC1	-0.316024	10.4328	-3.49762	0.00288638	0.114905	-1.53132	down
PPP1R12A	-0.353168	7.48419	-3.48987	0.00293453	0.115874	-1.5461	down
C3ORF17	-0.279243	9.38802	-3.48956	0.00293645	0.115874	-1.54669	down
SERP1	-0.57317	8.42371	-3.47205	0.0030483	0.118536	-1.58008	down
SCNN1D	0.294658	7.11911	3.47008	0.00306114	0.118536	-1.58383	up
AP1G1	0.536967	9.03217	3.46964	0.00306399	0.118536	-1.58466	up
LOC730994	0.476934	10.001	3.46834	0.00307255	0.118536	-1.58716	up
DUSP3	-0.38734	10.7835	-3.46701	0.00308123	0.118536	-1.58968	down
LOC339123	0.467921	10.8895	3.46544	0.00309157	0.118536	-1.59267	up
C1ORF78	-0.255989	7.72922	-3.46027	0.00312589	0.11934	-1.60253	down
POLR3H	0.382325	8.04634	3.45753	0.0031442	0.11934	-1.60775	up
QRICH1	0.394996	9.87396	3.45717	0.00314666	0.11934	-1.60844	up
IL11RA	0.561737	10.1804	3.45683	0.00314892	0.11934	-1.60908	up
LOC650795	0.286464	7.27385	3.45334	0.00317248	0.119913	-1.61574	up
ILF3	0.278947	7.69861	3.45066	0.00319065	0.12028	-1.62084	up
ELAC2	0.336161	7.71595	3.44764	0.00321131	0.12042	-1.6266	up
MPHOSPH8	0.502694	9.49086	3.44351	0.0032397	0.120636	-1.63446	up
MGC71993	-0.26839	12.1769	-3.44129	0.00325511	0.120636	-1.6387	down
SDCCAG1	0.430114	8.62658	3.44065	0.00325951	0.120636	-1.63991	up
C14ORF2	-0.536304	8.61675	-3.43698	0.00328517	0.12127	-1.64691	down
COLQ	0.509016	7.89802	3.43344	0.00331006	0.121596	-1.65365	up
CIAO1	0.337708	9.14619	3.43124	0.00332566	0.121596	-1.65785	up
HNRPLL	-0.265817	7.15768	-3.43048	0.003331	0.121596	-1.65928	down
CD81	0.622575	12.1238	3.42949	0.0033381	0.121596	-1.66118	up
LAPTM4A	-0.287109	7.45292	-3.42847	0.00334535	0.121596	-1.66312	down
NPC1	0.357863	8.49242	3.42485	0.00337124	0.121914	-1.67	up
LGR6	0.323683	7.10865	3.41866	0.00341607	0.122136	-1.68179	up
CAPZA1	-0.433787	7.67967	-3.41774	0.00342277	0.122136	-1.68354	down
ZNF573	0.562247	9.03985	3.4158	0.00343694	0.122136	-1.68723	up
NCAPD2	0.366749	8.42618	3.41355	0.00345354	0.122136	-1.69153	up
SETD2	0.370774	9.2441	3.40996	0.00348006	0.122136	-1.69836	up
CREBBP	0.605659	9.8745	3.40991	0.00348043	0.122136	-1.69846	up
MLLT6	0.522233	9.72102	3.40943	0.00348398	0.122136	-1.69937	up
AGPAT1	-0.350334	8.51567	-3.40783	0.00349587	0.122136	-1.70241	down
FIP1L1	0.456566	8.27827	3.40759	0.00349769	0.122136	-1.70287	up
PRPF18	-0.274996	7.55865	-3.40085	0.00354834	0.123298	-1.71571	down
HECTD1	0.278282	9.27568	3.39268	0.00361069	0.124426	-1.73125	up
RUNX3	0.708182	11.317	3.39209	0.00361521	0.124426	-1.73237	up
STRN4	-0.28154	8.09431	-3.38969	0.00363375	0.124426	-1.73694	down
HNRPDL	0.489276	8.34879	3.38919	0.0036376	0.124426	-1.73788	up
B3GNT8	-0.447766	8.57041	-3.38897	0.0036393	0.124426	-1.7383	down
TAF10	-0.330454	10.7596	-3.38873	0.00364123	0.124426	-1.73877	down
PLA2G4B	0.548394	9.73623	3.38718	0.00365321	0.124426	-1.7417	up
COX6A1	-0.360349	10.1184	-3.38199	0.00369391	0.124426	-1.75159	down
EML4	0.343484	9.65297	3.38185	0.00369498	0.124426	-1.75185	up
PIK4CA	0.413563	10.0737	3.38182	0.00369525	0.124426	-1.75191	up
SH2D1B	0.660843	7.84505	3.38123	0.00369988	0.124426	-1.75303	up
TNK2	0.474428	10.591	3.38072	0.00370386	0.124426	-1.75399	up
CAPG	-0.313961	7.61505	-3.37926	0.00371545	0.124426	-1.75678	down
LAMA5	0.515248	7.3637	3.3773	0.00373101	0.124472	-1.76051	up
ENY2	-0.632877	9.94485	-3.37214	0.00377222	0.125164	-1.77031	down
ASCC3L1	0.289801	7.60379	3.37213	0.00377235	0.125164	-1.77034	up
DHX9	0.329674	7.76242	3.3714	0.00377817	0.125164	-1.77172	up
SAMD3	0.556667	8.86474	3.36643	0.00381842	0.125332	-1.78117	up
UQCRB	-0.543231	8.24722	-3.36604	0.00382158	0.125332	-1.78191	down
LOC146517	0.288796	8.30017	3.36537	0.0038271	0.125332	-1.7832	up
ROGDI	-0.523986	8.35167	-3.36509	0.00382932	0.125332	-1.78371	down
TSPAN14	-0.260895	7.96075	-3.36143	0.00385932	0.1258	-1.79068	down
PCSK7	0.35664	9.96474	3.35733	0.00389322	0.126083	-1.79848	up
CCR6	0.510643	8.93889	3.35199	0.00393776	0.126083	-1.80863	up
ARHGEF6	0.254161	11.396	3.35031	0.00395181	0.126083	-1.81181	up
RAB8B	-0.526753	10.6516	-3.35017	0.00395304	0.126083	-1.81208	down
DFFB	0.271971	8.09355	3.34763	0.00397446	0.126083	-1.81691	up
SNRP70	0.484284	11.3706	3.34377	0.0040073	0.126277	-1.82425	up
ZNF342	0.456245	8.53299	3.34206	0.00402191	0.126277	-1.82749	up
DVL3	0.461447	8.16773	3.34168	0.00402512	0.126277	-1.8282	up
TJAP1	0.473102	9.25923	3.33902	0.00404803	0.126277	-1.83327	up
CLIC1	-0.27243	13.1894	-3.33849	0.0040526	0.126277	-1.83427	down
C16ORF58	0.467318	9.36723	3.33547	0.00407871	0.126277	-1.84	up
C18ORF32	-0.323615	6.97	-3.33454	0.00408681	0.126277	-1.84177	down
CNOT6	0.262859	8.53473	3.33436	0.00408841	0.126277	-1.84212	up
CUEDC2	-0.252589	9.52127	-3.33348	0.00409609	0.126277	-1.84379	down
COPA	0.42856	10.6017	3.33144	0.00411387	0.126277	-1.84766	up
SMARCA4	0.445887	8.94457	3.33	0.00412653	0.126393	-1.8504	up
HS.534061	-0.445047	7.61106	-3.32861	0.00413879	0.126496	-1.85304	down
TGOLN2	0.511412	9.85396	3.32748	0.00414874	0.126528	-1.85519	up
TPM2	0.518931	7.95718	3.3253	0.00416803	0.126607	-1.85932	up
BRP44	-0.433043	9.68166	-3.32517	0.00416916	0.126607	-1.85956	down
KIAA1545	0.41337	8.14666	3.32369	0.00418234	0.126641	-1.86238	up
AP3M2	0.285176	8.25033	3.32305	0.00418809	0.126641	-1.8636	up
TP53BP1	0.336299	7.8386	3.32086	0.00420761	0.126775	-1.86775	up
C22ORF34	0.506327	7.62569	3.32055	0.00421037	0.126775	-1.86834	up
PFDN5	-0.667815	12.304	-3.31871	0.00422697	0.126895	-1.87185	down
NCOA3	0.253341	9.72611	3.318	0.00423331	0.126895	-1.87318	up
LOC653604	-0.468998	7.6657	-3.31713	0.00424113	0.126895	-1.87483	down
UBE2Q1	0.303069	7.88099	3.31432	0.00426658	0.127078	-1.88016	up
SBF1	0.607491	9.40616	3.31378	0.00427151	0.127078	-1.88119	up
ZNF211	0.286449	8.69772	3.31344	0.00427461	0.127078	-1.88184	up
AGPAT2	-0.328843	8.27743	-3.31166	0.00429087	0.127078	-1.88522	down
HS.508682	0.787547	11.5294	3.31149	0.00429243	0.127078	-1.88555	up
CSDE1	0.44872	7.69885	3.31056	0.00430089	0.127078	-1.8873	up
ZNF275	0.399717	9.35082	3.30305	0.00437021	0.128061	-1.90156	up
METTL3	0.304842	8.64561	3.30182	0.00438162	0.128074	-1.90388	up
FBXW5	-0.287598	8.8838	-3.30107	0.00438867	0.128074	-1.90532	down
INTS9	0.345548	8.84662	3.29968	0.00440167	0.12819	-1.90796	up
HS.202577	0.518393	9.47706	3.29736	0.00442343	0.12847	-1.91235	up
GPR56	1.02276	10.2174	3.29551	0.0044409	0.12847	-1.91587	up
GMFG	-0.32604	12.3354	-3.29408	0.00445441	0.12847	-1.91857	down
SHKBP1	-0.528485	9.22656	-3.29291	0.00446553	0.12847	-1.9208	down
KIFC2	0.286076	7.70967	3.29127	0.00448109	0.128657	-1.9239	up
ZNF827	0.536101	8.30295	3.28829	0.00450959	0.129158	-1.92955	up
ACSL4	-0.66135	8.86308	-3.28655	0.00452637	0.129158	-1.93286	down
EIF4H	0.421446	10.7524	3.28476	0.00454361	0.129158	-1.93625	up
SLC38A2	-0.570532	8.34644	-3.28281	0.00456245	0.129366	-1.93994	down
DDX18	0.346592	9.53858	3.28209	0.00456951	0.129366	-1.94131	up
RASGRP2	0.449648	10.5019	3.27965	0.00459325	0.12978	-1.94593	up
ZMIZ2	0.470482	8.24962	3.27701	0.00461907	0.129979	-1.95093	up
ZNF512	0.29072	9.59222	3.27613	0.00462773	0.129979	-1.9526	up
HSPC171	-0.292307	8.57898	-3.27214	0.00466718	0.130598	-1.96016	down
LOC391811	0.438114	9.91284	3.27028	0.00468566	0.130598	-1.96368	up
ERAP2	1.04107	10.0427	3.27003	0.00468822	0.130598	-1.96417	up
METTL7A	-0.393832	7.56565	-3.26978	0.00469068	0.130598	-1.96464	down
NPAT	0.409566	8.20776	3.26928	0.00469571	0.130598	-1.96559	up
CDC37	0.505355	12.1648	3.26593	0.00472923	0.130683	-1.97193	up
PNPLA7	0.699949	8.18482	3.26477	0.00474091	0.130683	-1.97413	up
RPA1	0.417099	8.88256	3.26448	0.0047438	0.130683	-1.97467	up
HIST1H2BC	-0.302222	7.78158	-3.26322	0.00475654	0.130683	-1.97706	down
ITGAL	0.391534	10.2655	3.26217	0.00476724	0.130683	-1.97906	up
MXD4	0.514332	10.5302	3.26177	0.00477126	0.130683	-1.97982	up
NOL1	0.518319	9.48101	3.26091	0.00477994	0.130683	-1.98144	up
NAT10	0.551027	8.83133	3.26064	0.0047827	0.130683	-1.98195	up
SLITRK4	-0.262239	7.36081	-3.25782	0.00481149	0.130993	-1.9873	down
TM9SF3	-0.262879	8.16241	-3.25694	0.00482052	0.130993	-1.98897	down
SON	0.282291	7.76449	3.25585	0.00483163	0.131044	-1.99102	up
FAM49B	-0.616004	8.7845	-3.2507	0.00488487	0.131075	-2.00078	down
RAB33B	-0.708141	7.55115	-3.25065	0.00488537	0.131075	-2.00087	down
ARHGAP11A	-0.275164	7.78132	-3.25006	0.00489145	0.131075	-2.00198	down
ST3GAL6	-0.332224	7.91276	-3.25003	0.00489176	0.131075	-2.00204	down
BBX	0.318067	10.0517	3.24876	0.00490503	0.131075	-2.00445	up
NRIP3	-0.287066	7.19084	-3.24856	0.00490715	0.131075	-2.00484	down
APOBEC3A	-0.74671	7.84575	-3.24823	0.00491059	0.131075	-2.00546	down
PAFAH1B1	0.347331	9.01176	3.24685	0.004925	0.131075	-2.00807	up
FEM1C	-0.388776	8.68552	-3.24335	0.00496176	0.131807	-2.0147	down
AP4B1	0.346723	9.35183	3.24229	0.00497292	0.131857	-2.0167	up
CCDC90A	-0.445915	8.28098	-3.23999	0.00499722	0.132254	-2.02104	down
MFSD10	0.500441	11.0939	3.23867	0.00501129	0.132259	-2.02354	up
ITGB7	0.587775	10.7596	3.23709	0.00502813	0.132259	-2.02653	up
STK33	-0.404784	7.85348	-3.23622	0.00503743	0.132259	-2.02818	down
ARHGAP25	0.390793	11.6481	3.23601	0.00503968	0.132259	-2.02858	up
ACSL5	0.342513	9.66986	3.235	0.00505054	0.132259	-2.03049	up
DAPP1	-0.558853	7.51902	-3.23475	0.00505322	0.132259	-2.03097	down
C14ORF147	-0.298384	7.74108	-3.22915	0.00511366	0.13293	-2.04156	down
LSM6	-0.314476	7.12715	-3.22891	0.0051163	0.13293	-2.04202	down
ARHGEF19	0.359565	7.53025	3.2251	0.00515783	0.133234	-2.04921	up
LY96	-1.0403	10.2889	-3.22447	0.0051648	0.133234	-2.05042	down
HS.324250	0.341671	7.671	3.2244	0.0051655	0.133234	-2.05054	up
LOC646900	-0.545523	7.4711	-3.2231	0.00517976	0.13336	-2.05299	down
CCDC89	-0.25079	7.77345	-3.22054	0.00520799	0.133668	-2.05783	down
LOC651064	-0.719576	9.4031	-3.22021	0.00521172	0.133668	-2.05847	down
NLRP2	0.438598	7.29507	3.21805	0.00523565	0.133668	-2.06255	up
PHPT1	-0.323232	9.1177	-3.21634	0.00525465	0.133668	-2.06578	down
JUNB	-0.493953	9.43115	-3.21624	0.00525582	0.133668	-2.06597	down
RNF135	-0.31606	9.25469	-3.21489	0.00527093	0.133668	-2.06853	down
GPSM3	-0.444438	11.4892	-3.2144	0.00527636	0.133668	-2.06945	down
TULP4	0.344099	7.85989	3.21135	0.00531062	0.134287	-2.07521	up
C6ORF173	-0.344518	7.44831	-3.21055	0.00531971	0.134287	-2.07673	down
CANT1	-0.311426	9.99378	-3.20845	0.00534345	0.134493	-2.0807	down
BTBD11	0.485482	8.44211	3.20815	0.0053468	0.134493	-2.08126	up
PARL	-0.303766	9.78397	-3.20632	0.00536766	0.134646	-2.08472	down
TRRAP	0.486057	9.00884	3.20421	0.00539169	0.134646	-2.0887	up
CABC1	0.516652	9.62468	3.20347	0.00540025	0.134646	-2.09011	up
STAG3L2	0.535019	11.0379	3.20195	0.00541763	0.134646	-2.09297	up
FANCG	0.257148	8.1088	3.20122	0.0054261	0.134646	-2.09436	up
NFX1	0.291597	7.87826	3.20066	0.00543248	0.134646	-2.09541	up
RHOB	-0.621741	8.17345	-3.1992	0.00544941	0.134646	-2.09818	down
HS.22689	0.624645	8.85557	3.19904	0.00545116	0.134646	-2.09846	up
CTSK	-0.27377	7.56228	-3.19869	0.00545525	0.134646	-2.09913	down
RBP7	-0.735551	9.53017	-3.19853	0.00545708	0.134646	-2.09943	down
CLDN9	-0.362315	7.5897	-3.19531	0.00549456	0.135336	-2.10552	down
CDK5RAP3	0.60829	7.94443	3.19217	0.00553129	0.135694	-2.11145	up
BLOC1S1	-0.547983	10.3774	-3.19164	0.00553744	0.135694	-2.11244	down
GNG7	0.61449	8.32986	3.19084	0.00554685	0.135694	-2.11395	up
PHF15	0.44448	9.31039	3.1874	0.00558753	0.135694	-2.12046	up
NFXL1	-0.578206	7.57854	-3.18669	0.00559594	0.135694	-2.12179	down
PPBP	-1.10692	9.70629	-3.18668	0.005596	0.135694	-2.1218	down
B4GALT1	-0.293926	8.1596	-3.18596	0.00560457	0.135694	-2.12316	down
LOC732165	-0.294996	7.46075	-3.18249	0.00564599	0.136051	-2.12972	down
PGLS	-0.289315	10.9596	-3.18232	0.00564805	0.136051	-2.13004	down
FOXK1	0.332874	8.24333	3.18124	0.00566101	0.136132	-2.13208	up
RNF130	-0.337165	10.887	-3.17918	0.00568577	0.136267	-2.13597	down
SLC38A1	0.695712	10.9416	3.17733	0.00570816	0.136573	-2.13946	up
LOC653702	-0.391481	7.40465	-3.17415	0.0057467	0.137264	-2.14545	down
LOC285636	0.281573	9.10072	3.17218	0.00577078	0.137608	-2.14917	up
ARPC5	-0.536221	11.5413	-3.17115	0.00578334	0.137676	-2.1511	down
CENTD1	-0.285261	8.22297	-3.1672	0.005832	0.138371	-2.15856	down
DPAGT1	0.408829	8.36198	3.16376	0.00587464	0.139151	-2.16504	up
PCTP	-0.514294	8.12619	-3.16215	0.00589478	0.139164	-2.16808	down
PDXP	0.267591	8.40897	3.1588	0.00593679	0.139923	-2.1744	up
SEC16A	0.437672	10.1048	3.15468	0.00598887	0.139998	-2.18217	up
NCOA6	0.440151	8.6879	3.15387	0.00599908	0.139998	-2.18369	up
VSTM1	-0.780588	8.57863	-3.15057	0.00604118	0.140295	-2.18991	down
NANS	-0.368455	8.00918	-3.15009	0.00604729	0.140295	-2.1908	down
NIPSNAP3A	-0.339225	7.28021	-3.14987	0.00605016	0.140295	-2.19123	down
P2RY8	0.394755	10.8525	3.14941	0.00605601	0.140295	-2.19209	up
HECA	-0.391459	8.32222	-3.14873	0.00606486	0.140295	-2.19338	down
C17ORF61	-0.438987	9.6786	-3.14721	0.00608437	0.140295	-2.19624	down
RASSF1	0.281775	7.4091	3.14683	0.00608925	0.140295	-2.19695	up
C3ORF10	-0.38033	9.56986	-3.1464	0.00609485	0.140295	-2.19777	down
ATP5A1	0.25253	12.3815	3.14187	0.00615355	0.140814	-2.20629	up
LOC130355	-0.301774	7.35223	-3.1404	0.00617274	0.140814	-2.20906	down
TXNDC9	-0.408108	7.39988	-3.13661	0.00622253	0.14167	-2.21621	down
ST3GAL1	0.354527	10.7715	3.13564	0.00623523	0.14167	-2.21802	up
BAZ1B	0.329879	8.32468	3.13527	0.0062402	0.14167	-2.21873	up
COX7B	-1.10289	9.03945	-3.12771	0.0063408	0.14304	-2.23295	down
C1ORF144	-0.261758	9.53157	-3.12727	0.0063468	0.14304	-2.23379	down
HNRPUL1	0.479185	10.954	3.12636	0.0063589	0.14304	-2.23548	up
C12ORF62	-0.410955	8.22144	-3.12621	0.00636092	0.14304	-2.23576	down
TMEM50B	0.339382	7.78546	3.12534	0.00637278	0.14308	-2.23742	up
LOC731049	-0.360949	8.77745	-3.12161	0.00642321	0.143985	-2.24442	down
FAM62A	0.420447	10.26	3.12083	0.00643377	0.143995	-2.24588	up
CD79B	0.810297	9.3185	3.11954	0.00645138	0.144162	-2.24831	up
KIFAP3	0.293153	7.8165	3.11829	0.00646846	0.144198	-2.25066	up
P2RY11	0.320704	7.54148	3.11794	0.00647327	0.144198	-2.25132	up
FTH1	-0.354217	9.70955	-3.1156	0.00650547	0.144688	-2.25573	down
C1ORF212	-0.25998	7.47004	-3.11081	0.00657172	0.145933	-2.26474	down
AARS	0.508755	9.6391	3.10811	0.00660932	0.146255	-2.26981	up
LUZP1	0.315181	8.09944	3.10797	0.00661124	0.146255	-2.27007	up
LOC654191	0.36781	7.64617	3.10608	0.00663771	0.146357	-2.27362	up
CCT7	0.444697	8.82202	3.1055	0.00664587	0.146357	-2.27471	up
TRAF7	-0.340221	7.70072	-3.10261	0.00668665	0.146357	-2.28014	down
PLAGL2	0.334513	8.87583	3.10078	0.00671261	0.146357	-2.28359	up
PHACS	0.422674	7.3471	3.10005	0.00672293	0.146357	-2.28495	up
CCDC92	0.334537	9.59338	3.10001	0.00672347	0.146357	-2.28502	up
UNC84B	0.590332	12.6253	3.09635	0.00677569	0.146793	-2.2919	up
CCDC25	0.381834	8.51217	3.09521	0.00679212	0.146803	-2.29405	up
CD1D	-0.315044	9.03113	-3.09347	0.00681714	0.147018	-2.29732	down
NFIL3	-0.464267	8.80945	-3.0927	0.00682813	0.147032	-2.29875	down
UBTF	0.255832	7.58184	3.09064	0.00685793	0.147172	-2.30261	up
SNORA70	0.479553	8.56249	3.09032	0.00686267	0.147172	-2.30323	up
ANKZF1	0.476475	8.84029	3.09011	0.00686569	0.147172	-2.30362	up
CLDN15	0.453964	8.9158	3.08917	0.00687928	0.147241	-2.30538	up
GRAP2	-0.331475	7.89835	-3.087	0.00691094	0.147523	-2.30945	down
SPECC1L	0.405941	9.6878	3.08381	0.00695763	0.148249	-2.31543	up
CCDC102A	0.360609	7.85403	3.08102	0.00699883	0.148552	-2.32068	up
SEC22B	-0.320954	9.09342	-3.08035	0.00700874	0.148552	-2.32193	down
GBAS	-0.407683	8.18047	-3.07764	0.00704892	0.148552	-2.32701	down
CD84	0.279001	9.14047	3.0773	0.00705403	0.148552	-2.32766	up
YIPF4	-0.373276	8.7835	-3.0772	0.00705549	0.148552	-2.32784	down
SEPHS2	-0.336636	8.47353	-3.07627	0.00706946	0.148626	-2.3296	down
FAM39E	0.578545	11.6259	3.07445	0.00709666	0.148978	-2.33301	up
UQCRH	-0.363393	7.2845	-3.07277	0.00712182	0.149285	-2.33615	down
TIMELESS	0.288242	7.43062	3.06699	0.0072093	0.150266	-2.34699	up
YTHDF3	-0.33726	8.25197	-3.06688	0.00721103	0.150266	-2.3472	down
SAP30	-0.510722	7.8319	-3.06619	0.0072215	0.150266	-2.34849	down
C19ORF40	0.280055	7.27557	3.06226	0.00728161	0.151296	-2.35585	up
WDR1	0.714321	8.6479	3.05986	0.00731871	0.151623	-2.36036	up
RAB2A	-0.289122	8.55777	-3.05779	0.00735063	0.151842	-2.36422	down
PDS5A	0.262705	8.46541	3.05338	0.00741937	0.152744	-2.37248	up
EPRS	0.389285	9.77337	3.04986	0.00747473	0.153291	-2.37908	up
HIST1H2BJ	-0.305189	8.86218	-3.04891	0.00748974	0.153378	-2.38086	down
TUBB	0.294544	8.86777	3.04802	0.00750382	0.153445	-2.38253	up
C17ORF68	0.468947	7.91328	3.0452	0.00754862	0.153978	-2.38781	up
AP3D1	0.323421	8.33351	3.04425	0.00756364	0.153978	-2.38957	up
SERINC1	-0.47735	8.94147	-3.04335	0.00757811	0.153978	-2.39127	down
SUB1	-0.432252	8.19839	-3.04198	0.00759999	0.153978	-2.39383	down
PIK3AP1	-0.554905	7.71213	-3.04098	0.00761601	0.153978	-2.3957	down
E4F1	0.660281	9.24845	3.04072	0.00762017	0.153978	-2.39618	up
OTUD4	0.30624	7.47559	3.03871	0.00765253	0.154144	-2.39994	up
HS.427242	0.296605	7.66458	3.03701	0.00768006	0.154167	-2.40313	up
TXNDC17	-0.510412	10.7718	-3.0362	0.00769314	0.154167	-2.40464	down
ZCCHC8	0.261982	7.95265	3.03459	0.00771943	0.154167	-2.40766	up
MOSC1	-0.508064	9.74252	-3.03452	0.00772051	0.154167	-2.40779	down
LOC401115	-0.286289	10.7926	-3.03433	0.00772353	0.154167	-2.40814	down
BMS1	0.42485	8.55924	3.03094	0.00777906	0.15484	-2.41449	up
HS.545615	0.696222	8.35522	3.02583	0.0078632	0.155427	-2.42403	up
TSC22D2	0.326669	7.79809	3.02129	0.00793876	0.155497	-2.43252	up
F11R	-0.284557	8.20762	-3.02027	0.00795581	0.155497	-2.43442	down
MPEG1	0.329443	7.65705	3.01896	0.0079779	0.155531	-2.43688	up
FRYL	0.254518	8.59748	3.01822	0.00799038	0.155561	-2.43826	up
HS.512096	0.598195	8.32011	3.01691	0.00801234	0.155562	-2.4407	up
BRD8	0.348023	8.48892	3.01357	0.00806896	0.156109	-2.44694	up
IK	0.327027	9.94983	3.01247	0.00808761	0.156109	-2.44899	up
MEF2D	0.437261	8.71642	3.0117	0.00810074	0.156109	-2.45043	up
ARPC4	-0.269863	11.0945	-3.01009	0.00812837	0.156109	-2.45345	down
PPA2	-0.456737	8.97524	-3.00889	0.00814887	0.156291	-2.45568	down
POP4	-0.25372	7.64159	-3.00631	0.00819333	0.156932	-2.4605	down
PRF1	0.774607	10.6903	3.0036	0.00824016	0.157329	-2.46555	up
FCRL5	0.553672	7.58801	3.00319	0.00824724	0.157329	-2.46632	up
RRAGD	-0.563945	9.72115	-3.00169	0.00827334	0.157443	-2.46912	down
OSBPL8	-0.561274	8.53433	-3.00104	0.00828461	0.157443	-2.47032	down
ARID1A	0.482487	9.75125	3.00094	0.00828647	0.157443	-2.47052	up
WSB1	-0.627625	8.47669	-2.99903	0.00831988	0.157656	-2.47409	down
C1ORF186	-0.321409	7.14418	-2.99801	0.00833768	0.157687	-2.47598	down
RG9MTD1	-0.310615	7.28994	-2.99767	0.0083437	0.157687	-2.47662	down
ATXN2	0.385305	10.2659	2.99575	0.00837739	0.158114	-2.48019	up
NRGN	-0.926368	11.1773	-2.99205	0.00844289	0.158602	-2.4871	down
HS.561656	0.275845	7.26552	2.99197	0.00844424	0.158602	-2.48724	up
MPDU1	-0.280799	7.94223	-2.99177	0.00844792	0.158602	-2.48762	down
UQCRQ	-0.428952	11.0072	-2.98956	0.00848726	0.158921	-2.49174	down
FYTTD1	-0.413331	7.78693	-2.98792	0.00851664	0.15906	-2.4948	down
KIAA1671	0.363804	7.37422	2.98789	0.00851707	0.15906	-2.49485	up
NDUFA1	-0.328243	12.3067	-2.98281	0.00860855	0.160557	-2.50432	down
LGALS8	-0.356147	8.13117	-2.98081	0.00864487	0.161023	-2.50804	down
SSNA1	-0.293839	8.72885	-2.97842	0.00868844	0.161201	-2.5125	down
ATG4B	0.468128	8.32478	2.97686	0.00871696	0.161309	-2.5154	up
FOLR3	-1.00606	10.7041	-2.97566	0.00873901	0.161507	-2.51764	down
NCOR1	0.35509	7.72103	2.97366	0.00877576	0.161885	-2.52136	up
HDAC1	0.392251	11.1548	2.97331	0.00878223	0.161885	-2.52201	up
NMI	-0.643778	10.0153	-2.97079	0.00882884	0.162533	-2.5267	down
SLC24A3	-0.28058	6.99505	-2.97003	0.00884294	0.162582	-2.52811	down
ETFDH	0.269551	8.21313	2.966	0.00891831	0.163311	-2.53563	up
LOC285908	0.580298	7.87036	2.96545	0.00892855	0.163311	-2.53664	up
TMEM9B	-0.376673	10.0655	-2.96437	0.00894888	0.163472	-2.53866	down
HS.436879	0.328057	7.536	2.96185	0.00899635	0.164101	-2.54334	up
ZNF701	-0.267596	7.44217	-2.96066	0.0090188	0.164101	-2.54555	down
LOC731640	-0.727694	10.5764	-2.96045	0.00902281	0.164101	-2.54594	down
MRPL53	-0.272478	8.75525	-2.95929	0.00904486	0.164101	-2.54811	down
SLC9A3R1	0.489992	11.1673	2.95888	0.0090526	0.164101	-2.54886	up
LILRA5	-0.632434	8.46796	-2.95385	0.00914881	0.165204	-2.55822	down
PCNT	0.397341	8.52245	2.95185	0.00918725	0.165204	-2.56193	up
CD19	0.846308	9.03189	2.95124	0.00919894	0.165204	-2.56306	up
ATP1A1	0.393799	9.0879	2.95076	0.00920832	0.165204	-2.56396	up
FCRLA	0.695656	8.72874	2.95072	0.00920915	0.165204	-2.56404	up
SNX3	-0.600916	12.0831	-2.95026	0.00921805	0.165204	-2.5649	down
LOC645138	-0.871978	11.3217	-2.94787	0.00926432	0.165616	-2.56933	down
HMG1L1	-0.454472	8.44157	-2.94489	0.0093225	0.165926	-2.57487	down
AP1S2	-0.509958	11.134	-2.94481	0.00932402	0.165926	-2.57501	down
FKBP8	-0.919149	8.57898	-2.94422	0.00933565	0.165926	-2.57612	down
FLJ21438	0.770299	11.0067	2.94351	0.00934953	0.165926	-2.57743	up
HS.348514	-0.254081	9.36936	-2.9408	0.00940287	0.166352	-2.58247	down
TNIK	0.267158	7.5031	2.94028	0.00941307	0.166352	-2.58343	up
GADD45A	-0.377299	7.5346	-2.93973	0.00942395	0.166352	-2.58445	down
AKR1C4	0.301668	7.34526	2.93796	0.00945907	0.166352	-2.58774	up
KIAA1683	0.371526	7.83543	2.93776	0.009463	0.166352	-2.58811	up
PPP1R11	0.337532	11.9809	2.93727	0.00947278	0.166352	-2.58902	up
SMEK2	-0.307577	8.122	-2.93711	0.00947597	0.166352	-2.58932	down
EDG6	-0.349406	11.8495	-2.93585	0.00950089	0.166494	-2.59164	down
KIAA1370	0.396586	8.34333	2.93226	0.00957272	0.167069	-2.59831	up
RIPK5	0.255719	7.6948	2.93226	0.0095728	0.167069	-2.59832	up
GEMIN4	0.382404	8.62732	2.93108	0.00959645	0.167138	-2.6005	up
LOC145853	-0.287168	8.05889	-2.92873	0.00964396	0.167489	-2.60487	down
PABPC1	0.30083	13.2559	2.92775	0.00966372	0.167489	-2.60668	up
RBX1	-0.795864	10.2791	-2.92638	0.0096915	0.167578	-2.60922	down
SAP30L	-0.293218	8.59032	-2.92389	0.00974216	0.167683	-2.61383	down
FAM39DP	0.610247	10.988	2.92307	0.00975905	0.167683	-2.61536	up
CAMK2N1	0.361814	7.69834	2.92256	0.00976952	0.167683	-2.61631	up
IWS1	0.411007	8.81049	2.92237	0.00977331	0.167683	-2.61665	up
AGPAT9	-0.413428	9.76821	-2.92186	0.00978386	0.167683	-2.61761	down
SCML4	0.293647	7.54841	2.92142	0.00979291	0.167683	-2.61843	up
CCDC106	0.327982	7.71692	2.92	0.00982208	0.16798	-2.62106	up
ASPSCR1	0.389991	9.8359	2.9179	0.00986536	0.168083	-2.62494	up
KIAA0367	-0.368796	6.96915	-2.91739	0.00987597	0.168083	-2.6259	down
RASA2	0.314372	7.96291	2.91507	0.00992404	0.168083	-2.63019	up
DCUN1D1	-0.417669	7.70148	-2.91505	0.00992435	0.168083	-2.63022	down
C14ORF156	-0.984475	10.287	-2.91505	0.00992438	0.168083	-2.63022	down
KREMEN1	-0.25675	7.82794	-2.914	0.00994635	0.168083	-2.63218	down
CIRBP	0.350295	11.1084	2.9127	0.0099734	0.16834	-2.63458	up
TUBB4Q	-0.272472	7.15346	-2.91132	0.0100024	0.168464	-2.63714	down
FN3KRP	0.436326	8.87036	2.90754	0.0100817	0.168464	-2.64413	up
BAIAP2L2	0.252242	7.1847	2.90727	0.0100876	0.168464	-2.64464	up
HS.403972	0.279158	7.82656	2.90709	0.0100914	0.168464	-2.64497	up
RNASE2	-0.846226	10.6182	-2.90706	0.0100919	0.168464	-2.64502	down
TMEM93	-0.330464	9.89695	-2.90494	0.0101368	0.168464	-2.64895	down
UBE2F	-0.55777	10.4964	-2.9023	0.010193	0.168464	-2.65383	down
RPL21	-1.20215	12.196	-2.90207	0.0101979	0.168464	-2.65426	down
MRPL23	-0.335595	10.096	-2.90191	0.0102012	0.168464	-2.65455	down
XPC	0.321022	9.86403	2.90165	0.0102068	0.168464	-2.65503	up
HS.16587	-0.271129	7.37885	-2.90156	0.0102087	0.168464	-2.6552	down
SELK	-0.48621	9.76849	-2.90114	0.0102179	0.168464	-2.65599	down
MDC1	0.328196	8.32742	2.90033	0.0102351	0.168554	-2.65748	up
STXBP2	-0.471217	11.107	-2.89112	0.0104343	0.170377	-2.67451	down
SHOC2	-0.428979	8.27168	-2.89029	0.0104526	0.170377	-2.67606	down
HLA-DOA	0.56011	8.89996	2.88931	0.0104739	0.170377	-2.67786	up
GRINA	-0.808962	10.3077	-2.88901	0.0104806	0.170377	-2.67842	down
CD7	0.614728	10.6372	2.88859	0.0104897	0.170377	-2.67919	up
SLC35E3	0.317198	8.82348	2.88541	0.0105596	0.171122	-2.68506	up
LOC651202	-0.873549	9.19225	-2.88364	0.010599	0.171563	-2.68835	down
PAICS	0.341045	8.68435	2.88269	0.0106199	0.171688	-2.69009	up
CNNM3	0.456033	9.13148	2.88166	0.0106429	0.171688	-2.692	up
LOC346950	-0.493471	7.62458	-2.87991	0.0106818	0.17199	-2.69522	down
CLDND2	0.753249	8.9172	2.87973	0.0106858	0.17199	-2.69556	up
HS.19339	0.401921	8.0928	2.87827	0.0107186	0.172323	-2.69826	up
DBI	-0.369134	7.84917	-2.87447	0.010804	0.172781	-2.70527	down
MGC3207	0.308828	9.37564	2.87333	0.0108299	0.172781	-2.70738	up
ATF7IP2	0.295614	8.27106	2.87144	0.0108727	0.172781	-2.71087	up
HNRPM	0.46508	11.0943	2.87143	0.0108728	0.172781	-2.71088	up
DSC2	-0.71276	8.57202	-2.87054	0.010893	0.172781	-2.71252	down
SLPI	-0.93556	9.05404	-2.86988	0.0109081	0.172827	-2.71374	down
PPWD1	0.308644	8.34485	2.8674	0.0109649	0.173533	-2.71832	up
CNOT2	0.407691	10.0886	2.86624	0.0109915	0.173761	-2.72047	up
SEC61G	-0.443028	10.7539	-2.86388	0.0110457	0.174238	-2.72481	down
RAB5B	0.283617	11.5462	2.86227	0.011083	0.174238	-2.72778	up
CTCF	0.371932	8.66	2.86118	0.0111083	0.174443	-2.7298	up
C6ORF115	-0.507051	8.5472	-2.85881	0.0111633	0.174682	-2.73416	down
SOCS1	-0.373317	7.37214	-2.85846	0.0111715	0.174682	-2.7348	down
AP2A2	0.332773	7.71974	2.85687	0.0112087	0.175052	-2.73774	up
GPX4	-0.47716	11.3728	-2.85477	0.0112578	0.175626	-2.7416	down
RPL23	-0.979229	10.2581	-2.85213	0.0113202	0.176101	-2.74647	down
HSD17B4	0.25151	9.51858	2.85166	0.0113313	0.176101	-2.74734	up
COPB2	0.446162	9.34351	2.85142	0.0113368	0.176101	-2.74777	up
C9ORF167	-0.282558	8.1005	-2.85002	0.01137	0.176101	-2.75036	down
INTS8	-0.384739	8.06091	-2.8497	0.0113775	0.176101	-2.75094	down
CYB5R3	-0.494673	9.04682	-2.84956	0.0113809	0.176101	-2.7512	down
FAM8A1	-0.366848	8.47036	-2.84888	0.0113971	0.176101	-2.75246	down
LOC388621	-0.714187	10.9701	-2.84825	0.0114121	0.176101	-2.75361	down
ARIH2	0.277093	9.39683	2.84825	0.0114121	0.176101	-2.75362	up
KIAA0999	0.293399	9.34575	2.84573	0.0114723	0.176815	-2.75826	up
HMGB1	-0.447056	7.5689	-2.84527	0.0114833	0.176815	-2.7591	down
LOC441775	0.311594	13.2542	2.8436	0.0115234	0.176829	-2.76218	up
SERF1B	0.288193	8.19795	2.84358	0.0115239	0.176829	-2.76222	up
L2HGDH	0.270855	7.60826	2.84157	0.0115722	0.176829	-2.7659	up
MRPL13	-0.561771	7.9242	-2.84154	0.0115731	0.176829	-2.76597	down
ADHFE1	0.287922	8.18302	2.84129	0.011579	0.176829	-2.76642	up
NDUFB3	-0.419441	10.8709	-2.84094	0.0115875	0.176829	-2.76707	down
COMMD9	-0.26728	9.56968	-2.84058	0.0115962	0.176829	-2.76773	down
RUNDC2A	0.42496	7.71808	2.83775	0.0116648	0.177495	-2.77294	up
TMEM176B	-0.448581	7.35383	-2.83579	0.0117127	0.177721	-2.77655	down
ZNF264	0.430028	8.46608	2.8356	0.0117172	0.177721	-2.77689	up
BANK1	0.613791	8.80162	2.8327	0.0117883	0.178418	-2.78222	up
CYFIP2	0.636125	11.9281	2.83198	0.0118059	0.178447	-2.78354	up
WDR13	-0.265649	9.47514	-2.83142	0.0118198	0.178447	-2.78458	down
HS.558485	0.322651	7.17421	2.83053	0.0118417	0.178447	-2.78621	up
RNASEH1	0.342558	9.41153	2.83039	0.0118452	0.178447	-2.78647	up
KIAA0174	0.268618	11.0805	2.82963	0.011864	0.178447	-2.78787	up
LOC440348	0.506457	8.86812	2.82943	0.0118688	0.178447	-2.78823	up
TMEM183B	-0.553769	10.9617	-2.82895	0.0118807	0.178447	-2.78912	down
HCFC1	0.46901	9.51966	2.82772	0.0119112	0.178447	-2.79138	up
SMNDC1	-0.39801	8.07296	-2.82733	0.011921	0.178447	-2.7921	down
WDR4	0.274511	8.30645	2.82662	0.0119387	0.178447	-2.79341	up
PI16	0.341948	7.61259	2.82632	0.0119461	0.178447	-2.79395	up
HECW2	-0.327418	7.64169	-2.8263	0.0119467	0.178447	-2.794	down
RPLP1	-1.05017	9.9171	-2.82602	0.0119534	0.178447	-2.79449	down
TAF1C	0.354447	9.97001	2.82505	0.0119778	0.178624	-2.79629	up
FAM107B	-0.388226	10.7327	-2.82318	0.0120244	0.178848	-2.79971	down
WDR51B	-0.486456	7.89903	-2.82294	0.0120306	0.178848	-2.80017	down
MYST3	0.328947	11.5636	2.81852	0.0121417	0.180027	-2.80828	up
TOR1A	-0.251278	8.95525	-2.81828	0.0121479	0.180027	-2.80872	down
YPEL1	0.325039	7.8991	2.81586	0.0122093	0.180334	-2.81316	up
KRCC1	-0.645381	8.98818	-2.81554	0.0122173	0.180334	-2.81374	down
AMY1A	-0.481513	8.04721	-2.81546	0.0122193	0.180334	-2.81389	down
SBK1	0.429614	9.39713	2.81349	0.0122695	0.180833	-2.8175	up
ZSWIM6	-0.327223	8.83996	-2.81314	0.0122786	0.180833	-2.81816	down
FIS1	-0.738138	10.2216	-2.81219	0.0123027	0.180879	-2.81989	down
PDE4B	0.300755	7.74739	2.81194	0.0123093	0.180879	-2.82036	up
SELT	-0.353219	8.59299	-2.81152	0.0123199	0.180879	-2.82112	down
KIAA0355	0.328094	8.96289	2.80982	0.0123636	0.181219	-2.82424	up
GALNT1	-0.281298	7.61209	-2.80854	0.0123966	0.181219	-2.82659	down
HS.296031	0.42926	10.543	2.80834	0.0124019	0.181219	-2.82696	up
TCF4	0.397779	8.09327	2.80819	0.0124058	0.181219	-2.82724	up
KIAA0182	0.392681	8.36617	2.80807	0.0124088	0.181219	-2.82746	up
MCM7	0.418235	10.1697	2.80765	0.0124196	0.181219	-2.82822	up
PCNA	-0.441483	8.46039	-2.80502	0.0124877	0.181938	-2.83304	down
HS.495041	0.274323	7.51232	2.80329	0.0125327	0.181938	-2.83621	up
PPIG	-0.372449	8.77898	-2.80132	0.0125843	0.181938	-2.83982	down
CBLB	0.519231	9.53858	2.80041	0.0126082	0.181938	-2.8415	up
ZBTB20	0.250658	8.72766	2.80035	0.0126097	0.181938	-2.8416	up
EVI5L	0.266319	7.89062	2.79925	0.0126385	0.182071	-2.84361	up
TCHP	0.291739	7.69876	2.79808	0.0126694	0.182071	-2.84576	up
KIAA1600	-0.376517	9.39175	-2.79708	0.0126958	0.182071	-2.8476	down
ALKBH6	0.269327	8.0247	2.79619	0.0127193	0.182119	-2.84923	up
SNX26	0.456449	7.84049	2.79326	0.0127969	0.182783	-2.85458	up
HS.193784	0.327285	8.32494	2.79092	0.0128595	0.183309	-2.85888	up
PIGF	-0.361558	8.37604	-2.78818	0.0129328	0.184169	-2.86389	down
SPEN	0.344607	9.93754	2.78477	0.0130247	0.184702	-2.87013	up
C20ORF191	0.326162	7.943	2.78304	0.0130716	0.184702	-2.87329	up
TRAPPC5	-0.430932	10.6327	-2.78264	0.0130824	0.184702	-2.87402	down
TSC22D4	-0.349325	9.33348	-2.78102	0.0131266	0.184702	-2.87698	down
CCT8	0.292217	10.9986	2.78088	0.0131304	0.184702	-2.87724	up
MGC24103	0.466354	7.35411	2.78071	0.0131351	0.184702	-2.87755	up
NDUFA13	-0.31778	10.2305	-2.77937	0.0131716	0.184702	-2.88	down
CITED2	-0.35444	8.60626	-2.77926	0.0131746	0.184702	-2.8802	down
STRAP	-0.421833	8.88872	-2.77898	0.0131822	0.184702	-2.88071	down
BTN3A3	0.267176	8.81752	2.77882	0.0131867	0.184702	-2.88101	up
PARP4	0.44231	10.3851	2.77422	0.0133134	0.185917	-2.88942	up
MXD3	-0.315907	8.26746	-2.773	0.013347	0.185955	-2.89164	down
TGFBR3	0.673629	10.0191	2.77256	0.0133591	0.185955	-2.89244	up
C3ORF28	-0.354488	7.71342	-2.77164	0.0133847	0.186128	-2.89412	down
CXCR4	0.985808	9.81541	2.76844	0.0134739	0.186846	-2.89997	up
EIF5A	-0.680152	10.2443	-2.76498	0.013571	0.187009	-2.90629	down
ABHD10	-0.345929	8.06447	-2.76495	0.0135718	0.187009	-2.90634	down
C11ORF68	-0.274733	8.25167	-2.76454	0.0135834	0.187009	-2.9071	down
TMEM199	-0.256677	7.73981	-2.76285	0.0136311	0.187009	-2.91017	down
LOC642489	-0.454724	11.2872	-2.76222	0.0136489	0.187009	-2.91132	down
IL1F7	-0.393126	8.44651	-2.76171	0.0136634	0.187009	-2.91226	down
TRPT1	0.351994	9.18729	2.76072	0.0136915	0.187009	-2.91407	up
FAM45A	-0.547598	9.44776	-2.75964	0.0137221	0.187009	-2.91603	down
LOC613037	0.469938	10.6823	2.75886	0.0137444	0.187009	-2.91746	up
KIAA0922	0.309752	9.44047	2.75852	0.0137541	0.187009	-2.91808	up
PHACTR2	0.296139	8.39168	2.75805	0.0137676	0.187009	-2.91894	up
C19ORF50	-0.25679	9.07206	-2.75766	0.0137786	0.187009	-2.91965	down
IRAK2	0.272484	7.65912	2.75726	0.0137902	0.187009	-2.92038	up
GNB1L	0.254295	7.3473	2.75627	0.0138184	0.187213	-2.92218	up
CD247	0.574579	12.2835	2.75404	0.0138824	0.187742	-2.92624	up
HSPC159	-0.301874	7.24824	-2.75373	0.0138914	0.187742	-2.92682	down
STK4	0.314434	12.1999	2.75305	0.0139108	0.187742	-2.92804	up
EDG8	0.73711	9.24034	2.75262	0.0139235	0.187742	-2.92884	up
VAMP5	-0.414889	10.8316	-2.75098	0.0139706	0.187952	-2.93182	down
TBC1D10B	-0.320828	8.05246	-2.75082	0.0139754	0.187952	-2.93212	down
ZFP36L1	-0.566849	9.55674	-2.75024	0.0139923	0.187952	-2.93318	down
ST8SIA4	-0.26617	8.7036	-2.75002	0.0139985	0.187952	-2.93357	down
CXCR5	0.685562	9.02346	2.7495	0.0140136	0.187952	-2.93452	up
C20ORF52	-0.428003	10.8947	-2.74934	0.0140184	0.187952	-2.93482	down
FNBP4	0.418025	10.347	2.74839	0.0140459	0.188144	-2.93655	up
PLEKHO2	-0.35202	9.66053	-2.74745	0.0140734	0.188215	-2.93826	down
SGSM2	0.553781	10.5394	2.74729	0.014078	0.188215	-2.93855	up
C7ORF54	0.312191	9.38583	2.74685	0.014091	0.188215	-2.93936	up
LOC650518	-0.558085	10.6951	-2.74458	0.0141573	0.188924	-2.94349	down
ASXL2	0.31801	10.4593	2.74331	0.0141944	0.189241	-2.94579	up
IMPA1	-0.323074	7.42462	-2.74212	0.0142295	0.189324	-2.94796	down
FAM113B	0.478788	10.3135	2.74152	0.0142474	0.189324	-2.94906	up
C1ORF164	0.360286	8.97194	2.73995	0.0142935	0.189324	-2.95191	up
ERBB2	0.400863	7.36361	2.73921	0.0143156	0.189324	-2.95327	up
TAGAP	0.360095	8.6448	2.73788	0.0143551	0.189324	-2.95569	up
ACO1	0.294089	8.21855	2.73758	0.0143639	0.189324	-2.95622	up
C11ORF51	-0.404308	7.75043	-2.73696	0.0143823	0.189324	-2.95735	down
L3MBTL2	0.372933	8.92676	2.73686	0.0143854	0.189324	-2.95754	up
CCDC72	-0.603277	10.8323	-2.73678	0.0143878	0.189324	-2.95769	down
CYBB	-0.436524	9.73119	-2.73625	0.0144035	0.189324	-2.95865	down
HS.561844	0.284187	7.6143	2.73541	0.0144287	0.189324	-2.96018	up
TMEM144	-0.304538	7.1332	-2.73416	0.014466	0.189324	-2.96245	down
CMPK1	-0.628219	8.35183	-2.72712	0.0146782	0.191336	-2.97524	down
SORL1	0.735209	12.1811	2.72694	0.0146839	0.191336	-2.97559	up
WDR54	0.400145	9.49799	2.7268	0.0146881	0.191336	-2.97584	up
PPRC1	0.332787	8.0834	2.72541	0.0147304	0.191711	-2.97837	up
AP3B1	0.296219	10.1619	2.72454	0.0147567	0.191878	-2.97993	up
PSCD1	0.293373	12.0193	2.72285	0.0148086	0.19194	-2.98301	up
CNDP2	0.407785	11.2496	2.72209	0.0148317	0.19194	-2.98438	up
D2HGDH	0.493869	9.42665	2.72186	0.0148387	0.19194	-2.9848	up
MTSS1	0.345733	7.93311	2.72151	0.0148497	0.19194	-2.98545	up
LOC653778	-0.72103	11.6603	-2.72068	0.0148752	0.19194	-2.98695	down
LOC158301	0.42967	9.05504	2.72062	0.0148769	0.19194	-2.98706	up
SP110	-0.55801	9.29322	-2.72019	0.0148901	0.19194	-2.98784	down
AKAP11	0.250105	7.92939	2.71998	0.0148966	0.19194	-2.98822	up
MAPKAPK2	-0.290876	8.13238	-2.71673	0.0149972	0.192253	-2.99413	down
ADAT1	0.281643	9.04433	2.71633	0.0150093	0.192253	-2.99484	up
CRKL	0.326279	10.5116	2.71569	0.0150294	0.192253	-2.99602	up
NAB1	-0.363618	7.80462	-2.71506	0.0150489	0.192253	-2.99716	down
PROS1	-0.603039	7.53055	-2.71475	0.0150587	0.192253	-2.99772	down
CS	0.299822	10.448	2.71433	0.0150716	0.192253	-2.99848	up
GPR114	0.449443	8.54845	2.71419	0.015076	0.192253	-2.99873	up
EWSR1	0.330849	9.86438	2.71376	0.0150893	0.192253	-2.99951	up
DDX23	0.27834	9.4095	2.7128	0.0151194	0.19237	-3.00126	up
CD48	-0.7933	10.5996	-2.71105	0.015174	0.192719	-3.00442	down
KCTD10	0.431463	7.91845	2.70878	0.0152453	0.193452	-3.00854	up
SNX10	-0.679462	8.11453	-2.708	0.01527	0.19348	-3.00996	down
LOC442454	-0.766708	9.78977	-2.70564	0.0153446	0.194019	-3.01424	down
RHOT1	-0.372172	10.1556	-2.70491	0.0153679	0.194141	-3.01557	down
CIB1	0.378987	11.8929	2.70401	0.0153963	0.194246	-3.01719	up
LOC440731	-0.460955	8.3164	-2.70378	0.0154036	0.194246	-3.0176	down
RAB11FIP3	0.301583	8.54068	2.70272	0.0154374	0.194352	-3.01953	up
POMT1	0.272487	7.45827	2.70247	0.0154454	0.194352	-3.01998	up
HSP90B1	0.5026	10.315	2.70103	0.0154914	0.194352	-3.0226	up
NACAP1	-0.385475	7.4979	-2.70052	0.0155076	0.194352	-3.02351	down
DAP	-0.368846	8.89841	-2.70004	0.0155231	0.194374	-3.02439	down
C11ORF59	-0.25319	10.8516	-2.69846	0.0155739	0.194825	-3.02726	down
LAS1L	0.295463	7.45784	2.69806	0.0155866	0.194825	-3.02797	up
LOC654121	-0.347014	8.63747	-2.69669	0.0156307	0.195101	-3.03045	down
AP1B1	0.293703	8.41277	2.69592	0.0156556	0.195101	-3.03185	up
RAB6A	-0.374285	8.48538	-2.69276	0.0157582	0.195717	-3.03758	down
C19ORF43	-0.506666	10.4612	-2.6922	0.0157761	0.195717	-3.03857	down
IL16	0.400352	8.85076	2.69159	0.015796	0.195717	-3.03968	up
LOC643668	0.486839	9.62969	2.69048	0.0158322	0.195829	-3.04169	up
DOCK2	0.456411	11.0999	2.68802	0.0159129	0.196347	-3.04615	up
BLVRB	-0.839398	9.92175	-2.68448	0.0160295	0.197411	-3.05255	down
NGFRAP1	-0.270831	7.94625	-2.68226	0.0161029	0.197971	-3.05656	down
PHF3	0.408584	9.65582	2.68091	0.0161477	0.198322	-3.05899	up
RPS3A	-0.832761	11.6248	-2.68056	0.0161593	0.198322	-3.05963	down
PLCG2	0.386064	11.2947	2.67918	0.0162054	0.198549	-3.06212	up
C4ORF32	-0.258289	7.13551	-2.67917	0.0162058	0.198549	-3.06215	down
SNX14	-0.312156	8.51094	-2.67834	0.0162334	0.198678	-3.06364	down
GUSBL1	0.444521	10.0122	2.67802	0.0162443	0.198678	-3.06423	up
EDEM3	-0.27991	7.59246	-2.67747	0.0162627	0.198732	-3.06522	down
MGC26718	0.373652	7.94425	2.67472	0.0163551	0.199518	-3.07018	up
SRP14P1	-0.354054	10.6712	-2.67362	0.0163922	0.199648	-3.07217	down
RILP	-0.389887	8.49869	-2.67357	0.0163938	0.199648	-3.07226	down
TXNDC1	-0.649125	8.9088	-2.67263	0.0164257	0.199693	-3.07396	down
C8ORF55	0.403988	8.71818	2.67114	0.016476	0.199995	-3.07664	up
RNASE3	-1.11568	8.64433	-2.67097	0.0164819	0.199995	-3.07695	down
MRPS7	-0.28431	8.59207	-2.6703	0.0165047	0.199995	-3.07817	down
FEZ2	-0.434463	9.67118	-2.67006	0.0165128	0.199995	-3.0786	down
LGALS3	-1.01039	8.89973	-2.66982	0.0165208	0.199995	-3.07902	down
MAP1LC3B	-0.289424	10.0822	-2.66702	0.0166166	0.200741	-3.08409	down
GSPT2	0.283549	8.06212	2.66595	0.016653	0.200741	-3.08601	up
ST3GAL4	-0.46193	8.02808	-2.66573	0.0166607	0.200741	-3.08641	down
IL27RA	0.261406	9.70273	2.66525	0.0166773	0.200741	-3.08728	up
HMGB2	-0.442147	9.07161	-2.66346	0.0167388	0.201113	-3.09051	down
TRABD	0.48836	11.3775	2.66341	0.0167406	0.201113	-3.0906	up
TICAM2	-0.345177	8.64195	-2.66229	0.0167792	0.201248	-3.09262	down
STK3	-0.391585	7.85714	-2.66193	0.0167916	0.201248	-3.09327	down
HIST1H1C	-0.443291	9.48298	-2.66159	0.0168032	0.201248	-3.09387	down
C5ORF32	-0.582217	9.76624	-2.66078	0.0168312	0.201351	-3.09533	down
USP22	0.278847	7.50383	2.65979	0.0168655	0.201491	-3.09712	up
NUP214	-0.281918	11.7948	-2.65963	0.0168712	0.201491	-3.09741	down
CSF1R	0.636672	10.9529	2.65734	0.0169507	0.201931	-3.10153	up
LOC284837	-0.400308	7.84281	-2.65686	0.0169675	0.201961	-3.1024	down
C16ORF72	-0.362388	9.89255	-2.65482	0.0170388	0.202114	-3.10607	down
ZNF699	-0.42938	7.25808	-2.65332	0.0170916	0.202114	-3.10878	down
KLHL2	-0.45267	7.49655	-2.65314	0.0170979	0.202114	-3.1091	down
USP11	0.307618	7.72223	2.65308	0.0171	0.202114	-3.10921	up
RNF165	0.593611	8.00666	2.65302	0.0171019	0.202114	-3.10931	up
HS.556018	-0.288747	8.04485	-2.65284	0.0171083	0.202114	-3.10964	down
C1QTNF6	0.288362	7.1344	2.65121	0.0171658	0.202516	-3.11257	up
CSRP1	-0.299748	9.38912	-2.65066	0.017185	0.202516	-3.11356	down
SRP68	0.256255	9.18286	2.64956	0.017224	0.202639	-3.11554	up
NDRG1	0.309848	8.81766	2.64776	0.017288	0.203082	-3.11879	up
LGALS9	-0.552925	8.54255	-2.64766	0.0172914	0.203082	-3.11896	down
ZNF148	0.444751	11.4148	2.64729	0.0173046	0.203082	-3.11963	up
MTF2	-0.385418	8.22382	-2.64562	0.0173641	0.203444	-3.12263	down
SFRS2IP	0.334988	8.60252	2.64509	0.0173832	0.203501	-3.1236	up
PTGES3	-0.548964	8.63781	-2.644	0.0174222	0.203789	-3.12556	down
DCP1A	0.345834	8.9577	2.64249	0.0174762	0.204253	-3.12826	up
EGLN1	-0.294635	8.2437	-2.64139	0.0175156	0.204495	-3.13024	down
Septin 7	-0.276977	7.11778	-2.6406	0.0175441	0.204541	-3.13166	down
PNPLA8	-0.274952	7.7622	-2.63965	0.0175785	0.204593	-3.13338	down
LOC643949	-0.62382	9.62263	-2.63892	0.0176049	0.204593	-3.13469	down
LOC389787	-1.04549	10.9118	-2.63834	0.0176257	0.204593	-3.13572	down
CPSF1	0.481686	8.4057	2.63809	0.0176348	0.204593	-3.13617	up
TXNL1	-0.272161	7.21529	-2.63696	0.0176758	0.204901	-3.13821	down
MYH9	0.65542	11.8962	2.63366	0.0177961	0.205404	-3.14414	up
ARHGAP17	0.39297	9.24587	2.63341	0.017805	0.205404	-3.14458	up
HMGA1	-0.63351	8.89431	-2.63339	0.0178059	0.205404	-3.14462	down
ALG13	-0.260821	8.22269	-2.63204	0.0178551	0.205684	-3.14704	down
SEC61B	-0.32408	11.5088	-2.63157	0.0178726	0.205684	-3.14789	down
CLCN7	0.544975	10.8552	2.63154	0.0178736	0.205684	-3.14795	up
KIAA0746	0.341907	9.02832	2.63055	0.0179098	0.205767	-3.14971	up
DYNC1H1	0.324219	9.04285	2.6282	0.0179965	0.20643	-3.15394	up
MYL9	-0.741358	7.98378	-2.62754	0.0180208	0.206541	-3.15512	down
OSBPL7	0.377305	8.56285	2.62392	0.0181552	0.207914	-3.16162	up
LOC90925	0.500348	7.7176	2.62316	0.0181834	0.208015	-3.16298	up
AKAP13	0.313612	8.76686	2.61819	0.0183698	0.209696	-3.1719	up
CLPTM1	-0.269356	8.0279	-2.61751	0.0183954	0.20982	-3.17312	down
ZC3H5	0.452119	8.73217	2.61597	0.0184533	0.210289	-3.17586	up
HS.125056	-0.285583	7.51589	-2.61466	0.0185031	0.210373	-3.17822	down
MTHFD2	-0.365239	7.5839	-2.61427	0.0185179	0.210373	-3.17892	down
HS.576106	0.444217	9.58595	2.61382	0.018535	0.210399	-3.17973	up
SNORD31	0.316969	7.37249	2.61073	0.0186527	0.211343	-3.18526	up
HGS	0.502915	10.6838	2.61019	0.0186733	0.211343	-3.18622	up
MCTS1	-0.324343	7.38761	-2.60948	0.0187003	0.211431	-3.18749	down
GPR44	-0.514186	7.83167	-2.60842	0.0187412	0.211725	-3.1894	down
ASAH1	-0.251772	7.89705	-2.60701	0.0187952	0.211788	-3.19191	down
KIR2DL3	1.01401	8.91013	2.60675	0.0188051	0.211788	-3.19237	up
ZDHHC8	0.347913	9.99637	2.60583	0.0188407	0.211861	-3.19403	up
HLA-G	-0.439502	8.89943	-2.60578	0.0188427	0.211861	-3.19412	down
RBL2	0.270367	10.3584	2.60497	0.0188739	0.211996	-3.19556	up
SYT11	0.456211	9.81668	2.60466	0.018886	0.211996	-3.19612	up
RASA3	0.250102	7.8594	2.60301	0.0189497	0.211996	-3.19906	up
RPP21	0.273237	10.5194	2.60277	0.0189591	0.211996	-3.1995	up
FAM129C	0.519137	7.87654	2.6002	0.019059	0.212487	-3.20409	up
FAM65A	0.397177	9.38176	2.6001	0.0190628	0.212487	-3.20427	up
FLVCR2	-0.29768	7.79133	-2.5982	0.0191374	0.212818	-3.20768	down
PITPNM2	-0.433285	8.89828	-2.59654	0.0192022	0.213205	-3.21063	down
BTBD12	0.352359	7.90969	2.59559	0.0192396	0.213286	-3.21233	up
ARHGAP1	0.383358	10.1989	2.59421	0.019294	0.213342	-3.2148	up
NCR3	0.362551	8.4577	2.59309	0.0193384	0.213383	-3.2168	up
VARS	0.378191	8.44742	2.59258	0.0193584	0.213439	-3.21771	up
ZNF444	-0.31044	7.68499	-2.59161	0.0193971	0.213521	-3.21945	down
UQCRC2	-0.378821	8.78535	-2.5906	0.0194369	0.213641	-3.22124	down
SPAG9	0.284881	7.33296	2.58807	0.0195378	0.21444	-3.22576	up
SBNO2	-0.400874	9.1714	-2.58764	0.0195549	0.21444	-3.22653	down
MCM3AP	0.260756	9.34659	2.587	0.0195807	0.214558	-3.22768	up
CAPZA2	-0.695348	10.4683	-2.586	0.0196207	0.214789	-3.22946	down
LOC647074	-0.285902	7.12057	-2.58572	0.0196321	0.214789	-3.22996	down
HS.570229	0.281116	6.98324	2.58469	0.0196734	0.214911	-3.2318	up
LSM14A	0.284189	10.4645	2.58314	0.0197358	0.215427	-3.23457	up
LOC642113	0.894237	10.6558	2.58259	0.0197581	0.215453	-3.23555	up
ZNF598	0.300418	8.87183	2.58225	0.0197716	0.215453	-3.23615	up
HS.374257	0.298458	8.84562	2.58101	0.0198219	0.215535	-3.23836	up
LAX1	0.520195	9.38025	2.58064	0.0198367	0.215535	-3.23902	up
PGM2	-0.263344	7.79981	-2.57875	0.0199134	0.216038	-3.24238	down
HLA-DOB	0.593729	8.913	2.57761	0.0199601	0.216217	-3.24443	up
SAFB2	0.325836	9.50758	2.57726	0.019974	0.216217	-3.24504	up
MZF1	0.475726	9.27825	2.57664	0.0199994	0.21631	-3.24615	up
PTEN	-0.349862	10.1156	-2.57542	0.0200493	0.216684	-3.24832	down
PMPCA	0.29983	8.43794	2.57286	0.0201545	0.217234	-3.25289	up
GMEB2	0.294828	9.43441	2.57269	0.0201613	0.217234	-3.25318	up
MYBPH	0.62638	7.5494	2.57171	0.0202018	0.217506	-3.25493	up
SARS2	0.263234	7.73801	2.57106	0.0202286	0.217629	-3.25609	up
LOC650898	-0.385532	7.50632	-2.56946	0.0202946	0.217896	-3.25893	down
HSDL2	-0.403686	8.77912	-2.56935	0.0202993	0.217896	-3.25913	down
YBX1	-0.657246	11.2458	-2.56485	0.0204864	0.219125	-3.26713	down
MS4A3	-0.930631	8.29753	-2.56383	0.0205292	0.219264	-3.26895	down
BRD3	0.410637	10.1082	2.56369	0.0205348	0.219264	-3.26919	up
EBF1	0.377754	7.47512	2.56263	0.0205796	0.219577	-3.27109	up
LTBP3	0.317387	8.73634	2.56173	0.0206171	0.219647	-3.27268	up
VIL2	0.508458	11.0035	2.55817	0.0207675	0.220134	-3.27902	up
ACSL1	-0.471702	10.4975	-2.5579	0.0207789	0.220134	-3.2795	down
FASN	0.306134	7.81019	2.55633	0.0208454	0.220427	-3.28228	up
HS.567464	0.480321	8.20415	2.55503	0.0209008	0.220685	-3.2846	up
HS.550193	-0.328446	7.95058	-2.55357	0.0209628	0.22088	-3.28718	down
SPCS3	-0.266063	7.41857	-2.55293	0.0209903	0.22088	-3.28832	down
BANP	0.344649	11.4353	2.55186	0.021036	0.22088	-3.29022	up
PPP2R3A	-0.263611	7.76412	-2.55093	0.0210758	0.22088	-3.29187	down
KIAA0261	0.267415	7.43037	2.55034	0.0211013	0.22088	-3.29292	up
GOLGA3	0.278851	9.87707	2.54987	0.0211213	0.22088	-3.29375	up
NCALD	0.523568	8.99726	2.54709	0.0212415	0.221485	-3.29869	up
POLR3A	0.278647	9.00382	2.54648	0.0212679	0.221598	-3.29977	up
LOC283345	-0.570041	8.70115	-2.54605	0.0212863	0.221627	-3.30052	down
RAB24	-0.294375	10.5023	-2.54524	0.0213214	0.221667	-3.30196	down
TBC1D23	-0.372446	7.31193	-2.54187	0.0214682	0.222543	-3.30794	down
NTAN1	-0.441305	9.31877	-2.5406	0.0215236	0.222955	-3.31019	down
FOXN2	-0.565032	9.66823	-2.53605	0.0217241	0.223889	-3.31826	down
ADO	-0.250314	8.04717	-2.53364	0.0218308	0.224349	-3.32252	down
NUP93	0.334057	8.67797	2.53157	0.0219228	0.224709	-3.32619	up
KIAA1394	0.301125	7.50923	2.53044	0.0219732	0.224709	-3.32819	up
THADA	0.289581	8.2655	2.52979	0.0220024	0.224801	-3.32934	up
ARL8B	-0.344575	9.40274	-2.52585	0.022179	0.225793	-3.3363	down
RUNDC2C	0.331488	8.25454	2.52439	0.0222448	0.226239	-3.33888	up
APOL3	0.300315	9.92162	2.52418	0.0222546	0.226239	-3.33926	up
PTMS	-0.708011	8.11863	-2.52343	0.0222886	0.226344	-3.34059	down
FGD3	0.486723	12.4717	2.52265	0.0223239	0.226344	-3.34197	up
ADD1	0.297846	12.2903	2.52256	0.022328	0.226344	-3.34213	up
LOC642161	0.338259	8.0502	2.52146	0.0223775	0.226517	-3.34406	up
TRIM33	0.253153	9.49059	2.51878	0.0224998	0.227038	-3.3488	up
HARS	0.32204	9.05966	2.51842	0.0225162	0.227038	-3.34943	up
ALDH9A1	0.367767	11.5761	2.51722	0.0225711	0.227038	-3.35155	up
NDUFB7	-0.263209	10.1398	-2.51717	0.0225735	0.227038	-3.35165	down
INPP5B	0.261706	8.21711	2.51694	0.0225841	0.227038	-3.35206	up
SH3BGRL3	-0.399254	12.6454	-2.51639	0.0226092	0.227038	-3.35302	down
DOPEY2	0.287873	7.53414	2.51585	0.0226342	0.227038	-3.35398	up
MAPK6	-0.255005	7.58102	-2.51543	0.0226535	0.227038	-3.35472	down
RPL7	-0.88165	9.2935	-2.51451	0.0226958	0.227038	-3.35635	down
RIN2	-0.385042	7.71354	-2.51366	0.0227347	0.227038	-3.35783	down
LOC441377	-0.893515	9.34617	-2.51198	0.0228125	0.227038	-3.3608	down
HS.554507	0.498683	8.68064	2.51143	0.0228377	0.22713	-3.36177	up
LOC731314	-0.321534	8.3973	-2.51085	0.022865	0.227243	-3.3628	down
GNAI3	-0.308429	8.80084	-2.50995	0.0229067	0.227286	-3.36439	down
ACTG1	0.752197	11.7162	2.50959	0.0229233	0.227286	-3.36502	up
IDI1	-0.414805	7.50066	-2.50906	0.0229478	0.227286	-3.36595	down
RPS6KA4	-0.332365	8.40091	-2.5086	0.0229692	0.227286	-3.36676	down
GPR18	0.383006	8.81917	2.50834	0.0229813	0.227286	-3.36722	up
POLE4	-0.382789	10.7812	-2.506	0.0230909	0.227902	-3.37136	down
FAM38A	0.317188	9.56035	2.50598	0.0230917	0.227902	-3.37138	up
FRG1	-0.405652	9.01444	-2.50455	0.0231588	0.227988	-3.37391	down
CTSW	0.581882	8.98203	2.50264	0.0232488	0.227988	-3.37728	up
LOC643011	-0.292374	8.09407	-2.50212	0.0232733	0.227988	-3.3782	down
LRFN3	0.316983	7.88395	2.50126	0.0233136	0.227988	-3.3797	up
LOC388588	-1.31621	10.3853	-2.50089	0.023331	0.227988	-3.38035	down
GLRX	-0.637349	10.3229	-2.50068	0.023341	0.227988	-3.38072	down
MGC3731	0.26315	10.6151	2.49859	0.0234402	0.228799	-3.3844	up
DSE	-0.435905	8.71035	-2.4981	0.0234635	0.228869	-3.38527	down
ATOX1	-0.261438	9.40094	-2.49623	0.0235525	0.228894	-3.38856	down
RPIA	-0.743335	9.59489	-2.49431	0.0236443	0.228894	-3.39194	down
MLSTD2	-0.264982	9.23101	-2.49414	0.0236522	0.228894	-3.39223	down
RNF4	0.365184	8.94785	2.494	0.0236592	0.228894	-3.39249	up
MCOLN2	0.478086	8.71569	2.49338	0.0236887	0.229023	-3.39357	up
ZNF831	0.315982	7.47305	2.49233	0.023739	0.229354	-3.39541	up
HNRNPUL2	0.486824	8.983	2.49005	0.0238491	0.229545	-3.39943	up
LOC648984	-0.483751	8.31516	-2.48981	0.0238607	0.229545	-3.39985	down
TAX1BP3	-0.256911	9.09133	-2.48891	0.0239039	0.229545	-3.40143	down
PLCG1	0.31512	8.97516	2.48843	0.0239274	0.229545	-3.40228	up
METT11D1	0.259155	8.77857	2.48828	0.0239347	0.229545	-3.40255	up
DOK3	-0.358087	7.92749	-2.48824	0.0239364	0.229545	-3.40261	down
KIR2DL4	0.566681	7.54022	2.48824	0.0239365	0.229545	-3.40261	up
KLHDC2	-0.423945	9.01769	-2.48682	0.0240057	0.229879	-3.40512	down
ANTXR2	0.337506	10.4672	2.48619	0.024036	0.229879	-3.40622	up
ATP13A1	0.388004	8.01341	2.48488	0.0240998	0.230231	-3.40852	up
NISCH	0.303366	9.98277	2.48288	0.0241976	0.230412	-3.41203	up
LOC388532	-0.568561	10.5505	-2.48215	0.0242334	0.230412	-3.41332	down
LSM3	-0.436065	9.74235	-2.48146	0.0242672	0.230412	-3.41453	down
RAP2C	-0.373601	8.22704	-2.4814	0.0242701	0.230412	-3.41463	down
REC8	0.447302	8.74455	2.48069	0.0243051	0.23059	-3.41588	up
ECH1	0.305729	11.0494	2.4802	0.0243291	0.230616	-3.41674	up
NFKBIZ	-0.384103	11.0983	-2.47915	0.0243805	0.230616	-3.41857	down
EXOC7	0.251899	9.79199	2.47909	0.0243835	0.230616	-3.41868	up
JAM3	-0.524122	8.78438	-2.47898	0.024389	0.230616	-3.41887	down
LOC645018	-0.419169	7.99951	-2.47857	0.0244094	0.230656	-3.4196	down
HARS2	0.282794	9.6143	2.47806	0.0244345	0.230739	-3.42049	up
EXOC2	0.272644	7.54717	2.4772	0.0244772	0.230989	-3.42201	up
KIAA2013	-0.283179	9.53374	-2.47663	0.0245053	0.231062	-3.423	down
SIN3A	0.345062	9.28781	2.4759	0.0245414	0.231062	-3.42428	up
RBM42	-0.349969	9.28498	-2.47555	0.0245587	0.231062	-3.42489	down
PPT1	-0.408379	11.9338	-2.47275	0.0246982	0.231702	-3.42981	down
CYLD	0.286305	9.73117	2.47237	0.0247171	0.231702	-3.43047	up
C19ORF33	-0.290678	7.17476	-2.47232	0.0247194	0.231702	-3.43055	down
KLF13	0.414861	10.1396	2.47206	0.0247326	0.231702	-3.43102	up
ATHL1	0.519397	10.5407	2.47204	0.0247333	0.231702	-3.43104	up
JARID2	0.368979	9.55551	2.47137	0.0247673	0.231702	-3.43223	up
FKBP1A	-0.399468	11.5805	-2.47136	0.0247676	0.231702	-3.43224	down
GNG10	-0.472181	7.38477	-2.47071	0.0248001	0.231702	-3.43338	down
PPP2R5B	-0.620577	8.38317	-2.47069	0.024801	0.231702	-3.43341	down
IFRD1	-0.428715	8.42934	-2.4702	0.0248257	0.231702	-3.43428	down
ABL1	0.33786	7.80869	2.46984	0.0248435	0.231702	-3.4349	up
LOC388789	-0.456329	9.25946	-2.46979	0.0248461	0.231702	-3.43499	down
PLEKHG3	0.497859	10.1858	2.46867	0.0249023	0.232073	-3.43695	up
C1GALT1C1	-0.307717	7.78514	-2.46669	0.0250021	0.232393	-3.44042	down
SF3B2	0.359597	10.2877	2.46383	0.025147	0.232978	-3.44543	up
ANXA6	0.369717	8.1109	2.46327	0.0251756	0.233015	-3.44642	up
LOC643007	-0.444088	7.79995	-2.46192	0.0252443	0.233029	-3.44878	down
CCL5	0.522495	13.3331	2.46167	0.0252569	0.233029	-3.44922	up
RBM4B	0.26265	8.76993	2.46114	0.0252836	0.233029	-3.45013	up
HS.558911	0.250517	7.14306	2.45953	0.0253662	0.233639	-3.45296	up
SAPS2	0.347777	10.1506	2.45666	0.0255134	0.234479	-3.45798	up
NPTN	-0.412946	8.44357	-2.45451	0.0256241	0.234915	-3.46173	down
ATP5J2	-0.257756	10.4038	-2.45441	0.0256293	0.234915	-3.46191	down
GCAT	-0.477004	7.45727	-2.45403	0.0256492	0.234915	-3.46258	down
RPS21	-0.343275	8.6381	-2.45344	0.0256795	0.234915	-3.4636	down
SPHK2	0.424676	9.30577	2.45321	0.0256912	0.234915	-3.464	up
FAM117A	-0.496598	8.0171	-2.45319	0.0256927	0.234915	-3.46405	down
DNAJB9	-0.253485	7.63884	-2.45298	0.0257031	0.234915	-3.4644	down
FAM96A	-0.569307	10.044	-2.45253	0.0257268	0.234981	-3.4652	down
SNX27	0.474034	10.4422	2.45094	0.0258095	0.235584	-3.46798	up
PARP1	0.421375	9.91268	2.4499	0.0258636	0.235678	-3.4698	up
HLA-DRB1	-2.26341	8.96292	-2.44989	0.0258641	0.235678	-3.46981	down
IL6R	0.558035	8.70518	2.44964	0.0258772	0.235678	-3.47025	up
ORAOV1	0.324919	8.18689	2.44946	0.0258861	0.235678	-3.47055	up
TNFRSF21	0.268059	7.23455	2.44802	0.0259618	0.235878	-3.47308	up
PLOD3	0.32402	8.7317	2.44777	0.0259745	0.235878	-3.4735	up
ANKHD1	0.259039	8.39902	2.44657	0.0260375	0.236299	-3.4756	up
MED28	-0.372602	9.0069	-2.44589	0.026073	0.23632	-3.47678	down
ATP5EP2	-0.323925	14.2111	-2.44551	0.0260934	0.236354	-3.47746	down
SAMM50	0.381322	9.75577	2.44479	0.0261309	0.236543	-3.47871	up
LTBR	-0.362122	9.65183	-2.44329	0.0262103	0.236981	-3.48133	down
ZMIZ1	0.319876	9.64852	2.4426	0.0262465	0.236981	-3.48253	up
HS.213061	0.283216	9.65964	2.44193	0.0262817	0.236981	-3.48369	up
SIAH2	-0.802809	9.03806	-2.44093	0.0263347	0.236981	-3.48544	down
RBM5	0.297602	11.3906	2.44044	0.0263609	0.236981	-3.4863	up
HLA-DMA	0.425983	11.8042	2.44043	0.0263617	0.236981	-3.48632	up
KIR3DL1	0.473841	7.25306	2.44028	0.0263696	0.236981	-3.48658	up
MORF4L1	-0.57299	9.64701	-2.43934	0.0264195	0.236981	-3.48822	down
ANKRD11	0.322512	9.08723	2.43834	0.0264725	0.236981	-3.48996	up
MS4A4A	-0.320859	7.11756	-2.43788	0.0264969	0.236981	-3.49076	down
SCAP	0.55521	10.0131	2.43784	0.0264995	0.236981	-3.49084	up
PDPK1	0.448219	8.74768	2.43761	0.0265116	0.236981	-3.49123	up
CYP1B1	-0.544976	8.35684	-2.43733	0.0265262	0.236981	-3.49171	down
KIAA0125	0.322049	7.17189	2.43648	0.0265716	0.237208	-3.49319	up
EAF2	-0.3291	7.51686	-2.43498	0.026652	0.237446	-3.49581	down
PYGO2	-0.310387	7.50655	-2.433	0.0267583	0.237684	-3.49925	down
THOC4	0.313426	8.9274	2.43197	0.0268138	0.238025	-3.50105	up
CISD2	-0.578996	8.0023	-2.42759	0.027051	0.239383	-3.50867	down
LOC440341	0.305649	8.74191	2.42645	0.0271133	0.239636	-3.51066	up
RAB10	-0.375847	10.5347	-2.42557	0.027161	0.239908	-3.51219	down
MYCBP2	0.291896	9.83096	2.42486	0.0272002	0.239921	-3.51343	up
GCN5L2	0.374542	8.88899	2.42459	0.0272146	0.239921	-3.51389	up
TXK	0.461768	8.45727	2.42439	0.0272256	0.239921	-3.51424	up
ALCAM	-0.297529	7.71294	-2.42431	0.02723	0.239921	-3.51438	down
PIM3	-0.271871	8.61389	-2.42202	0.0273557	0.240097	-3.51836	down
ATIC	0.344761	9.95387	2.42036	0.027447	0.240097	-3.52125	up
LOC440567	-0.524946	11.0948	-2.42025	0.027453	0.240097	-3.52144	down
RNF216	0.277099	8.74296	2.41995	0.0274696	0.240097	-3.52196	up
NCSTN	0.499644	10.3924	2.41944	0.0274977	0.240195	-3.52284	up
ZBTB44	-0.551717	8.00072	-2.41635	0.0276686	0.241035	-3.5282	down
LOC644532	-0.266142	7.04153	-2.41626	0.0276739	0.241035	-3.52837	down
ZZEF1	0.302488	8.73812	2.41617	0.0276789	0.241035	-3.52853	up
LOC651738	-0.742038	8.41306	-2.41571	0.0277045	0.241035	-3.52933	down
PACSIN1	0.260272	7.26507	2.41526	0.0277295	0.241035	-3.53011	up
PTMA	-0.591527	7.91059	-2.41486	0.0277516	0.241079	-3.5308	down
ADA	0.313217	9.45517	2.41348	0.0278286	0.241284	-3.53319	up
IKBKB	0.273041	8.93644	2.41341	0.0278324	0.241284	-3.53331	up
VPREB3	0.780888	9.1183	2.41322	0.027843	0.241284	-3.53364	up
TMEM120A	-0.369133	8.87921	-2.41221	0.0278997	0.241412	-3.5354	down
EDC4	0.476698	9.3016	2.41145	0.0279423	0.241412	-3.53672	up
AMY1B	-0.265474	7.3717	-2.41144	0.0279428	0.241412	-3.53673	down
RAB1B	-0.305957	8.13559	-2.40916	0.0280711	0.241832	-3.54069	down
ENO3	0.371605	7.6585	2.40914	0.0280718	0.241832	-3.54072	up
NDUFA4	-0.605044	11.481	-2.40846	0.0281105	0.241832	-3.54191	down
XRCC1	0.26023	8.04363	2.40387	0.0283702	0.243036	-3.54985	up
LRCH4	0.709454	10.5008	2.40127	0.0285182	0.24401	-3.55435	up
CTSS	-0.260906	10.435	-2.39795	0.0287089	0.244985	-3.56011	down
DOCK10	0.344855	9.02738	2.39704	0.0287613	0.245205	-3.56169	up
ATPBD1B	0.254884	8.84044	2.39395	0.0289398	0.246136	-3.56703	up
LST1	-0.323971	11.0946	-2.3919	0.0290587	0.246477	-3.57057	down
RANGAP1	0.522428	9.27427	2.39146	0.029084	0.246477	-3.57132	up
ARHGAP4	0.409715	10.7808	2.38939	0.0292049	0.247098	-3.57491	up
NDUFAB1	-0.540474	10.1257	-2.38898	0.0292291	0.247117	-3.57562	down
PFKP	0.278481	9.00024	2.38796	0.0292883	0.247308	-3.57737	up
TMEM106C	-0.305998	8.36439	-2.38787	0.0292938	0.247308	-3.57753	down
FAM50A	0.339782	10.4446	2.38696	0.029347	0.247525	-3.5791	up
MAP4K5	-0.271752	7.66436	-2.38254	0.0296077	0.249215	-3.58673	down
MEGF9	-0.290211	8.36087	-2.38053	0.0297267	0.249746	-3.59019	down
OSBPL9	0.291529	9.28736	2.38042	0.0297334	0.249746	-3.59039	up
LOC643035	-0.285452	8.28399	-2.37883	0.029828	0.250053	-3.59313	down
SUCLG2	-0.29851	8.27647	-2.3787	0.029836	0.250053	-3.59336	down
CHD4	0.475544	9.9459	2.37847	0.0298495	0.250053	-3.59375	up
CLEC16A	0.341639	9.19276	2.37666	0.0299576	0.250119	-3.59687	up
CALM1	0.279918	11.7901	2.3764	0.0299735	0.250119	-3.59733	up
ERGIC3	-0.270784	11.0139	-2.37625	0.0299822	0.250119	-3.59758	down
ARHGAP15	0.262797	11.3264	2.37572	0.0300144	0.250119	-3.5985	up
ARHGDIA	-0.415352	10.2024	-2.37402	0.030116	0.250737	-3.60142	down
DYNLL1	-0.342726	11.2007	-2.37259	0.0302025	0.25131	-3.60389	down
LOC729764	-0.327839	7.4162	-2.37126	0.0302826	0.251409	-3.60618	down
HOMER3	-0.27548	7.65911	-2.37122	0.0302851	0.251409	-3.60625	down
PSG9	-0.31566	7.48281	-2.36926	0.0304041	0.251955	-3.60963	down
POMP	-0.298508	11.11	-2.36891	0.030425	0.251982	-3.61022	down
WBP4	-0.296557	7.9416	-2.36595	0.0306056	0.252766	-3.61532	down
LOC729486	0.285384	7.32202	2.36589	0.0306087	0.252766	-3.61541	up
HBXIP	-0.307691	11.4769	-2.36556	0.030629	0.252787	-3.61598	down
MRPL55	-0.384822	9.08626	-2.36332	0.0307665	0.253334	-3.61985	down
LOC645609	-0.284936	7.38201	-2.36217	0.0308371	0.253474	-3.62182	down
SEC24C	0.388593	10.4856	2.35856	0.03106	0.254197	-3.62803	up
LAMP1	0.485055	11.5001	2.3583	0.0310757	0.254197	-3.62846	up
DGKQ	0.418722	9.07723	2.35813	0.031086	0.254197	-3.62875	up
USP7	0.340197	8.16105	2.35731	0.0311369	0.254341	-3.63016	up
FAU	-0.335222	12.8525	-2.35719	0.0311448	0.254341	-3.63038	down
DYNLT1	-0.34192	11.0445	-2.35657	0.0311828	0.254341	-3.63143	down
MAF	0.341386	7.92224	2.35603	0.0312168	0.254373	-3.63237	up
SDPR	-0.736903	9.30856	-2.35562	0.0312419	0.254373	-3.63306	down
AHCYL1	0.283115	10.6717	2.35482	0.031292	0.254373	-3.63444	up
KIR2DS3	0.323464	6.91941	2.35435	0.0313211	0.254373	-3.63524	up
SFRS5	0.494266	11.0728	2.35426	0.031327	0.254373	-3.6354	up
CHD1	-0.257838	8.61818	-2.35361	0.0313679	0.254373	-3.63653	down
TMEM183A	-0.5168	11.0003	-2.35359	0.0313686	0.254373	-3.63655	down
GPR172A	0.273335	8.16967	2.3532	0.031393	0.254373	-3.63722	up
DPF2	0.323835	9.92596	2.35293	0.0314104	0.254373	-3.63769	up
LOC653103	0.325387	8.26018	2.35264	0.0314285	0.254373	-3.63819	up
SEC61A1	0.339324	10.5191	2.3514	0.0315062	0.254702	-3.64032	up
GNPTG	0.280677	9.02777	2.35025	0.0315779	0.254992	-3.64227	up
INTS3	0.354871	9.57701	2.34896	0.0316595	0.255071	-3.6445	up
ALDOC	0.478491	9.00293	2.34751	0.0317507	0.255133	-3.64697	up
ARL6IP5	-0.456965	11.5376	-2.34751	0.031751	0.255133	-3.64698	down
FAIM3	0.572786	11.5901	2.34741	0.031757	0.255133	-3.64714	up
PRPF8	0.358804	9.45311	2.34695	0.0317864	0.255225	-3.64794	up
GDE1	-0.324555	9.20239	-2.34483	0.0319209	0.25597	-3.65158	down
HCFC1R1	-0.301089	9.565	-2.34456	0.031938	0.25597	-3.65204	down
MYOM2	1.17566	9.2868	2.34435	0.0319512	0.25597	-3.65239	up
ANXA3	-0.646336	7.92434	-2.34335	0.0320146	0.256189	-3.6541	down
C19ORF6	0.351892	9.71999	2.34143	0.0321372	0.256736	-3.65739	up
MAP4K2	0.309494	10.9805	2.34004	0.0322266	0.257005	-3.65978	up
EXOSC10	0.314365	9.35946	2.33978	0.0322431	0.257005	-3.66022	up
AP2A1	-0.608303	8.26554	-2.33944	0.0322647	0.257033	-3.6608	down
PYGL	-0.443005	10.5878	-2.3379	0.0323637	0.257406	-3.66343	down
KIAA1434	-0.384308	8.38119	-2.33696	0.0324244	0.257711	-3.66505	down
HDAC2	-0.266084	9.38021	-2.33629	0.0324678	0.257711	-3.6662	down
TMEM63B	-0.509169	7.56356	-2.33507	0.0325463	0.257974	-3.66827	down
PCSK5	0.288731	8.05481	2.33013	0.0328675	0.259363	-3.67672	up
CD6	0.461747	10.8693	2.3292	0.0329283	0.259515	-3.67831	up
TIAF1	0.254763	10.0352	2.329	0.0329415	0.259515	-3.67866	up
GEMIN6	-0.255274	7.92794	-2.32716	0.0330616	0.259991	-3.68179	down
CRELD1	0.267674	8.36954	2.32696	0.0330751	0.259991	-3.68214	up
C2ORF29	0.288004	10.2814	2.32666	0.0330948	0.259992	-3.68265	up
ARHGAP30	0.385006	11.3645	2.32381	0.0332822	0.260907	-3.6875	up
RBM12B	-0.683991	8.51195	-2.32379	0.0332834	0.260907	-3.68754	down
ABLIM3	-0.308348	7.37209	-2.32175	0.0334185	0.261821	-3.69102	down
HNRPK	0.306449	7.11397	2.32069	0.0334893	0.262231	-3.69284	up
LOC654346	-0.450106	7.77365	-2.32036	0.0335112	0.262241	-3.6934	down
ACTR3	-0.359937	8.94828	-2.32011	0.0335274	0.262241	-3.69381	down
MRPL15	-0.350619	8.42456	-2.31885	0.0336115	0.262465	-3.69597	down
LOC441019	-0.677005	8.05214	-2.3174	0.033708	0.262884	-3.69843	down
NAPA	-0.411655	7.56924	-2.31707	0.0337303	0.262884	-3.699	down
CMIP	0.445393	11.6922	2.31679	0.0337489	0.262884	-3.69947	up
AZI2	-0.431947	7.81815	-2.31653	0.0337662	0.262884	-3.69991	down
LOC653773	-0.954563	9.72046	-2.31582	0.0338141	0.262892	-3.70113	down
MGEA5	0.262923	11.6814	2.31551	0.0338347	0.262908	-3.70165	up
C4ORF33	-0.290852	7.42652	-2.31219	0.034058	0.263938	-3.7073	down
WDR37	0.253341	8.49176	2.31111	0.0341315	0.263959	-3.70916	up
CHMP5	-0.654965	9.07997	-2.31103	0.0341368	0.263959	-3.70929	down
PVRIG	0.426786	9.85497	2.31102	0.0341371	0.263959	-3.7093	up
ANKRD22	-0.693401	7.85419	-2.30824	0.034326	0.264592	-3.71404	down
PNPLA2	-0.788509	9.30886	-2.30796	0.0343451	0.264592	-3.71451	down
SLAMF6	0.269781	8.15054	2.30724	0.0343938	0.264592	-3.71573	up
SDHD	-0.593823	9.09112	-2.30697	0.034412	0.264592	-3.71619	down
DNAJC8	0.28502	11.1872	2.30617	0.0344668	0.264592	-3.71755	up
NEK8	0.288647	7.46398	2.30577	0.0344943	0.264592	-3.71824	up
PHF20	0.275055	8.60678	2.30464	0.0345716	0.264869	-3.72016	up
TPM4	-0.399148	8.12078	-2.30435	0.0345914	0.264877	-3.72065	down
ACRBP	-0.397894	9.58069	-2.30338	0.0346575	0.265098	-3.72229	down
NUCB2	-0.504499	8.38741	-2.30159	0.0347804	0.265609	-3.72533	down
LOC728014	0.342246	7.75157	2.29876	0.034976	0.266135	-3.73014	up
NSUN5	0.278673	8.8335	2.29817	0.0350165	0.266135	-3.73113	up
FAM118A	0.571883	7.39564	2.29688	0.0351064	0.266135	-3.73333	up
LOC440354	-0.294704	8.1017	-2.29611	0.0351599	0.266135	-3.73464	down
MAFA	-0.589619	7.41128	-2.29432	0.0352843	0.266528	-3.73767	down
PLEKHF1	0.485068	9.15562	2.29239	0.0354196	0.266982	-3.74095	up
FLJ40722	-0.387699	9.98185	-2.2922	0.0354325	0.266982	-3.74126	down
MLL	0.324546	8.09047	2.29046	0.0355544	0.267205	-3.74421	up
ZNF429	0.256876	7.09718	2.29005	0.0355832	0.267205	-3.7449	up
CITED4	-0.359486	8.13194	-2.28971	0.0356076	0.267205	-3.74549	down
CTGLF3	0.357253	9.83652	2.28958	0.0356165	0.267205	-3.74571	up
DENND1C	0.416014	8.37552	2.28955	0.0356188	0.267205	-3.74576	up
TYK2	0.510925	11.4772	2.28941	0.0356286	0.267205	-3.746	up
HS.561105	-0.279261	7.31853	-2.28877	0.0356733	0.267258	-3.74707	down
NT5M	-0.54736	7.89254	-2.28827	0.0357089	0.267383	-3.74793	down
LOC642031	0.406873	8.91522	2.2867	0.03582	0.267793	-3.75059	up
PDE7A	0.420969	10.431	2.28524	0.0359234	0.268037	-3.75306	up
PCGF5	-0.271747	7.11404	-2.28476	0.0359571	0.268037	-3.75387	down
GZMB	0.785493	11.1295	2.28464	0.0359658	0.268037	-3.75407	up
EHD1	0.460837	11.7792	2.28401	0.0360102	0.268227	-3.75513	up
LOC400890	0.269789	8.77644	2.28285	0.0360933	0.268593	-3.75711	up
YPEL3	-0.44995	12.3722	-2.28275	0.0361001	0.268593	-3.75727	down
EMR1	-0.359371	8.21556	-2.28253	0.036116	0.268593	-3.75765	down
C11ORF75	-0.339282	9.0261	-2.28191	0.0361599	0.268706	-3.75869	down
FAM120B	0.309393	10.0241	2.28156	0.0361853	0.268706	-3.75929	up
ZNF407	0.252867	7.83092	2.28089	0.0362332	0.268791	-3.76042	up
HSPD1	0.299485	9.72577	2.28023	0.0362803	0.268791	-3.76154	up
DNAH1	0.323411	8.38975	2.28001	0.0362955	0.268791	-3.7619	up
PCGF1	-0.275407	8.2497	-2.2793	0.0363467	0.268791	-3.7631	down
AZI1	0.366528	7.83841	2.27929	0.0363475	0.268791	-3.76312	up
HS.240801	0.417698	7.74149	2.27925	0.0363507	0.268791	-3.7632	up
LOC286208	0.336027	8.69291	2.27775	0.036458	0.269444	-3.76572	up
CNTNAP2	0.438567	7.27357	2.2748	0.036671	0.269978	-3.77071	up
WDR82	0.318839	11.2406	2.27471	0.0366773	0.269978	-3.77086	up
KLHL3	0.301995	8.20616	2.27462	0.0366841	0.269978	-3.77102	up
C9ORF46	-0.394141	9.35723	-2.27441	0.0366991	0.269978	-3.77137	down
LOC441743	-0.320413	7.4465	-2.27439	0.0367003	0.269978	-3.7714	down
GMFB	-0.296937	9.0294	-2.27387	0.036738	0.270089	-3.77228	down
ADAM19	0.419956	10.6603	2.27275	0.0368194	0.270089	-3.77417	up
TBC1D3G	0.280007	7.65558	2.27172	0.0368941	0.270278	-3.77591	up
KCNJ2	-0.420032	9.77966	-2.27051	0.0369824	0.270473	-3.77796	down
NDUFV1	0.330473	9.74997	2.26912	0.0370839	0.270575	-3.7803	up
PINK1	-0.353802	9.33731	-2.26878	0.0371083	0.270575	-3.78087	down
PFN1	-0.357226	13.2072	-2.26784	0.037177	0.270575	-3.78245	down
PIPSL	0.306804	9.00082	2.26642	0.0372813	0.270575	-3.78485	up
GCLC	-0.359905	7.38172	-2.26544	0.0373536	0.270575	-3.78651	down
CD83	0.260144	7.78456	2.25856	0.0378622	0.272757	-3.79808	up
VARS2	0.284984	7.94705	2.25697	0.0379809	0.272757	-3.80076	up
ELOF1	-0.305104	8.55399	-2.25579	0.0380693	0.273115	-3.80275	down
RY1	-0.309449	8.95097	-2.25394	0.038208	0.273692	-3.80586	down
PCMTD1	-0.548567	8.64517	-2.25338	0.0382505	0.273692	-3.80681	down
RPGRIP1	0.440008	8.11903	2.25227	0.038334	0.274046	-3.80867	up
FOXJ2	0.361966	10.0845	2.25051	0.0384663	0.274426	-3.81162	up
ZNF585A	0.271959	8.16567	2.25003	0.038503	0.274426	-3.81244	up
CLIC3	0.558236	8.90676	2.24922	0.038564	0.274678	-3.81379	up
NSUN2	0.250909	9.74241	2.24605	0.0388054	0.275202	-3.81912	up
MAN1C1	0.286005	7.95492	2.2457	0.0388318	0.275202	-3.8197	up
RNPEPL1	-0.262401	7.79114	-2.24504	0.0388819	0.275331	-3.82081	down
IER3IP1	-0.283641	7.17435	-2.24469	0.0389087	0.275384	-3.8214	down
PYHIN1	0.335211	9.02478	2.24416	0.0389491	0.275429	-3.82228	up
Septin 9	0.356229	12.3587	2.24325	0.0390194	0.275618	-3.82382	up
SLC44A2	0.436166	12.1454	2.24181	0.0391293	0.275831	-3.82623	up
GLTSCR1	0.293729	7.64885	2.24159	0.0391465	0.275831	-3.8266	up
PDZD4	0.441688	7.73263	2.24047	0.0392328	0.27599	-3.82848	up
C14ORF142	-0.426034	7.74422	-2.24003	0.0392663	0.27599	-3.82921	down
PERLD1	0.343049	8.04515	2.23924	0.0393276	0.276285	-3.83055	up
SAFB	0.493442	8.95985	2.23814	0.0394122	0.276492	-3.83238	up
DHX16	0.284974	9.86881	2.2381	0.0394155	0.276492	-3.83245	up
IRF8	0.313487	10.3531	2.23675	0.03952	0.276952	-3.83471	up
LOC730432	-0.487697	9.57943	-2.2355	0.0396165	0.277491	-3.8368	down
SCRIB	0.350389	8.01816	2.23101	0.0399674	0.279261	-3.84433	up
MORF4L2	0.275716	8.53238	2.23026	0.0400257	0.279296	-3.84557	up
RSRC2	-0.296828	8.81843	-2.23022	0.0400286	0.279296	-3.84563	down
SLC25A28	0.258762	10.4566	2.23019	0.0400314	0.279296	-3.84569	up
KLF4	-0.347833	8.00829	-2.22879	0.0401412	0.279303	-3.84803	down
DNCL1	-0.362642	12.1045	-2.22793	0.0402093	0.279303	-3.84948	down
SLC25A46	-0.407223	8.13734	-2.22703	0.0402797	0.279328	-3.85097	down
PASK	0.435968	8.67994	2.22682	0.0402965	0.279328	-3.85133	up
C9ORF16	-0.351861	8.0864	-2.22679	0.0402987	0.279328	-3.85137	down
ZFHX3	0.301951	7.59842	2.22542	0.0404071	0.279328	-3.85367	up
FOXO1	0.266595	9.1675	2.22518	0.0404261	0.279328	-3.85407	up
SMPDL3A	-0.363186	7.79662	-2.22489	0.0404487	0.279328	-3.85454	down
ZNF364	0.283329	9.76098	2.22373	0.0405412	0.279342	-3.85649	up
TP53I13	0.297083	8.24632	2.22317	0.0405852	0.279342	-3.85742	up
BNIP2	-0.418967	9.39655	-2.22313	0.0405883	0.279342	-3.85748	down
LMTK3	0.264495	7.69623	2.2216	0.0407103	0.279914	-3.86004	up
MYB	-0.337754	8.13264	-2.22146	0.0407217	0.279914	-3.86028	down
FBXL5	-0.305278	8.26408	-2.22037	0.0408085	0.279994	-3.8621	down
TXLNA	0.279883	9.50102	2.22019	0.040823	0.279994	-3.8624	up
CENTA2	-0.335306	9.40505	-2.21997	0.0408407	0.279994	-3.86277	down
WDFY1	-0.4266	9.94966	-2.2197	0.0408618	0.279998	-3.86321	down
HK3	-0.450129	10.3582	-2.21944	0.0408825	0.279998	-3.86364	down
CNOT10	0.250811	8.35295	2.21897	0.0409208	0.280003	-3.86444	up
ARRDC5	0.315929	8.63166	2.21866	0.0409455	0.280038	-3.86496	up
RGS19	-0.263507	11.4414	-2.21691	0.041086	0.280749	-3.86788	down
DDX42	0.280212	9.41223	2.21538	0.0412085	0.281116	-3.87042	up
LRRC14	0.256567	7.6335	2.21483	0.041253	0.281116	-3.87134	up
GART	0.250837	8.67532	2.21475	0.0412593	0.281116	-3.87147	up
KPNA4	-0.267996	9.71588	-2.21359	0.0413532	0.28144	-3.87341	down
STK24	0.252372	11.9912	2.2134	0.0413684	0.28144	-3.87372	up
LASP1	0.480135	12.9354	2.21288	0.0414102	0.28159	-3.87458	up
SNRPG	-0.464028	11.2195	-2.21053	0.0416008	0.28221	-3.87849	down
IL7R	0.43737	11.9233	2.20758	0.0418418	0.283319	-3.88342	up
PPP4R1	-0.298146	10.4435	-2.20755	0.0418439	0.283319	-3.88346	down
EOMES	0.609853	9.66151	2.20707	0.0418836	0.283452	-3.88427	up
POLRMT	0.307595	8.61652	2.20622	0.0419525	0.283649	-3.88567	up
RAP1B	-0.418903	7.69185	-2.20457	0.0420882	0.284341	-3.88842	down
GPR65	-0.333455	8.34713	-2.20359	0.0421685	0.284416	-3.89004	down
HS.516646	0.439892	10.4755	2.20356	0.0421709	0.284416	-3.89009	up
GALT	0.264057	8.6073	2.20246	0.0422619	0.284416	-3.89193	up
CLC	-0.86701	11.764	-2.2022	0.0422829	0.284416	-3.89235	down
ACTB	0.479597	13.7074	2.20199	0.0423008	0.284416	-3.89271	up
RPL36AL	-0.281078	12.7011	-2.20197	0.0423023	0.284416	-3.89274	down
EDG1	0.303397	8.55876	2.20004	0.0424616	0.285105	-3.89594	up
CASP4	-0.370757	11.6905	-2.19908	0.0425411	0.28532	-3.89754	down
RAB11FIP1	0.390059	12.5299	2.19844	0.0425942	0.285542	-3.8986	up
LOC440345	0.707869	10.1754	2.19638	0.0427658	0.286153	-3.90202	up
FBXO31	0.250086	8.73184	2.19481	0.042897	0.286736	-3.90463	up
HIPK2	0.447636	8.32411	2.19448	0.0429244	0.286736	-3.90517	up
HIRIP3	0.28252	7.73912	2.19406	0.0429601	0.286736	-3.90588	up
SMARCD1	0.292938	9.78962	2.19371	0.0429893	0.286736	-3.90646	up
GIMAP2	-0.478366	7.76775	-2.19363	0.0429958	0.286736	-3.90659	down
FLJ12334	0.359525	7.47943	2.1925	0.0430907	0.286993	-3.90846	up
PLAC8	0.280908	11.4585	2.19247	0.0430934	0.286993	-3.90852	up
TMEM63A	0.304007	9.0379	2.19213	0.0431219	0.287048	-3.90908	up
NRG1	-0.491529	7.52119	-2.19085	0.0432292	0.287095	-3.9112	down
ZNF580	-0.289495	8.07145	-2.19002	0.0432996	0.287095	-3.91258	down
SLC25A37	-0.464126	13.5951	-2.18975	0.0433224	0.287095	-3.91303	down
TCEB2	-0.301921	11.965	-2.18913	0.0433747	0.287192	-3.91405	down
TMEM14B	-0.534911	9.48792	-2.1885	0.0434277	0.287192	-3.91509	down
CTBS	-0.34491	10.2615	-2.18686	0.0435664	0.287192	-3.91781	down
MAF1	-0.410197	9.07426	-2.18685	0.0435678	0.287192	-3.91783	down
CD72	0.325378	7.88914	2.18582	0.0436553	0.287502	-3.91954	up
FAM100A	-0.641476	8.706	-2.18554	0.0436784	0.287521	-3.91999	down
HDAC4	-0.320933	8.18683	-2.18526	0.0437025	0.287546	-3.92046	down
FAM91A2	0.252711	7.89236	2.18491	0.043732	0.287607	-3.92103	up
ANXA2	0.493921	8.48746	2.18397	0.0438126	0.288004	-3.9226	up
WIPI1	-0.302836	8.44951	-2.18163	0.044012	0.288891	-3.92646	down
NUDC	0.392331	10.2547	2.18127	0.0440431	0.288891	-3.92706	up
NCK2	-0.305776	9.62778	-2.1812	0.0440492	0.288891	-3.92718	down
LOC653658	-0.69401	11.7567	-2.17994	0.0441568	0.289235	-3.92925	down
GNLY	0.831811	11.259	2.17733	0.0443821	0.290039	-3.93358	up
ZNF589	0.318069	8.83608	2.17631	0.0444696	0.290309	-3.93525	up
NDUFS5	-0.45636	11.0864	-2.17436	0.0446386	0.290925	-3.93848	down
PIK3C2B	0.282513	7.75573	2.17286	0.0447695	0.291463	-3.94096	up
KLRD1	0.333295	8.77188	2.1719	0.044853	0.291606	-3.94255	up
GATA1	-0.626711	8.19407	-2.17086	0.0449438	0.291809	-3.94427	down
C19ORF24	-0.253169	8.37743	-2.1702	0.045001	0.292034	-3.94535	down
IBTK	-0.287009	7.87759	-2.16596	0.0453733	0.292992	-3.95234	down
2023-03-02	-0.642124	8.83441	-2.16588	0.0453801	0.292992	-3.95247	down
ZC3H15	-0.253888	8.36929	-2.16573	0.0453931	0.292992	-3.95271	down
CEBPD	-0.273678	12.4987	-2.16552	0.0454121	0.292992	-3.95307	down
DEK	-0.487709	9.0771	-2.16546	0.0454167	0.292992	-3.95315	down
SIGLEC5	0.302951	7.20002	2.16518	0.0454413	0.293018	-3.95362	up
MRPS28	-0.269599	7.83688	-2.1642	0.0455286	0.293198	-3.95525	down
PPP1R16B	0.308975	8.94308	2.16409	0.0455379	0.293198	-3.95542	up
UBA7	0.376754	9.9482	2.16393	0.0455517	0.293198	-3.95567	up
LOC401152	-0.524627	9.77878	-2.16303	0.0456318	0.29358	-3.95717	down
LOC647834	-0.270799	8.34118	-2.16209	0.0457151	0.29374	-3.95871	down
FYN	0.262329	10.2699	2.16149	0.0457679	0.293924	-3.95969	up
LOC644931	0.382327	9.08479	2.1604	0.0458653	0.294416	-3.9615	up
ZFP106	0.326044	10.5396	2.15946	0.0459489	0.29482	-3.96305	up
PRO0628	0.291623	9.16366	2.15534	0.046317	0.295846	-3.96982	up
C9ORF142	0.263202	10.6626	2.15435	0.0464063	0.296109	-3.97145	up
HS.20255	0.328074	8.13793	2.15358	0.0464757	0.296109	-3.97272	up
TLK1	-0.401744	7.93701	-2.15349	0.0464833	0.296109	-3.97285	down
ZNF581	-0.299285	9.93035	-2.15177	0.0466386	0.296639	-3.97568	down
RPL31	-0.613028	11.1078	-2.15144	0.0466681	0.296639	-3.97622	down
ATP6V1B2	0.369458	13.1986	2.15083	0.0467238	0.296639	-3.97723	up
CDC25B	0.348246	10.971	2.15078	0.0467277	0.296639	-3.9773	up
LOC641848	-0.514992	7.57138	-2.15034	0.0467674	0.296639	-3.97802	down
CHST12	0.409284	9.31033	2.15013	0.0467868	0.296639	-3.97838	up
CALR	-0.282189	8.84212	-2.14997	0.0468013	0.296639	-3.97864	down
PMM2	0.414022	8.1091	2.1487	0.0469166	0.296698	-3.98072	up
FCGR3A	-0.383773	7.84753	-2.14842	0.046942	0.296698	-3.98118	down
TBPL1	-0.42491	9.18731	-2.14819	0.0469631	0.296698	-3.98156	down
USP4	0.336772	7.53479	2.1474	0.0470346	0.296698	-3.98285	up
C14ORF166	-0.428126	9.45891	-2.1474	0.047035	0.296698	-3.98286	down
TCN2	-0.264935	7.26693	-2.14691	0.0470792	0.296703	-3.98366	down
HS.515681	0.31474	7.94101	2.1452	0.0472353	0.297039	-3.98646	up
FGD2	0.449244	10.0449	2.14295	0.0474415	0.29794	-3.99015	up
HCLS1	0.432524	13.2404	2.14223	0.0475071	0.297994	-3.99133	up
MTDH	-0.360734	8.02237	-2.14217	0.0475129	0.297994	-3.99143	down
PQLC3	-0.404682	9.71367	-2.14037	0.0476788	0.298638	-3.99438	down
RAB40C	0.338367	10.3744	2.13825	0.0478739	0.299261	-3.99784	up
CNOT3	-0.279018	8.35085	-2.13752	0.0479421	0.299261	-3.99905	down
C21ORF2	0.400214	8.50047	2.13688	0.0480007	0.29928	-4.00008	up
EIF1B	-0.534102	10.0316	-2.1368	0.0480085	0.29928	-4.00022	down
LARS	0.278752	8.78864	2.1361	0.0480737	0.299528	-4.00137	up
LOC347292	-0.608103	8.93047	-2.13446	0.048226	0.300082	-4.00405	down
SKIV2L	0.422485	9.32309	2.13299	0.0483632	0.300207	-4.00645	up
CLEC7A	-0.308284	8.14192	-2.13122	0.0485287	0.300207	-4.00934	down
AKR1B1	0.269817	10.2473	2.13099	0.04855	0.300207	-4.00972	up
LSM1	-0.319911	10.4542	-2.13097	0.0485519	0.300207	-4.00975	down
RPL26	-0.724134	11.3232	-2.13025	0.0486192	0.300207	-4.01092	down
SLC9A1	0.567291	9.58205	2.12988	0.0486547	0.300207	-4.01154	up
HS.572649	0.425992	9.80271	2.12923	0.0487151	0.300364	-4.01259	up
RAD23A	-0.587648	10.1974	-2.12833	0.0487998	0.300495	-4.01406	down
SLCO3A1	0.344621	10.2103	2.12616	0.0490045	0.301228	-4.0176	up
EFHA1	-0.466518	9.35163	-2.12418	0.0491926	0.302129	-4.02084	down
TXN	-0.413965	11.4391	-2.12205	0.0493946	0.30266	-4.02431	down
ASNS	0.330623	9.07998	2.12015	0.0495756	0.303404	-4.0274	up
FURIN	-0.381093	8.73895	-2.11942	0.0496454	0.303404	-4.02859	down
C1ORF91	0.26602	7.46538	2.11918	0.0496685	0.303404	-4.02899	up
ITPKB	0.256395	9.59312	2.11907	0.0496792	0.303404	-4.02917	up
SNAPC4	0.320238	8.8375	2.11848	0.049736	0.303404	-4.03014	up
FCGR1A	-0.864486	8.99302	-2.11739	0.0498403	0.303404	-4.03191	down
KPNA3	-0.275554	8.03184	-2.11651	0.0499248	0.303404	-4.03334	down
HMHA1	0.320596	9.39803	2.11641	0.049934	0.303404	-4.03349	up

## Sheet: DAGs in GSE102133 (CD)
	logFC	AveExpr	t	P.Value	adj.P.Val	B	change
SLC7A11	1.58554	7.70948	10.0812	8.00955e-14	1.86671e-09	20.707	up
S100A11	0.664224	10.2965	9.43856	7.48042e-13	8.71694e-09	18.6554	up
ANXA2	0.495847	10.227	8.30269	4.29851e-11	3.07489e-07	14.905	up
MYEOV	0.945538	7.47374	8.24597	5.27743e-11	3.07489e-07	14.7141	up
IL1RN	1.72653	7.89661	7.93535	1.62948e-10	7.59531e-07	13.6642	up
PLAUR	1.33255	9.08944	7.74029	3.31717e-10	1.17539e-06	13.0011	up
SLC6A14	2.34396	8.71556	7.68379	4.0771e-10	1.17539e-06	12.8085	up
STRIP2	0.953182	6.28441	7.65684	4.49873e-10	1.17539e-06	12.7166	up
TRIM16	0.502752	8.82578	7.65441	4.53895e-10	1.17539e-06	12.7083	up
MMP1	2.45394	10.2241	7.53059	7.13731e-10	1.66342e-06	12.2855	up
CDH3	1.49379	7.26877	7.39975	1.15225e-09	2.44129e-06	11.8378	up
ANXA3	0.975867	8.7153	7.35831	1.34112e-09	2.60468e-06	11.6958	up
SERPINB8	0.683282	8.0884	7.32061	1.53978e-09	2.76048e-06	11.5666	up
TRIM16L	0.476222	8.54815	7.27575	1.81494e-09	3.02136e-06	11.4128	up
CD55	0.834763	10.7355	7.16474	2.72672e-09	4.2366e-06	11.0319	up
CRBN	-0.313749	8.97215	-7.12184	3.19146e-09	4.64876e-06	10.8846	down
SLC2A1	1.09444	9.20667	6.98644	5.24484e-09	7.19037e-06	10.4193	up
DUSP4	0.737231	6.62211	6.89685	7.28616e-09	9.43395e-06	10.1114	up
TNS4	1.20691	7.93525	6.83271	9.2196e-09	1.13091e-05	9.89082	up
FAM214B	0.371233	7.73645	6.81711	9.76274e-09	1.13765e-05	9.83717	up
MMP10	1.62066	6.18153	6.79944	1.04164e-08	1.15602e-05	9.77643	up
ANXA2P2	0.481909	10.0027	6.7766	1.13267e-08	1.19991e-05	9.6979	up
BZW1	0.349216	10.0159	6.75296	1.23531e-08	1.25175e-05	9.61658	up
C4BPB	0.756109	6.12888	6.66481	1.70675e-08	1.6574e-05	9.31351	up
AREG	0.863828	7.2999	6.58659	2.27343e-08	1.98591e-05	9.04466	up
CXCL5	1.52152	8.35558	6.58334	2.30067e-08	1.98591e-05	9.03349	up
SPNS2	0.552677	8.69022	6.52416	2.85771e-08	2.37864e-05	8.83014	up
MBTD1	-0.295464	7.17687	-6.49466	3.18379e-08	2.55867e-05	8.72879	down
RND1	0.676858	7.0194	6.47773	3.38739e-08	2.63083e-05	8.67064	up
SDCBP	0.433273	10.4447	6.46885	3.49935e-08	2.63083e-05	8.64014	up
FBXW10	0.317138	5.52706	6.42678	4.08173e-08	2.93492e-05	8.49573	up
ARF4	0.304851	11.2003	6.42188	4.15568e-08	2.93492e-05	8.47889	up
UBE2H	0.295332	9.04583	6.40693	4.38927e-08	2.95485e-05	8.42758	up
MMP3	2.79628	8.81484	6.40394	4.43748e-08	2.95485e-05	8.41734	up
TM4SF1	1.36072	9.34703	6.3957	4.57334e-08	2.96073e-05	8.38904	up
BAG3	0.341425	8.44752	6.37418	4.94775e-08	3.11654e-05	8.31522	up
ANKRD22	1.195	7.85608	6.34884	5.42824e-08	3.32922e-05	8.22827	up
ITGA2	0.825401	9.90568	6.30119	6.46064e-08	3.86081e-05	8.06491	up
ASPHD2	0.623864	7.27896	6.28752	6.79148e-08	3.87206e-05	8.01805	up
MAP2K3	0.385755	8.76341	6.28671	6.81173e-08	3.87206e-05	8.01526	up
PFKFB3	1.00153	8.85193	6.27932	6.99798e-08	3.88321e-05	7.98995	up
AUH	-0.340772	8.06845	-6.23408	8.25476e-08	4.47408e-05	7.83497	down
DPY19L1	0.628174	7.47411	6.17841	1.01134e-07	5.24503e-05	7.64442	up
IL1B	2.24132	8.76622	6.17284	1.03209e-07	5.24503e-05	7.62537	up
AQP9	2.15735	7.80936	6.17029	1.04175e-07	5.24503e-05	7.61662	up
CXCL3	0.538112	6.86932	6.16611	1.05774e-07	5.24503e-05	7.60233	up
ZNF141	-0.310076	7.86529	-6.15459	1.1031e-07	5.35601e-05	7.56293	down
C20orf24	0.321981	9.84731	6.13825	1.17079e-07	5.56868e-05	7.50704	up
KRT17	0.751977	7.63722	6.11723	1.26396e-07	5.89159e-05	7.43519	up
SAA2-SAA4	0.820063	5.39341	6.10617	1.31588e-07	6.01332e-05	7.39741	up
PKM	0.428837	10.3809	6.08109	1.44168e-07	6.46151e-05	7.31174	up
LAMC2	1.04983	8.45488	6.04148	1.66517e-07	7.1822e-05	7.1765	up
TCN1	2.13834	7.46292	6.03588	1.69947e-07	7.1822e-05	7.15736	up
HIF1A	0.687617	10.8062	6.03135	1.72765e-07	7.1822e-05	7.14194	up
TREM1	1.5466	6.95669	6.03018	1.73501e-07	7.1822e-05	7.13795	up
CLDN1	1.28349	7.32261	6.02679	1.75657e-07	7.1822e-05	7.12636	up
PROK2	1.05144	7.80625	5.95167	2.30766e-07	9.27282e-05	6.8703	up
PTAFR	0.752984	7.45004	5.93987	2.40857e-07	9.51425e-05	6.83014	up
ZYX	0.465685	9.31137	5.91649	2.62178e-07	0.000101839	6.75055	up
EPHA2	0.616061	8.14526	5.88835	2.90337e-07	0.000110928	6.65483	up
PTGS2	2.05611	7.77115	5.87483	3.04913e-07	0.000114618	6.60887	up
TIMP1	1.14317	10.5271	5.85817	3.23877e-07	0.000119814	6.55225	up
S100A16	0.564087	9.63828	5.82718	3.6232e-07	0.000131941	6.44701	up
OTUB2	0.438874	6.60955	5.82106	3.70428e-07	0.000132819	6.42625	up
SHB	0.289494	8.70105	5.81518	3.78398e-07	0.00013362	6.40628	up
RAB3B	0.611673	6.70906	5.80838	3.87814e-07	0.000134901	6.38321	up
TNFAIP1	0.291791	9.19373	5.80062	3.98849e-07	0.0001367	6.35689	up
CXCL8	1.89335	8.51065	5.76912	4.46937e-07	0.000149934	6.25009	up
B4GALT1	0.518097	8.96286	5.76703	4.5033e-07	0.000149934	6.243	up
CEMIP	1.58577	7.07156	5.75796	4.65321e-07	0.000152743	6.21228	up
ANXA1	1.32691	9.94746	5.75229	4.74947e-07	0.000153738	6.19307	up
TNFRSF12A	0.459375	9.58132	5.72616	5.21901e-07	0.000164546	6.10462	up
CAP1	0.267211	10.9317	5.72587	5.22459e-07	0.000164546	6.10362	up
IER3	0.914946	8.97029	5.71887	5.35809e-07	0.000165247	6.07995	up
KRT17P2	0.515023	7.06155	5.7173	5.38865e-07	0.000165247	6.07462	up
CXCR1	1.49959	6.74472	5.69947	5.74635e-07	0.000173013	6.01433	up
DUSP6	0.617004	8.38084	5.69735	5.79034e-07	0.000173013	6.00717	up
TMEM245	-0.302377	9.11439	-5.67877	6.19124e-07	0.00018265	5.94438	down
ARNTL2	0.604332	7.43918	5.66565	6.49087e-07	0.000188606	5.90004	up
ADAM9	0.528088	10.1848	5.66292	6.55499e-07	0.000188606	5.89082	up
ADHFE1	-0.582561	6.18492	-5.65467	6.75272e-07	0.00018869	5.86295	down
TMED9	0.319642	9.17649	5.65332	6.78539e-07	0.00018869	5.85842	up
SLC4A11	0.54625	7.18582	5.65269	6.80081e-07	0.00018869	5.85629	up
ACOT9	0.363501	8.09481	5.64056	7.10436e-07	0.000194793	5.81533	up
ADD3	-0.37222	9.07597	-5.63276	7.30661e-07	0.000197555	5.78901	down
NAMPT	0.743453	11.1958	5.63018	7.3746e-07	0.000197555	5.78032	up
CXCL2	0.864484	7.19523	5.61245	7.85998e-07	0.000207669	5.72053	up
TMEM163	0.799974	6.51194	5.60776	7.99374e-07	0.000207669	5.70471	up
HCAR3	1.84917	7.43631	5.60461	8.08446e-07	0.000207669	5.69412	up
HBEGF	0.919867	8.45733	5.60378	8.10861e-07	0.000207669	5.69133	up
GALT	-0.411887	7.82941	-5.59217	8.45412e-07	0.000213696	5.65219	down
KYNU	1.64456	6.66193	5.58977	8.52732e-07	0.000213696	5.64411	up
FPR2	1.51182	6.05689	5.58503	8.6736e-07	0.00021505	5.62816	up
UPP1	0.389295	6.99438	5.58164	8.78004e-07	0.000215397	5.61672	up
LRRC8A	0.255379	8.80332	5.57097	9.12286e-07	0.000221476	5.5808	up
SLCO4A1	0.442608	7.33308	5.55417	9.68969e-07	0.000230754	5.52427	up
STC1	1.31053	6.26091	5.55378	9.70304e-07	0.000230754	5.52298	up
SH3BGRL3	0.274609	9.26986	5.54467	1.00253e-06	0.00023601	5.49234	up
NRG1	0.716983	6.80897	5.54112	1.01537e-06	0.000236641	5.48041	up
PDCD4	-0.589472	9.0051	-5.5299	1.05706e-06	0.000241528	5.44267	down
BACE2	0.526331	9.81066	5.52264	1.08491e-06	0.00024482	5.41829	up
ANTXR2	0.427747	9.54751	5.51852	1.10103e-06	0.00024482	5.40446	up
TNFRSF21	0.605259	9.35269	5.5158	1.11181e-06	0.00024482	5.39532	up
DUOXA2	1.81182	9.44273	5.51538	1.11349e-06	0.00024482	5.39391	up
KRT7	0.925236	7.30163	5.50776	1.14431e-06	0.000246938	5.36831	up
MET	0.734332	8.96817	5.48727	1.23139e-06	0.000263291	5.29955	up
IL1A	1.81474	6.38224	5.4823	1.25345e-06	0.000265572	5.2829	up
ATP13A3	0.471374	9.44958	5.47653	1.27959e-06	0.00026809	5.26355	up
AGO1	-0.302602	8.84492	-5.47239	1.29871e-06	0.00026809	5.24964	down
AGBL2	-0.347089	5.70918	-5.47214	1.29984e-06	0.00026809	5.24883	down
CXCR2	1.27008	6.06758	5.46223	1.34672e-06	0.000275322	5.21561	up
MYOF	0.789516	9.47997	5.42273	1.55078e-06	0.000311573	5.08335	up
NUMA1	-0.254276	9.05866	-5.41958	1.56835e-06	0.00031241	5.0728	down
SEMA4B	0.318764	8.91786	5.4143	1.59815e-06	0.000315648	5.05515	up
PHLDA1	0.845725	7.90447	5.40647	1.64342e-06	0.000318932	5.02897	up
OXNAD1	-0.290782	8.69825	-5.39649	1.70299e-06	0.000325326	4.9956	down
MST4	0.418669	8.5492	5.37491	1.83906e-06	0.000345655	4.92355	up
ADM	0.759712	8.69106	5.37201	1.85819e-06	0.000346457	4.91385	up
FOXP2	-0.678191	5.91586	-5.3683	1.88288e-06	0.000348273	4.90149	down
C6orf123	-0.402679	5.94186	-5.36499	1.90519e-06	0.000349625	4.89045	down
IL1RAP	0.701883	6.36176	5.35381	1.9826e-06	0.000357265	4.85312	up
NME5	0.402193	4.65959	5.35178	1.99696e-06	0.000357265	4.84636	up
GNA15	0.779425	7.63758	5.35021	2.00814e-06	0.000357265	4.84113	up
SEC23B	0.313121	9.09841	5.34118	2.07365e-06	0.000359448	4.81105	up
SLC11A1	0.91592	6.70825	5.34	2.08244e-06	0.000359448	4.80708	up
GPRC5A	1.13398	9.17593	5.338	2.09729e-06	0.000359448	4.80043	up
F3	0.513986	8.01892	5.33797	2.09753e-06	0.000359448	4.80032	up
RHBDF1	0.321966	8.12827	5.33519	2.1183e-06	0.000360358	4.79109	up
VSIG1	2.14801	7.07754	5.29561	2.43819e-06	0.000410258	4.65931	up
NMUR2	1.40982	6.4061	5.29461	2.44683e-06	0.000410258	4.656	up
PLS3	0.545116	7.89572	5.27325	2.63945e-06	0.000439394	4.58501	up
ZNF185	0.706478	6.54438	5.2689	2.68047e-06	0.000442459	4.57056	up
INHBA	1.60488	7.51433	5.26593	2.70886e-06	0.000442459	4.56069	up
FPR1	1.16751	6.92998	5.26531	2.71482e-06	0.000442459	4.55863	up
EIF5A2	0.313468	6.33316	5.25374	2.82842e-06	0.000457771	4.52023	up
S100A3	0.597367	5.76736	5.24904	2.87596e-06	0.000462256	4.50462	up
TRIM29	0.67051	6.82542	5.24555	2.91171e-06	0.000464797	4.49305	up
ERRFI1	0.743494	9.42842	5.23999	2.96958e-06	0.000470809	4.47462	up
PHKA2	-0.305721	7.89425	-5.23485	3.0241e-06	0.000476214	4.45758	down
OASL	0.557026	6.81218	5.22622	3.11785e-06	0.000485653	4.42898	up
GPR126	0.845478	9.28867	5.22551	3.12572e-06	0.000485653	4.42662	up
MMP7	1.85171	6.27349	5.21614	3.2311e-06	0.000498702	4.39557	up
RTEL1	0.396133	7.6231	5.20958	3.30691e-06	0.000502484	4.37385	up
S100A8	1.77296	8.21357	5.20954	3.30732e-06	0.000502484	4.37373	up
KCNN4	0.516643	7.08166	5.20844	3.32028e-06	0.000502484	4.37007	up
EPS8L1	0.413458	6.79446	5.20015	3.41901e-06	0.000510791	4.34263	up
OVOS2	-0.409875	5.63065	-5.19681	3.45952e-06	0.000513552	4.3316	down
PRPF39	-0.290387	7.24418	-5.19462	3.48637e-06	0.000514262	4.32436	down
ANXA2P1	0.422441	7.74615	5.18594	3.59495e-06	0.000525113	4.29564	up
CSF3R	1.29643	7.55692	5.1825	3.63884e-06	0.000525113	4.28428	up
NDUFC2-KCTD14	0.671263	9.02741	5.18165	3.6498e-06	0.000525113	4.28146	up
BHLHE40	0.636955	8.63498	5.18163	3.65006e-06	0.000525113	4.2814	up
FOXQ1	0.500103	7.64965	5.17948	3.67786e-06	0.000525866	4.27429	up
CD59	0.752348	9.37394	5.16565	3.86182e-06	0.000548803	4.22859	up
EPHB1	0.478477	6.35035	5.15584	3.99781e-06	0.000564684	4.19619	up
C12orf5	0.4934	6.60635	5.13281	4.33578e-06	0.000605088	4.12022	up
SAA1	0.760837	5.66233	5.12866	4.39964e-06	0.000610345	4.10653	up
ZNF250	-0.25749	7.15152	-5.1269	4.42698e-06	0.000610504	4.10073	down
METTL7A	-0.566996	8.04651	-5.12094	4.52085e-06	0.000616158	4.08109	down
SESN3	-0.607515	7.67113	-5.11718	4.58098e-06	0.000620723	4.06872	down
ZNF256	-0.309702	6.47463	-5.10392	4.79977e-06	0.000638902	4.02505	down
PHLDA2	0.31345	8.34944	5.1035	4.80696e-06	0.000638902	4.02365	up
DDX60L	0.502049	8.78169	5.10244	4.82474e-06	0.000638902	4.0202	up
KLK6	1.28113	6.24555	5.10083	4.85222e-06	0.000638902	4.01488	up
SLC9B2	1.01037	6.87275	5.09562	4.9419e-06	0.000643441	3.99774	up
SLC25A36	-0.312223	7.97173	-5.0934	4.98062e-06	0.00064488	3.99044	down
TRIM25	0.302293	9.61769	5.08979	5.04419e-06	0.000649502	3.97857	up
ANXA10	2.01634	5.94553	5.07338	5.34356e-06	0.000680963	3.92461	up
UNC13D	0.504772	7.96762	5.07229	5.36393e-06	0.000680963	3.92105	up
CBFA2T2	-0.266027	7.51131	-5.07084	5.39134e-06	0.000680963	3.91628	down
NR4A2	0.586593	7.35299	5.0701	5.4054e-06	0.000680963	3.91385	up
FAM189A2	0.407789	6.49713	5.06148	5.57147e-06	0.000698111	3.88553	up
QSOX1	0.538026	9.61212	5.05797	5.64044e-06	0.000702974	3.87402	up
GZMB	0.591883	7.04835	5.04912	5.81821e-06	0.000712978	3.84499	up
PITPNC1	0.68295	7.8943	5.0479	5.84308e-06	0.000712978	3.84099	up
ZC3H12A	0.478781	8.96854	5.03608	6.09034e-06	0.000731657	3.80222	up
PARK2	-0.349915	6.53233	-5.0335	6.14568e-06	0.000734519	3.79376	down
ACSS1	-0.47079	8.37414	-5.02609	6.3072e-06	0.000748666	3.76949	down
QPRT	-0.429271	8.20221	-5.02514	6.32829e-06	0.000748666	3.76636	down
KLHL24	-0.431158	8.56985	-5.01743	6.50139e-06	0.000760265	3.74112	down
WARS	0.961125	10.28	5.01643	6.5242e-06	0.000760265	3.73784	up
PVRL4	0.369646	6.58717	5.01093	6.6508e-06	0.000771162	3.71987	up
SHH	0.392582	7.9344	5.00146	6.87495e-06	0.000784365	3.68886	up
GMPR	0.56388	7.3288	4.99597	7.00822e-06	0.000786365	3.6709	up
SERPINE1	1.14185	7.49844	4.99556	7.0181e-06	0.000786365	3.66958	up
KLK10	0.99367	7.8173	4.99383	7.06075e-06	0.000787358	3.66392	up
CLCF1	0.30357	7.46707	4.99131	7.12322e-06	0.000790542	3.65568	up
SOD2	0.953958	9.62168	4.98291	7.3354e-06	0.000810232	3.62823	up
LPCAT1	0.436993	8.61958	4.96527	7.80138e-06	0.000849621	3.57063	up
IFI6	0.765014	10.3661	4.96043	7.93434e-06	0.000856101	3.55483	up
SAA3P	0.293428	4.96157	4.95194	8.17263e-06	0.000869732	3.52716	up
ANXA5	0.607069	10.1201	4.94857	8.26924e-06	0.000876013	3.51617	up
GPR110	1.26664	6.85843	4.94712	8.31105e-06	0.000876459	3.51146	up
PDK2	-0.671274	8.9174	-4.94221	8.45454e-06	0.000884534	3.49545	down
TNFAIP6	1.96531	6.78474	4.94153	8.47465e-06	0.000884534	3.49323	up
RNF24	0.53247	7.68329	4.94062	8.50149e-06	0.000884534	3.49028	up
ZNF577	-0.278187	6.6014	-4.93815	8.57514e-06	0.000888232	3.48221	down
GUSBP4	-0.319024	7.7621	-4.93684	8.61418e-06	0.000888328	3.47796	down
GNG5	0.315763	9.45432	4.93202	8.7602e-06	0.00088962	3.46225	up
HSD17B8	-0.306729	7.21236	-4.93185	8.76531e-06	0.00088962	3.4617	down
COL28A1	0.355368	5.97306	4.93154	8.77496e-06	0.00088962	3.46068	up
ERI1	0.342339	7.06281	4.9308	8.79761e-06	0.00088962	3.45827	up
ITGAV	0.464269	9.24818	4.92999	8.82219e-06	0.00088962	3.45566	up
ZNF568	-0.259543	4.73754	-4.9289	8.85574e-06	0.00088962	3.45211	down
ITGB6	1.05449	8.72978	4.92707	8.91252e-06	0.000890022	3.44613	up
GALNT2	0.258258	9.01487	4.92495	8.9786e-06	0.000890022	3.43923	up
FNDC3B	0.549415	9.21402	4.92445	8.99429e-06	0.000890022	3.4376	up
RMDN2	-0.674809	6.74638	-4.92386	9.01249e-06	0.000890022	3.43571	down
LETMD1	-0.33859	9.23753	-4.91623	9.25511e-06	0.000908132	3.41087	down
S100A10	0.371585	12.0784	4.91565	9.27381e-06	0.000908132	3.40899	up
MAP4K4	0.559857	7.77942	4.90747	9.54164e-06	0.000930325	3.38237	up
CHAC1	0.434031	7.11968	4.90602	9.58978e-06	0.000930325	3.37767	up
LOC100133315	-0.365459	7.19344	-4.89462	9.97739e-06	0.000953004	3.34064	down
S100P	1.16217	8.57055	4.88326	1.03792e-05	0.000983321	3.30374	up
ENO1	0.266022	11.7651	4.87935	1.0521e-05	0.000992718	3.29106	up
ACAD10	-0.310446	7.83861	-4.87548	1.06633e-05	0.00100209	3.2785	down
DGKD	-0.297393	9.01758	-4.86381	1.11039e-05	0.00103021	3.24066	down
CBX7	-0.393208	7.71911	-4.86334	1.11217e-05	0.00103021	3.23917	down
ABCA10	-0.452729	5.40959	-4.86036	1.12373e-05	0.00103517	3.2295	down
ERO1L	0.655038	9.81951	4.85455	1.14662e-05	0.00105083	3.21067	up
SFN	0.652391	9.42745	4.85271	1.15394e-05	0.00105083	3.20472	up
MUC1	1.15054	10.4616	4.85231	1.15556e-05	0.00105083	3.20341	up
ART3	0.535615	4.89412	4.85038	1.16328e-05	0.00105083	3.19719	up
G0S2	0.943445	8.84236	4.84862	1.17041e-05	0.00105318	3.19148	up
CD300E	0.536752	6.8291	4.8475	1.17497e-05	0.00105322	3.18785	up
SOCS3	0.975134	8.32335	4.84176	1.19856e-05	0.0010661	3.16928	up
HK2	0.966563	9.55164	4.83965	1.20735e-05	0.0010661	3.16245	up
PSMD1	0.254591	9.52563	4.83965	1.20737e-05	0.0010661	3.16244	up
RNF157	-0.527468	8.22057	-4.83958	1.20763e-05	0.0010661	3.16223	down
ANKRD49	-0.257612	7.11876	-4.83644	1.22085e-05	0.0010737	3.15206	down
NR6A1	-0.368057	6.9562	-4.83405	1.23097e-05	0.00107853	3.14435	down
CCNG1	-0.453192	10.5466	-4.82714	1.26076e-05	0.00109323	3.12201	down
LITAF	0.654726	9.86833	4.82641	1.26398e-05	0.00109323	3.11963	up
ZBP1	0.449275	7.60046	4.82583	1.26651e-05	0.00109323	3.11776	up
GLT1D1	0.855986	6.117	4.8241	1.27413e-05	0.00109575	3.11216	up
PMEPA1	0.555956	8.05769	4.8193	1.29543e-05	0.00110601	3.09667	up
MIR223	0.975952	6.73266	4.81928	1.29555e-05	0.00110601	3.09659	up
LILRA3	1.12727	7.07889	4.81719	1.30492e-05	0.00110859	3.08985	up
PDE10A	0.580411	6.45291	4.8134	1.32214e-05	0.00110859	3.07761	up
NRIP3	0.397448	5.9213	4.81099	1.3332e-05	0.00111001	3.06983	up
SCARNA7	-0.380751	10.0263	-4.81091	1.33358e-05	0.00111001	3.06956	down
SERPINA3	1.41129	8.72355	4.80727	1.35046e-05	0.00111772	3.05781	up
RIPK2	0.761633	7.60316	4.80685	1.35243e-05	0.00111772	3.05646	up
RN7SL688P	-0.3939	6.94983	-4.80403	1.36568e-05	0.00112376	3.04735	down
C5AR1	0.748201	7.26305	4.80324	1.36938e-05	0.00112376	3.04482	up
RALB	0.43802	8.61796	4.80015	1.38409e-05	0.00113185	3.03484	up
ZNF124	-0.33158	6.63567	-4.79759	1.39636e-05	0.00113789	3.0266	down
IL1R2	1.02392	7.06794	4.78915	1.43769e-05	0.00116343	2.99936	up
ICAM1	1.09942	8.90849	4.77615	1.50364e-05	0.00120013	2.95748	up
DAPP1	0.954026	7.12667	4.77396	1.51502e-05	0.00120509	2.95044	up
PRRG1	0.350737	7.05586	4.77081	1.53156e-05	0.0012141	2.9403	up
SCAPER	-0.363018	7.05789	-4.76941	1.53899e-05	0.00121486	2.93578	down
KLHDC1	-0.37655	6.55617	-4.76866	1.54294e-05	0.00121486	2.93339	down
APOBEC3A	1.10294	7.76817	4.7636	1.57008e-05	0.00123207	2.91711	up
DNAJB1	0.299701	9.10206	4.76135	1.5823e-05	0.00123335	2.90987	up
DUOX2	1.75976	11.0467	4.75909	1.59468e-05	0.00123886	2.90259	up
EOGT	0.404721	7.52719	4.75467	1.61916e-05	0.00125369	2.88838	up
ACOX2	-0.876657	8.0032	-4.75271	1.63011e-05	0.00125799	2.88208	down
PLAU	1.1153	8.20491	4.7505	1.64255e-05	0.00126055	2.87499	up
MAP2K1	0.271314	8.54998	4.7502	1.64424e-05	0.00126055	2.87403	up
FCGR2A	1.57145	7.47078	4.74843	1.65431e-05	0.00126411	2.86832	up
PDP1	0.319617	9.06022	4.74616	1.66729e-05	0.00126573	2.86103	up
IL24	1.13156	6.06977	4.74498	1.67405e-05	0.00126673	2.85725	up
VNN2	1.36723	6.41338	4.74379	1.68094e-05	0.00126783	2.85342	up
IBTK	0.277548	9.02706	4.73308	1.74401e-05	0.00130511	2.81904	up
PLA2G12A	-0.32445	8.35273	-4.73256	1.74716e-05	0.00130511	2.81735	down
HCAR2	1.4174	7.33556	4.72815	1.77381e-05	0.00131555	2.80323	up
ALAS1	0.30964	9.40356	4.72698	1.78096e-05	0.00131555	2.79947	up
ENGASE	-0.289721	8.07217	-4.72427	1.79763e-05	0.00131555	2.79077	down
SPATA25	-0.297302	6.71434	-4.72398	1.79946e-05	0.00131555	2.78982	down
CD276	0.355617	8.3955	4.72282	1.80664e-05	0.00131555	2.78611	up
FAM53B	-0.262838	8.28285	-4.72256	1.80825e-05	0.00131555	2.78528	down
FAM19A1	0.459607	4.69644	4.72202	1.81162e-05	0.00131555	2.78354	up
GDI1	0.253877	10.3285	4.72197	1.81194e-05	0.00131555	2.78338	up
GSDMC	0.41381	4.72881	4.71931	1.82853e-05	0.00132347	2.77487	up
LCN2	1.18114	11.0275	4.71484	1.85682e-05	0.00133978	2.76054	up
TESC	0.671354	8.03877	4.71001	1.88787e-05	0.00135798	2.74507	up
HIST4H4	-0.262195	7.23423	-4.70756	1.90385e-05	0.00136444	2.7372	down
FAM27E2	-0.332538	7.26001	-4.70634	1.91183e-05	0.00136444	2.7333	down
PLK3	0.597077	7.3568	4.70456	1.92352e-05	0.00136675	2.72761	up
STOM	0.531912	9.73967	4.70254	1.9369e-05	0.00137208	2.72114	up
MTHFD2P7	0.456901	7.27392	4.69188	2.00905e-05	0.00141887	2.68702	up
PTPN12	0.448318	8.45837	4.69098	2.01528e-05	0.00141898	2.68413	up
SLC16A3	0.358786	8.54151	4.68777	2.03758e-05	0.00142409	2.67386	up
LRCH1	0.300531	7.94215	4.68751	2.0394e-05	0.00142409	2.67303	up
RNF145	0.37577	7.87961	4.68729	2.04088e-05	0.00142409	2.67235	up
LILRA5	0.881061	6.30009	4.68616	2.0488e-05	0.00142536	2.66874	up
NCF2	1.14829	7.50806	4.6835	2.06759e-05	0.00143415	2.66022	up
DPP3	0.258488	9.46389	4.67467	2.13106e-05	0.00147117	2.63201	up
KCNJ15	1.14378	6.36265	4.67433	2.1336e-05	0.00147117	2.6309	up
SERPINE2	0.76431	7.33627	4.67024	2.16367e-05	0.00148751	2.61785	up
SPP1	1.79085	7.22045	4.66696	2.18809e-05	0.00149776	2.60738	up
CREM	0.276681	5.39624	4.66651	2.19143e-05	0.00149776	2.60596	up
LRIG2	-0.26232	7.44779	-4.6605	2.23704e-05	0.00151643	2.58674	down
SMOX	0.384362	7.62057	4.66033	2.23827e-05	0.00151643	2.58623	up
KRT6A	0.579054	7.87505	4.65779	2.25781e-05	0.00152297	2.57812	up
AQP1	-0.73536	8.86376	-4.65684	2.26516e-05	0.00152297	2.57509	down
TFF1	1.09431	10.376	4.65654	2.26753e-05	0.00152297	2.57411	up
SLC2A14	0.509931	6.80462	4.65354	2.29088e-05	0.00153423	2.56456	up
ACTR3	0.260046	10.78	4.65203	2.30273e-05	0.00153775	2.55975	up
CXCL1	1.02923	9.29125	4.64634	2.34797e-05	0.00155727	2.5416	up
STK40	0.276377	7.76932	4.64584	2.35201e-05	0.00155727	2.54	up
MYRF	0.406999	7.92018	4.64166	2.38585e-05	0.00157032	2.52668	up
ASPA	-1.25893	6.3733	-4.64091	2.39193e-05	0.00157032	2.52431	down
DCUN1D3	0.402895	8.55384	4.63934	2.40481e-05	0.00157434	2.5193	up
CCRN4L	0.345751	7.26291	4.63169	2.46848e-05	0.00160699	2.49493	up
IL13RA2	1.18926	5.07238	4.62636	2.51377e-05	0.00162739	2.47798	up
TPM4	0.329836	9.626	4.62096	2.56049e-05	0.00164847	2.46081	up
CORO1C	0.374526	9.84464	4.61583	2.60576e-05	0.001673	2.44447	up
SH3GLB1	0.265466	9.2366	4.61232	2.6371e-05	0.00167831	2.43332	up
SLC9A7	0.624154	7.47512	4.6118	2.64176e-05	0.00167831	2.43168	up
ACVR1	0.278714	7.48994	4.61148	2.64461e-05	0.00167831	2.43067	up
DIAPH2-AS1	0.391434	5.11941	4.61009	2.65724e-05	0.00167831	2.42623	up
SERPINB9	1.13216	8.73005	4.60805	2.67576e-05	0.00168544	2.41976	up
MEFV	0.66687	6.69171	4.60606	2.69392e-05	0.00169231	2.41345	up
TNFRSF10A	0.258524	7.06843	4.59751	2.77359e-05	0.00173767	2.38628	up
KLHDC2	-0.369101	8.64836	-4.59101	2.8356e-05	0.00176933	2.36567	down
IL6	1.82801	6.56993	4.59063	2.83931e-05	0.00176933	2.36445	up
TOR4A	0.266827	8.40094	4.58936	2.85164e-05	0.00177228	2.36042	up
SLC28A3	0.774597	7.69646	4.58368	2.90726e-05	0.00179726	2.34241	up
ARHGAP26	0.324288	9.44815	4.58004	2.94348e-05	0.00181005	2.33087	up
FCGR2B	1.17103	9.54779	4.5791	2.95292e-05	0.00181107	2.32789	up
LILRB2	0.839615	7.74568	4.57748	2.96921e-05	0.0018112	2.32276	up
RASAL1	0.33949	6.73478	4.57714	2.97262e-05	0.0018112	2.3217	up
SAA2	0.755325	6.33169	4.57676	2.97644e-05	0.0018112	2.3205	up
TNIP3	1.0089	6.10043	4.57303	3.01446e-05	0.00182496	2.30867	up
TBXAS1	0.520323	7.90846	4.573	3.01472e-05	0.00182496	2.30859	up
PGM3	0.316334	8.01968	4.5703	3.04257e-05	0.00183705	2.30002	up
APOL1	0.643091	8.70329	4.56923	3.05363e-05	0.00183896	2.29664	up
COL7A1	0.413663	7.35052	4.56226	3.12685e-05	0.0018782	2.27456	up
CDC42EP2	0.277446	7.99106	4.56093	3.14099e-05	0.00188185	2.27036	up
RN7SL368P	1.01573	6.64712	4.55768	3.17581e-05	0.00189783	2.26008	up
RNU4-38P	-0.517519	5.31966	-4.5562	3.19178e-05	0.00190249	2.25541	down
SLC22A15	0.356379	6.08385	4.55092	3.2495e-05	0.00192704	2.23871	up
S100A9	1.00731	7.69971	4.54969	3.26316e-05	0.00193023	2.2348	up
CREB5	0.624588	6.20435	4.545	3.31549e-05	0.00195122	2.21998	up
CALU	0.546948	8.29438	4.54426	3.32376e-05	0.00195122	2.21766	up
ELL3	-0.519714	6.93423	-4.54198	3.34962e-05	0.00195752	2.21044	down
TMEM165	0.313703	9.76341	4.54183	3.35129e-05	0.00195752	2.20998	up
ASPH	0.317259	8.27479	4.53742	3.40171e-05	0.00198201	2.19607	up
IL11	0.753064	7.32555	4.53353	3.44693e-05	0.00199836	2.18377	up
CPM	1.16694	7.50952	4.52961	3.49302e-05	0.00201506	2.1714	up
LGALS2	-0.862332	8.48618	-4.52574	3.53909e-05	0.00203158	2.15919	down
MPZL2	0.65711	8.77833	4.52493	3.54874e-05	0.00203211	2.15666	up
CD97	0.397849	9.45558	4.52254	3.57764e-05	0.00204364	2.1491	up
CLDN12	0.51086	9.92213	4.52064	3.60074e-05	0.00205109	2.14311	up
SEMA7A	0.603044	7.63393	4.52002	3.60828e-05	0.00205109	2.14116	up
ZFP3	-0.279196	7.32399	-4.51657	3.65066e-05	0.00207013	2.13028	down
ACSL4	0.988444	7.79131	4.50556	3.78917e-05	0.0021331	2.09561	up
TNFRSF11B	0.732932	6.96127	4.50439	3.80419e-05	0.0021364	2.09192	up
FAM83A	0.396305	6.95448	4.50295	3.82281e-05	0.00213789	2.08738	up
KDELR3	0.450467	9.50845	4.49826	3.88385e-05	0.00216548	2.07263	up
PPM1N	0.29232	6.21452	4.4969	3.90168e-05	0.00217023	2.06836	up
ZNF91	-0.396399	9.20545	-4.49611	3.91221e-05	0.0021709	2.06585	down
NFKBIZ	0.444255	9.22106	4.49088	3.98185e-05	0.002195	2.04943	up
SPIRE1	0.412003	6.51637	4.49073	3.98388e-05	0.002195	2.04895	up
NBAS	-0.276115	8.49542	-4.48981	3.99634e-05	0.00219667	2.04604	down
PLEK	1.44588	7.81564	4.48857	4.01306e-05	0.00220066	2.04216	up
DSG3	1.0367	7.54351	4.48622	4.04501e-05	0.00220992	2.03477	up
FAM98A	0.252473	9.05815	4.48479	4.06458e-05	0.0022133	2.03028	up
MMP12	1.66918	8.76432	4.4812	4.11411e-05	0.00223422	2.01901	up
BATF2	0.533377	8.50979	4.47606	4.18618e-05	0.00225319	2.00284	up
SPTSSB	0.699594	5.64616	4.45979	4.42213e-05	0.00234555	1.95181	up
PHKA1	0.418227	6.6147	4.45938	4.42822e-05	0.00234555	1.95053	up
RAB31	1.06116	9.47487	4.45752	4.45601e-05	0.00235486	1.9447	up
CHI3L1	1.8083	8.60853	4.45621	4.47568e-05	0.00235486	1.9406	up
DYNLT3	0.454104	7.77209	4.45584	4.48139e-05	0.00235486	1.93942	up
SLC2A3	1.01879	7.97407	4.45513	4.49205e-05	0.00235486	1.93721	up
FAM57A	0.440299	8.78036	4.45485	4.49632e-05	0.00235486	1.93632	up
DDHD2	-0.414474	8.11095	-4.45074	4.55895e-05	0.00238103	1.92345	down
TMEM256	-0.5669	8.86253	-4.45023	4.56673e-05	0.00238103	1.92186	down
CYB5R2	0.360677	6.88622	4.44646	4.62507e-05	0.00239538	1.91005	up
GPX8	0.603326	5.89966	4.44328	4.67481e-05	0.00241577	1.9001	up
CXCL16	0.427065	9.09078	4.43142	4.86506e-05	0.00250298	1.86298	up
SNX9	0.303237	9.54214	4.42997	4.88872e-05	0.00250961	1.85847	up
CNNM3	-0.266087	8.37755	-4.42706	4.93678e-05	0.00252819	1.84937	down
LRP8	0.416902	7.78758	4.42647	4.94659e-05	0.00252819	1.84752	up
MCL1	0.269	10.7961	4.42458	4.97805e-05	0.0025387	1.84162	up
POFUT1	-0.363495	7.7743	-4.41949	5.06398e-05	0.00257181	1.8257	down
ZNF358	-0.28564	8.57606	-4.41942	5.06505e-05	0.00257181	1.82551	down
PMM1	-0.462429	7.56348	-4.41261	5.1822e-05	0.00261757	1.80424	down
BPGM	0.279894	6.95507	4.41142	5.20295e-05	0.00261757	1.80052	up
GPR97	0.645918	7.1703	4.41094	5.21131e-05	0.00261757	1.79903	up
ZNF507	-0.275212	7.78527	-4.41094	5.21133e-05	0.00261757	1.79903	down
ADAMTS9	0.683243	7.1357	4.40827	5.25825e-05	0.00263546	1.79069	up
CEACAM6	1.23278	10.7697	4.4044	5.32686e-05	0.00265445	1.77863	up
DHRS9	1.18065	7.17044	4.40367	5.34004e-05	0.00265445	1.77634	up
FHL2	0.38857	8.32514	4.40357	5.34169e-05	0.00265445	1.77605	up
MNDA	1.03827	5.96197	4.40199	5.37015e-05	0.00266291	1.7711	up
GLS	-0.495692	9.10536	-4.40094	5.38902e-05	0.00266379	1.76784	down
LILRA2	0.606621	5.71411	4.40062	5.39479e-05	0.00266379	1.76685	up
IFITM2	0.513677	9.00041	4.39612	5.47691e-05	0.0026935	1.7528	up
LILRB3	0.854947	7.58129	4.396	5.47901e-05	0.0026935	1.75244	up
PRR16	0.530911	5.90233	4.39441	5.50823e-05	0.0026935	1.7475	up
B4GALNT3	0.646165	8.02215	4.39417	5.51274e-05	0.0026935	1.74674	up
BCL2A1	1.00436	7.07063	4.39244	5.54474e-05	0.00270347	1.74135	up
C5AR2	0.371691	5.66144	4.39027	5.5852e-05	0.002714	1.73459	up
TRIB2	0.561021	7.98405	4.38658	5.65462e-05	0.00273416	1.72311	up
BLZF1	0.314473	8.79469	4.37812	5.8171e-05	0.00279194	1.69677	up
OAS2	0.724628	8.05223	4.37805	5.81843e-05	0.00279194	1.69656	up
OSM	1.01648	6.88214	4.37786	5.82203e-05	0.00279194	1.69598	up
CCR1	1.02827	6.67944	4.37615	5.85556e-05	0.00279651	1.69064	up
ECHDC2	-0.346844	7.75201	-4.36744	6.02858e-05	0.00287326	1.66357	down
LINC00346	0.327928	4.92175	4.36377	6.10304e-05	0.00290281	1.65216	up
CCL4L2	1.01805	6.67888	4.36294	6.11998e-05	0.00290493	1.64959	up
EEF1B2P3	-0.316928	9.29096	-4.36056	6.16872e-05	0.00291619	1.64221	down
SPTLC3	-0.610499	7.80487	-4.35631	6.25704e-05	0.00294599	1.629	down
CLEC5A	0.872195	5.22374	4.35376	6.31033e-05	0.00296121	1.62112	up
RNF125	-0.626435	8.14138	-4.35351	6.31565e-05	0.00296121	1.62033	down
TTC39A	0.575142	8.35982	4.35235	6.34018e-05	0.00296121	1.61673	up
SELE	1.36693	6.80622	4.34971	6.39632e-05	0.00298112	1.60854	up
SAMD9L	0.651861	10.0934	4.34914	6.4084e-05	0.00298112	1.60679	up
MUC4	1.18835	9.05981	4.34844	6.42359e-05	0.00298223	1.60459	up
FURIN	0.257754	8.92573	4.34478	6.50235e-05	0.00300682	1.59326	up
TESK2	-0.487415	8.11368	-4.33975	6.6125e-05	0.0030517	1.57765	down
IDO1	1.45921	8.73104	4.33469	6.72495e-05	0.00309135	1.56198	up
ZNF737	-0.483878	8.61394	-4.33226	6.77952e-05	0.00310419	1.55447	down
CCL4	1.04222	5.11023	4.32473	6.95179e-05	0.00315695	1.53116	up
PRSS22	0.340297	7.08873	4.32442	6.95885e-05	0.00315695	1.53022	up
UBXN10	0.360452	6.45781	4.32402	6.9683e-05	0.00315695	1.52896	up
PGM2L1	0.477162	6.94032	4.32368	6.97602e-05	0.00315695	1.52793	up
MTMR4	-0.349997	9.26731	-4.31367	7.21238e-05	0.00325129	1.49697	down
KCNG1	-0.36352	6.8629	-4.30913	7.3221e-05	0.00328828	1.48295	down
RBBP8	0.281385	8.16248	4.30892	7.32733e-05	0.00328828	1.48229	up
RNF149	0.321185	8.77756	4.30631	7.39116e-05	0.00329808	1.47423	up
ITGA6	0.404264	10.9434	4.306	7.39866e-05	0.00329808	1.47329	up
MLKL	0.423637	7.57018	4.30351	7.46027e-05	0.00331013	1.46559	up
IFITM3	0.39424	9.04375	4.3031	7.47035e-05	0.00331013	1.46433	up
PNMA1	0.271752	7.56341	4.30309	7.47076e-05	0.00331013	1.46428	up
MST1	-0.662089	7.88126	-4.30252	7.48494e-05	0.00331013	1.46252	down
NDRG1	-0.278181	10.8426	-4.30131	7.51491e-05	0.00331709	1.45881	down
SBNO2	0.327536	8.66169	4.29443	7.68875e-05	0.00337939	1.43757	up
MST1L	-0.684941	8.08348	-4.29394	7.70125e-05	0.00337939	1.43606	down
ALDH5A1	-0.348811	6.65731	-4.29323	7.71951e-05	0.00337939	1.43386	down
ULK3	-0.406849	8.06514	-4.29185	7.75486e-05	0.00338455	1.42962	down
CD274	1.0211	7.04429	4.29112	7.77362e-05	0.00338639	1.42738	up
GPX4	-0.428979	10.1554	-4.29026	7.79584e-05	0.00338974	1.42473	down
HK1	0.543757	7.04729	4.28531	7.92489e-05	0.00343943	1.40948	up
PI3	1.08193	8.07466	4.28261	7.99635e-05	0.00346399	1.40115	up
ENTPD3	0.579502	5.73172	4.28007	8.06408e-05	0.0034771	1.39332	up
IRG1	1.13324	5.4829	4.27979	8.07136e-05	0.0034771	1.39248	up
EMR2	0.844556	7.72821	4.27903	8.09192e-05	0.00347952	1.39012	up
VSNL1	1.17661	6.05435	4.26791	8.39567e-05	0.00357714	1.35591	up
LGALS9	0.36004	7.44479	4.26566	8.45836e-05	0.00359441	1.349	up
ADPRM	-0.271078	5.9225	-4.26535	8.46706e-05	0.00359441	1.34805	down
HLA-DQB1	1.62768	8.53087	4.26022	8.61211e-05	0.00363612	1.33228	up
ACSL1	1.06262	7.90121	4.25743	8.69197e-05	0.00365659	1.32371	up
DIO2	0.474049	5.3161	4.25244	8.83675e-05	0.0037108	1.30838	up
BCL11A	-0.435953	7.9349	-4.24865	8.94813e-05	0.00373607	1.29676	down
MTHFD2	0.471253	8.54599	4.24765	8.97788e-05	0.00373607	1.29368	up
BDH2	-0.622227	7.17065	-4.24514	9.05278e-05	0.0037475	1.28597	down
NR4A3	0.694385	6.48986	4.24083	9.18242e-05	0.00378102	1.27277	up
IRS1	0.450403	6.9127	4.23939	9.22641e-05	0.00378649	1.26834	up
IL4R	0.273614	9.03993	4.23933	9.22822e-05	0.00378649	1.26816	up
IFNG	1.10503	5.38005	4.23616	9.32543e-05	0.00381966	1.25843	up
TSHZ1	-0.363973	7.70069	-4.23474	9.36925e-05	0.00383087	1.25409	down
ITPRIPL2	0.279877	7.90587	4.22864	9.55976e-05	0.0038951	1.23541	up
SRXN1	0.333541	7.76117	4.2259	9.64659e-05	0.00392362	1.22702	up
GNG4	-0.467952	6.69211	-4.21995	9.83764e-05	0.00397359	1.20883	down
TGFBI	0.772088	9.41192	4.21475	0.00010008	0.00402843	1.1929	up
ANK3	-0.363467	7.53414	-4.21291	0.000100687	0.0040459	1.18729	down
CNST	-0.296629	7.23884	-4.20984	0.000101712	0.00406603	1.1779	down
DNAJC10	0.33735	9.10593	4.20812	0.00010229	0.00407515	1.17265	up
SNORA76A	-0.284411	9.26175	-4.2057	0.000103108	0.00410073	1.16526	down
KRT6B	0.474763	6.74316	4.20048	0.000104895	0.00415761	1.14933	up
CRISP3	1.54187	6.10418	4.19967	0.000105177	0.00415795	1.14684	up
SMC3	-0.270248	8.4935	-4.19917	0.00010535	0.00415795	1.14531	down
ACSF2	-0.876213	8.06997	-4.19891	0.000105438	0.00415795	1.14453	down
ISG20	0.291756	8.01904	4.19758	0.0001059	0.00416843	1.14048	up
DKFZP779L1853	-0.258011	6.2978	-4.1952	0.000106733	0.0041807	1.13322	down
NMT2	-0.316737	7.50864	-4.19306	0.000107487	0.00420319	1.12669	down
FZD7	-0.373632	6.93901	-4.1904	0.000108433	0.00422757	1.11857	down
CXCL11	1.13917	7.87236	4.18213	0.000111422	0.00432081	1.09335	up
G6PD	0.312102	8.40453	4.17879	0.00011265	0.00433953	1.08319	up
FAM213A	-0.531566	8.31974	-4.17733	0.000113193	0.0043477	1.07874	down
PEBP1	-0.516707	10.4195	-4.17721	0.000113235	0.0043477	1.07839	down
IL22	0.934374	5.37043	4.17275	0.000114907	0.0043974	1.06481	up
FFAR2	0.932415	7.01707	4.17212	0.000115143	0.00439923	1.0629	up
DUSP7	0.40751	9.16374	4.16863	0.000116471	0.00444268	1.05227	up
SRGN	0.896096	9.20531	4.16485	0.000117924	0.00448795	1.04078	up
TLR4	0.882083	7.76857	4.16391	0.000118289	0.00448995	1.03792	up
ECT2	0.404948	7.33447	4.16309	0.000118609	0.00449462	1.03542	up
ZNF844	-0.319631	5.63501	-4.16085	0.00011948	0.00449462	1.02863	down
FCN3	0.627068	7.31748	4.16063	0.000119569	0.00449462	1.02795	up
ZCCHC14	-0.34219	8.40247	-4.15966	0.000119947	0.00450159	1.02502	down
SESN1	-0.266988	7.63872	-4.15506	0.00012177	0.00455534	1.01104	down
HS3ST1	0.354094	7.80299	4.14975	0.000123908	0.00462788	0.994913	up
HLA-DRB5	1.1812	9.20573	4.14851	0.000124413	0.00463057	0.99114	up
CDC42EP1	0.284813	8.46163	4.14819	0.000124541	0.00463057	0.990189	up
SEPT10	0.303337	8.04056	4.14805	0.000124599	0.00463057	0.989761	up
PSMD14	0.267675	8.07561	4.14762	0.000124775	0.00463057	0.988454	up
CSRNP1	0.382988	6.87984	4.14587	0.000125494	0.00464985	0.983129	up
GARS	0.25197	9.48289	4.14277	0.000126774	0.00468982	0.973727	up
TNC	1.31869	8.48923	4.14124	0.000127408	0.00470582	0.969104	up
MTF1	0.32893	8.44839	4.14073	0.000127621	0.00470623	0.967554	up
STX11	0.937517	8.24782	4.13728	0.000129071	0.00475219	0.957087	up
LOC100128288	-0.251747	6.35389	-4.13461	0.000130204	0.00477881	0.948991	down
TMEM154	0.834127	7.4098	4.13132	0.000131612	0.00480777	0.939027	up
SNORA5A	-0.39266	7.80185	-4.12991	0.000132217	0.0048205	0.934782	down
SETD7	0.43842	8.59571	4.12949	0.000132401	0.0048205	0.93349	up
TMEM106A	0.3574	8.19904	4.12865	0.000132765	0.0048205	0.93095	up
LUC7L3	-0.269482	7.96642	-4.1286	0.000132788	0.0048205	0.930788	down
PHC3	-0.444719	6.4406	-4.12717	0.000133408	0.00483545	0.926478	down
CSF2RB	0.867042	8.37668	4.12583	0.000133992	0.00484677	0.922431	up
CCL3	0.783285	7.08273	4.12551	0.000134136	0.00484677	0.921437	up
ZFP14	-0.280932	5.35087	-4.12318	0.00013516	0.00486977	0.914393	down
ZNF704	-0.454534	7.03246	-4.12311	0.00013519	0.00486977	0.914185	down
IFT22	0.286516	7.01033	4.11983	0.000136647	0.00490486	0.904259	up
TSPO	0.321297	9.41942	4.11971	0.0001367	0.00490486	0.903897	up
CD24	0.953013	10.2135	4.11874	0.000137135	0.00490948	0.900955	up
CDK2AP1	0.309799	10.2059	4.10117	0.000145222	0.00515824	0.847899	up
HAS3	0.346594	6.78978	4.10077	0.000145411	0.00515824	0.846693	up
GLIS3	0.609398	6.66848	4.10005	0.000145756	0.00516259	0.844503	up
PDK3	-0.457588	8.43822	-4.09923	0.000146144	0.00516847	0.842044	down
FA2H	0.380542	8.01076	4.09709	0.000147167	0.0051778	0.835586	up
SCGN	-0.39511	5.56938	-4.09615	0.000147616	0.0051778	0.832764	down
WEE1	-0.262378	7.14247	-4.09497	0.000148185	0.0051778	0.829202	down
CYP2U1	-0.426938	6.59796	-4.09019	0.000150513	0.00524343	0.814772	down
MSANTD3	0.374445	8.00525	4.08971	0.000150746	0.00524373	0.813337	up
PLCD3	0.678579	8.22365	4.0875	0.000151834	0.00526583	0.806684	up
FCGRT	-0.450922	9.84237	-4.08491	0.000153119	0.00528679	0.798885	down
TUBA1C	0.278894	10.3501	4.08426	0.000153443	0.00529014	0.796927	up
TMC7	0.522923	8.41944	4.08236	0.000154393	0.00530722	0.79121	up
OFD1	-0.312207	7.48135	-4.07671	0.000157262	0.00538991	0.774176	down
SLC19A3	-0.666842	6.75193	-4.07252	0.000159418	0.0054398	0.761575	down
EMR3	0.698601	6.37567	4.05773	0.000167256	0.00569291	0.717162	up
SCUBE2	-0.611514	6.82111	-4.05531	0.000168578	0.00571598	0.70988	down
RNA5SP129	-0.380453	6.20058	-4.05407	0.000169259	0.00571598	0.706151	down
GPRIN3	-0.310058	8.54218	-4.054	0.000169296	0.00571598	0.705948	down
2023-03-03	0.511437	9.2665	4.05257	0.000170082	0.00572638	0.701664	up
CD14	0.947269	8.90869	4.04939	0.000171844	0.00576258	0.692131	up
MORN2	0.45172	7.1418	4.0483	0.000172453	0.00576642	0.688857	up
CHRM4	-0.499828	7.96558	-4.04632	0.000173565	0.005787	0.682911	down
ABCA13	0.345376	5.88887	4.04225	0.000175869	0.00585545	0.670714	up
FNDC4	0.361993	6.83488	4.04159	0.000176244	0.00585956	0.668745	up
DDO	-0.376661	6.32932	-4.03988	0.000177224	0.00588375	0.663616	down
ABCC1	0.398871	8.69956	4.03834	0.000178106	0.00590462	0.659026	up
RNY4P7	-0.330547	6.74158	-4.02849	0.000183878	0.00606149	0.629532	down
CYP24A1	0.628809	4.94683	4.02699	0.000184775	0.00608243	0.625036	up
DDIT4	0.482989	7.60723	4.02547	0.000185682	0.0060919	0.620505	up
PLAG1	-0.378191	6.06231	-4.02539	0.000185733	0.0060919	0.620253	down
NFASC	-0.251054	6.80776	-4.02318	0.00018706	0.00612308	0.613669	down
PDZK1IP1	0.813216	9.89358	4.02259	0.00018742	0.00612623	0.611894	up
RUNDC3B	-0.64655	6.66475	-4.02114	0.000188301	0.0061464	0.60756	down
LOC100506990	-0.47683	7.37035	-4.01656	0.000191106	0.00622924	0.59389	down
SULT2A1	-1.6977	6.57141	-4.01555	0.000191734	0.00623228	0.590856	down
SERPINB5	0.873091	8.41246	3.9959	0.000204285	0.00659429	0.532248	up
TSTA3	0.357769	10.1033	3.99263	0.000206447	0.00664677	0.522523	up
GCKR	0.475016	5.47582	3.99188	0.000206946	0.00665254	0.520289	up
RNU6-1089P	-0.398695	6.94308	-3.98587	0.000210991	0.00676392	0.502404	down
ASRGL1	0.425923	7.49868	3.98291	0.000213012	0.00681932	0.493597	up
ITGA5	0.973822	8.59323	3.98099	0.000214331	0.0068302	0.487897	up
TMEM45A	0.745201	5.8024	3.9799	0.000215089	0.0068302	0.484635	up
PITPNM3	0.330346	6.98031	3.97971	0.000215217	0.0068302	0.484083	up
IQCK	0.339407	6.70184	3.97944	0.000215404	0.0068302	0.483283	up
AHR	0.478191	9.76312	3.97836	0.000216151	0.00684459	0.480083	up
ZADH2	-0.294347	8.32884	-3.97672	0.000217299	0.0068623	0.47519	down
C4BPA	0.912701	5.63445	3.97565	0.000218045	0.00687654	0.472024	up
LOC392364	-0.300518	5.63535	-3.97309	0.000219848	0.00691658	0.464418	down
CNN3	-0.250466	9.94946	-3.96527	0.000225443	0.00705535	0.441205	down
PNISR	-0.250132	8.61057	-3.96451	0.000225994	0.00706036	0.43895	down
EGR3	0.4388	6.33817	3.96343	0.000226785	0.00707558	0.435725	up
MLLT4-AS1	-0.263521	6.62591	-3.96233	0.000227586	0.00709108	0.432468	down
TMEM30A	0.277655	9.76616	3.96177	0.000227995	0.00709434	0.43081	up
NUDT9	-0.305711	7.28265	-3.96049	0.000228932	0.00711399	0.427023	down
MMEL1	-0.361125	6.18718	-3.95266	0.000234763	0.0072661	0.403801	down
ZNF493	-0.250881	6.63333	-3.95137	0.000235733	0.00728646	0.399992	down
NUAK2	-0.374017	8.33223	-3.94821	0.00023813	0.00735081	0.390651	down
RAP1B	0.270092	8.99592	3.9466	0.000239367	0.00736946	0.385869	up
C16orf45	0.319459	6.47779	3.9456	0.000240138	0.00738346	0.382898	up
MROH7	-0.301404	6.41092	-3.94505	0.000240562	0.00738675	0.381269	down
SCN9A	-0.453346	5.69951	-3.94223	0.000242745	0.00743418	0.372932	down
LIPN	0.395271	4.14719	3.9415	0.000243307	0.00744163	0.370795	up
CAPN13	-1.00515	8.10929	-3.94088	0.000243794	0.00744675	0.368949	down
GOLT1B	0.314704	6.77998	3.93423	0.000249041	0.0075816	0.349296	up
DRAM1	0.802464	7.81696	3.93216	0.000250697	0.00761766	0.343177	up
NHEJ1	-0.350592	7.37443	-3.92579	0.000255862	0.00775437	0.324358	down
MAP3K5	0.26334	8.36379	3.9214	0.000259474	0.00785365	0.31142	up
LOC283588	-0.314681	4.9983	-3.9204	0.000260311	0.00786876	0.308448	down
CISD1	-0.48858	8.77001	-3.91737	0.000262839	0.00792461	0.299532	down
MYO1B	0.508132	8.69187	3.91693	0.000263214	0.00792568	0.298215	up
MSX2	0.278173	6.6736	3.91327	0.000266307	0.00800844	0.287439	up
TMEM116	-0.424591	7.33388	-3.9098	0.000269275	0.00805726	0.277213	down
DUOX1	0.315103	6.07642	3.90975	0.000269313	0.00805726	0.277082	up
ABCC3	0.45707	9.68019	3.90788	0.00027093	0.00809206	0.271561	up
SLC4A7	-0.606396	8.08816	-3.9076	0.00027117	0.00809206	0.270741	down
NEU1	-0.274958	8.79634	-3.90472	0.000273674	0.00815632	0.262264	down
DEPTOR	-0.514484	7.84486	-3.90412	0.000274204	0.00816169	0.260479	down
A4GNT	0.75705	5.63847	3.90224	0.000275853	0.00820029	0.254949	up
RSRP1	-0.255081	8.34357	-3.90142	0.000276575	0.00820084	0.252537	down
IGSF10	-0.298415	5.04324	-3.90009	0.000277752	0.00822526	0.248622	down
S100A12	1.16859	6.17625	3.89889	0.000278814	0.0082266	0.245102	up
OAS3	0.395042	8.23086	3.89884	0.000278856	0.0082266	0.244963	up
UBXN8	0.254524	7.23726	3.89414	0.000283064	0.00834019	0.231148	up
MIR221	0.317841	6.20753	3.89352	0.000283624	0.00834605	0.229327	up
IRAK3	1.00923	6.89088	3.89215	0.000284864	0.00835324	0.225301	up
EDEM1	0.253349	8.64887	3.88747	0.000289144	0.0084548	0.211549	up
PLSCR1	0.382281	8.45087	3.88709	0.000289493	0.0084548	0.210437	up
ANKH	-0.355437	8.67981	-3.88509	0.000291342	0.00848752	0.204567	down
FGF2	0.539615	7.38896	3.88449	0.0002919	0.0084876	0.202804	up
TFPI2	1.1692	5.79457	3.87757	0.000298406	0.00862859	0.182479	up
MCOLN3	-0.668162	6.38145	-3.87508	0.000300771	0.0086551	0.1752	down
ZC3H6	-0.264604	7.44959	-3.87504	0.000300808	0.0086551	0.175088	down
LMLN	0.333125	7.01457	3.87406	0.000301754	0.00867161	0.172194	up
RN7SKP80	-0.337172	10.5867	-3.87121	0.000304496	0.00873964	0.163854	down
F10	-0.456045	7.53318	-3.86799	0.00030763	0.00881873	0.154415	down
OSMR	0.938453	7.75859	3.86748	0.00030813	0.0088222	0.15292	up
DENND3	0.520752	7.51887	3.86703	0.000308568	0.0088239	0.15161	up
OR1J4	0.346757	4.57476	3.86329	0.000312254	0.00891836	0.140665	up
TAGAP	0.95179	7.13775	3.86101	0.000314524	0.00897222	0.133988	up
TRPV1	-0.306217	7.41168	-3.85987	0.000315661	0.00899363	0.130664	down
FAM167A	0.304389	5.62882	3.85837	0.000317167	0.00902552	0.126276	up
RHOB	0.323213	8.4981	3.85496	0.000320623	0.00910111	0.116291	up
BDH2P1	-0.540177	8.08941	-3.85493	0.000320656	0.00910111	0.116195	down
CEACAM5	0.969173	12.2918	3.85295	0.000322677	0.00912658	0.110407	up
FCAR	0.487918	5.97161	3.85195	0.000323695	0.00913947	0.107504	up
FGR	0.611047	8.02858	3.85174	0.000323917	0.00913947	0.106873	up
ZNF813	-0.258435	5.7487	-3.84908	0.000326657	0.00917011	0.0991091	down
TMEM98	-0.43261	8.6334	-3.84878	0.00032697	0.00917011	0.0982274	down
ST6GALNAC2	0.436563	6.99532	3.84758	0.000328219	0.00918695	0.094715	up
OSBPL6	-0.493867	6.40948	-3.84714	0.00032867	0.00918695	0.0934509	down
BAI2	-0.297577	7.4997	-3.84706	0.000328753	0.00918695	0.093217	down
DLGAP1-AS1	0.287896	6.82931	3.84515	0.000330747	0.00922055	0.0876471	up
PECR	-0.615939	8.12513	-3.84438	0.000331557	0.0092321	0.0853924	down
NT5C2	0.358764	9.24501	3.84333	0.000332663	0.00924112	0.082324	up
ZNF610	-0.250449	5.44723	-3.84332	0.000332674	0.00924112	0.082294	down
SHPK	-0.340307	8.77937	-3.84248	0.00033356	0.00925471	0.0798423	down
SEPSECS	-0.360375	8.05383	-3.83895	0.000337309	0.00932192	0.0695481	down
RP2	0.287599	7.72728	3.83704	0.000339356	0.00935981	0.0639732	up
AP2B1	0.254689	9.92542	3.83377	0.000342885	0.00941214	0.0544461	up
CELP	-0.290564	7.34054	-3.83347	0.000343214	0.00941214	0.0535625	down
NLRP12	0.30144	5.54411	3.83334	0.00034336	0.00941214	0.0531697	up
FAM124A	0.300971	6.00955	3.83304	0.000343677	0.00941214	0.0523205	up
LCORL	-0.354936	7.9989	-3.83163	0.000345216	0.00943265	0.0482053	down
RNU6-1281P	-0.35242	4.09439	-3.82863	0.000348505	0.00948007	0.0394729	down
CAMK2G	-0.292315	9.17458	-3.81922	0.000359027	0.00971936	0.012081	down
KRT23	0.405682	5.89973	3.81678	0.00036181	0.00978231	0.00497005	up
LOC100127951	-0.333455	5.04753	-3.81618	0.000362494	0.00978707	0.00323207	down
FAM43A	0.365524	7.73074	3.8153	0.000363505	0.00978707	0.000668077	up
SLED1	0.425147	5.83395	3.81492	0.000363941	0.00978707	-0.000437433	up
ITGAX	0.861112	8.1373	3.81447	0.000364459	0.00978707	-0.00174634	up
CCDC109B	0.544363	7.05601	3.81277	0.000366418	0.00982033	-0.00668117	up
SUGCT	-0.543503	6.38439	-3.81262	0.000366587	0.00982033	-0.00710668	down
SCML4	-0.260785	6.33924	-3.8113	0.000368121	0.00983879	-0.0109499	down
FGD5	0.44944	6.99845	3.80787	0.000372125	0.00993109	-0.0209086	up
B4GALT5	0.271378	10.0252	3.80762	0.000372427	0.00993109	-0.0216549	up
RNASE2	0.349013	5.02896	3.80657	0.000373652	0.00995237	-0.0246776	up
BPIFB1	2.11596	7.45637	3.80498	0.000375537	0.00997977	-0.0293104	up
MYOT	-0.289513	5.15069	-3.80357	0.000377206	0.010007	-0.0333916	down
EPHX2	-0.815672	8.55883	-3.80263	0.000378327	0.0100196	-0.0361231	down
COX14	-0.274687	7.36564	-3.79953	0.000382042	0.0101065	-0.0451176	down
LINC00152	0.661687	8.23242	3.79793	0.000383972	0.0101346	-0.0497548	up
CD8B	-0.268054	6.85548	-3.7964	0.000385825	0.010172	-0.0541862	down
SIMC1	-0.311709	7.21539	-3.79464	0.000387981	0.0101911	-0.059314	down
ALPL	0.716202	7.63044	3.79096	0.000392495	0.0102896	-0.0699584	up
TFAP2C	0.526332	5.52034	3.78773	0.000396508	0.0103599	-0.0793197	up
CDV3	0.291355	10.1027	3.78586	0.000398848	0.0103772	-0.084734	up
PRODH	-0.866099	7.27489	-3.78578	0.000398951	0.0103772	-0.0849708	down
EREG	0.575247	7.00573	3.78291	0.000402564	0.0104595	-0.0932652	up
RUNX1	0.361176	8.94466	3.78167	0.00040414	0.0104771	-0.0968599	up
CSF3	0.528112	8.14873	3.77805	0.000408763	0.0105676	-0.107324	up
CNNM2	-0.282956	7.61651	-3.77787	0.000408991	0.0105676	-0.107839	down
PRDM1	0.649236	8.72876	3.77707	0.000410031	0.010571	-0.110174	up
DUSP10	0.4619	6.84252	3.77678	0.000410394	0.010571	-0.110989	up
MAMDC2	-0.551465	5.83333	-3.77626	0.000411065	0.0105743	-0.112491	down
LOC254896	0.416284	6.36417	3.77411	0.000413851	0.0106342	-0.118704	up
PBX1	-0.413633	9.06088	-3.76873	0.000420907	0.0108032	-0.134255	down
MSI2	0.288103	7.60925	3.768	0.00042188	0.0108032	-0.136378	up
C9orf40	-0.270438	8.63305	-3.76769	0.000422283	0.0108032	-0.137255	down
ABHD2	0.288576	9.90491	3.76445	0.000426608	0.01089	-0.146627	up
RHPN2	0.488165	9.35006	3.76408	0.000427102	0.0108906	-0.147692	up
RNF144B	0.658045	7.32217	3.76057	0.000431829	0.0109871	-0.157813	up
PDPN	0.58303	6.99929	3.75914	0.000433773	0.0110106	-0.161945	up
CATSPER2	-0.34177	6.36411	-3.75884	0.000434169	0.0110106	-0.162784	down
PELI2	-0.337424	7.8833	-3.75721	0.000436399	0.011047	-0.167493	down
ADCY5	-0.27847	6.85262	-3.75249	0.00044291	0.0111619	-0.18111	down
NLRP3	0.536711	6.14371	3.74577	0.000452331	0.0113466	-0.200459	up
PDE4B	0.569184	6.63297	3.74545	0.000452772	0.0113466	-0.201355	up
GSTM2	-0.33077	8.28838	-3.74483	0.000453656	0.0113565	-0.203149	down
RNU6-729P	-0.572709	5.90576	-3.74181	0.000457962	0.0114153	-0.211832	down
SLC15A4	0.363303	8.91664	3.7406	0.000459696	0.011434	-0.215306	up
SLPI	1.03145	7.86954	3.73254	0.000471433	0.0116144	-0.238477	up
DDX21	0.375847	7.93887	3.72537	0.000482109	0.0118399	-0.259053	up
KLK11	0.348899	6.78155	3.72378	0.000484514	0.0118511	-0.263625	up
PFKP	0.282575	9.36314	3.72109	0.000488601	0.011899	-0.271342	up
MAGED1	0.269086	9.30564	3.71996	0.00049033	0.0119286	-0.274587	up
ARRDC3	0.532446	9.25318	3.71925	0.000491411	0.0119425	-0.27661	up
THSD4	-0.473363	7.24859	-3.71886	0.00049202	0.0119448	-0.277749	down
CAPG	0.389711	8.01311	3.71662	0.000495463	0.0119909	-0.284154	up
CATSPERB	0.653988	6.81167	3.71465	0.000498517	0.0120274	-0.2898	up
AKAP6	-0.3241	5.96589	-3.71295	0.000501159	0.0120661	-0.294653	down
TXNRD1	0.286568	8.16421	3.71079	0.000504554	0.0121228	-0.300856	up
SRPX2	0.531074	7.15286	3.71041	0.000505145	0.0121245	-0.30193	up
SEMA5A	-0.421445	8.75658	-3.70943	0.000506702	0.0121494	-0.304757	down
EIF4A1	0.262594	10.1447	3.70752	0.00050972	0.0121967	-0.310212	up
BCL2	-0.265246	7.38672	-3.70663	0.000511134	0.0122168	-0.312756	down
CDK20	-0.326536	6.51433	-3.70633	0.00051161	0.0122168	-0.31361	down
ACVR1C	-0.50403	8.00129	-3.70498	0.000513764	0.0122556	-0.317468	down
MARC2	-0.690755	8.36927	-3.70412	0.000515148	0.0122636	-0.31994	down
TANK	0.271197	7.58996	3.70226	0.000518137	0.0123172	-0.325252	up
ALAD	-0.257997	7.76697	-3.70057	0.000520879	0.012337	-0.330099	down
ZNF383	-0.256874	7.11169	-3.69851	0.000524228	0.0124037	-0.335984	down
SERPINB1	0.333203	10.8072	3.69695	0.000526765	0.0124511	-0.340416	up
SHROOM4	0.262898	6.44213	3.69447	0.000530848	0.0125095	-0.347506	up
AS3MT	-0.313184	5.60315	-3.6937	0.000532128	0.0125271	-0.349718	down
GBP5	1.17613	8.28663	3.69298	0.000533323	0.0125425	-0.351776	up
MAFF	0.290334	6.93069	3.68962	0.000538926	0.012636	-0.361372	up
ARHGEF9	-0.328833	8.27342	-3.68917	0.00053968	0.012641	-0.362655	down
LYST	0.405247	7.58512	3.68761	0.000542294	0.0126597	-0.36709	up
AMY2B	-0.316917	6.56349	-3.68759	0.000542329	0.0126597	-0.36715	down
MMP19	0.505575	6.74115	3.6873	0.000542819	0.0126597	-0.367979	up
FCER1G	0.973605	7.70625	3.68673	0.000543776	0.0126597	-0.369595	up
CLEC4A	0.716999	5.9247	3.68538	0.00054607	0.012676	-0.373459	up
HSPA6	0.399525	7.02989	3.68122	0.000553176	0.0127647	-0.385326	up
PMFBP1	-0.39652	5.93061	-3.67941	0.000556287	0.0128111	-0.390473	down
BCL6	0.67195	7.48478	3.67855	0.000557769	0.0128278	-0.392915	up
TC2N	0.312586	9.98596	3.67835	0.000558115	0.0128278	-0.393485	up
FRZB	-0.610763	7.15975	-3.67801	0.00055871	0.0128289	-0.394463	down
CCL1	0.51917	6.00848	3.677	0.000560458	0.0128437	-0.397329	up
GCNT2	-0.4424	6.66812	-3.67373	0.000566173	0.0129365	-0.40664	down
ACADM	-0.492497	9.81433	-3.672	0.000569222	0.0129413	-0.411568	down
CXXC4	-0.256014	6.29678	-3.67178	0.00056961	0.0129413	-0.412193	down
RAI14	0.658166	6.72357	3.66349	0.000584431	0.0131717	-0.435761	up
STK39	0.251464	9.5705	3.66183	0.000587444	0.0132025	-0.440479	up
HLA-DQA1	0.902637	8.09134	3.65618	0.000597813	0.0133582	-0.456529	up
THRA	-0.271331	8.927	-3.65505	0.00059991	0.0133922	-0.45974	down
NCKAP5	-0.597327	6.47812	-3.65192	0.000605742	0.0134707	-0.468613	down
RPS6KA2	0.362357	7.7044	3.65154	0.00060646	0.0134707	-0.469699	up
C6orf141	0.275611	6.44025	3.65131	0.000606892	0.0134707	-0.470353	up
ARID5A	0.448251	7.48622	3.64954	0.000610227	0.013519	-0.475378	up
ETV5	0.412916	6.40412	3.64884	0.000611539	0.0135223	-0.477348	up
STS	0.497348	8.14551	3.64687	0.00061528	0.0135793	-0.482941	up
SUCLG1	-0.436893	9.52928	-3.64519	0.000618491	0.0136347	-0.487715	down
ANK1	0.269221	6.2862	3.64494	0.00061896	0.0136347	-0.488409	up
MDN1	-0.31648	7.337	-3.64361	0.000621509	0.0136779	-0.492177	down
BTNL2	-0.354976	6.55592	-3.64274	0.000623176	0.0137016	-0.494634	down
MEDAG	0.539716	6.3357	3.64201	0.000624592	0.0137104	-0.496716	up
RHOF	0.481458	9.57324	3.64088	0.000626775	0.0137419	-0.499915	up
N4BP1	0.273852	8.1575	3.64022	0.00062806	0.0137571	-0.501792	up
HEBP1	-0.746123	9.97131	-3.63761	0.00063313	0.0138421	-0.509164	down
SEMG1	0.459136	5.37299	3.6353	0.000637666	0.0139022	-0.515709	up
PIK3AP1	0.598907	8.09162	3.63384	0.000640548	0.0139445	-0.519843	up
BST2	0.650866	7.61235	3.63343	0.000641359	0.0139445	-0.521002	up
RNU6-842P	-0.291868	7.46899	-3.63311	0.000642001	0.0139445	-0.521919	down
BST1	-0.523724	8.13895	-3.63214	0.000643923	0.0139733	-0.52466	down
CD80	0.774762	6.53943	3.62092	0.00066658	0.0143979	-0.556354	up
KLK7	0.811076	6.49812	3.6194	0.000669698	0.0144251	-0.560631	up
UGT2A3	-1.42304	7.53385	-3.61834	0.000671895	0.0144457	-0.563632	down
OGFRL1	0.557778	8.06352	3.61675	0.000675192	0.0144899	-0.568118	up
MAP3K8	0.372188	7.39668	3.61613	0.000676489	0.014491	-0.569877	up
PEA15	0.577931	9.68449	3.61455	0.000679772	0.014511	-0.574312	up
CLEC4E	0.890675	4.92354	3.614	0.000680942	0.014511	-0.575888	up
MGAT3	-0.332949	8.45126	-3.61387	0.000681203	0.014511	-0.576239	down
RNU6-377P	-0.250754	6.32406	-3.61362	0.000681735	0.014511	-0.576954	down
ACBD4	-0.352378	7.26287	-3.61331	0.000682377	0.014511	-0.577817	down
EMP1	0.598824	9.0032	3.6133	0.000682402	0.014511	-0.577851	up
TP53TG1	-0.268536	6.23291	-3.6118	0.000685562	0.0145649	-0.582083	down
F5	0.714396	6.11375	3.611	0.000687244	0.014578	-0.584328	up
SMAGP	0.308098	8.15619	3.61091	0.000687428	0.014578	-0.584573	up
BCL2L10	-0.335994	6.78118	-3.60892	0.00069165	0.0146317	-0.590183	down
PDLIM7	0.321947	7.54195	3.60888	0.000691747	0.0146317	-0.590311	up
SIRPB1	0.586212	6.50304	3.60883	0.000691846	0.0146317	-0.590442	up
S100A6	0.284819	8.50459	3.60429	0.000701567	0.0147837	-0.603225	up
ZNF780B	-0.264866	6.89936	-3.60387	0.000702476	0.0147894	-0.60441	down
CNKSR3	-0.520488	7.53582	-3.60198	0.000706567	0.0148258	-0.609728	down
ZNFX1	0.269587	9.46999	3.6019	0.000706748	0.0148258	-0.609963	up
SH3KBP1	0.296035	8.97806	3.60092	0.000708881	0.0148438	-0.612724	up
SOX14	0.493141	6.94051	3.59934	0.000712316	0.014889	-0.617152	up
CTSL	0.74413	7.96332	3.59682	0.000717869	0.0149455	-0.624263	up
CPEB3	-0.27549	7.11917	-3.59661	0.000718325	0.0149455	-0.624845	down
AGTRAP	0.31341	8.35451	3.59649	0.00071859	0.0149455	-0.625183	up
BMP7	0.286366	6.30935	3.59636	0.000718866	0.0149455	-0.625535	up
NBEAL2	0.274215	8.72296	3.59596	0.000719765	0.0149509	-0.62668	up
LYN	0.394047	10.3176	3.59489	0.000722126	0.0149803	-0.629678	up
PTPN1	0.343354	8.72057	3.59474	0.000722467	0.0149803	-0.63011	up
MIR32	-0.324413	5.12595	-3.59409	0.000723913	0.0149836	-0.631942	down
CCDC92	-0.257199	8.71204	-3.59226	0.00072799	0.0150546	-0.637084	down
CCNYL1	0.355147	7.48791	3.58926	0.0007347	0.015153	-0.645486	up
RMND5A	-0.350374	8.46114	-3.58721	0.000739339	0.0152152	-0.651249	down
CYP27A1	-0.660122	9.18297	-3.58706	0.000739675	0.0152152	-0.651665	down
SHC3	0.49683	6.78586	3.58602	0.000742042	0.015237	-0.65459	up
CCDC148-AS1	0.529693	6.14664	3.58499	0.000744403	0.0152586	-0.657498	up
CSF2	0.401871	5.71808	3.58382	0.000747072	0.015289	-0.660775	up
KDM8	-0.455655	7.87296	-3.58025	0.000755295	0.0154118	-0.670796	down
PTGS1	0.639836	7.725	3.58021	0.000755389	0.0154118	-0.67091	up
DOCK4	0.715224	7.1366	3.58001	0.000755845	0.0154118	-0.671462	up
PCK1	-1.56509	9.16289	-3.57914	0.000757861	0.0154394	-0.673901	down
SIGLEC14	0.425261	6.52635	3.57139	0.000776049	0.0157686	-0.695608	up
TRPM6	-0.987541	7.46634	-3.56982	0.000779803	0.0158173	-0.700024	down
SMA4	-0.309693	8.97699	-3.56646	0.000787855	0.0159667	-0.709425	down
C12orf36	1.1516	6.52741	3.5644	0.000792817	0.0160469	-0.71517	up
APOL2	0.293254	7.37198	3.56425	0.000793185	0.0160469	-0.715595	up
PYCR1	0.28071	8.43626	3.56337	0.000795316	0.016076	-0.718049	up
FCN1	0.430799	7.47046	3.56144	0.00080002	0.0161291	-0.723445	up
CEACAM3	0.283384	7.44826	3.56034	0.000802729	0.0161558	-0.726538	up
TNFAIP8	0.480644	6.93847	3.55956	0.000804644	0.0161664	-0.728718	up
MSN	0.666882	9.57441	3.55886	0.000806361	0.016187	-0.730669	up
RSAD2	0.659485	6.88419	3.55799	0.000808496	0.0162019	-0.733088	up
LONRF3	0.300122	7.44729	3.55714	0.000810597	0.0162118	-0.735462	up
NCALD	0.343387	6.82728	3.55695	0.000811075	0.0162118	-0.736001	up
ITLN2	-1.4201	8.76453	-3.55581	0.000813911	0.0162545	-0.739194	down
RASGRP4	0.395592	6.57944	3.55382	0.000818858	0.0163253	-0.744738	up
TGFBR1	0.299662	8.35054	3.55338	0.000819955	0.0163332	-0.745962	up
HYI	-0.260932	8.52996	-3.55156	0.000824532	0.0163964	-0.751053	down
NUCB2	0.401454	8.83552	3.55115	0.00082557	0.0163982	-0.752204	up
TNFAIP2	0.650072	8.69637	3.55069	0.000826733	0.0163982	-0.753493	up
CNN2	0.460547	9.10011	3.54612	0.000838319	0.0165295	-0.766221	up
CMTM6	0.315714	7.72358	3.54495	0.000841332	0.0165749	-0.769502	up
EFNB2	0.419918	8.69286	3.54424	0.000843159	0.0165969	-0.771486	up
RHBDF2	0.427623	7.06763	3.54326	0.000845681	0.0166184	-0.774217	up
DCAF11	-0.45391	9.12664	-3.54272	0.000847057	0.0166314	-0.775703	down
RHOD	0.314498	8.17574	3.53959	0.000855185	0.0167628	-0.784436	up
BEST1	0.431796	6.2398	3.53873	0.000857411	0.0167923	-0.786813	up
RNU6-926P	0.319597	4.41198	3.53638	0.000863575	0.0168846	-0.793363	up
TIAM2	-0.67794	7.05234	-3.53485	0.000867615	0.0169062	-0.79763	down
SELL	1.10255	7.49682	3.53467	0.0008681	0.0169062	-0.798141	up
TRIB1	0.263837	9.31799	3.53442	0.000868754	0.0169062	-0.798829	up
PRKAR1A	0.293031	9.61436	3.53408	0.000869655	0.0169062	-0.799778	up
ZNF566	-0.283886	5.89761	-3.52971	0.000881297	0.017102	-0.811934	down
PTGES	0.470001	7.78693	3.52865	0.000884143	0.0171287	-0.814881	up
SDC4	0.302584	9.39527	3.52703	0.000888498	0.0171502	-0.819373	up
BID	0.288905	8.71768	3.52702	0.000888523	0.0171502	-0.819399	up
LILRA1	0.603476	6.85305	3.52587	0.000891634	0.0171739	-0.822594	up
HIP1	0.471935	6.96768	3.52412	0.00089639	0.0172228	-0.827456	up
KCNH6	-0.432649	6.4563	-3.52326	0.000898736	0.017249	-0.829845	down
CAPN2	0.355313	10.0763	3.52258	0.000900606	0.0172611	-0.831745	up
FOXN3	-0.321513	9.50857	-3.52218	0.000901712	0.0172681	-0.832866	down
BATF	0.315469	6.74856	3.52092	0.000905157	0.0173199	-0.836351	up
YBX2	-0.259924	8.98756	-3.52011	0.000907385	0.0173482	-0.838598	down
SLC25A1	-0.405	9.76057	-3.51746	0.000914723	0.0174473	-0.845959	down
RN7SL720P	-0.853312	6.34959	-3.51716	0.000915561	0.0174473	-0.846795	down
IFI30	0.493131	10.5665	3.5145	0.000922969	0.0175371	-0.854159	up
ZNF90	-0.261927	6.34732	-3.51301	0.000927173	0.0175883	-0.858312	down
GPR56	0.304071	8.96528	3.5129	0.000927486	0.0175883	-0.85862	up
CLEC6A	1.12522	5.77778	3.51198	0.000930061	0.0176047	-0.861154	up
ARHGAP18	-0.386372	9.01382	-3.51172	0.00093079	0.0176047	-0.861869	down
JAK2	0.404121	8.32975	3.51149	0.000931442	0.0176047	-0.862508	up
CCDC28A	-0.269434	6.75399	-3.51125	0.000932132	0.0176047	-0.863185	down
PRLR	-0.635356	7.94679	-3.5106	0.000933969	0.0176153	-0.864984	down
PML	0.252082	8.41175	3.51027	0.000934897	0.0176153	-0.865891	up
LIF	0.309967	6.83389	3.51025	0.000934957	0.0176153	-0.86595	up
IQGAP1	0.255283	10.7332	3.5067	0.000945092	0.0177488	-0.8758	up
SLC36A4	0.361286	6.46769	3.50555	0.000948373	0.0177961	-0.878966	up
NCK2	-0.280982	9.6724	-3.50409	0.000952604	0.0178611	-0.883032	down
MIA	0.35642	7.38031	3.50066	0.000962537	0.0179922	-0.892507	up
GREM2	-0.685774	6.98889	-3.50023	0.000963797	0.0179986	-0.893702	down
FERMT1	0.662204	8.36452	3.49445	0.000980821	0.0182744	-0.909694	up
SLC25A15	-0.515543	7.93236	-3.49284	0.000985598	0.0183177	-0.91413	down
LYPLAL1	-0.254014	5.95614	-3.49245	0.000986771	0.0183248	-0.915216	down
SLX1A	-0.391639	10.0838	-3.49196	0.000988237	0.0183375	-0.916572	down
ZNF594	-0.327534	5.74082	-3.49071	0.000991986	0.0183778	-0.920029	down
STEAP4	0.994168	7.24466	3.4897	0.00099502	0.0184193	-0.922818	up
FAH	-0.352267	7.78064	-3.48927	0.000996302	0.0184284	-0.923993	down
FCGR1A	1.13335	6.7566	3.48837	0.00099903	0.0184642	-0.92649	up
MAGI1	-0.307208	8.23637	-3.48745	0.0010018	0.0185007	-0.929015	down
P2RY1	-0.344199	7.57327	-3.48664	0.00100427	0.0185205	-0.93127	down
C3AR1	0.875174	7.50135	3.48632	0.00100525	0.0185205	-0.932158	up
HAPLN3	0.615803	7.35803	3.48565	0.00100728	0.0185432	-0.934002	up
RNU6-439P	-0.474484	8.27868	-3.48374	0.00101311	0.0186223	-0.93927	down
PHF7	-0.322413	6.73632	-3.48047	0.00102317	0.0187616	-0.948285	down
DNASE1	-0.894384	8.64938	-3.47949	0.00102621	0.018768	-0.950993	down
ANO1	0.433991	6.59839	3.47926	0.00102693	0.018768	-0.951633	up
KCNJ2	0.732279	7.58889	3.47741	0.00103266	0.0188172	-0.956714	up
ACACB	-0.31426	8.04001	-3.47703	0.00103387	0.0188244	-0.95778	down
PNP	0.310421	9.01537	3.47553	0.00103853	0.0188799	-0.961891	up
CEBPB	0.428957	8.68827	3.47148	0.00105132	0.0190087	-0.973062	up
AQP5	0.690875	7.33307	3.46637	0.00106766	0.0192601	-0.98713	up
MX2	0.512643	8.06315	3.46609	0.00106854	0.0192601	-0.987882	up
NAAA	-0.586095	9.15611	-3.46322	0.00107783	0.0193573	-0.995786	down
DHDDS	0.286983	9.09376	3.46314	0.00107808	0.0193573	-0.995997	up
GFPT2	0.748889	6.24543	3.46122	0.00108433	0.0194341	-1.00127	up
C20orf196	-0.270622	7.47516	-3.45945	0.00109015	0.0194622	-1.00615	down
QPCT	0.554865	5.88777	3.45836	0.00109374	0.0194883	-1.00915	up
STEAP1B	0.36859	5.32774	3.45725	0.00109739	0.0195173	-1.01219	up
CD300A	0.430312	7.29687	3.45676	0.001099	0.0195173	-1.01353	up
NAT8B	-1.23208	8.19397	-3.45639	0.00110024	0.0195173	-1.01456	down
MIR24-2	0.40534	4.93956	3.45579	0.00110221	0.0195316	-1.01619	up
ACSL6	-0.399105	6.18727	-3.45547	0.00110328	0.0195316	-1.01707	down
NEUROD1	-0.436942	6.15864	-3.45534	0.00110371	0.0195316	-1.01743	down
SAT2	-0.60341	8.96732	-3.45483	0.0011054	0.0195466	-1.01882	down
SELP	0.858408	7.10077	3.45443	0.00110675	0.0195557	-1.01994	up
ASTE1	-0.286664	6.59963	-3.45225	0.00111401	0.0196657	-1.0259	down
CCL18	1.56589	8.10395	3.45206	0.00111467	0.0196657	-1.02644	up
RNU6ATAC5P	0.787859	5.95495	3.45146	0.00111666	0.019686	-1.02807	up
MPST	-0.310635	8.25808	-3.44525	0.00113773	0.0199884	-1.04511	down
MMP14	0.437034	8.86542	3.44489	0.00113896	0.0199884	-1.0461	up
MUC6	1.80415	8.54657	3.4436	0.00114338	0.0200358	-1.04963	up
OAT	-0.971697	11.1308	-3.44232	0.00114779	0.0200829	-1.05314	down
RAPGEF5	-0.263885	7.47922	-3.43654	0.00116786	0.0203425	-1.06895	down
NEBL	0.340609	6.89347	3.43511	0.00117288	0.0203994	-1.07286	up
TMED4	-0.356125	10.111	-3.43285	0.00118089	0.0205132	-1.07906	down
C10orf55	0.30679	4.87291	3.43189	0.0011843	0.0205132	-1.08168	up
MCTP1	0.684912	6.93364	3.43121	0.00118668	0.0205132	-1.08352	up
CARD6	0.349173	6.91551	3.43024	0.00119014	0.0205417	-1.08617	up
DHRS4L2	-0.322636	8.2627	-3.43007	0.00119076	0.0205417	-1.08665	down
TTC9	0.265282	7.59872	3.42916	0.00119403	0.020571	-1.08915	up
PCK2	-0.839443	10.1249	-3.42861	0.00119599	0.020571	-1.09064	down
CA9	0.450606	7.85643	3.42776	0.00119905	0.0205918	-1.09297	up
SAMD9	0.38124	9.24085	3.42754	0.00119985	0.0205918	-1.09358	up
GPT2	0.272712	6.61276	3.42675	0.00120268	0.0206252	-1.09572	up
CD44	0.566557	9.78814	3.42545	0.00120736	0.0206751	-1.09927	up
ZSCAN16	-0.265332	6.15968	-3.42389	0.00121304	0.0207571	-1.10354	down
THEMIS2	0.636851	7.84069	3.42212	0.00121948	0.0208324	-1.10837	up
PLA2R1	-0.409977	7.71483	-3.42195	0.00122009	0.0208324	-1.10883	down
LOXL2	0.632785	8.1148	3.42194	0.00122013	0.0208324	-1.10885	up
ODAM	0.348121	4.56405	3.4216	0.00122139	0.0208387	-1.10979	up
LOC541472	0.298251	4.92053	3.42081	0.00122427	0.0208403	-1.11194	up
GLUL	0.39745	9.04441	3.4206	0.00122506	0.0208403	-1.11252	up
C11orf49	-0.262472	7.4375	-3.41941	0.00122942	0.0208536	-1.11576	down
CLIC6	0.39078	7.27	3.41692	0.00123862	0.0209502	-1.12256	up
CDCP1	0.280911	9.67127	3.41292	0.00125354	0.0211322	-1.13346	up
FN3K	-0.315402	7.89956	-3.41229	0.00125588	0.0211381	-1.13516	down
RN7SKP22	-0.257527	8.37279	-3.41221	0.00125617	0.0211381	-1.13537	down
GCA	0.507805	7.2486	3.41072	0.00126178	0.0212019	-1.13943	up
LPIN1	0.280815	8.6505	3.4088	0.00126905	0.021253	-1.14467	up
SGK223	-0.260381	8.18456	-3.40871	0.00126938	0.021253	-1.1449	down
PLXNA1	0.308916	8.17753	3.40532	0.00128233	0.0214544	-1.15415	up
CEACAM8	0.424168	7.32825	3.40429	0.00128627	0.0214895	-1.15694	up
CPS1-IT1	-0.563535	5.69859	-3.40383	0.00128804	0.0215036	-1.15819	down
GBP1	0.483028	11.0678	3.40342	0.00128961	0.0215056	-1.1593	up
PRTFDC1	-0.281677	6.26514	-3.40284	0.00129185	0.0215056	-1.16088	down
SLC35C1	0.264704	9.41842	3.40136	0.00129757	0.0215624	-1.16491	up
AGPAT4	0.375282	5.96253	3.40046	0.00130107	0.0215697	-1.16736	up
ARSJ	0.416373	5.94973	3.39705	0.0013144	0.0217522	-1.17664	up
RGMB	-0.443102	7.74117	-3.39612	0.00131802	0.0217856	-1.17914	down
XPO6	0.253312	10.33	3.39448	0.00132449	0.0218616	-1.1836	up
SLC28A2	-1.44268	7.91821	-3.39001	0.00134227	0.0220266	-1.19574	down
BHLHE41	0.552793	7.90523	3.3899	0.00134272	0.0220266	-1.19605	up
SLC25A34	-0.457741	7.73677	-3.38984	0.00134296	0.0220266	-1.19621	down
ASB13	-0.429512	8.21184	-3.38959	0.00134394	0.0220266	-1.19687	down
EVI2B	0.702568	9.19785	3.38792	0.00135065	0.022121	-1.2014	up
GLULP4	0.414543	9.5717	3.38467	0.00136381	0.0223053	-1.21023	up
BEX4	-0.276668	7.84538	-3.38389	0.00136696	0.0223411	-1.21233	down
FAAH	-0.340251	7.62023	-3.38254	0.00137248	0.0224156	-1.216	down
PTX3	0.274153	4.81058	3.37951	0.00138491	0.0225551	-1.2242	up
PTGIR	0.252636	6.9185	3.37899	0.00138705	0.0225551	-1.22561	up
SAMSN1	0.680314	5.64933	3.37881	0.0013878	0.0225551	-1.2261	up
TYMP	0.309266	9.10568	3.37846	0.00138925	0.022563	-1.22705	up
SIGLEC9	0.399998	6.53776	3.37812	0.00139063	0.0225631	-1.22795	up
GLP2R	-0.306225	6.17903	-3.3777	0.0013924	0.0225631	-1.22911	down
LIPE	-0.284434	7.42108	-3.37729	0.00139407	0.0225631	-1.2302	down
AKAP9	-0.294024	8.29625	-3.37705	0.00139507	0.0225631	-1.23085	down
SULF2	0.487446	9.18929	3.37546	0.00140171	0.0226235	-1.23518	up
IL31RA	0.318336	4.87515	3.37454	0.00140554	0.0226695	-1.23766	up
NNMT	0.589795	7.9876	3.37352	0.00140978	0.0227066	-1.2404	up
ADAMTSL3	-0.330755	5.58438	-3.37246	0.00141425	0.0227494	-1.24328	down
PTHLH	0.472298	5.66535	3.36857	0.0014307	0.0229403	-1.2538	up
LYRM5	-0.276936	8.25181	-3.36827	0.00143198	0.0229403	-1.25461	down
CLCN1	-0.345392	6.10743	-3.3673	0.00143612	0.0229403	-1.25724	down
G6PC	-1.74789	7.74475	-3.36709	0.00143699	0.0229403	-1.25779	down
GNA14	0.304503	7.06621	3.36706	0.00143715	0.0229403	-1.25789	up
NPHP3-ACAD11	-0.538461	7.46568	-3.36701	0.00143736	0.0229403	-1.25803	down
HYKK	-0.517346	7.65218	-3.36675	0.00143847	0.0229403	-1.25873	down
VPS13A	-0.325712	8.59582	-3.36669	0.00143873	0.0229403	-1.25889	down
CD300LF	0.262686	7.2219	3.3659	0.0014421	0.022973	-1.26102	up
C12orf75	0.685992	8.58604	3.36487	0.0014465	0.0230275	-1.26379	up
BLVRA	0.268993	6.56231	3.36345	0.0014526	0.0231088	-1.26762	up
GRIN3A	0.355137	5.45745	3.36263	0.00145614	0.0231453	-1.26983	up
JMY	-0.268846	7.43507	-3.36223	0.00145788	0.0231453	-1.27092	down
LPCAT2	0.424882	8.34793	3.36149	0.00146109	0.0231797	-1.27292	up
RNPC3	-0.262803	9.36482	-3.35774	0.00147742	0.0233091	-1.28302	down
CCSER1	-0.275783	6.74284	-3.35701	0.00148065	0.0233091	-1.28501	down
DKK1	0.630148	5.40046	3.35641	0.00148327	0.0233091	-1.28662	up
OLR1	0.655123	5.4191	3.35595	0.00148531	0.0233091	-1.28787	up
GRAMD1C	-0.62048	7.88414	-3.35579	0.001486	0.0233091	-1.28829	down
ANGPTL2	0.838714	8.18347	3.35575	0.0014862	0.0233091	-1.28841	up
SLC23A1	-1.29864	9.38677	-3.35479	0.00149043	0.023344	-1.29099	down
PLD1	-0.414314	9.07993	-3.35367	0.00149536	0.0233585	-1.294	down
HIVEP2	0.360002	7.984	3.35269	0.00149974	0.0234112	-1.29666	up
ARHGEF3	0.335539	7.07851	3.35203	0.00150268	0.0234218	-1.29844	up
JUNB	0.342384	9.96904	3.35186	0.00150343	0.0234218	-1.29889	up
FCGR3A	0.564342	6.43632	3.3513	0.00150591	0.0234447	-1.30039	up
MAN1A1	-0.300811	9.73707	-3.34966	0.00151323	0.0235273	-1.3048	down
HSPH1	0.299803	8.69971	3.34666	0.00152676	0.0236984	-1.31289	up
LRP10	0.298392	10.4567	3.34654	0.00152729	0.0236984	-1.3132	up
SOAT2	-0.821378	7.18668	-3.34513	0.0015337	0.0237821	-1.31701	down
IVNS1ABP	0.368145	9.59083	3.34377	0.00153989	0.0238462	-1.32067	up
FAHD2A	-0.296977	7.95883	-3.34035	0.00155554	0.0240089	-1.32986	down
GSTA2	-1.1925	7.60921	-3.33903	0.00156161	0.0240548	-1.33341	down
ECI1	-0.250683	8.66332	-3.33605	0.00157543	0.0242248	-1.34141	down
ACPP	0.464897	6.96294	3.33513	0.00157975	0.024254	-1.3439	up
SHF	-0.269394	6.70426	-3.33441	0.0015831	0.0242603	-1.34582	down
2023-03-08	-0.330676	9.2421	-3.33345	0.00158759	0.0242603	-1.3484	down
CYP26B1	0.336429	6.45109	3.33325	0.00158853	0.0242603	-1.34894	up
C2orf88	-0.494983	7.96789	-3.33275	0.0015909	0.0242603	-1.35029	down
FAM118B	0.255599	8.87746	3.33193	0.00159471	0.0242603	-1.35247	up
BAZ1A	0.26565	9.15964	3.3319	0.00159487	0.0242603	-1.35255	up
AKTIP	-0.304083	7.57931	-3.33165	0.00159605	0.0242603	-1.35322	down
DEFB4B	0.55586	5.58077	3.33099	0.00159918	0.0242603	-1.35501	up
LINC00526	-0.369914	7.23885	-3.33075	0.00160031	0.0242603	-1.35565	down
PRRX1	0.930018	6.83515	3.33067	0.00160067	0.0242603	-1.35585	up
SLC17A9	0.296429	8.01276	3.33061	0.00160098	0.0242603	-1.35603	up
PELI1	0.321477	9.25683	3.33007	0.00160353	0.024265	-1.35748	up
LYPD1	0.607755	7.52277	3.32966	0.00160545	0.024265	-1.35856	up
XPNPEP3	0.263696	6.6487	3.32843	0.00161131	0.0243221	-1.36187	up
ABCA9	-0.271762	5.40326	-3.32633	0.00162134	0.0244417	-1.36751	down
SIDT2	-0.388033	10.0953	-3.32291	0.00163775	0.0246414	-1.37666	down
PIP4K2C	0.270753	8.27302	3.32213	0.00164154	0.0246438	-1.37876	up
STRA6	0.286732	6.30287	3.32182	0.00164306	0.0246438	-1.3796	up
SYNPO2	-0.574547	7.49077	-3.32179	0.0016432	0.0246438	-1.37967	down
PNLIPRP2	-1.41515	7.80243	-3.32076	0.00164816	0.0247023	-1.38241	down
PANK3	-0.333535	9.47234	-3.31594	0.00167177	0.0249599	-1.39533	down
UNC93A	-0.611724	6.44093	-3.3148	0.00167741	0.025012	-1.39839	down
EPAS1	0.294547	10.2576	3.31368	0.00168295	0.0250785	-1.40138	up
GLYCTK	-0.353677	8.1405	-3.3125	0.0016888	0.0251415	-1.40453	down
VPS35	-0.324609	10.154	-3.31114	0.00169556	0.025202	-1.40816	down
FBXO16	0.32603	5.93647	3.30997	0.00170142	0.025273	-1.41129	up
NAT8	-0.885044	7.11249	-3.30477	0.00172768	0.0256295	-1.4252	down
ATRN	-0.455637	9.23523	-3.30413	0.00173094	0.025646	-1.4269	down
SEC14L1	0.366471	8.14455	3.30335	0.00173489	0.0256786	-1.42898	up
COL12A1	0.972432	8.31142	3.30324	0.00173544	0.0256786	-1.42926	up
LRRK2	0.784503	6.04774	3.29932	0.00175558	0.0258795	-1.43973	up
SAV1	0.25097	8.18866	3.29829	0.00176091	0.0259418	-1.44249	up
LINC00479	-0.283787	6.50194	-3.29792	0.00176278	0.0259529	-1.44345	down
DYSF	0.556728	6.84473	3.29687	0.00176825	0.0260128	-1.44626	up
ZG16B	0.626641	9.33521	3.29634	0.00177102	0.0260128	-1.44768	up
SLC15A3	0.418442	7.64032	3.29607	0.00177244	0.0260128	-1.44841	up
ZFAND2A	0.36048	8.61144	3.29546	0.00177558	0.0260426	-1.45001	up
KCNV1	-0.26575	6.30812	-3.29424	0.00178199	0.0260928	-1.45328	down
CRLF2	0.571322	5.09237	3.29416	0.00178236	0.0260928	-1.45347	up
CLDN2	0.410337	7.54391	3.29362	0.00178523	0.0261183	-1.45493	up
CYP27B1	0.331429	6.44829	3.29295	0.00178874	0.0261504	-1.45671	up
NT5DC1	-0.251785	8.28709	-3.29256	0.00179079	0.0261504	-1.45775	down
APOM	-0.410208	6.2948	-3.29149	0.00179643	0.0262	-1.46061	down
CSF2RA	0.584636	6.81426	3.28954	0.00180674	0.0262842	-1.4658	up
EHD3	0.381049	7.1917	3.28941	0.0018074	0.0262842	-1.46613	up
WISP1	0.434839	7.20204	3.28933	0.00180784	0.0262842	-1.46635	up
LINC00189	0.322351	4.49855	3.28859	0.00181177	0.0263085	-1.46832	up
RASGRF2	0.386524	6.91163	3.2876	0.00181704	0.026361	-1.47096	up
NBN	0.379311	8.51885	3.28671	0.00182177	0.0263651	-1.47331	up
PHYKPL	-0.286319	8.87959	-3.2859	0.00182612	0.0264018	-1.47548	down
EHD1	0.281984	8.61864	3.28507	0.00183058	0.0264498	-1.47769	up
FGFR2	-0.410995	7.17507	-3.28401	0.00183626	0.0265155	-1.4805	down
RGS4	0.33431	5.79819	3.28331	0.00184003	0.0265534	-1.48236	up
RILPL2	0.441716	7.14724	3.28237	0.0018451	0.0265608	-1.48486	up
PCDH7	0.294926	6.88574	3.28127	0.00185106	0.0266162	-1.48778	up
IFITM1	0.330114	10.6276	3.28103	0.0018524	0.0266162	-1.48844	up
CCL3L3	0.607177	8.07341	3.28082	0.00185352	0.0266162	-1.48899	up
VNN3	0.453229	4.91052	3.27915	0.00186263	0.0267306	-1.49343	up
PARP9	0.336077	8.54396	3.27889	0.00186405	0.0267345	-1.49413	up
ADAMTS4	0.466212	6.42189	3.27788	0.00186955	0.0267969	-1.4968	up
FGF9	-0.519615	6.26605	-3.27762	0.00187098	0.0268009	-1.49749	down
PILRA	0.55862	7.12954	3.27701	0.0018743	0.0268274	-1.4991	up
ITGAM	0.526502	6.78812	3.27686	0.00187513	0.0268274	-1.4995	up
LRAT	-0.826331	6.33787	-3.27433	0.00188907	0.0269875	-1.50622	down
ADCY9	-0.370736	8.18327	-3.27378	0.00189211	0.0269875	-1.50767	down
FMO1	-1.07762	6.0543	-3.27156	0.00190446	0.0270807	-1.51357	down
HCK	0.626429	8.17872	3.26921	0.00191759	0.0271845	-1.5198	up
SLC39A8	0.489727	9.25664	3.26638	0.00193356	0.027361	-1.52732	up
SLC22A3	0.423825	7.16357	3.26585	0.00193654	0.02737	-1.52872	up
THBD	0.335027	7.27894	3.26514	0.00194057	0.0274102	-1.5306	up
CXCL10	1.08863	9.31664	3.26219	0.00195735	0.0275138	-1.5384	up
SLC5A11	-0.850198	7.34906	-3.26092	0.00196464	0.0275334	-1.54177	down
FFAR3	0.317708	5.81389	3.2607	0.00196588	0.0275342	-1.54235	up
PLAGL2	-0.346826	8.64157	-3.25858	0.00197812	0.0276723	-1.54797	down
CD86	0.756517	6.3761	3.25777	0.00198278	0.0276856	-1.5501	up
RNU6-560P	-0.304908	7.38436	-3.25759	0.00198382	0.0276856	-1.55058	down
CYTH4	0.544175	7.87111	3.25726	0.00198574	0.0276891	-1.55145	up
KIAA0226L	0.388657	7.08058	3.25583	0.00199405	0.0277727	-1.55524	up
EDN2	-0.393286	7.86178	-3.25526	0.00199734	0.027791	-1.55673	down
LY6E	0.511162	8.32985	3.25438	0.00200251	0.0278463	-1.55907	up
OXER1	-0.369854	8.0475	-3.25242	0.002014	0.0279473	-1.56426	down
ADAM8	0.372613	7.44011	3.25196	0.00201667	0.0279599	-1.56546	up
INSR	-0.314333	8.60215	-3.25124	0.00202094	0.0279857	-1.56737	down
AFG3L2	-0.262673	8.54439	-3.24966	0.00203026	0.0280743	-1.57154	down
INPP5J	-0.595919	8.09069	-3.24939	0.00203188	0.0280743	-1.57227	down
CLTB	0.258436	9.84351	3.24861	0.00203648	0.0281175	-1.57432	up
HAVCR2	0.504403	5.95195	3.24805	0.00203982	0.0281469	-1.5758	up
GPR84	0.595557	6.11071	3.24594	0.0020524	0.0282405	-1.58137	up
FPR3	0.824123	7.31846	3.24589	0.00205267	0.0282405	-1.58149	up
FBXL20	-0.281859	8.19763	-3.24562	0.00205433	0.0282467	-1.58222	down
LRP4	-0.380789	8.19385	-3.24462	0.0020603	0.0282955	-1.58485	down
SERPINB2	0.927582	5.68798	3.24323	0.00206867	0.0283874	-1.58852	up
EPHX3	0.274441	6.03804	3.2431	0.00206944	0.0283874	-1.58886	up
DDC	-0.767979	9.24198	-3.24222	0.00207477	0.0284048	-1.59119	down
CA2	1.28893	7.82426	3.24147	0.00207929	0.0284223	-1.59316	up
PMAIP1	0.373989	7.06722	3.24065	0.00208427	0.028447	-1.59533	up
MRO	-0.54315	5.94956	-3.24037	0.00208598	0.028447	-1.59607	down
HADH	-0.452376	9.31984	-3.24011	0.00208756	0.0284518	-1.59675	down
DBP	-0.366482	8.62823	-3.23827	0.00209877	0.0285879	-1.6016	down
IL2RA	0.847636	7.27971	3.23766	0.0021025	0.0286076	-1.60321	up
ZNF175	-0.265966	6.62097	-3.23717	0.00210547	0.0286123	-1.60449	down
B3GALT2	-0.604746	6.25991	-3.23558	0.00211521	0.0286777	-1.60867	down
JAG1	0.294743	9.05376	3.23462	0.00212116	0.0286917	-1.61121	up
OSGIN2	0.303044	7.42777	3.23222	0.00213603	0.0288092	-1.61754	up
AK1	0.391452	7.30268	3.23125	0.00214203	0.02884	-1.62007	up
GJA1	0.527458	6.93653	3.23098	0.00214373	0.0288463	-1.6208	up
SLC16A14	0.428104	6.60489	3.2307	0.00214545	0.0288528	-1.62152	up
DSE	0.619215	7.47677	3.2298	0.0021511	0.028912	-1.6239	up
UBE2D1	0.345581	8.36005	3.22852	0.0021591	0.0289868	-1.62726	up
RNU6-701P	-0.279288	5.28304	-3.22845	0.00215956	0.0289868	-1.62746	down
PXMP2	-0.455799	9.60307	-3.22765	0.00216459	0.0290098	-1.62956	down
CUBN	-1.44026	7.82188	-3.22417	0.00218656	0.0292006	-1.6387	down
ANO9	-0.384316	10.2027	-3.22101	0.00220672	0.0293885	-1.64701	down
PNPLA8	0.281418	7.72217	3.22075	0.0022084	0.029394	-1.64769	up
TNFRSF9	0.674424	6.9198	3.21959	0.00221583	0.0294761	-1.65074	up
ABCA8	-0.43094	5.20858	-3.21658	0.00223522	0.0296762	-1.65862	down
ST3GAL1	0.53017	7.45126	3.21629	0.00223713	0.0296762	-1.65939	up
ABCA5	-0.45626	8.01662	-3.21538	0.00224306	0.0297365	-1.66179	down
KIAA1919	-0.364626	8.02727	-3.21171	0.002267	0.029935	-1.67139	down
MIR155HG	0.577595	5.71016	3.21171	0.00226703	0.029935	-1.6714	up
RHBDL2	0.534939	5.53072	3.21102	0.00227155	0.0299706	-1.67321	up
PGAP3	-0.260999	8.12889	-3.21091	0.0022723	0.0299706	-1.6735	down
TLR1	0.629982	6.03962	3.21033	0.00227609	0.0299867	-1.67501	up
PFKFB4	-0.505363	7.38347	-3.20875	0.00228651	0.0300901	-1.67915	down
LIMK1	0.330538	8.07809	3.20782	0.00229272	0.0301378	-1.6816	up
SEPHS2	-0.264522	9.56435	-3.20703	0.00229798	0.0301593	-1.68367	down
WWTR1	0.485724	7.74077	3.20699	0.00229824	0.0301593	-1.68378	up
KCNE3	0.3583	7.77385	3.20677	0.00229969	0.0301612	-1.68434	up
RMND1	-0.26315	5.99102	-3.2061	0.00230418	0.0301991	-1.68611	down
NOS2	0.807884	10.8541	3.2048	0.0023128	0.0302651	-1.68949	up
ADAM12	0.603625	6.43026	3.20171	0.00233358	0.0304686	-1.69758	up
GPR52	-0.286127	6.78629	-3.19959	0.00234799	0.0306052	-1.70314	down
PXDN	0.68	8.39958	3.19933	0.00234973	0.0306108	-1.70381	up
CDK18	-0.321558	8.29565	-3.19866	0.00235427	0.0306529	-1.70556	down
PTGFR	0.387637	5.58509	3.1979	0.00235948	0.0306693	-1.70756	up
BCL2L14	-0.316759	7.74804	-3.19355	0.00238933	0.0309881	-1.71892	down
FST	0.362102	5.92804	3.19123	0.00240535	0.0311786	-1.72496	up
GCNT3	0.719044	11.1019	3.19019	0.00241261	0.0312379	-1.72769	up
SULT1C2	1.0127	6.51723	3.18941	0.00241803	0.0312734	-1.72972	up
SPI1	0.391714	8.46574	3.18879	0.00242235	0.0312853	-1.73133	up
TRHDE	-0.594586	6.28822	-3.18797	0.00242809	0.0313339	-1.73347	down
IGSF6	0.949847	8.79802	3.18647	0.00243865	0.0314353	-1.73739	up
NBR1	-0.259907	9.30612	-3.18498	0.00244916	0.031536	-1.74128	down
GABRA2	-0.537591	6.41033	-3.18433	0.00245372	0.0315773	-1.74296	down
TMEM132A	0.26067	7.3887	3.18313	0.00246222	0.0316342	-1.74608	up
KIAA1107	-0.293789	6.32746	-3.18165	0.00247275	0.031715	-1.74994	down
NOD2	0.409033	6.51735	3.18131	0.00247517	0.031715	-1.75082	up
DEGS2	-0.256355	9.39246	-3.18081	0.00247876	0.0317417	-1.75213	down
NUDT7	-0.315132	7.97315	-3.17787	0.00249987	0.0319882	-1.7598	down
AKR1B1	0.721488	8.5141	3.17713	0.00250519	0.0320274	-1.76172	up
MIR21	0.43549	9.46914	3.17685	0.00250724	0.032036	-1.76245	up
SERPINB9P1	0.485765	6.60239	3.17647	0.00250995	0.032041	-1.76343	up
MCU	0.311411	9.52371	3.17641	0.00251038	0.032041	-1.76359	up
AQP7	-0.393387	7.31681	-3.17361	0.00253069	0.0322297	-1.77087	down
ALDOC	-0.697878	8.20694	-3.17211	0.00254163	0.0322928	-1.77476	down
WNK2	-0.295885	7.50498	-3.172	0.00254246	0.0322928	-1.77506	down
MIR95	0.252286	3.59956	3.17023	0.00255545	0.0324386	-1.77966	up
C1QTNF1	0.255736	7.90246	3.16975	0.00255895	0.0324477	-1.7809	up
LAMB3	0.477498	9.05258	3.16936	0.00256185	0.032465	-1.78192	up
EMILIN2	0.345937	7.77123	3.16919	0.0025631	0.032465	-1.78236	up
GPR112	-0.64682	5.7651	-3.16834	0.00256935	0.0325265	-1.78456	down
MLXIPL	-0.581342	8.11045	-3.16665	0.00258194	0.0326504	-1.78897	down
ZNF814	-0.335392	6.86257	-3.16533	0.00259175	0.0327212	-1.7924	down
RASSF8	0.366778	6.24188	3.16487	0.00259517	0.0327367	-1.79359	up
SLC43A3	0.66691	8.21163	3.16363	0.00260444	0.0328104	-1.79681	up
WNT5A	0.701692	7.5329	3.16339	0.00260618	0.0328145	-1.79741	up
GPR4	0.297858	7.42007	3.16249	0.00261299	0.0328329	-1.79977	up
BCL2L1	0.263465	9.3695	3.16105	0.00262377	0.0329293	-1.80349	up
HSPA13	0.335731	7.27359	3.15983	0.00263299	0.0330094	-1.80666	up
NTS	-1.42162	8.54028	-3.15916	0.00263804	0.0330192	-1.80839	down
ABHD6	-0.725526	8.71432	-3.15879	0.00264086	0.0330192	-1.80935	down
P2RY13	0.865158	6.86007	3.158	0.00264686	0.0330766	-1.8114	up
LILRB4	0.780205	7.62214	3.15754	0.00265039	0.0331029	-1.8126	up
RDH5	-0.272041	7.45056	-3.15676	0.00265632	0.0331168	-1.81462	down
BMS1P5	-0.358998	8.79009	-3.15665	0.00265718	0.0331168	-1.81491	down
FAM115C	0.253513	7.13346	3.15587	0.00266314	0.0331201	-1.81693	up
SNAPC1	0.251538	6.39522	3.15528	0.00266762	0.0331408	-1.81845	up
LAMP3	0.77771	8.04933	3.15454	0.00267327	0.033193	-1.82036	up
TFAP2A	0.684313	6.78268	3.15366	0.00268003	0.0332592	-1.82264	up
LARP6	0.287659	6.65183	3.15329	0.00268293	0.0332775	-1.82362	up
LTF	0.637446	6.57469	3.15129	0.00269831	0.0333916	-1.82878	up
ACTN1	0.40812	10.4115	3.15072	0.00270275	0.0334166	-1.83026	up
GUCA2A	-1.07351	10.8889	-3.14998	0.00270849	0.0334521	-1.83218	down
LOC642947	-0.400034	6.40581	-3.14866	0.00271876	0.0335305	-1.83559	down
SLC39A4	-0.612242	9.22316	-3.1483	0.00272157	0.0335407	-1.83652	down
ZZEF1	-0.347428	9.52579	-3.14813	0.00272286	0.0335407	-1.83695	down
RN7SKP140	-0.275089	7.29348	-3.14703	0.00273153	0.03359	-1.83982	down
FKBP10	0.482388	7.94409	3.14688	0.00273263	0.03359	-1.84018	up
KHK	-1.02752	9.16251	-3.14613	0.00273851	0.0336316	-1.84212	down
PAPPA	0.44746	6.33376	3.14441	0.00275211	0.0337227	-1.84659	up
PAPD5	-0.370613	8.2643	-3.14418	0.00275386	0.0337265	-1.84717	down
CDC14A	-0.510929	8.37404	-3.1431	0.00276244	0.0337805	-1.84997	down
SLC26A9	0.416795	5.61789	3.14163	0.00277405	0.0338708	-1.85376	up
BMP3	-0.663325	8.02384	-3.14102	0.00277891	0.0339085	-1.85534	down
NELL2	-0.52758	6.06253	-3.13813	0.00280198	0.0341367	-1.86279	down
DNAJB9	0.255182	7.93864	3.13776	0.00280498	0.0341367	-1.86376	up
NFKB2	0.346254	8.33118	3.13476	0.00282913	0.0343594	-1.87149	up
CTSE	1.27969	10.4366	3.13283	0.00284484	0.0344604	-1.87649	up
NLRC4	0.347286	5.32119	3.13241	0.00284826	0.0344839	-1.87757	up
SAP30L	-0.259087	8.03639	-3.12944	0.00287247	0.0347049	-1.8852	down
DAB1	-0.723459	7.64634	-3.12909	0.00287535	0.0347217	-1.88611	down
TINAGL1	0.274294	8.92013	3.12791	0.00288506	0.0348028	-1.88915	up
HTRA3	0.335702	7.25186	3.12628	0.00289854	0.0348752	-1.89335	up
ARL6IP5	0.261944	10.467	3.12368	0.00292013	0.035117	-1.90004	up
CCL13	-0.529969	6.32747	-3.12255	0.0029296	0.0351963	-1.90296	down
F2RL2	0.767604	7.13734	3.12235	0.00293126	0.0351963	-1.90347	up
RNA5SP156	0.34056	6.58669	3.11942	0.00295582	0.0354081	-1.91099	up
GSTA1	-1.44894	9.49592	-3.11934	0.0029565	0.0354081	-1.9112	down
PGRMC2	-0.28926	10.0326	-3.11861	0.00296266	0.0354637	-1.91308	down
RNU6-1003P	0.445391	4.21939	3.11813	0.00296672	0.0354705	-1.91431	up
CLEC7A	0.521604	5.354	3.11606	0.00298433	0.0356133	-1.91965	up
TPRG1	0.300054	5.21543	3.11229	0.00301655	0.0358876	-1.92932	up
CASS4	0.391897	5.92522	3.11193	0.00301963	0.0359053	-1.93024	up
LIN52	-0.294205	8.04869	-3.11176	0.00302113	0.0359053	-1.93069	down
TEP1	-0.250211	8.9504	-3.11093	0.00302821	0.0359528	-1.9328	down
CNGA1	-0.533242	5.43145	-3.11052	0.00303174	0.0359765	-1.93385	down
NQO1	0.547825	10.0787	3.1082	0.00305189	0.0361236	-1.93982	up
FAM20A	0.537641	6.18195	3.1071	0.00306147	0.0362059	-1.94264	up
VANGL2	-0.251104	6.82311	-3.10704	0.00306195	0.0362059	-1.94278	down
SH3PXD2B	0.446254	7.663	3.10678	0.00306426	0.0362148	-1.94346	up
MAF	-0.656334	8.73626	-3.10457	0.0030836	0.0363199	-1.94913	down
SYDE2	-0.286475	6.00819	-3.10449	0.00308426	0.0363199	-1.94932	down
LRRC25	0.305207	7.5026	3.10434	0.00308561	0.0363199	-1.94972	up
SOCS1	0.397229	8.14764	3.10186	0.00310739	0.0365393	-1.95605	up
HPGDS	-0.586403	6.14385	-3.10013	0.00312275	0.036646	-1.9605	down
CTH	-0.413749	6.60718	-3.09957	0.00312774	0.036686	-1.96193	down
FMO4	-0.615868	7.73088	-3.0978	0.00314347	0.0367686	-1.96645	down
MUCL1	0.490479	5.50865	3.09768	0.00314454	0.0367686	-1.96676	up
TMEM19	-0.264045	8.57636	-3.09596	0.00315998	0.0368786	-1.97117	down
TCN2	-0.579606	9.57215	-3.09443	0.00317375	0.0369299	-1.97509	down
ENC1	0.344755	7.90323	3.09355	0.00318165	0.0370018	-1.97732	up
ENPP7	-0.619951	7.52707	-3.09046	0.00320964	0.0372426	-1.98521	down
SERPINB7	0.621077	4.74063	3.09039	0.00321034	0.0372426	-1.98541	up
RNU6-125P	-0.263435	6.75996	-3.09003	0.00321359	0.0372617	-1.98632	down
GUSBP3	-0.284939	10.0212	-3.08915	0.00322159	0.0373173	-1.98856	down
PEPD	-0.698177	10.966	-3.0879	0.00323311	0.0373894	-1.99177	down
SLC39A6	0.414128	7.1505	3.08781	0.00323388	0.0373894	-1.99198	up
AHNAK2	0.444488	6.13379	3.0876	0.00323583	0.0373894	-1.99253	up
HK3	0.258059	6.25779	3.0872	0.00323955	0.0373952	-1.99356	up
AKR7L	-0.579537	8.12286	-3.08454	0.00326399	0.0376215	-2.00033	down
SCAMP5	-0.533131	7.69337	-3.08428	0.00326648	0.0376252	-2.00101	down
TMEM25	-0.652597	8.33064	-3.08402	0.00326882	0.0376252	-2.00166	down
NCEH1	0.335985	8.30324	3.08399	0.00326916	0.0376252	-2.00175	up
TIMP2	0.489345	9.03117	3.08169	0.00329046	0.037833	-2.0076	up
TMEM255B	0.260456	6.84494	3.08067	0.0033	0.0379131	-2.0102	up
PPARGC1A	-0.502769	7.97894	-3.08038	0.00330269	0.0379175	-2.01093	down
MPP7	-0.26899	7.71452	-3.07939	0.00331201	0.0379729	-2.01347	down
CHPT1	-0.392557	10.248	-3.07935	0.0033124	0.0379729	-2.01358	down
CYR61	0.630233	6.71978	3.07657	0.00333858	0.0381564	-2.02066	up
IL3RA	0.596396	6.41803	3.07623	0.00334173	0.038159	-2.02151	up
ARG2	-0.823255	7.39604	-3.0759	0.00334489	0.0381763	-2.02236	down
RASSF3	0.270349	8.05569	3.06859	0.00341475	0.0388204	-2.04096	up
HAPLN4	-0.461664	7.2614	-3.06823	0.00341823	0.0388204	-2.04187	down
EFCAB4B	-0.385428	8.35626	-3.06737	0.00342661	0.0388204	-2.04408	down
NOS2P3	0.264238	8.97811	3.0672	0.00342826	0.0388204	-2.04451	up
PLEKHG2	0.286654	7.81524	3.06717	0.00342854	0.0388204	-2.04458	up
TLR2	0.561731	6.36457	3.06689	0.0034312	0.0388204	-2.04528	up
HACL1	-0.509664	8.15716	-3.06592	0.00344065	0.0388423	-2.04775	down
RAB17	-0.604293	8.2717	-3.06557	0.00344406	0.0388423	-2.04864	down
LILRB1	0.544925	7.57738	3.06531	0.00344661	0.0388423	-2.04931	up
RBPMS	0.459386	7.86657	3.06514	0.00344824	0.0388423	-2.04973	up
RN7SKP48	-0.253633	6.62534	-3.06374	0.00346193	0.03894	-2.0533	down
C11orf52	-0.264344	7.56623	-3.06069	0.0034918	0.0392192	-2.06102	down
RNY4P16	-0.375064	5.7674	-3.06036	0.00349507	0.039237	-2.06186	down
SPHK1	0.401762	7.0212	3.05921	0.00350641	0.0392887	-2.06478	up
PIK3R3	0.343688	8.11593	3.05753	0.00352312	0.0394191	-2.06905	up
PPARD	0.254131	8.29115	3.0567	0.00353137	0.0394231	-2.07115	up
EMR1	0.564386	6.01544	3.05554	0.00354293	0.0395066	-2.07409	up
LMO3	-0.331276	5.48027	-3.05517	0.0035466	0.0395066	-2.07502	down
SNX10	0.719997	7.44697	3.05517	0.00354662	0.0395066	-2.07503	up
CCL22	0.594483	7.30522	3.05471	0.00355125	0.0395066	-2.0762	up
RNU6-1021P	0.359248	5.32465	3.0547	0.00355129	0.0395066	-2.07621	up
SOX6	-0.516433	7.56875	-3.0537	0.00356135	0.039586	-2.07875	down
TFDP2	-0.291302	8.70828	-3.05347	0.00356369	0.039586	-2.07935	down
USP30	-0.252346	8.72994	-3.05342	0.00356413	0.039586	-2.07946	down
LEPREL1	0.652605	6.66649	3.05189	0.0035796	0.0397154	-2.08335	up
CST7	0.408173	8.27378	3.05165	0.00358199	0.0397154	-2.08395	up
HIST1H4B	-0.285307	7.91631	-3.0514	0.00358454	0.0397248	-2.08459	down
CSGALNACT1	0.495439	5.94337	3.05061	0.00359247	0.0397938	-2.08657	up
DNAJB7	-0.450324	5.55699	-3.04896	0.0036092	0.0398466	-2.09075	down
CLEC4D	0.620936	5.01627	3.04778	0.00362123	0.0399283	-2.09374	up
PKLR	-0.310248	6.76619	-3.0476	0.00362306	0.0399283	-2.09419	down
STAT5A	0.341909	7.49093	3.04704	0.00362883	0.039964	-2.09563	up
IL4I1	0.302542	7.59974	3.04691	0.00363013	0.039964	-2.09595	up
SNAI1	0.292513	6.28588	3.04644	0.00363494	0.039998	-2.09714	up
MAP7D2	-0.259528	5.48142	-3.04621	0.0036373	0.0400051	-2.09772	down
SLC16A13	-0.274562	7.46082	-3.04577	0.00364185	0.0400363	-2.09884	down
RNA5SP69	-0.262413	6.72791	-3.04495	0.00365023	0.0401095	-2.10091	down
MRAS	0.358229	6.47488	3.04395	0.00366055	0.0402039	-2.10345	up
WWC2	0.306228	6.19476	3.0437	0.00366306	0.0402126	-2.10406	up
SULT1A1	-0.552853	7.59288	-3.03994	0.00370207	0.0405458	-2.11358	down
MIR222	0.324648	5.53197	3.03941	0.00370755	0.0405458	-2.11491	up
KLRC1	-0.316868	4.84307	-3.03927	0.00370907	0.0405458	-2.11528	down
RNU7-35P	-0.301305	4.71557	-3.03774	0.00372503	0.040663	-2.11913	down
TACSTD2	0.589547	6.3144	3.03736	0.003729	0.0406873	-2.12009	up
CTLA4	0.539339	6.00073	3.03648	0.00373825	0.04075	-2.12232	up
MT-TA	-0.330008	11.9181	-3.03495	0.00375436	0.0409065	-2.12618	down
PLA2G4C	-0.292077	6.09978	-3.03398	0.00376457	0.0409702	-2.12862	down
NBEAL1	-0.324754	8.03896	-3.03373	0.00376718	0.0409702	-2.12924	down
FAP	0.760011	5.41486	3.03299	0.00377505	0.0410169	-2.13111	up
BAMBI	0.376165	6.39596	3.03265	0.0037787	0.0410374	-2.13198	up
SYP	-0.317322	6.65091	-3.03138	0.00379221	0.0411362	-2.13519	down
PPARA	-0.296253	8.52726	-3.03099	0.00379628	0.0411362	-2.13615	down
CCL25	-1.08773	9.81588	-3.03076	0.00379881	0.0411362	-2.13675	down
COL8A1	0.274868	5.02305	3.02997	0.00380721	0.0411362	-2.13873	up
MECOM	0.41308	8.12226	3.02944	0.00381292	0.0411448	-2.14008	up
STOX1	-0.368591	5.19695	-3.02926	0.00381482	0.0411448	-2.14053	down
NAGS	-0.350111	8.61036	-3.02925	0.00381491	0.0411448	-2.14055	down
GLUD1	-0.260469	10.697	-3.02807	0.00382752	0.0412219	-2.14351	down
TAT	-0.295757	5.55937	-3.02596	0.00385034	0.0413911	-2.14885	down
NMRK1	-0.349734	6.49732	-3.02359	0.00387597	0.0416283	-2.1548	down
DMD	-0.251382	6.09184	-3.02297	0.00388271	0.0416814	-2.15636	down
CXCL17	0.767954	6.32347	3.02001	0.00391504	0.0419127	-2.16381	up
CHKA	-0.271612	8.2836	-3.01874	0.00392901	0.0419668	-2.167	down
CEACAM1	0.536039	10.1915	3.01873	0.0039291	0.0419668	-2.16702	up
ADAM19	0.563557	8.16883	3.01499	0.00397044	0.0423114	-2.17642	up
AQP7P1	-0.505922	7.15942	-3.01399	0.00398165	0.0424095	-2.17895	down
PTGR1	-0.748264	8.85339	-3.01384	0.00398328	0.0424095	-2.17932	down
EMP3	0.511908	8.13894	3.01232	0.00400028	0.0425423	-2.18314	up
CCL14	-0.267341	8.58147	-3.00953	0.00403159	0.0428065	-2.19013	down
WIF1	-0.297064	5.18068	-3.00881	0.00403973	0.0428465	-2.19194	down
EIF4EBP2	-0.254927	10.8936	-3.00871	0.00404087	0.0428465	-2.1922	down
MMP9	1.0872	8.28057	3.00755	0.00405402	0.0429468	-2.19511	up
RNF121	-0.261344	7.59495	-3.00704	0.00405979	0.0429884	-2.19639	down
MT-TM	-0.349074	10.3041	-3.00324	0.00410305	0.0433448	-2.20589	down
PDZD7	-0.310939	6.99143	-3.00216	0.00411546	0.0434397	-2.2086	down
ADH1B	-0.590306	6.97559	-3.00058	0.00413367	0.043525	-2.21256	down
TXN	0.257162	9.26301	2.99977	0.00414301	0.0435923	-2.21459	up
SCPEP1	-0.316891	8.64444	-2.99909	0.0041509	0.043636	-2.21629	down
AHCYL2	0.452067	10.2024	2.99863	0.00415627	0.0436727	-2.21745	up
CD93	0.557093	8.11888	2.9963	0.00418336	0.0438706	-2.22328	up
EMC9	-0.272993	7.01961	-2.99589	0.0041881	0.0438706	-2.22429	down
FAM129A	0.5451	6.70841	2.99588	0.00418828	0.0438706	-2.22433	up
ZNF429	-0.313472	6.53342	-2.99441	0.00420551	0.0439771	-2.22801	down
MB21D1	0.428421	6.86973	2.99433	0.00420645	0.0439771	-2.22821	up
RFX6	-0.303972	4.9896	-2.99427	0.00420711	0.0439771	-2.22835	down
DAK	-0.65884	9.80839	-2.99277	0.00422471	0.0440936	-2.23209	down
ALDH6A1	-0.414359	6.08422	-2.99214	0.00423222	0.0441325	-2.23369	down
RNU6-570P	-0.599908	6.51251	-2.99197	0.00423419	0.0441333	-2.2341	down
AGXT2	-0.314721	5.71048	-2.99066	0.00424966	0.044255	-2.23737	down
ALDH1L1	0.411544	7.03503	2.98943	0.0042643	0.044348	-2.24046	up
SNCA	0.337656	6.99944	2.98916	0.00426751	0.0443573	-2.24113	up
ING2	-0.355234	6.94727	-2.98812	0.00427983	0.04445	-2.24371	down
SORBS1	-0.419557	6.85839	-2.98143	0.00436029	0.0450247	-2.26041	down
AZGP1	0.51494	8.25419	2.98008	0.00437667	0.04511	-2.26377	up
REL	0.276441	8.67265	2.98006	0.00437688	0.04511	-2.26381	up
CYP2D7P	-0.46629	8.15355	-2.97781	0.00440443	0.0452401	-2.26943	down
TMEM135	-0.279098	8.5191	-2.97674	0.00441758	0.0452946	-2.2721	down
GNAI1	0.399493	6.97098	2.97642	0.00442146	0.0452946	-2.27289	up
KMO	0.599879	5.46332	2.97554	0.00443226	0.0453261	-2.27507	up
SLC37A4	-0.547305	9.53503	-2.97489	0.0044403	0.0453487	-2.2767	down
ZNF528	-0.255591	6.22767	-2.97402	0.00445102	0.0454184	-2.27886	down
FAM169A	0.300793	5.22361	2.97351	0.00445731	0.0454254	-2.28012	up
PAPSS1	0.331117	7.51222	2.97349	0.00445756	0.0454254	-2.28017	up
REEP6	-0.836617	9.46224	-2.97284	0.00446566	0.0454682	-2.2818	down
FLJ36840	-0.394606	8.07093	-2.97208	0.00447503	0.0455197	-2.28367	down
AMN	-0.415574	9.4522	-2.97188	0.0044776	0.0455197	-2.28419	down
MXRA5	0.557939	9.49919	2.97087	0.00449014	0.0455979	-2.28669	up
MASP1	0.45335	5.99776	2.97064	0.004493	0.0456071	-2.28726	up
RGN	-0.463883	5.27512	-2.96666	0.00454296	0.0459741	-2.29717	down
ECI2	-0.325999	8.32498	-2.96639	0.00454631	0.045988	-2.29783	down
TMEM252	-1.05133	6.51002	-2.9649	0.00456514	0.0461585	-2.30153	down
NRCAM	0.547711	5.14674	2.96474	0.00456719	0.0461591	-2.30193	up
NPY6R	-0.902682	9.63207	-2.96454	0.00456968	0.0461642	-2.30242	down
PANK1	-0.333128	8.14974	-2.96087	0.00461641	0.0464952	-2.31152	down
C5	-0.672888	6.28964	-2.96032	0.0046235	0.0465465	-2.3129	down
CHP2	-0.762237	9.2222	-2.95973	0.00463097	0.0465815	-2.31434	down
ELK3	0.436685	7.78746	2.95924	0.00463735	0.0466001	-2.31558	up
RELN	-0.33582	6.11388	-2.95919	0.004638	0.0466001	-2.3157	down
LOC100134091	-0.370085	8.07666	-2.95912	0.00463882	0.0466001	-2.31586	down
HSD17B11	-0.466622	11.1709	-2.95804	0.00465277	0.0467	-2.31855	down
DCC	0.425804	5.64338	2.95558	0.00468459	0.0469184	-2.32465	up
TFF2	0.912391	6.9319	2.9544	0.00469987	0.0469878	-2.32756	up
FGF7	0.6105	5.51842	2.95341	0.00471282	0.0470596	-2.33003	up
THNSL2	-0.404369	7.14076	-2.95161	0.00473636	0.0471935	-2.33448	down
HNF1A-AS1	-0.582483	8.30831	-2.9515	0.00473776	0.0471935	-2.33475	down
BCAT1	0.588388	5.81564	2.9513	0.00474041	0.0471935	-2.33525	up
TLR8	0.607539	6.29828	2.95033	0.00475313	0.0472797	-2.33765	up
SLC6A4	-1.41751	8.89299	-2.94987	0.00475911	0.0472988	-2.33877	down
PDCD1LG2	0.767274	6.86598	2.94965	0.00476201	0.0473075	-2.33931	up
DISP2	-0.255007	7.6082	-2.94819	0.00478135	0.047439	-2.34294	down
KLC4	-0.35653	8.12455	-2.94792	0.00478491	0.0474541	-2.34361	down
LYPD6B	0.517674	7.01331	2.94753	0.00479002	0.0474785	-2.34456	up
MICAL2	0.268275	8.76794	2.94738	0.00479199	0.0474785	-2.34493	up
RNF19B	0.282759	9.28462	2.94403	0.00483654	0.0478252	-2.35321	up
CCDC69	0.333611	7.54222	2.94372	0.00484079	0.0478252	-2.35399	up
PDK4	-0.490271	9.43299	-2.94275	0.00485376	0.0478924	-2.35639	down
ROPN1L	0.323388	5.81778	2.94221	0.00486102	0.0479437	-2.35772	up
CTHRC1	0.289522	7.42582	2.94173	0.00486737	0.0479861	-2.35889	up
BASP1	0.449297	9.04184	2.94147	0.00487088	0.0480003	-2.35954	up
SOWAHA	-0.353391	9.15317	-2.94106	0.00487639	0.048014	-2.36055	down
IRAK2	0.399021	7.65336	2.94001	0.00489053	0.0480923	-2.36314	up
ENTPD1	0.593121	8.26974	2.9361	0.00494363	0.0485121	-2.37279	up
HADHB	-0.310726	10.0961	-2.93331	0.0049818	0.048778	-2.37967	down
IFI16	0.515887	8.3389	2.93193	0.00500081	0.0488879	-2.38307	up
ODC1	0.32324	9.66824	2.93076	0.00501697	0.0489638	-2.38596	up
SHBG	-0.461349	6.31115	-2.93045	0.00502128	0.0489648	-2.38673	down
IHH	-0.375037	8.24963	-2.9273	0.00506498	0.049292	-2.39447	down
GRB7	-0.258353	7.55415	-2.92654	0.00507561	0.0493707	-2.39634	down
MAOA	-0.722037	9.27578	-2.92526	0.00509355	0.0495038	-2.3995	down
LINC00955	-0.787777	7.41786	-2.92504	0.00509664	0.0495083	-2.40004	down
FFAR4	0.543515	8.04835	2.92089	0.00515518	0.0498583	-2.41024	up
PLA2G7	0.955585	8.41089	2.92076	0.00515697	0.0498583	-2.41055	up
HGF	0.591613	6.32633	2.9207	0.00515782	0.0498583	-2.4107	up
FAM151A	-0.739875	7.33414	-2.91879	0.00518494	0.0500725	-2.41539	down
LCP2	0.625688	9.16494	2.91868	0.0051866	0.0500725	-2.41567	up
ABCA6	-0.308485	5.87636	-2.91742	0.00520459	0.0502062	-2.41877	down
PGRMC1	-0.285675	10.716	-2.91428	0.00524966	0.0505096	-2.42647	down
RNF213	0.291887	9.6744	2.91412	0.00525198	0.0505096	-2.42686	up
FAM65B	0.65049	6.88748	2.91333	0.00526339	0.0505433	-2.4288	up
SLC5A4	-1.21053	7.58954	-2.91011	0.00531004	0.0508655	-2.43668	down
RN7SL838P	-0.251359	8.48558	-2.90771	0.00534511	0.0510965	-2.44256	down
BICC1	0.647692	6.12714	2.90399	0.00540001	0.0515029	-2.45168	up
CHAD	-0.480431	7.67614	-2.90393	0.00540088	0.0515029	-2.45183	down
SLC38A2	0.257835	10.1132	2.90293	0.00541561	0.0516011	-2.45426	up
ACE	-0.487272	8.52239	-2.89934	0.00546925	0.0519705	-2.46305	down
SNX20	0.28446	6.41763	2.89872	0.00547841	0.0520081	-2.46455	up
PARM1	0.627025	9.68527	2.89746	0.00549744	0.0521342	-2.46764	up
C7	-0.738235	6.27919	-2.89739	0.0054984	0.0521342	-2.4678	down
DENND5A	0.618501	7.77099	2.89231	0.00557545	0.0527715	-2.48022	up
THBS2	0.830055	7.61489	2.88797	0.00564193	0.0532567	-2.49079	up
KCNJ13	-1.49381	9.26675	-2.88743	0.00565029	0.053314	-2.49211	down
SLC28A1	-0.755138	7.27823	-2.88359	0.00570979	0.0536919	-2.50145	down
TBC1D32	-0.323064	5.92244	-2.88317	0.00571638	0.0537202	-2.50248	down
RAB27B	0.491585	8.83365	2.88287	0.00572102	0.0537204	-2.50321	up
DPCR1	1.26428	6.34886	2.88083	0.00575297	0.0539162	-2.50817	up
SLC23A3	-0.720298	7.77418	-2.87876	0.00578558	0.0540697	-2.51321	down
SFRP5	-0.536548	8.16075	-2.8786	0.00578806	0.0540697	-2.51359	down
MITF	0.28954	6.60614	2.87769	0.00580253	0.0541528	-2.51582	up
SFXN3	-0.509597	8.90871	-2.87743	0.00580656	0.0541528	-2.51644	down
CNTN4	-0.345414	5.44167	-2.87707	0.00581233	0.0541848	-2.51732	down
PFN2	-0.483585	7.9031	-2.87452	0.00585281	0.0544533	-2.52351	down
ASS1	0.42075	9.69836	2.87383	0.00586388	0.0545345	-2.52519	up
PTPN14	0.360539	7.16696	2.87336	0.00587135	0.0545714	-2.52633	up
AIG1	-0.394613	7.83285	-2.87061	0.0059156	0.0548623	-2.53302	down
ZSWIM5	-0.392837	8.46414	-2.86985	0.00592784	0.0549103	-2.53486	down
TNF	0.431737	6.84106	2.86832	0.00595253	0.0551171	-2.53857	up
BAIAP2L1	0.486075	9.97174	2.86679	0.00597744	0.0553257	-2.54229	up
STBD1	-0.403109	6.65309	-2.86597	0.00599077	0.0553832	-2.54427	down
CHRNA7	-0.561614	8.25609	-2.86508	0.00600525	0.055495	-2.54642	down
CD83	0.45011	6.95062	2.86425	0.00601887	0.0555988	-2.54844	up
FAM49A	0.620298	7.54627	2.86101	0.00607216	0.055958	-2.55629	up
ABRACL	-0.265721	7.85058	-2.86055	0.0060797	0.0559969	-2.5574	down
PPIF	0.330647	8.47311	2.86022	0.00608517	0.0559969	-2.5582	up
MATN2	-0.511129	8.6622	-2.86017	0.00608599	0.0559969	-2.55832	down
RN7SL124P	0.423166	5.84307	2.85932	0.0061	0.0560737	-2.56037	up
MGC32805	-0.66409	5.56276	-2.85692	0.00613992	0.0562931	-2.56618	down
MMP25	0.33288	7.26795	2.85518	0.00616905	0.0564173	-2.57039	up
NFKBIA	0.390362	10.3833	2.84961	0.00626293	0.0570394	-2.58384	up
SLC22A5	-0.565266	8.92129	-2.84776	0.0062945	0.0573045	-2.58832	down
PGC	1.86548	9.05638	2.84431	0.00635353	0.0576915	-2.59663	up
TRPS1	0.565491	6.59786	2.84245	0.00638572	0.0579156	-2.60112	up
LEAP2	-0.923886	8.28888	-2.8424	0.00638648	0.0579156	-2.60123	down
HIST1H4H	-0.288667	8.61808	-2.83823	0.00645896	0.058482	-2.61127	down
PRSS23	0.431849	6.82184	2.83556	0.00650588	0.0588154	-2.61771	up
GCHFR	-0.336489	8.30945	-2.83177	0.00657283	0.0591214	-2.62682	down
GALE	0.310059	8.42475	2.83163	0.00657525	0.0591214	-2.62714	up
TMEM82	-0.324181	7.9199	-2.83121	0.00658278	0.0591663	-2.62816	down
XYLB	-0.286461	8.02554	-2.83105	0.00658567	0.0591695	-2.62855	down
HTR4	-0.636309	8.61257	-2.83004	0.00660364	0.0592624	-2.63098	down
MOCS1	-0.267548	7.01482	-2.82915	0.00661949	0.0593105	-2.63311	down
LOX	0.558053	6.79896	2.8267	0.00666341	0.0594099	-2.63899	up
SULT1A2	-0.80341	9.62951	-2.8262	0.00667236	0.0594442	-2.64018	down
FXYD5	0.378918	8.41708	2.82585	0.00667871	0.059478	-2.64103	up
CYB5A	-0.473576	10.7724	-2.82398	0.00671246	0.0597102	-2.64551	down
HSD11B1	0.396673	5.4803	2.82225	0.00674391	0.0597846	-2.64966	up
S100A4	0.295116	7.04251	2.82087	0.00676898	0.0599039	-2.65296	up
MYLK	-0.282686	7.84046	-2.82081	0.00677023	0.0599039	-2.65313	down
SCARNA9L	-0.336959	5.53278	-2.81803	0.00682115	0.0602548	-2.65979	down
CAMSAP2	0.408467	7.05446	2.81761	0.00682871	0.0602841	-2.66077	up
HABP2	0.520913	6.54789	2.81686	0.00684258	0.060339	-2.66257	up
PCDH17	0.417188	7.09123	2.81685	0.0068427	0.060339	-2.66259	up
LINC01106	-0.378724	7.19268	-2.81631	0.00685272	0.0603714	-2.66389	down
MXRA5P1	0.349659	6.54022	2.81581	0.00686203	0.0603714	-2.6651	up
CYP4X1	0.404382	6.52956	2.81438	0.0068884	0.0604674	-2.66851	up
PRPS1	0.305892	7.17597	2.81108	0.0069499	0.0607556	-2.6764	up
PTPRE	0.253446	8.2655	2.80982	0.00697345	0.0608701	-2.67941	up
TSPAN5	0.291709	6.48907	2.80862	0.00699613	0.060998	-2.68229	up
MSC	0.524714	6.79273	2.80851	0.00699805	0.060998	-2.68254	up
TMEM71	0.534398	6.06735	2.80746	0.00701798	0.0611443	-2.68506	up
COL4A1	0.504693	8.0427	2.80704	0.00702576	0.0611612	-2.68605	up
BPHL	-0.468871	8.06711	-2.8067	0.00703224	0.0611771	-2.68687	down
METTL24	-0.321673	5.40792	-2.80499	0.00706466	0.0613446	-2.69095	down
C1orf115	-0.491137	9.04064	-2.8041	0.00708155	0.0614455	-2.69307	down
KAT2B	-0.318865	9.15266	-2.8019	0.00712356	0.0617324	-2.69832	down
ITPRIP	0.288285	7.00566	2.80167	0.00712786	0.0617324	-2.69886	up
SIRPA	0.379828	8.40586	2.80049	0.00715058	0.0618004	-2.70169	up
TRIM51	-0.250862	5.34444	-2.79987	0.0071624	0.061846	-2.70315	down
ORAI2	0.399122	7.65636	2.79863	0.00718633	0.0619625	-2.70611	up
ORM1	0.294419	4.51323	2.79688	0.00722011	0.0622078	-2.71028	up
ACAA1	-0.299725	8.41965	-2.79606	0.00723607	0.0622761	-2.71224	down
GPR176	0.329707	6.26896	2.79577	0.00724178	0.0623023	-2.71294	up
ILVBL	-0.255653	8.29521	-2.79466	0.00726334	0.0624417	-2.71558	down
TDO2	0.964903	6.31577	2.79402	0.00727575	0.0625253	-2.71709	up
RN7SKP55	-0.256855	8.40908	-2.79083	0.0073383	0.0629005	-2.72469	down
ZER1	-0.303971	9.18165	-2.78778	0.00739853	0.0632258	-2.73194	down
CENPJ	-0.254114	7.11332	-2.78767	0.00740067	0.0632258	-2.7322	down
FGFR3	-0.279716	8.00892	-2.78719	0.00741011	0.0632369	-2.73333	down
LIPA	-0.557765	9.86628	-2.78578	0.00743829	0.0633725	-2.7367	down
AAMDC	-0.304816	6.35963	-2.78571	0.0074396	0.0633725	-2.73685	down
CDHR1	-0.652822	6.51844	-2.78522	0.00744942	0.0634099	-2.73802	down
CXCL9	1.07261	8.07876	2.78468	0.00746015	0.0634548	-2.7393	up
FLVCR1	-0.80533	8.78433	-2.78244	0.00750491	0.0637425	-2.74461	down
ADAMTS2	0.476767	7.55148	2.78214	0.00751095	0.0637705	-2.74532	up
MAOB	-0.883579	8.82554	-2.78074	0.00753923	0.0638943	-2.74865	down
SIGLEC5	0.267335	6.67878	2.77915	0.00757137	0.0640852	-2.75243	up
PTPN13	0.521752	6.48106	2.77801	0.00759448	0.0641525	-2.75513	up
TFRC	0.4031	9.86406	2.77784	0.00759786	0.0641579	-2.75552	up
TM4SF19	0.289996	6.0334	2.77386	0.00767911	0.0647267	-2.76496	up
ZNF267	0.399648	7.15367	2.77058	0.00774656	0.0651539	-2.77271	up
TMPRSS3	0.482479	6.8185	2.76987	0.00776136	0.0652548	-2.7744	up
SLC30A4	-0.517248	9.11676	-2.76883	0.00778277	0.0654112	-2.77684	down
GDPD1	-0.318547	6.39934	-2.7686	0.00778769	0.0654289	-2.7774	down
RHOQP2	0.445397	9.33311	2.76838	0.00779215	0.0654428	-2.77791	up
CCL2	0.896887	9.00954	2.76675	0.00782621	0.0656081	-2.78178	up
P4HA1	0.445197	7.49635	2.76669	0.00782732	0.0656081	-2.7819	up
GPD1L	-0.346765	7.8896	-2.76613	0.00783913	0.0656717	-2.78324	down
LGR5	-0.712701	7.68989	-2.76348	0.00789463	0.066018	-2.78949	down
CAT	-0.337597	9.83363	-2.76301	0.00790448	0.066053	-2.79059	down
PHYHIPL	-0.729319	7.7305	-2.76124	0.00794194	0.066271	-2.79478	down
SNORD64	-0.352815	5.06198	-2.75913	0.00798671	0.0664813	-2.79976	down
SLC22A23	-0.292813	8.69639	-2.75884	0.00799279	0.0664813	-2.80044	down
CHN2	-0.55887	9.44398	-2.7585	0.00799998	0.0664934	-2.80123	down
NEURL1	-0.278262	8.21412	-2.75813	0.00800786	0.0665117	-2.80211	down
WDR49	-0.582919	5.46863	-2.75768	0.00801751	0.0665409	-2.80317	down
HSPA1A	0.263423	9.94094	2.756	0.00805344	0.0667236	-2.80713	up
RNF186	0.450581	8.53168	2.7558	0.00805768	0.0667242	-2.8076	up
GLO1	-0.271507	8.78893	-2.75522	0.00807022	0.0667677	-2.80898	down
ZDHHC18	0.250736	8.6672	2.75228	0.00813338	0.067103	-2.81588	up
TMEM120A	-0.410312	8.77586	-2.75209	0.00813751	0.067103	-2.81633	down
RN7SKP25	-0.460768	8.8464	-2.75186	0.00814258	0.067103	-2.81688	down
FUT11	0.265571	8.15574	2.7516	0.00814818	0.067103	-2.81749	up
LOC102725194	-0.337664	8.21812	-2.75111	0.00815884	0.0671232	-2.81865	down
AAED1	0.340725	7.44236	2.75109	0.00815921	0.0671232	-2.81869	up
IRF1	0.269577	9.94889	2.75096	0.00816215	0.0671232	-2.81901	up
TWSG1	0.403401	7.41123	2.75072	0.00816732	0.067142	-2.81957	up
GUCA2B	-0.686796	9.40918	-2.75051	0.00817178	0.067155	-2.82005	down
ABO	-0.53854	9.21346	-2.74805	0.00822534	0.0674611	-2.82584	down
NCF4	0.438153	7.86704	2.74778	0.00823119	0.0674767	-2.82646	up
NCF1	0.353487	7.81455	2.74697	0.00824904	0.0675517	-2.82838	up
LDLR	0.252203	9.9524	2.74602	0.00826994	0.0676515	-2.83062	up
ALDH3A1	0.473221	7.32957	2.74504	0.00829135	0.0677553	-2.83291	up
INSC	0.339254	6.27724	2.74432	0.0083073	0.0678143	-2.83461	up
TMEM55A	0.328182	6.40068	2.74195	0.0083597	0.0681228	-2.84018	up
HRH4	0.416	4.3699	2.74139	0.008372	0.0681992	-2.84148	up
SNORD59A	-0.252548	5.40763	-2.74071	0.0083871	0.0682983	-2.84307	down
LGALS1	0.452966	9.8676	2.74037	0.00839466	0.0683015	-2.84387	up
CDC42SE1	0.252631	8.45443	2.73993	0.00840452	0.0683208	-2.84491	up
LOC101929829	-0.485607	7.91609	-2.73752	0.00845848	0.0686159	-2.85057	down
CTSC	0.322403	9.47591	2.73684	0.00847361	0.0687147	-2.85215	up
MIR186	-0.2874	5.93355	-2.73467	0.0085226	0.068944	-2.85725	down
NGEF	-0.395449	8.04221	-2.73452	0.00852595	0.0689472	-2.8576	down
CLDN15	-0.468611	9.68561	-2.73332	0.00855311	0.0691201	-2.86041	down
TGM2	0.41599	11.0133	2.73299	0.00856042	0.0691372	-2.86117	up
FMNL2	0.341093	7.27992	2.73213	0.00857992	0.0692394	-2.86318	up
C11orf54	-0.350539	9.03489	-2.73062	0.00861445	0.06947	-2.86673	down
C1QTNF3	-0.250196	5.79204	-2.73006	0.00862715	0.0695344	-2.86804	down
CLCA4	1.2493	9.84659	2.73001	0.0086284	0.0695344	-2.86817	up
TDP2	-0.49006	9.86211	-2.72732	0.00868999	0.0698857	-2.87446	down
FMNL1	0.357871	7.92128	2.72681	0.00870164	0.0699553	-2.87564	up
TYROBP	0.465911	9.22649	2.72439	0.0087574	0.0703066	-2.88129	up
TMEM133	-0.277711	7.48177	-2.72311	0.00878711	0.0704742	-2.88428	down
ZNF266	-0.264638	7.69157	-2.72297	0.00879037	0.0704742	-2.88461	down
SUSD2	-0.913239	9.38999	-2.72141	0.00882675	0.0706929	-2.88826	down
FRMD1	-0.300928	6.19498	-2.72042	0.00884971	0.0707722	-2.89056	down
RNU6-925P	-0.263648	7.07495	-2.71893	0.00888457	0.0709745	-2.89403	down
ANGPTL1	-0.471089	5.31245	-2.71821	0.00890155	0.0710478	-2.89572	down
KLHL13	-0.288545	5.96916	-2.7167	0.00893698	0.0712573	-2.89923	down
HLA-DQA2	0.507705	8.49299	2.71604	0.00895263	0.0713577	-2.90078	up
MERTK	-0.277943	7.30133	-2.71571	0.00896039	0.0713952	-2.90154	down
TMEM63C	-0.251732	5.66289	-2.7152	0.00897257	0.0714678	-2.90274	down
LRRC28	-0.310507	9.02054	-2.71411	0.00899836	0.0715888	-2.90528	down
GREB1L	-0.263317	5.32919	-2.71407	0.0089993	0.0715888	-2.90537	down
SUCLA2	-0.257509	8.5829	-2.71232	0.00904095	0.0717916	-2.90945	down
GPR183	0.579834	6.21304	2.71121	0.00906743	0.0718577	-2.91203	up
CDC25B	0.28205	8.48171	2.70916	0.00911653	0.0720481	-2.9168	up
ABCA1	0.487369	7.46786	2.70866	0.00912849	0.0721181	-2.91796	up
PDZK1	-1.09131	7.69443	-2.70828	0.00913771	0.0721665	-2.91885	down
MUC5B	1.13153	8.23178	2.70697	0.00916913	0.0723412	-2.92189	up
HECW2	0.27964	5.95527	2.70579	0.00919766	0.0724681	-2.92463	up
PLP1	-0.313576	6.31754	-2.70478	0.0092222	0.0725888	-2.92698	down
ACOX1	-0.476543	10.1855	-2.70478	0.00922232	0.0725888	-2.92699	down
PRKCDBP	0.356233	7.73611	2.70421	0.00923614	0.0726485	-2.92832	up
XRCC4	0.273089	6.96196	2.70336	0.00925666	0.0727608	-2.93027	up
MYADM	0.304131	8.94304	2.70305	0.00926421	0.072771	-2.93099	up
SEMA4A	0.391411	7.21978	2.69868	0.00937128	0.0734388	-2.94114	up
CHN1	0.556201	6.39068	2.69828	0.00938128	0.0734924	-2.94208	up
SMOC1	0.251048	6.95101	2.69783	0.0093924	0.0735302	-2.94313	up
GNPNAT1	0.26303	8.80119	2.69769	0.00939581	0.0735321	-2.94345	up
SLC16A6	0.455548	6.23503	2.69733	0.00940478	0.0735765	-2.94429	up
AKAP2	0.36221	6.85179	2.69596	0.0094386	0.0737048	-2.94746	up
TGFB2	0.372608	5.9814	2.6959	0.00944	0.0737048	-2.94759	up
PRKAR2B	0.447338	7.25348	2.69532	0.00945448	0.0737526	-2.94894	up
OSR2	-0.681591	8.25146	-2.69476	0.00946848	0.0738282	-2.95025	down
RCN1	0.278128	9.35562	2.68608	0.00968637	0.0752251	-2.97032	up
SLC13A2	-1.09135	9.46607	-2.68572	0.00969548	0.0752288	-2.97115	down
AKR7A2P1	-0.254014	7.26527	-2.68413	0.00973604	0.0754567	-2.97483	down
CX3CL1	0.330503	7.55365	2.6826	0.00977527	0.0756885	-2.97838	up
KCND3	0.449567	6.93841	2.67877	0.0098736	0.0761967	-2.9872	up
KDR	0.470293	7.6513	2.67861	0.00987784	0.0762042	-2.98758	up
GOLM1	0.34264	10.9482	2.67802	0.0098931	0.0762462	-2.98894	up
TMEM173	0.316073	8.33803	2.67771	0.00990115	0.076283	-2.98966	up
IDO2	0.392552	4.88325	2.67731	0.00991154	0.0763019	-2.99059	up
PLA1A	0.495461	6.6659	2.67683	0.00992379	0.0763061	-2.99167	up
TRPA1	0.394993	8.20013	2.6751	0.0099688	0.0764854	-2.99566	up
KRT12	-0.434356	6.38181	-2.6748	0.00997665	0.0764854	-2.99636	down
SLAMF1	0.456102	6.30948	2.66949	0.0101161	0.0771988	-3.00859	up
SLCO1B3	0.774557	4.19661	2.66927	0.0101219	0.0772178	-3.00909	up
CPO	-1.30814	7.92449	-2.66872	0.0101364	0.0773033	-3.01036	down
MPI	-0.273172	8.63045	-2.66201	0.0103155	0.0783301	-3.02579	down
HIBCH	-0.261642	7.44286	-2.66136	0.0103329	0.078366	-3.02727	down
SRD5A3	0.415803	8.82977	2.65987	0.0103731	0.0785688	-3.03069	up
STEAP1	0.387664	6.50661	2.65957	0.0103813	0.0785716	-3.03139	up
HMGCS1	-0.325203	9.36122	-2.65916	0.0103924	0.0785871	-3.03233	down
STAT1	0.381636	11.0322	2.6585	0.0104101	0.0786503	-3.03383	up
CDH13	0.449586	6.89056	2.65838	0.0104135	0.0786503	-3.03411	up
SERPINH1	0.377691	9.05001	2.65827	0.0104164	0.0786503	-3.03436	up
SH2D4A	0.299316	7.94803	2.65784	0.0104281	0.0787008	-3.03535	up
TNFSF15	0.325213	7.178	2.65693	0.0104528	0.0787274	-3.03743	up
PODN	-0.283582	7.63483	-2.65456	0.0105177	0.0790731	-3.04288	down
CBR1	-0.496524	9.72551	-2.65379	0.0105388	0.0792059	-3.04464	down
FRMD4B	0.260821	7.26463	2.65285	0.0105644	0.0793062	-3.04678	up
STRADB	-0.440172	10.2683	-2.6528	0.0105658	0.0793062	-3.04689	down
CREB3L1	0.30791	9.55719	2.65086	0.0106194	0.0795549	-3.05135	up
PYY	-0.355757	7.53149	-2.65043	0.0106313	0.0795671	-3.05233	down
THBS1	0.579581	9.48845	2.64991	0.0106456	0.0795746	-3.05352	up
RNU6-286P	0.412247	4.47644	2.64922	0.0106647	0.0796641	-3.0551	up
UCN2	0.259735	6.53609	2.64719	0.0107212	0.0798558	-3.05975	up
CIB2	-0.49829	7.44651	-2.64375	0.0108173	0.0803319	-3.0676	down
PLAC8	0.400785	11.2728	2.64338	0.0108277	0.0803319	-3.06845	up
ME1	0.412462	8.45908	2.64284	0.010843	0.0803562	-3.06969	up
SP110	0.329299	8.03872	2.64282	0.0108436	0.0803562	-3.06973	up
SLA	0.438486	6.98253	2.64038	0.0109124	0.0807638	-3.0753	up
OGN	-0.397533	4.88916	-2.63801	0.0109798	0.0811593	-3.08071	down
TSPAN7	-0.433544	9.65647	-2.63722	0.0110023	0.0812226	-3.08251	down
DHRS7	-0.419576	8.96804	-2.63708	0.0110063	0.0812267	-3.08284	down
LMOD1	-0.276482	6.7725	-2.63689	0.0110117	0.0812408	-3.08327	down
IFI44L	0.669699	7.55559	2.63532	0.0110565	0.0814233	-3.08684	up
PTCH1	-0.300218	7.98785	-2.63529	0.0110574	0.0814233	-3.08691	down
FNIP2	0.278543	8.37548	2.6313	0.0111722	0.0819731	-3.09599	up
CD36	-0.83864	7.38609	-2.63053	0.0111947	0.0820708	-3.09775	down
SLC41A1	0.29111	7.22372	2.62933	0.0112295	0.0822485	-3.10048	up
TNFAIP3	0.435828	8.87111	2.62628	0.0113184	0.0827433	-3.10741	up
GABRP	0.432755	7.49559	2.62613	0.0113228	0.0827495	-3.10775	up
GDF15	0.471896	8.23937	2.62499	0.0113564	0.0829171	-3.11036	up
CYP2J2	-0.733728	8.7205	-2.62104	0.0114728	0.0834018	-3.11932	down
APOC2	-0.365407	7.4103	-2.61933	0.0115236	0.083614	-3.1232	down
MT-TQ	-0.383343	11.737	-2.61694	0.011595	0.0839753	-3.12862	down
PI15	0.919858	6.09909	2.61649	0.0116083	0.0839991	-3.12963	up
ACVR2A	-0.371219	8.03479	-2.61533	0.0116431	0.0841272	-3.13226	down
CD40	0.312968	6.74972	2.61515	0.0116487	0.0841276	-3.13268	up
HOXB8	0.331018	7.22649	2.61468	0.0116627	0.0841276	-3.13373	up
C3	0.803707	9.49425	2.61455	0.0116665	0.0841276	-3.13403	up
IL1R1	0.601971	7.99221	2.61215	0.0117391	0.0843948	-3.13947	up
AKR7A3	-0.336457	9.92575	-2.61213	0.0117396	0.0843948	-3.13951	down
C3orf55	0.323835	5.29579	2.61072	0.0117823	0.0845585	-3.14269	up
SLC5A9	-0.945544	8.67302	-2.60887	0.0118387	0.0846878	-3.14689	down
ARHGAP44	-0.31393	7.53888	-2.60814	0.011861	0.0847953	-3.14854	down
SLC44A2	0.299965	9.82752	2.60416	0.0119831	0.0854061	-3.15753	up
ZNF57	-0.255946	7.90726	-2.60403	0.0119873	0.08541	-3.15783	down
SLC7A5	0.368799	8.0468	2.60294	0.0120209	0.0855704	-3.16029	up
COL6A3	0.606281	8.65864	2.6011	0.0120777	0.085665	-3.16443	up
LST1	0.314404	8.33649	2.60109	0.0120782	0.085665	-3.16447	up
SGIP1	0.334328	6.14814	2.59987	0.0121161	0.0858109	-3.16721	up
MSLN	0.361571	6.69271	2.59975	0.0121198	0.0858109	-3.16748	up
GPX7	0.42048	7.74514	2.59975	0.0121199	0.0858109	-3.16749	up
CHGA	-0.514181	8.36688	-2.59913	0.0121393	0.0859154	-3.16889	down
EPHA7	-0.272002	5.44722	-2.59654	0.0122202	0.086383	-3.17472	down
LUZP1	-0.274644	8.80384	-2.5943	0.0122909	0.0867298	-3.17977	down
SLC36A1	-0.499986	9.29343	-2.59424	0.0122926	0.0867298	-3.17989	down
MGAT4B	-0.303115	9.12826	-2.59416	0.0122953	0.0867298	-3.18009	down
SYT13	0.291539	7.79057	2.58918	0.0124533	0.0874208	-3.19128	up
CLDN18	0.935468	7.76644	2.58857	0.0124729	0.0874338	-3.19266	up
PIK3C2G	-0.711529	6.0447	-2.58737	0.0125112	0.0876423	-3.19535	down
DEFA6	-1.19628	10.4375	-2.58689	0.0125267	0.0876584	-3.19643	down
COX6C	-0.272752	8.66056	-2.58657	0.0125371	0.0876584	-3.19716	down
FOXA1	0.276136	8.51668	2.58638	0.0125431	0.0876584	-3.19758	up
COL15A1	0.470763	8.01488	2.58546	0.0125727	0.0877265	-3.19965	up
MS4A10	-1.56761	9.82082	-2.58527	0.0125787	0.0877265	-3.20007	down
ALDH18A1	-0.273443	9.28065	-2.58524	0.0125797	0.0877265	-3.20013	down
UGT2B7	-0.89508	6.65196	-2.58247	0.0126695	0.0882475	-3.20637	down
LDLRAD3	0.272957	7.77274	2.582	0.0126846	0.0883264	-3.20742	up
HOMER1	0.256747	4.83393	2.58092	0.0127199	0.0884774	-3.20984	up
SPA17	0.331187	8.03532	2.58058	0.0127308	0.0884774	-3.2106	up
RAB39A	0.270433	5.8847	2.58006	0.0127477	0.0885275	-3.21176	up
TNFRSF1B	0.280664	8.66889	2.57946	0.0127673	0.088611	-3.21311	up
RNU6-564P	-0.507457	6.49032	-2.57808	0.0128126	0.0888984	-3.21621	down
HSD17B6	-0.315737	4.94386	-2.576	0.0128808	0.0892654	-3.22086	down
SLFN11	0.536888	7.35492	2.57304	0.0129787	0.089757	-3.22749	up
NPL	0.348528	6.48658	2.57099	0.0130469	0.0901752	-3.23208	up
CA12	0.86446	8.89563	2.57014	0.0130753	0.0903245	-3.23398	up
RPS6KA5	-0.250373	6.91024	-2.56988	0.0130839	0.0903245	-3.23456	down
DPP10	-0.385748	5.3117	-2.56914	0.0131085	0.0904122	-3.23621	down
GPR132	0.484985	7.05593	2.56833	0.013136	0.0904956	-3.23804	up
ITGB4	0.323108	10.2809	2.56819	0.0131404	0.0904994	-3.23833	up
GDPD3	0.425437	8.91091	2.56801	0.0131466	0.0905151	-3.23874	up
LY96	0.612259	6.31578	2.5668	0.0131872	0.0907006	-3.24144	up
BLNK	-0.31723	8.93498	-2.56482	0.0132539	0.0910393	-3.24586	down
MYH11	-0.509686	8.44911	-2.56468	0.0132586	0.0910448	-3.24617	down
IDNK	-0.311263	8.53482	-2.5642	0.013275	0.0910776	-3.24725	down
TCP11L1	-0.265061	7.45818	-2.56419	0.0132751	0.0910776	-3.24726	down
CYP3A7	-0.603134	6.47331	-2.56356	0.0132966	0.0911519	-3.24867	down
DISP1	-0.286314	6.78956	-2.56353	0.0132977	0.0911519	-3.24875	down
PIK3R5	0.330378	7.12459	2.56278	0.0133232	0.0912726	-3.25043	up
NRP2	0.430407	6.59055	2.5624	0.0133361	0.0912726	-3.25127	up
ELOVL6	0.383538	8.20658	2.56166	0.0133611	0.0913346	-3.25291	up
RNASE1	0.279803	9.92976	2.56148	0.0133673	0.0913346	-3.25332	up
GATSL2	-0.313234	7.61526	-2.55953	0.013434	0.091612	-3.25767	down
IFI44	0.391608	7.07071	2.55925	0.0134435	0.0916122	-3.25829	up
ATP6V1D	0.251589	7.81184	2.55845	0.013471	0.0917196	-3.26008	up
EGR2	0.315966	7.21339	2.5569	0.0135243	0.0919481	-3.26353	up
ACP5	0.381377	7.86853	2.55524	0.0135816	0.092203	-3.26723	up
AQP3	-0.579593	9.72589	-2.55502	0.0135891	0.0922233	-3.26771	down
OTOP2	-0.558638	7.55873	-2.55446	0.0136085	0.0922782	-3.26896	down
CR1L	0.341318	5.01625	2.55291	0.0136623	0.0925353	-3.27241	up
PPP2R5D	-0.268951	8.82127	-2.55189	0.0136978	0.0926948	-3.27468	down
PLA2G4A	0.338052	6.96379	2.54938	0.0137853	0.0932056	-3.28024	up
FLRT3	0.45553	7.78298	2.54842	0.0138189	0.0934059	-3.28237	up
ANKRD9	-0.300525	8.61641	-2.54804	0.0138325	0.093443	-3.28323	down
BMP2	0.273979	7.97698	2.54792	0.0138367	0.093443	-3.2835	up
SLC1A2	0.251831	5.03197	2.54513	0.0139349	0.0938631	-3.28968	up
UGT3A1	-0.295006	4.78369	-2.54308	0.0140077	0.0942444	-3.29423	down
RN7SL815P	0.252054	5.23915	2.54277	0.0140189	0.0942655	-3.29493	up
FSCN1	0.353131	8.40571	2.54244	0.0140306	0.0942793	-3.29566	up
SNORD116-19	-0.31969	10.0878	-2.54086	0.014087	0.0945081	-3.29917	down
GKN2	1.04865	5.80278	2.54085	0.0140874	0.0945081	-3.29919	up
PSPH	-0.569545	6.21457	-2.53879	0.0141608	0.0948189	-3.30373	down
DHDH	-0.604647	7.68149	-2.53831	0.0141783	0.0948189	-3.30481	down
LOC100128816	-0.333064	8.93672	-2.5383	0.0141785	0.0948189	-3.30482	down
PRAF2	0.261284	7.41331	2.5366	0.0142397	0.0950019	-3.30858	up
MST1R	0.282608	8.8893	2.53455	0.0143141	0.09537	-3.31314	up
PREX1	0.425328	8.0196	2.53331	0.014359	0.095587	-3.31587	up
HIST1H3E	-0.316763	6.72386	-2.53298	0.0143711	0.0956407	-3.31661	down
TMEM41A	-0.421486	9.6273	-2.5286	0.0145313	0.096387	-3.32629	down
CYBB	0.737692	9.11358	2.52797	0.0145542	0.0964762	-3.32766	up
CHST15	0.40513	7.76231	2.52731	0.0145787	0.0965533	-3.32913	up
CHST11	0.415998	8.71272	2.52687	0.0145949	0.0966028	-3.3301	up
GNB4	0.42924	6.8694	2.52405	0.0146992	0.0969655	-3.33631	up
IFNLR1	-0.332871	7.48905	-2.52328	0.0147279	0.0971003	-3.33802	down
SLC1A4	0.257768	7.74888	2.52175	0.0147851	0.097367	-3.3414	up
MYO1G	0.397684	7.65027	2.5162	0.0149935	0.0983227	-3.35361	up
DHRS1	-0.346704	8.43583	-2.51522	0.0150305	0.0984543	-3.35576	down
ALDH1A2	0.48698	6.57721	2.51186	0.0151584	0.0989584	-3.36315	up
B4GALNT2	-0.554954	7.21746	-2.51079	0.0151991	0.0990812	-3.36549	down
ENG	0.444643	9.37541	2.51058	0.0152073	0.0990812	-3.36596	up
EBP	-0.277458	9.00606	-2.50986	0.0152349	0.0991521	-3.36754	down
GNLY	0.31798	6.72622	2.50821	0.0152984	0.099344	-3.37116	up
GNAI2	0.264479	9.47486	2.50813	0.0153013	0.099344	-3.37133	up
ELTD1	0.690974	6.99424	2.50691	0.0153485	0.0995226	-3.37402	up
SNORD116-1	-0.427113	8.46458	-2.50657	0.0153617	0.0995607	-3.37476	down
PAQR7	-0.356706	6.1867	-2.50383	0.0154677	0.100025	-3.38076	down
CFD	-0.299806	8.21329	-2.50365	0.015475	0.100044	-3.38117	down
PTGER2	0.281875	7.42811	2.50283	0.0155066	0.100148	-3.38295	up
CEP170	0.532211	6.74759	2.49979	0.0156258	0.100712	-3.38962	up
PDZD3	-0.525236	8.01571	-2.49966	0.0156309	0.100717	-3.3899	down
EGFL6	0.441419	5.89549	2.49851	0.0156759	0.100951	-3.3924	up
SHMT1	-0.301085	7.56186	-2.49792	0.0156992	0.101029	-3.3937	down
PSTPIP2	0.511335	6.78308	2.49734	0.0157222	0.101029	-3.39498	up
PON3	-0.638517	7.01024	-2.49729	0.0157243	0.101029	-3.39509	down
ECM1	0.250977	7.22116	2.49487	0.0158198	0.101485	-3.40036	up
IGFBP5	0.683087	9.40734	2.49266	0.015908	0.101939	-3.40521	up
HSP90B2P	-0.252175	5.69251	-2.49228	0.0159231	0.101951	-3.40603	down
APOC3	-1.09867	9.37565	-2.49018	0.016007	0.102404	-3.41061	down
TPH1	-0.56724	6.96872	-2.48468	0.0162292	0.1034	-3.42261	down
HOOK2	-0.25393	8.40766	-2.48452	0.0162355	0.103412	-3.42294	down
PCSK5	-0.501467	9.77596	-2.48247	0.016319	0.10383	-3.42741	down
WNT11	-0.276864	7.21238	-2.48203	0.0163372	0.103918	-3.42838	down
PPIP5K1	-0.288525	8.77421	-2.47647	0.0165659	0.105128	-3.44047	down
JAZF1	0.254882	6.68303	2.47501	0.0166262	0.105382	-3.44363	up
CNDP2	-0.302848	10.6951	-2.47464	0.0166417	0.105452	-3.44444	down
TRABD2A	-0.278315	7.96253	-2.47278	0.0167192	0.105799	-3.44848	down
PGM5	-0.302808	5.7757	-2.47245	0.0167331	0.105829	-3.4492	down
RALGPS1	-0.291648	8.41866	-2.47149	0.016773	0.105967	-3.45127	down
GCNT4	-0.934471	8.48179	-2.46891	0.0168813	0.106564	-3.45687	down
LIPH	0.61104	10.0153	2.46768	0.0169331	0.106747	-3.45953	up
SLC3A1	-0.676199	8.42977	-2.46705	0.01696	0.106827	-3.46091	down
RASSF2	0.60169	7.48213	2.46592	0.0170077	0.106986	-3.46335	up
RBMS1	0.564634	7.13263	2.46577	0.0170138	0.106995	-3.46366	up
ZFP36	0.284419	9.84288	2.46545	0.0170277	0.107024	-3.46437	up
CYP4F2	-0.87988	9.05533	-2.46288	0.0171368	0.107388	-3.46992	down
CD53	0.592481	9.33021	2.4622	0.0171659	0.107516	-3.47139	up
PDGFD	-0.331423	6.15827	-2.45921	0.0172939	0.108028	-3.47785	down
SLC16A10	-0.389322	8.43738	-2.45911	0.0172986	0.108028	-3.47809	down
ZG16	-1.033	9.23187	-2.45444	0.0175004	0.108764	-3.48816	down
CACNB2	-0.289621	7.35856	-2.45048	0.0176734	0.109576	-3.4967	down
PIPOX	-0.425197	7.10087	-2.45023	0.0176843	0.109597	-3.49723	down
RNU6-702P	-0.27432	6.48146	-2.44895	0.0177409	0.109781	-3.5	down
CCRL2	0.313706	7.174	2.44848	0.0177613	0.109847	-3.501	up
ABCG2	-1.00533	8.94957	-2.44818	0.0177745	0.109881	-3.50165	down
GPR89A	-0.27834	7.72374	-2.44767	0.0177973	0.109972	-3.50276	down
TFAP2A-AS1	0.277369	5.86575	2.44655	0.0178464	0.110154	-3.50515	up
CYP2C8	-0.479143	4.97898	-2.44615	0.0178646	0.110211	-3.50603	down
AGT	0.400486	7.12734	2.4459	0.0178753	0.110241	-3.50655	up
BEST4	-0.541676	7.3589	-2.44541	0.017897	0.110288	-3.50761	down
RHOU	-0.35208	9.69422	-2.44375	0.0179711	0.110598	-3.51119	down
RNU6-944P	-0.253316	4.15178	-2.44308	0.018001	0.110724	-3.51263	down
ADPRH	0.25572	5.33355	2.4427	0.0180178	0.110753	-3.51344	up
ACVRL1	0.305107	8.51786	2.43658	0.0182927	0.111986	-3.52658	up
FAM13A	-0.307543	8.20396	-2.43404	0.0184082	0.112604	-3.53203	down
SLC5A12	-1.4499	9.15272	-2.4321	0.0184967	0.113012	-3.53619	down
NAALADL1	-0.964518	9.51132	-2.43205	0.0184991	0.113012	-3.5363	down
DDX60	0.315308	8.51453	2.43156	0.0185215	0.11309	-3.53735	up
ADIRF	-0.526969	8.80893	-2.43088	0.0185524	0.113215	-3.53879	down
CNTN1	-0.261151	4.87545	-2.43088	0.0185526	0.113215	-3.5388	down
CTGF	0.339482	8.70245	2.42947	0.0186172	0.113424	-3.54182	up
CMKLR1	0.475228	6.83192	2.4292	0.0186297	0.113444	-3.5424	up
CP	0.826605	6.64716	2.42912	0.0186331	0.113444	-3.54256	up
LOC100508226	-0.263292	6.35266	-2.428	0.018685	0.113612	-3.54497	down
CCDC3	0.458658	7.39463	2.42753	0.0187068	0.113625	-3.54598	up
ADAMTS12	0.349252	6.37512	2.4273	0.0187172	0.113642	-3.54646	up
SNORD117	-0.289176	6.35285	-2.42662	0.0187486	0.113733	-3.54791	down
PYGL	0.459796	7.08486	2.42431	0.0188557	0.114025	-3.55285	up
ACO2	-0.276386	10.6042	-2.42355	0.0188912	0.11418	-3.55447	down
SEMA6A	-0.429663	9.317	-2.42274	0.0189288	0.114289	-3.5562	down
FLT1	0.448215	7.08105	2.42103	0.0190089	0.114565	-3.55986	up
CHGB	-0.441816	6.91597	-2.41879	0.019114	0.11494	-3.56463	down
MYO1F	0.377146	7.91817	2.41432	0.0193257	0.115962	-3.57416	up
AFAP1-AS1	0.559005	5.99668	2.41316	0.0193806	0.116114	-3.57662	up
RNU6-466P	-0.275084	5.74017	-2.41274	0.019401	0.116177	-3.57753	down
TFCP2L1	0.64203	7.40951	2.40805	0.0196259	0.117312	-3.5875	up
MS4A14	0.450177	6.15785	2.40697	0.019678	0.117577	-3.58979	up
CHDH	-0.342451	8.65651	-2.40674	0.0196893	0.117581	-3.59029	down
SLC13A1	-1.48669	7.73265	-2.40632	0.0197093	0.11766	-3.59117	down
SNORD61	-0.251591	4.20703	-2.40618	0.0197162	0.117671	-3.59147	down
HHIP	-0.446732	6.87458	-2.40429	0.0198078	0.118072	-3.59548	down
LPIN3	-0.274789	7.76389	-2.40427	0.0198087	0.118072	-3.59552	down
PRKCZ	-0.278392	8.73971	-2.40334	0.0198543	0.118253	-3.59751	down
MROH6	0.329663	7.53859	2.40249	0.0198957	0.118349	-3.59931	up
DERA	-0.281098	8.08801	-2.402	0.0199197	0.118422	-3.60035	down
CPNE4	0.264311	5.0425	2.40118	0.0199597	0.118561	-3.60209	up
PHYH	-0.380253	7.96586	-2.40113	0.019962	0.118561	-3.60219	down
DNAJB13	-0.259902	5.58833	-2.39982	0.0200264	0.118823	-3.60497	down
FXYD3	0.497784	10.8777	2.39926	0.0200538	0.118903	-3.60616	up
BTG2	0.321233	8.79569	2.39854	0.0200891	0.119043	-3.60767	up
KCTD3	-0.252805	8.81019	-2.39805	0.0201132	0.119147	-3.60871	down
ABCC13	-0.41006	5.96941	-2.39744	0.0201435	0.119195	-3.61001	down
TTLL6	-0.407875	6.76892	-2.39713	0.0201587	0.119213	-3.61067	down
APOA1	-1.06798	9.02118	-2.39691	0.0201696	0.119247	-3.61113	down
C21orf88	-0.259992	5.66606	-2.3956	0.0202345	0.119509	-3.61391	down
CLIC4	0.428866	8.99037	2.39448	0.02029	0.119691	-3.61627	up
ZNF43	-0.271973	6.0914	-2.39446	0.0202908	0.119691	-3.61631	down
CD109	0.381502	5.53633	2.39406	0.0203108	0.119748	-3.61716	up
SLC25A23	-0.299762	8.20974	-2.39319	0.0203541	0.119864	-3.619	down
PACS1	0.278483	8.46094	2.39304	0.0203616	0.119864	-3.61932	up
SLC52A1	-0.463626	7.94712	-2.38851	0.0205886	0.120685	-3.6289	down
FBP1	-0.598178	10.0738	-2.3885	0.0205889	0.120685	-3.62891	down
PLA2G12B	-0.62424	8.36167	-2.38715	0.020657	0.120963	-3.63176	down
GALNT5	0.348723	8.30681	2.38607	0.0207118	0.121041	-3.63405	up
SMOC2	-0.406578	7.15615	-2.3855	0.0207407	0.121119	-3.63525	down
PHEX	-0.254399	5.44765	-2.38549	0.0207409	0.121119	-3.63526	down
LOC100131796	-0.259062	5.28873	-2.3848	0.0207759	0.121217	-3.63672	down
DOK5	0.288089	5.37541	2.38461	0.0207857	0.121229	-3.63713	up
ABCD1	-0.321641	8.67094	-2.38339	0.0208477	0.121469	-3.6397	down
GLIPR1	0.556625	8.26715	2.38233	0.0209015	0.121631	-3.64192	up
SNORD116-18	-0.27119	3.4728	-2.38173	0.0209326	0.121751	-3.6432	down
LRRC8C	0.287534	6.9798	2.37942	0.0210505	0.122375	-3.64805	up
KLKB1	-0.320844	5.84623	-2.37914	0.0210652	0.122431	-3.64866	down
SEMA3A	0.385504	6.32274	2.377	0.0211751	0.122824	-3.65315	up
GPR160	-0.351659	8.57456	-2.37682	0.0211843	0.12283	-3.65352	down
RNU6-343P	0.259119	3.64433	2.37581	0.0212367	0.122933	-3.65565	up
SERPING1	0.633021	8.91902	2.37556	0.0212498	0.122933	-3.65619	up
QKI	0.39542	6.89556	2.37439	0.0213104	0.123122	-3.65864	up
SNORD116-14	-0.361086	10.7833	-2.37361	0.0213507	0.12326	-3.66027	down
MBOAT2	0.302571	8.00312	2.37326	0.0213691	0.123315	-3.66102	up
SLC26A2	-0.70894	8.71235	-2.37217	0.0214257	0.123407	-3.6633	down
RBMS1P1	0.583408	6.73898	2.3706	0.0215081	0.123643	-3.66661	up
CYP2C9	-0.811249	8.54478	-2.36774	0.0216582	0.124296	-3.67261	down
PECAM1	0.544997	9.57081	2.36507	0.0217991	0.124889	-3.6782	up
MOGAT2	-0.691165	9.82706	-2.36413	0.0218492	0.125081	-3.68017	down
SERPINB3	0.529055	4.35767	2.36351	0.0218821	0.125081	-3.68147	up
GRAMD1A	0.304967	8.17929	2.36343	0.0218861	0.125081	-3.68163	up
PUS10	-0.380859	7.43487	-2.36323	0.0218967	0.12511	-3.68205	down
ABCC2	-1.02697	8.17344	-2.36291	0.021914	0.12513	-3.68273	down
RN7SL141P	0.28954	6.65956	2.36234	0.0219441	0.12521	-3.68391	up
MME	-0.952278	10.5047	-2.35996	0.0220712	0.125615	-3.68889	down
LOC102725104	-0.338092	5.83501	-2.35822	0.0221648	0.12584	-3.69253	down
ARHGAP29	0.400026	5.67846	2.35695	0.0222332	0.126105	-3.69519	up
SUCNR1	0.39745	4.5969	2.35655	0.0222546	0.126156	-3.69602	up
NEDD4	-0.320035	7.7876	-2.35648	0.0222584	0.126156	-3.69617	down
PALMD	0.385289	6.21078	2.35567	0.0223022	0.126281	-3.69786	up
VSIG10	-0.348413	8.38546	-2.35199	0.0225021	0.12692	-3.70554	down
IL17RB	-0.427383	7.32972	-2.35125	0.0225421	0.126992	-3.70707	down
MX1	0.267488	8.47351	2.34864	0.022685	0.127489	-3.71251	up
CR1	0.502036	6.23401	2.3483	0.0227037	0.127563	-3.71322	up
CFH	0.595489	8.29447	2.34691	0.0227802	0.127807	-3.71612	up
MGST2	-0.295526	8.42962	-2.34617	0.0228214	0.127978	-3.71767	down
SPON2	0.308498	7.34537	2.34592	0.0228353	0.127994	-3.7182	up
XCL1	-0.25309	6.13196	-2.34556	0.022855	0.128017	-3.71894	down
TSPAN11	0.414595	8.15681	2.34422	0.0229289	0.128333	-3.72172	up
LPHN2	0.518003	7.46203	2.34374	0.0229559	0.128454	-3.72273	up
OLFM1	0.282308	6.60491	2.34331	0.0229798	0.128557	-3.72363	up
MMP13	0.594006	5.26134	2.34091	0.023113	0.129144	-3.7286	up
TSPAN1	0.599522	11.4149	2.34044	0.0231396	0.129144	-3.72959	up
RN7SKP35	-0.305245	5.77421	-2.3404	0.0231417	0.129144	-3.72967	down
PLXNC1	0.480829	7.57724	2.33712	0.0233258	0.129962	-3.73648	up
WAS	0.256875	7.50736	2.33581	0.0233994	0.130123	-3.73919	up
CYP51A1	-0.286772	7.90644	-2.33384	0.0235111	0.130448	-3.74329	down
PRICKLE2	0.284722	6.42742	2.33331	0.023541	0.130537	-3.74438	up
DES	-0.516701	8.84823	-2.3327	0.0235758	0.130636	-3.74565	down
IL7R	0.625924	8.64785	2.33179	0.0236271	0.130796	-3.74752	up
FSTL1	0.556346	8.76993	2.33095	0.0236755	0.130971	-3.74928	up
SC5D	-0.289289	8.95369	-2.33019	0.0237185	0.131055	-3.75084	down
EGLN3	0.377718	9.09062	2.33009	0.0237243	0.131055	-3.75105	up
PLIN2	-0.434603	9.36033	-2.32905	0.0237836	0.131247	-3.7532	down
CALCRL	0.605161	6.81476	2.32872	0.023803	0.131247	-3.75389	up
CDKN2B	-0.465775	9.00108	-2.32779	0.023856	0.13147	-3.7558	down
ANO5	-0.444829	6.02933	-2.32718	0.0238913	0.131553	-3.75708	down
SLCO3A1	0.432646	7.66937	2.32714	0.0238935	0.131553	-3.75716	up
RBP4	0.433705	7.28976	2.32658	0.0239256	0.131636	-3.75831	up
GLOD5	-0.325068	7.04209	-2.32524	0.0240031	0.131845	-3.76109	down
ADAM28	0.431287	8.24066	2.32383	0.0240842	0.132228	-3.76399	up
NCS1	0.263412	6.50636	2.32325	0.0241182	0.132321	-3.7652	up
TMEM236	-0.720114	9.73259	-2.32156	0.0242161	0.132796	-3.76868	down
CRIP2	0.258519	8.29907	2.32108	0.024244	0.132917	-3.76967	up
ARHGEF26	-0.338347	6.86784	-2.31975	0.0243217	0.133061	-3.77241	down
NR1I3	-0.28349	5.98939	-2.31753	0.0244517	0.133647	-3.77699	down
HSPA4L	0.378379	6.09115	2.31614	0.0245336	0.133963	-3.77986	up
SLC39A5	-0.602974	10.522	-2.31546	0.0245733	0.134092	-3.78125	down
LCP1	0.53129	9.79686	2.3141	0.0246537	0.134341	-3.78405	up
SCP2	-0.335584	9.32982	-2.31183	0.0247885	0.13495	-3.78873	down
IL18RAP	0.380586	6.28538	2.30865	0.0249778	0.135474	-3.79526	up
ZNF385D	0.315122	5.88234	2.30725	0.0250617	0.135708	-3.79814	up
SCEL	0.258917	4.34502	2.30635	0.0251161	0.135939	-3.8	up
RBKS	-0.482749	7.58329	-2.30616	0.0251275	0.13597	-3.80039	down
PCDH20	-0.373852	6.34912	-2.30378	0.025271	0.136524	-3.80527	down
AIM2	0.593676	5.86583	2.30304	0.0253154	0.136618	-3.80678	up
ADI1	-0.302594	9.46548	-2.30283	0.0253286	0.136618	-3.80722	down
HSPG2	0.269681	8.86663	2.30045	0.0254731	0.137001	-3.8121	up
RNA5SP403	-0.253053	7.09728	-2.29993	0.0255048	0.137056	-3.81317	down
PHLPP2	-0.589311	9.33003	-2.29891	0.025567	0.137236	-3.81526	down
ASAP1	0.361019	8.3653	2.29887	0.0255691	0.137236	-3.81533	up
CEACAM7	1.54482	7.66541	2.29798	0.0256237	0.137474	-3.81716	up
APOBEC3G	0.371887	6.6429	2.2976	0.0256471	0.137536	-3.81794	up
COL17A1	0.349305	8.88002	2.29668	0.0257033	0.137702	-3.81981	up
MT2P1	0.254391	12.8268	2.2952	0.0257942	0.137911	-3.82284	up
GCNT1	-0.367404	9.84981	-2.29492	0.0258116	0.137911	-3.82341	down
GTSF1	0.281376	5.59266	2.29487	0.0258147	0.137911	-3.82352	up
TM4SF5	-0.595659	9.2675	-2.29473	0.0258235	0.137911	-3.82381	down
NCK1	0.254474	7.2891	2.29409	0.025863	0.138058	-3.82512	up
TREH	-0.876774	8.39838	-2.2926	0.0259548	0.138359	-3.82816	down
STXBP1	0.33538	8.36493	2.29194	0.025996	0.138514	-3.82951	up
CYSTM1	0.268675	9.76275	2.29167	0.0260124	0.138538	-3.83005	up
SNORD116-21	-0.574116	6.56129	-2.28953	0.0261454	0.138929	-3.83442	down
FARP1	0.296845	7.33153	2.28865	0.0262003	0.139078	-3.83622	up
COL4A2	0.348455	8.35481	2.28851	0.0262091	0.139078	-3.83651	up
CROT	-0.33854	8.07078	-2.28794	0.026245	0.139205	-3.83768	down
PRAP1	-0.452114	9.46624	-2.28721	0.0262904	0.139366	-3.83916	down
SNORD116-20	-0.372112	10.4087	-2.28676	0.0263187	0.139425	-3.84008	down
HOXA7	0.511786	7.75264	2.28585	0.0263758	0.13955	-3.84194	up
KCNK1	0.25685	7.34073	2.28388	0.0264997	0.139983	-3.84595	up
RHOH	0.495698	7.51131	2.2835	0.0265236	0.140077	-3.84672	up
SDR42E1	-0.270424	7.29749	-2.28228	0.0266008	0.140301	-3.84921	down
FAM65A	0.280999	7.42451	2.28146	0.0266529	0.140438	-3.85088	up
COL5A2	0.401159	6.86819	2.28128	0.0266643	0.140438	-3.85125	up
SGTB	0.286945	6.08965	2.27974	0.026762	0.140693	-3.85438	up
ACADS	-0.299556	9.3086	-2.27947	0.0267791	0.140693	-3.85492	down
SPAG5	-0.255357	7.37328	-2.27814	0.026864	0.14098	-3.85763	down
LCT	-1.34991	8.62123	-2.27799	0.0268737	0.140999	-3.85794	down
RMDN3	-0.267041	8.81855	-2.27734	0.0269153	0.141122	-3.85926	down
REPS2	0.264352	7.47934	2.27663	0.0269603	0.141294	-3.86069	up
SLIT2	-0.373372	6.03607	-2.27628	0.0269829	0.141316	-3.86141	down
INPP5D	0.356998	8.64078	2.26763	0.027542	0.142993	-3.87895	up
TMEM56	-0.391618	8.12764	-2.26631	0.0276284	0.143186	-3.88162	down
TOR1AIP2	-0.381465	9.67683	-2.26532	0.0276936	0.143492	-3.88364	down
ACSS2	-0.302181	9.6923	-2.26455	0.0277439	0.143625	-3.88519	down
EPB41L4A	0.388821	6.96084	2.26204	0.0279092	0.144288	-3.89026	up
RGS1	0.480895	5.71012	2.26009	0.0280382	0.144753	-3.8942	up
SEC22C	-0.303645	8.2983	-2.26002	0.0280427	0.144753	-3.89434	down
UCA1	0.463291	6.72246	2.25789	0.0281844	0.145164	-3.89864	up
RHOBTB2	-0.291006	7.87105	-2.25588	0.0283183	0.145496	-3.90269	down
SNORA71A	-0.29498	9.18212	-2.25503	0.0283753	0.145664	-3.90441	down
FAM3C	-0.388405	9.44124	-2.25268	0.0285333	0.146185	-3.90915	down
CASP5	0.539462	9.93381	2.25201	0.0285787	0.146289	-3.91051	up
ESRRG	-0.416799	6.07568	-2.25176	0.0285955	0.146311	-3.91101	down
GM2A	0.287718	9.25811	2.25134	0.0286234	0.146325	-3.91184	up
ARHGAP31	0.404868	7.38722	2.25015	0.0287042	0.14661	-3.91425	up
GRAMD3	-0.326019	8.77246	-2.24953	0.0287458	0.146745	-3.91548	down
USP2	-0.503687	8.07797	-2.24679	0.0289326	0.14726	-3.92101	down
GSTM4	-0.40278	10.425	-2.24638	0.0289604	0.147369	-3.92183	down
CDR1	0.350565	4.67015	2.24389	0.0291306	0.147945	-3.92683	up
XPNPEP2	-1.12212	10.9887	-2.24207	0.0292554	0.14832	-3.93047	down
CASP6	-0.266664	7.85424	-2.2387	0.0294884	0.149177	-3.93723	down
LOC728715	-0.271949	5.4478	-2.23835	0.0295125	0.149266	-3.93793	down
LAPTM5	0.47769	9.9784	2.23798	0.0295383	0.149364	-3.93868	up
SLAIN1	0.304015	6.52661	2.23411	0.0298079	0.150174	-3.94642	up
BGN	0.616194	9.04515	2.23287	0.0298954	0.150399	-3.94892	up
ALOX5AP	0.38896	8.07914	2.23154	0.0299885	0.150693	-3.95157	up
PLXND1	0.354938	7.80149	2.22896	0.030171	0.151325	-3.95673	up
GPR116	0.404844	6.83258	2.22751	0.0302737	0.151708	-3.95963	up
CLEC12A	0.32323	5.06029	2.22749	0.0302752	0.151708	-3.95967	up
ADORA2A	0.251243	7.11222	2.22674	0.0303283	0.151909	-3.96116	up
B4GALT4	-0.270479	7.68163	-2.22619	0.0303669	0.152004	-3.96224	down
MILR1	0.288053	6.15772	2.22561	0.0304087	0.152148	-3.96341	up
SLC34A3	-0.291253	7.13926	-2.22381	0.0305373	0.152562	-3.96701	down
CCR9	-0.26926	6.08297	-2.22023	0.0307939	0.153384	-3.97413	down
FUOM	-0.257187	8.82382	-2.21948	0.0308483	0.153556	-3.97563	down
TBL1X	0.326632	6.70887	2.21938	0.0308553	0.153558	-3.97582	up
CTSK	0.607794	8.55733	2.21857	0.0309139	0.153719	-3.97744	up
TMTC1	0.355956	6.74906	2.21713	0.0310178	0.153982	-3.98029	up
FOS	0.402819	9.08809	2.21582	0.0311133	0.154315	-3.98291	up
GPR65	0.470132	6.21477	2.21198	0.0313932	0.155142	-3.99052	up
SNORD116-2	-0.253009	6.41164	-2.21033	0.0315143	0.155345	-3.9938	down
CA7	-0.452649	6.76103	-2.2066	0.0317897	0.156306	-4.00119	down
PLEK2	0.331565	10.3312	2.20457	0.0319403	0.156815	-4.00521	up
MMP2	0.659329	9.45028	2.20376	0.0320008	0.157079	-4.00682	up
SLAMF8	0.529389	7.8453	2.20221	0.0321163	0.15748	-4.00988	up
CLEC1A	0.263888	5.49207	2.20151	0.0321687	0.157571	-4.01126	up
ST8SIA4	0.418909	6.56309	2.19902	0.0323557	0.158088	-4.01618	up
TMPRSS2	0.525807	10.4058	2.19731	0.0324847	0.158387	-4.01956	up
HSD17B3	-0.293618	5.99391	-2.19705	0.0325046	0.158451	-4.02008	down
GMFG	0.436177	8.09455	2.19675	0.0325272	0.158527	-4.02067	up
GSTA3	-0.322931	5.71803	-2.19614	0.0325733	0.158686	-4.02187	down
GJA5	0.282402	5.62719	2.1942	0.0327201	0.159102	-4.02569	up
CD160	-0.500923	5.95255	-2.1941	0.0327278	0.159106	-4.02589	down
KRT18	0.266831	10.4579	2.19282	0.0328254	0.159447	-4.02842	up
MGAM	-1.04917	10.8478	-2.19028	0.0330192	0.160088	-4.03341	down
SLC1A7	-0.269683	6.42904	-2.18964	0.0330681	0.160192	-4.03467	down
HSPB6	-0.315337	7.20864	-2.18893	0.0331228	0.160258	-4.03607	down
[truncated: 134 more rows]

## Sheet: DAGs in GSE16879 (UC)
	logFC	AveExpr	t	P.Value	adj.P.Val	B	change
SLC7A11	1.09884	8.88652	8.87612	2.48738e-13	5.79708e-09	19.2367	up
TCN1	1.47686	8.67323	6.3414	1.5309e-08	0.000148217	9.21148	up
MMP10	1.21777	7.21712	6.28929	1.90789e-08	0.000148217	9.01019	up
KRT6B	0.972871	7.70175	6.02952	5.67383e-08	0.000330586	8.01352	up
AHNAK2	0.748724	6.84158	5.92748	8.67336e-08	0.00035306	7.6254	up
KRT6A	0.922574	8.87556	5.8675	1.11187e-07	0.00035306	7.39826	up
ADH1A	-0.599343	6.66386	-5.8446	1.22221e-07	0.00035306	7.31173	down
TNS4	0.964049	8.96821	5.83007	1.29777e-07	0.00035306	7.25687	up
ANXA1	0.666877	11.6559	5.81811	1.3634e-07	0.00035306	7.21176	up
SLC3A2	0.356904	9.05971	5.70154	2.20121e-07	0.000513015	6.77373	up
PHLDA1	0.667081	9.19279	5.63642	2.87241e-07	0.00053472	6.5304	up
CXCL1	0.831608	11.0219	5.62719	2.98265e-07	0.00053472	6.49597	up
TXNRD1	0.405743	8.73359	5.52198	4.57333e-07	0.000750684	6.10526	up
SRXN1	0.328873	8.18264	5.50841	4.83148e-07	0.000750684	6.05507	up
CNNM2	-0.325646	7.52856	-5.46859	5.67474e-07	0.000826597	5.90805	down
SLC26A2	-1.22374	7.82104	-5.4227	6.82668e-07	0.00086308	5.73917	down
HOXB3	-0.293455	7.02163	-5.41468	7.05053e-07	0.00086308	5.7097	down
AKAP5	-0.599516	6.03071	-5.40913	7.20955e-07	0.00086308	5.68932	down
TNFRSF12A	0.4503	9.70351	5.3963	7.59066e-07	0.00086308	5.64225	up
SERPINB3	2.48932	7.91637	5.37179	8.37466e-07	0.00086308	5.55246	up
SAV1	0.381129	8.20935	5.37157	8.38214e-07	0.00086308	5.55164	up
KLK10	1.40841	9.17153	5.36757	8.51748e-07	0.00086308	5.53701	up
CXCL2	0.727438	8.44696	5.3411	9.46909e-07	0.000919527	5.44026	up
DUSP5	0.495531	8.7924	5.31895	1.03451e-06	0.000964416	5.35944	up
ASAP3	-0.256501	6.83471	-5.29483	1.13899e-06	0.00102098	5.27157	down
ACACB	-0.306418	7.07715	-5.25079	1.35704e-06	0.00111802	5.11161	down
C2orf88	-0.486303	7.50503	-5.22989	1.47438e-06	0.00111802	5.0359	down
TM4SF1	0.5895	10.9573	5.2288	1.48078e-06	0.00111802	5.03194	up
ZNF69	-0.313242	7.4499	-5.21884	1.54037e-06	0.00112187	4.99592	down
DSG3	1.4709	7.99164	5.1935	1.70288e-06	0.00116727	4.90436	up
FLJ36840	-0.504231	7.42478	-5.14556	2.05745e-06	0.00137002	4.73172	down
CDKL1	-0.284869	5.92026	-5.11967	2.27803e-06	0.00144689	4.63878	down
BCL2L1	0.282348	9.34764	5.11756	2.29704e-06	0.00144689	4.6312	up
SERPINE2	0.727501	7.91205	5.09479	2.51175e-06	0.0015405	4.54967	up
KRT7	0.592429	7.96486	5.07082	2.75909e-06	0.0016488	4.46399	up
DUSP4	0.512344	7.02709	5.05717	2.91037e-06	0.00169573	4.41529	up
ARRB1	-0.286829	9.64497	-5.02204	3.33823e-06	0.00186868	4.2902	down
PLCD1	-0.40178	7.57965	-5.01979	3.36756e-06	0.00186868	4.28222	down
ITGA2	0.712112	10.2702	5.0134	3.45249e-06	0.00187086	4.25951	up
PTGDR	-0.585817	7.35142	-5.00755	3.53204e-06	0.00187086	4.23873	down
TTC9	0.292362	8.15295	4.99887	3.65341e-06	0.00189214	4.20793	up
ZNF704	-0.472955	6.68047	-4.97438	4.01813e-06	0.00195896	4.12117	down
AGFG2	-0.257426	7.21533	-4.96655	4.14214e-06	0.00195896	4.09346	down
CD59	0.276661	10.5087	4.96505	4.16629e-06	0.00195896	4.08816	up
DKK1	1.24617	6.2987	4.9614	4.22573e-06	0.00195896	4.07525	up
KLF10	0.290056	8.3764	4.9577	4.28675e-06	0.00195896	4.06218	up
CXCL3	0.420554	7.77741	4.94556	4.49312e-06	0.00201378	4.01932	up
CDH3	0.83361	9.12125	4.93925	4.60412e-06	0.0020246	3.99707	up
LRP8	0.35826	8.53736	4.91388	5.07863e-06	0.00212697	3.90768	up
GJB1	-0.291839	6.95912	-4.91035	5.14826e-06	0.00212697	3.89527	down
SERPINB4	1.90625	7.18724	4.90766	5.20197e-06	0.00212697	3.88581	up
DEFB4B	1.07797	6.56263	4.89695	5.42121e-06	0.00217839	3.8482	up
STOM	0.360663	10.1272	4.89011	5.56607e-06	0.00219869	3.82417	up
TRIB2	0.522739	8.09614	4.8655	6.11885e-06	0.00237676	3.73791	up
GNA15	0.459854	8.85384	4.85546	6.35967e-06	0.00242981	3.70275	up
SIDT2	-0.280729	9.10696	-4.83029	7.004e-06	0.00263283	3.61485	down
ADD3	-0.262497	8.73349	-4.81962	7.29608e-06	0.00269909	3.57764	down
DUSP7	0.336467	9.82816	4.80095	7.83619e-06	0.0028536	3.51262	up
SMOX	0.470469	7.87017	4.78421	8.35317e-06	0.00299506	3.45445	up
MIR196A1	-0.464627	6.87053	-4.77649	8.60275e-06	0.00303781	3.42765	down
KRT17P2	0.429373	7.1551	4.7652	8.9806e-06	0.00312391	3.38853	up
PITPNC1	0.335148	8.97486	4.75102	9.47831e-06	0.00318397	3.33943	up
PKIA	0.374178	6.31267	4.743	9.77195e-06	0.00318397	3.31167	up
PDE3A	-0.630179	8.55598	-4.74255	9.78858e-06	0.00318397	3.31012	down
HOXA6	-0.473215	7.40725	-4.74127	9.83634e-06	0.00318397	3.30569	down
KYNU	0.811321	8.48825	4.72307	1.05394e-05	0.00336481	3.24287	up
DGKD	-0.27109	8.85562	-4.70911	1.11119e-05	0.00349966	3.19474	down
CLDN1	0.79357	8.43852	4.7023	1.14022e-05	0.00354319	3.17129	up
F3	0.419578	8.7362	4.69706	1.16304e-05	0.00356654	3.15326	up
ADH1C	-1.23962	8.34569	-4.68228	1.22986e-05	0.00372247	3.10245	down
MCFD2	0.284113	8.67617	4.66066	1.33431e-05	0.00393638	3.02832	up
ZNF185	0.423139	6.92787	4.64658	1.40696e-05	0.0040862	2.98011	up
GCLM	0.378986	6.86887	4.6441	1.42016e-05	0.0040862	2.97162	up
OSMR	0.82993	9.13062	4.63533	1.46777e-05	0.00417169	2.94164	up
CWH43	-1.07404	6.206	-4.60108	1.66893e-05	0.0045891	2.8249	down
CACNB2	-0.307319	6.79708	-4.60032	1.6737e-05	0.0045891	2.8223	down
ST3GAL1	0.628905	8.58784	4.58831	1.75063e-05	0.00470146	2.78147	up
CD55	0.356873	11.4843	4.58583	1.76696e-05	0.00470146	2.77303	up
HOXA2	-0.424715	6.21072	-4.57409	1.84616e-05	0.00483444	2.73319	down
IGKV1OR9-1	0.487458	9.84781	4.56377	1.91863e-05	0.00496841	2.69821	up
MILR1	0.418173	6.59973	4.5464	2.04689e-05	0.00513847	2.63944	up
HS3ST1	0.271801	7.97067	4.5446	2.06072e-05	0.00513847	2.63332	up
SEMA6D	-0.427688	8.01125	-4.54192	2.08132e-05	0.00513847	2.62428	down
ARFGAP3	0.286297	8.97713	4.52698	2.20024e-05	0.00531028	2.57383	up
PMEPA1	0.361778	8.68213	4.52577	2.21015e-05	0.00531028	2.56975	up
CA1	-1.52401	8.1628	-4.50896	2.35236e-05	0.00553778	2.51313	down
IL13RA2	1.21875	6.23524	4.50048	2.4275e-05	0.00565753	2.48458	up
PPFIBP2	-0.260269	7.85177	-4.4941	2.48551e-05	0.00573538	2.46314	down
WNK2	-0.403386	7.37048	-4.49021	2.52148e-05	0.00573997	2.4501	down
FGFR2	-0.439851	6.494	-4.48858	2.53676e-05	0.00573997	2.44462	down
STRIP2	0.556382	7.22067	4.46952	2.72187e-05	0.00596541	2.3807	up
CACNB1	-0.290915	7.27682	-4.46784	2.73878e-05	0.00596541	2.37508	down
CHAC1	0.519991	7.82993	4.45866	2.83308e-05	0.00605004	2.34436	up
KRT17	0.535802	7.90102	4.45652	2.85551e-05	0.00605004	2.33721	up
PANK3	-0.267099	9.23209	-4.43226	3.12232e-05	0.00640717	2.25617	down
SERPINA3	0.949702	8.79469	4.43124	3.13403e-05	0.00640717	2.25278	up
TMEM236	-1.10056	7.6416	-4.42773	3.17469e-05	0.00643385	2.24109	down
HIF1A	0.338353	11.4196	4.41561	3.31911e-05	0.00666855	2.20074	up
TMEM72	-0.384281	7.36927	-4.382	3.75374e-05	0.00728823	2.08917	down
PPARGC1A	-0.649124	7.12355	-4.36978	3.925e-05	0.00743401	2.04873	down
HOXA3	-0.303668	6.65847	-4.3599	4.06904e-05	0.00743401	2.01607	down
PMAIP1	0.492489	7.36573	4.35762	4.10299e-05	0.00743401	2.00854	up
TSPAN7	-0.492886	9.39385	-4.35753	4.10439e-05	0.00743401	2.00823	down
CHP2	-0.900556	7.18236	-4.35684	4.11477e-05	0.00743401	2.00594	down
IGKV1OR9-2	0.486005	10.3412	4.33409	4.46985e-05	0.00795223	1.93095	up
RNF149	0.32369	9.02276	4.31486	4.79294e-05	0.00828945	1.86774	up
ADH1B	-0.876277	6.46112	-4.31471	4.79549e-05	0.00828945	1.86725	down
VIPR1	-0.686647	8.17838	-4.30998	4.8785e-05	0.00829915	1.85171	down
PRLR	-0.675873	6.61346	-4.29497	5.1508e-05	0.00863815	1.80253	down
RNF152	-0.518329	7.56659	-4.29492	5.15191e-05	0.00863815	1.80234	down
MAPKAPK5-AS1	-0.278621	5.9318	-4.28875	5.26797e-05	0.00875744	1.78217	down
LAMA3	0.359314	8.18676	4.28717	5.2982e-05	0.00875744	1.77699	up
CXCL17	0.396203	6.51667	4.27343	5.56758e-05	0.00906762	1.7321	up
INSC	0.422404	7.23836	4.27212	5.59393e-05	0.00906762	1.72782	up
LAMC2	0.738935	9.41816	4.26978	5.64149e-05	0.00906762	1.72016	up
ALOX5	0.559197	9.0295	4.26535	5.73212e-05	0.00915018	1.70574	up
ARNTL2	0.398791	7.99504	4.24465	6.17548e-05	0.00955278	1.63832	up
FLRT3	0.622394	7.06097	4.24168	6.24193e-05	0.00957069	1.62864	up
WDR78	-0.338534	5.76356	-4.23278	6.44468e-05	0.00978381	1.59972	down
PFKFB3	0.668354	9.714	4.2319	6.46489e-05	0.00978381	1.59689	up
ELL2	0.340685	9.08832	4.22656	6.58991e-05	0.00990867	1.57956	up
MAML3	-0.275895	7.5264	-4.21559	6.85415e-05	0.0102399	1.54401	down
ASPHD2	0.318216	7.98416	4.21116	6.96395e-05	0.0102759	1.52963	up
GUCA2B	-0.674229	8.71028	-4.21089	6.97052e-05	0.0102759	1.52878	down
PBLD	-0.674195	7.03713	-4.20929	7.01054e-05	0.0102759	1.52361	down
TMEM163	0.550839	6.76133	4.19385	7.40849e-05	0.0107421	1.47369	up
ANXA5	0.362632	10.6193	4.19339	7.42075e-05	0.0107421	1.47219	up
SLC7A5	0.566457	8.78285	4.19113	7.48078e-05	0.0107622	1.46491	up
ISX	-0.600626	6.94709	-4.17284	7.98509e-05	0.0113381	1.40594	down
FLNC	0.332359	7.59964	4.16986	8.07026e-05	0.0113381	1.39635	up
TMIGD1	-1.30054	6.56959	-4.16967	8.07569e-05	0.0113381	1.39574	down
KLK6	1.27319	7.20052	4.16033	8.34843e-05	0.0116508	1.36573	up
TRPM6	-0.821223	6.80458	-4.15812	8.41447e-05	0.0116554	1.35861	down
ACOX2	-0.306092	6.84274	-4.15478	8.51504e-05	0.0116554	1.34788	down
MOGAT2	-0.816987	7.8402	-4.15241	8.58679e-05	0.0116554	1.34029	down
DIO2	0.480087	5.70554	4.13672	9.07878e-05	0.0121166	1.28997	up
CYB5R2	0.31716	7.35065	4.13568	9.11218e-05	0.0121166	1.28665	up
EPN3	-0.28373	7.76517	-4.12516	9.45808e-05	0.0123837	1.253	down
NEURL1	-0.366391	7.79206	-4.10584	0.000101268	0.012897	1.19132	down
PCK1	-0.999103	7.01669	-4.09876	0.000103829	0.0131513	1.16877	down
FUT8	0.31913	9.27931	4.09606	0.000104826	0.0132058	1.16015	up
MMP7	1.15091	8.51932	4.09125	0.000106616	0.0132909	1.14487	up
C6orf136	-0.290205	7.84114	-4.0885	0.000107654	0.0133153	1.13612	down
LAMB3	0.430227	9.22585	4.08764	0.000107981	0.0133153	1.13339	up
ANTXR2	0.260938	10.0231	4.06252	0.000117955	0.0142878	1.05367	up
NRARP	-0.335556	8.66442	-4.06164	0.000118319	0.0142878	1.05089	down
PPP2R3A	-0.361567	6.30979	-4.05918	0.000119346	0.0143375	1.0431	down
ELL2P1	0.404949	8.23523	4.05464	0.000121263	0.014457	1.02872	up
CASP4	0.408945	8.5184	4.05086	0.000122879	0.014457	1.01678	up
EXPH5	-0.711119	7.08233	-4.04264	0.00012647	0.0145583	0.990806	down
SLC4A11	0.306839	7.60247	4.04188	0.000126806	0.0145583	0.988411	up
HOXA5	-0.318935	7.09011	-4.0385	0.000128315	0.0146594	0.977742	down
IFNAR2	0.386426	8.0632	4.03602	0.000129437	0.0147154	0.969897	up
OPHN1	-0.269647	6.41361	-4.03391	0.000130394	0.0147523	0.963251	down
IGKV1D-42	0.378756	13.4706	4.03059	0.000131915	0.0147719	0.952796	up
SLC9B2	0.608459	7.05181	4.02939	0.000132469	0.0147719	0.949017	up
ID3	-0.297317	8.05224	-4.02736	0.000133413	0.0148063	0.942614	down
ASB13	-0.25416	7.34854	-4.02562	0.000134229	0.0148081	0.93712	down
S100A8	1.33609	9.14687	4.02016	0.00013681	0.01491	0.91995	up
PADI2	-0.707714	8.46949	-4.0149	0.000139345	0.015035	0.903404	down
MLKL	0.362256	8.28523	4.00992	0.000141788	0.0150907	0.887737	up
HOXA7	-0.385274	8.00724	-4.00988	0.000141804	0.0150907	0.88764	down
WWC2	0.316739	6.71668	3.99882	0.000147376	0.0154021	0.852907	up
CHAD	-0.251163	6.64142	-3.99754	0.000148033	0.0154021	0.848898	down
GJA1	0.738151	8.09551	3.99493	0.000149386	0.0154617	0.840703	up
PIM2	0.809831	9.93789	3.99387	0.000149933	0.0154617	0.837406	up
PMFBP1	-0.338524	5.57209	-3.99257	0.000150612	0.0154633	0.833336	down
CXCL8	1.16406	9.39701	3.96567	0.000165354	0.016611	0.749225	up
TESC	0.326636	8.07888	3.9629	0.000166949	0.0166992	0.740585	up
RGS2	0.743875	8.60412	3.95779	0.000169929	0.0168288	0.724655	up
TPRG1	0.291248	5.72685	3.95359	0.000172416	0.0168288	0.711571	up
CASD1	-0.362396	9.03937	-3.95357	0.000172429	0.0168288	0.711506	down
ARRDC3	0.324423	10.1529	3.94502	0.000177597	0.0169634	0.684921	up
ANXA2	0.263727	10.7198	3.93878	0.000181469	0.0171924	0.665507	up
PLCB4	-0.593264	7.74618	-3.93592	0.000183268	0.0172482	0.656628	down
ZNF57	-0.349651	7.68527	-3.93494	0.000183886	0.0172482	0.653598	down
RALGPS2	0.306596	8.62869	3.92895	0.000187726	0.0172482	0.635003	up
RNF125	-0.309357	7.56658	-3.92884	0.000187795	0.0172482	0.634674	down
IRF4	0.655483	8.85033	3.9285	0.000188019	0.0172482	0.6336	up
RMDN2	-0.315212	5.85969	-3.9243	0.000190754	0.0172482	0.620606	down
BHLHA15	0.306917	8.79121	3.92327	0.000191431	0.0172482	0.617418	up
SEMA6A	-0.578309	8.47532	-3.92325	0.000191444	0.0172482	0.617354	down
ACVR1C	-0.477056	7.49481	-3.92294	0.000191653	0.0172482	0.616374	down
SELENBP1	-0.620558	10.2159	-3.91773	0.000195118	0.0174168	0.600252	down
NAAA	-0.488987	8.75251	-3.91181	0.000199136	0.0176466	0.581918	down
PDCD4	-0.467768	9.05121	-3.90264	0.000205506	0.0180737	0.553597	down
DYNLT3	0.268783	8.59095	3.90117	0.000206545	0.0180967	0.549063	up
TTLL6	-0.42472	6.57574	-3.89586	0.000210346	0.0183244	0.53266	down
RETNLB	-1.09699	7.59134	-3.89041	0.000214309	0.0184306	0.515877	down
TRIM29	0.580782	8.54695	3.88754	0.000216427	0.0185443	0.507035	up
SLC23A2	0.315484	7.60041	3.88118	0.000221195	0.0188543	0.487447	up
ACSF2	-0.467547	7.08947	-3.87994	0.000222136	0.0188543	0.483631	down
IGKV3D-20	0.643183	12.0549	3.87642	0.000224824	0.018916	0.472818	up
MSANTD3	0.29819	8.36857	3.87425	0.000226502	0.0189887	0.466133	up
HNF1A-AS1	-0.743261	7.13763	-3.87024	0.000229627	0.0191817	0.453819	down
DTX4	-0.265273	8.68347	-3.86643	0.000232636	0.0192947	0.442117	down
CHPT1	-0.333992	9.32905	-3.85982	0.000237946	0.0195561	0.421836	down
PLD1	-0.277247	8.35712	-3.8585	0.000239016	0.0195561	0.417804	down
DHRS11	-0.700667	8.93369	-3.85838	0.00023912	0.0195561	0.417414	down
VSIG1	1.14074	8.58745	3.85704	0.000240212	0.0195561	0.413321	up
CPA6	-0.341363	4.92908	-3.8563	0.000240823	0.0195561	0.411039	down
MMP1	1.31644	10.1247	3.85472	0.000242123	0.0195935	0.4062	up
USP30	-0.275499	8.22836	-3.84927	0.000246657	0.0197546	0.389535	down
MMP3	1.38062	9.94587	3.8401	0.000254478	0.0203111	0.361494	up
OTUB2	0.320836	7.2232	3.83456	0.000259325	0.0205572	0.344548	up
ZSWIM5	-0.372472	7.7901	-3.83128	0.000262233	0.0206473	0.334534	down
DNAJB9	0.386876	8.48555	3.82873	0.000264511	0.0207368	0.326766	up
NDRG2	-0.435926	9.14513	-3.82722	0.000265867	0.0207368	0.322175	down
S100A9	0.907143	8.783	3.82703	0.000266039	0.0207368	0.321595	up
PLAU	0.772685	9.20184	3.82277	0.000269916	0.0208835	0.308603	up
CCRN4L	0.287693	7.74496	3.82201	0.00027061	0.0208835	0.306299	up
ZBP1	0.359537	8.40909	3.81877	0.000273602	0.0210448	0.296425	up
FMO4	-0.384043	6.33643	-3.81664	0.000275589	0.0210816	0.28993	down
IGKV3OR2-268	0.641185	10.3353	3.81114	0.000280769	0.0213147	0.273214	up
WNK4	-0.394407	7.54864	-3.80084	0.00029073	0.021787	0.241925	down
BEST2	-0.794376	6.88946	-3.79485	0.000296677	0.0220906	0.223753	down
GATA6	-0.265602	9.5032	-3.79363	0.000297905	0.0221114	0.220047	down
IGKV1OR2-108	0.443913	7.92501	3.79079	0.000300775	0.0222535	0.211444	up
SERPINB7	1.38561	7.22747	3.78742	0.000304219	0.0222738	0.201231	up
LRRC31	-0.638118	6.49169	-3.78731	0.000304331	0.0222738	0.2009	down
RNA5SP164	-0.343687	3.54274	-3.78678	0.000304872	0.0222738	0.199305	down
KLK7	0.757284	6.8	3.78467	0.000307061	0.0223636	0.192888	up
ZDHHC23	-0.275625	8.04606	-3.7811	0.000310776	0.0223941	0.182099	down
DUSP8	-0.261647	8.32577	-3.77891	0.000313075	0.0223941	0.175489	down
HAAO	-0.256881	7.81008	-3.77875	0.000313244	0.0223941	0.175005	down
PDK2	-0.319586	7.71893	-3.77331	0.00031904	0.022591	0.15856	down
TSPAN5	0.359573	7.08908	3.77254	0.000319876	0.022591	0.156215	up
DENND5B	0.341367	7.55032	3.76882	0.000323907	0.0228066	0.144982	up
TMEM98	-0.281849	8.01776	-3.76773	0.000325092	0.0228211	0.141708	down
LOC100508226	-0.297797	5.68359	-3.76267	0.000330672	0.0230738	0.126447	down
ZNF91	-0.315946	8.6354	-3.75855	0.000335288	0.0232171	0.114019	down
SLC6A14	0.963735	11.064	3.75636	0.000337766	0.0232212	0.107416	up
TRIM16	0.323887	8.93082	3.75298	0.000341615	0.023348	0.0972588	up
DCUN1D5	0.272127	7.5681	3.74778	0.000347633	0.023588	0.0816061	up
KLHL2	0.334281	7.3105	3.74733	0.000348162	0.023588	0.0802432	up
CD274	0.801791	7.48032	3.74375	0.000352367	0.0237348	0.0694835	up
RGMB	-0.371455	7.43312	-3.74024	0.00035653	0.0238773	0.0589567	down
CARD11	0.34788	7.3617	3.73925	0.000357715	0.023888	0.0559822	up
ARHGAP44	-0.430009	7.37267	-3.73705	0.000360369	0.0239853	0.0493593	down
CADM1	0.375427	7.07692	3.73206	0.000366437	0.0241931	0.0343972	up
GUCA2A	-1.15203	8.90504	-3.728	0.000371441	0.0244077	0.0222453	down
LOC100130428	-0.261153	6.19499	-3.72404	0.000376393	0.0244428	0.0103799	down
ZNF844	-0.268747	5.67864	-3.72395	0.000376511	0.0244428	0.010098	down
PLAUR	0.460433	10.1359	3.71959	0.000382031	0.0247322	-0.00293759	up
PTGS2	1.19433	8.8497	3.7151	0.00038781	0.0250369	-0.0163867	up
IGKV1D-16	0.433498	11.1982	3.71382	0.000389463	0.0250506	-0.0201958	up
EPHX2	-0.510598	6.81322	-3.71328	0.000390172	0.0250506	-0.0218247	down
OTOP2	-0.765287	7.54784	-3.71072	0.000393512	0.0251304	-0.0294586	down
MB21D2	0.31405	8.09641	3.71068	0.000393573	0.0251304	-0.0295966	up
HSPA13	0.433797	8.13119	3.70131	0.000406058	0.0257453	-0.05756	up
SEMA7A	0.497132	8.06423	3.70097	0.000406517	0.0257453	-0.058572	up
RAP1GAP	-0.425575	7.17169	-3.69693	0.000412024	0.0258861	-0.0706194	down
MAP4K4	0.383186	8.09594	3.69177	0.00041915	0.02626	-0.0859693	up
NEK3	-0.327125	7.54553	-3.69024	0.000421295	0.0263236	-0.0905377	down
LGALS2	-0.544916	7.16158	-3.68867	0.000423489	0.0263899	-0.0951864	down
EPHA2	0.437053	9.15783	3.68427	0.000429733	0.0267076	-0.108287	up
NAMPT	0.416986	11.784	3.68267	0.000432024	0.0267786	-0.113046	up
CACNA2D2	-0.278241	6.51219	-3.6771	0.000440089	0.0269613	-0.129596	down
KIAA0040	0.41583	8.65225	3.67664	0.000440755	0.0269613	-0.130951	up
CKB	-0.816068	9.77637	-3.67232	0.00044712	0.0270701	-0.143779	down
CALU	0.355641	9.1552	3.66895	0.000452136	0.0272992	-0.153759	up
DEFB103A	0.336803	5.32104	3.66396	0.000459672	0.0276111	-0.168546	up
ENTPD5	-0.603166	8.31222	-3.66212	0.000462489	0.0277089	-0.174012	down
DUSP14	0.31211	6.57949	3.65533	0.000472995	0.0281215	-0.194101	up
SCUBE2	-0.255363	6.39859	-3.6475	0.000485383	0.0284646	-0.217219	down
TRIM16L	0.329535	8.67735	3.64728	0.000485741	0.0284646	-0.217879	up
RN7SL93P	-0.262349	4.7285	-3.64493	0.000489528	0.0284646	-0.224822	down
GAL3ST2	-0.451091	9.13883	-3.64472	0.000489865	0.0284646	-0.225439	down
RGS4	0.54135	6.38033	3.64403	0.000490979	0.0284646	-0.22747	up
IGKV3D-11	0.625029	11.9237	3.63409	0.000507345	0.0292678	-0.256782	up
KCTD11	0.25467	7.5652	3.63232	0.000510312	0.0292939	-0.261994	up
PER3	-0.328744	6.86292	-3.62697	0.000519368	0.0295951	-0.277714	down
AIFM3	-0.32991	7.30877	-3.61465	0.000540851	0.0303737	-0.31393	down
PRR15	-0.483914	9.24446	-3.61121	0.000546983	0.0305336	-0.324	down
FGF2	0.529899	8.06866	3.61085	0.00054763	0.0305336	-0.325056	up
ANK3	-0.294626	6.945	-3.61009	0.000549001	0.030537	-0.32729	down
SNCAIP	0.265754	6.57603	3.60698	0.000554642	0.0306313	-0.336421	up
CPEB4	0.341256	8.84103	3.60626	0.000555954	0.0306313	-0.338531	up
SEMA5A	-0.304001	8.30365	-3.60491	0.000558413	0.0306744	-0.342474	down
BEST4	-0.800496	7.53719	-3.60318	0.00056158	0.0306744	-0.347525	down
AZIN2	-0.260829	6.51464	-3.60296	0.000562001	0.0306744	-0.348193	down
CTDSPL	-0.291244	8.70533	-3.60148	0.000564719	0.0307508	-0.352503	down
CACNA1D	-0.34169	6.46506	-3.60017	0.000567157	0.0308116	-0.356349	down
TNC	0.998433	9.56087	3.59697	0.000573142	0.03088	-0.365724	up
ZNF816-ZNF321P	-0.343062	6.379	-3.59596	0.000575041	0.03088	-0.368677	down
PPBP	0.347323	5.66306	3.5906	0.000585206	0.0313536	-0.384322	up
IL1RAP	0.463158	6.94294	3.58622	0.000593655	0.0316723	-0.39712	up
GNAI1	0.320704	7.19771	3.5813	0.000603268	0.03198	-0.411458	up
AP1S3	0.350923	7.37133	3.57862	0.000608585	0.0321626	-0.419291	up
LAX1	0.65097	8.18808	3.57707	0.000611673	0.0321798	-0.423808	up
PROK2	0.824201	8.3888	3.57416	0.000617512	0.0324138	-0.432286	up
PNOC	0.280486	7.41807	3.57232	0.000621221	0.0324833	-0.437631	up
SERPINB1	0.310222	11.219	3.56868	0.000628633	0.0326496	-0.448214	up
GCNT1	-0.378254	8.13364	-3.56777	0.000630497	0.0326496	-0.450856	down
RNU6-158P	0.255682	6.70013	3.56714	0.00063181	0.0326496	-0.452712	up
DPY19L1	0.274166	8.5226	3.56645	0.000633216	0.0326499	-0.454696	up
IQGAP2	-0.36256	9.34002	-3.56445	0.000637358	0.032767	-0.460512	down
IGSF9	-0.3115	7.52689	-3.564	0.000638301	0.032767	-0.461831	down
ADM	0.453539	9.97714	3.56153	0.000643458	0.0328869	-0.46901	up
OSBPL3	0.25743	7.92531	3.55992	0.000646827	0.0329867	-0.473668	up
PIGZ	-0.62213	7.65738	-3.55542	0.000656372	0.0331145	-0.486736	down
GP2	-0.302403	5.9848	-3.54342	0.000682483	0.0340116	-0.521524	down
SEC11C	0.3022	8.59195	3.5419	0.000685842	0.0340815	-0.525901	up
BMP3	-0.567249	6.415	-3.53743	0.000695857	0.0344324	-0.538827	down
FAM83A	0.377454	7.02834	3.52752	0.00071856	0.0350951	-0.567445	up
NRIP3	0.252642	6.26097	3.52644	0.000721091	0.0350951	-0.570578	up
SLC10A5	-0.670653	7.13059	-3.51763	0.000741927	0.0356206	-0.595962	down
ANO7	-0.320349	7.29083	-3.51656	0.000744494	0.0356206	-0.599039	down
USP2	-0.498766	7.48224	-3.516	0.000745854	0.0356206	-0.600665	down
IL1A	0.922999	7.19533	3.51315	0.000752752	0.0358766	-0.608867	up
TFAP2C	0.383879	6.23369	3.51136	0.000757115	0.0358849	-0.614015	up
SLC22A23	-0.383802	8.15955	-3.50822	0.000764823	0.03601	-0.623039	down
SEC14L1	0.30242	8.76829	3.50282	0.000778252	0.0364949	-0.638542	up
ST6GALNAC2	0.332189	7.67059	3.4979	0.000790697	0.036722	-0.65267	up
IGKC	0.490798	11.9401	3.49654	0.000794174	0.036722	-0.656577	up
PRDM1	0.496367	9.88671	3.49552	0.000796781	0.036722	-0.659495	up
ARHGEF9	-0.293852	7.83951	-3.49391	0.000800907	0.036722	-0.664094	down
CADPS	-0.328077	5.99049	-3.49387	0.000801026	0.036722	-0.664226	down
MMP12	0.809821	9.97394	3.49367	0.000801547	0.036722	-0.664805	up
CDHR1	-0.613999	6.93315	-3.49287	0.000803605	0.0367232	-0.667089	down
CHRNA7	-0.267329	6.97857	-3.49115	0.000808058	0.0367824	-0.672009	down
ZG16	-1.18935	9.07346	-3.48984	0.000811484	0.0368664	-0.675776	down
RNA5SP482	-0.284446	5.35488	-3.48821	0.000815748	0.0369618	-0.680441	down
NHSL1	-0.488037	8.57727	-3.48782	0.000816757	0.0369618	-0.681541	down
PCDH7	0.329773	6.651	3.48412	0.000826523	0.0371872	-0.692122	up
ANXA10	0.934113	5.20465	3.48339	0.000828471	0.037203	-0.694217	up
MIR8071-1	0.551704	10.6247	3.48074	0.000835558	0.0374213	-0.701799	up
POU2AF1	0.497632	8.27103	3.47068	0.000862975	0.0380198	-0.73053	up
SERPINB2	0.71568	5.78981	3.46679	0.0008738	0.0381375	-0.741622	up
IHH	-0.373338	8.02713	-3.46483	0.000879305	0.0383048	-0.747209	down
ACSL4	0.788974	8.5954	3.45993	0.000893197	0.0385128	-0.761153	up
HIVEP2	0.303667	8.19669	3.45682	0.000902119	0.0385128	-0.769994	up
LOC101930405	0.564339	7.33508	3.45375	0.000911015	0.038589	-0.778721	up
HEPACAM2	-1.05526	7.55105	-3.4533	0.000912321	0.038589	-0.779995	down
MME	0.746404	7.52675	3.45236	0.000915076	0.0386354	-0.782676	up
IGKV2D-28	0.442958	13.1334	3.44984	0.000922463	0.0388263	-0.789826	up
IGKV1D-33	0.592678	11.428	3.44922	0.000924314	0.0388263	-0.791609	up
CD44	0.315828	10.6684	3.44912	0.000924594	0.0388263	-0.791878	up
LYN	0.313806	10.134	3.44271	0.000943715	0.0391867	-0.810077	up
SERPINB9P1	0.422515	6.83951	3.4423	0.000944948	0.0391867	-0.811238	up
ABO	-0.4707	8.36159	-3.43925	0.000954186	0.0394295	-0.819887	down
PPM1L	-0.280695	6.84246	-3.43107	0.00097939	0.04011	-0.84306	down
AMACR	-0.300842	7.73018	-3.43055	0.000981012	0.04011	-0.84453	down
FLJ38379	-0.347014	5.54414	-3.42999	0.000982749	0.04011	-0.846102	down
IL1RN	0.645358	8.63823	3.42	0.00101448	0.0409767	-0.874341	up
RAPGEF4	0.310748	6.52669	3.41762	0.00102216	0.0411441	-0.881038	up
DDIT4	0.391789	8.35396	3.41281	0.00103788	0.0415616	-0.894597	up
TMEM168	-0.265449	8.32383	-3.41037	0.00104595	0.0418117	-0.901478	down
PSAT1	0.482947	7.24379	3.40984	0.00104771	0.0418117	-0.90297	up
SPTLC3	-0.334894	6.70815	-3.40531	0.00106288	0.0422722	-0.915734	down
STC1	0.91507	7.49173	3.40049	0.00107922	0.0424777	-0.929282	up
SULT2B1	0.264354	7.0716	3.39939	0.00108301	0.0424777	-0.93239	up
CAPN13	-0.471632	6.24642	-3.39934	0.00108317	0.0424777	-0.932521	down
ATP11A	0.294243	7.86052	3.39849	0.00108608	0.0424777	-0.934909	up
LIF	0.356408	7.11716	3.39817	0.00108719	0.0424777	-0.935811	up
TIMP1	0.362889	11.7664	3.39702	0.00109115	0.0424777	-0.939036	up
MYO1B	0.258586	9.79373	3.39385	0.00110216	0.0428116	-0.947953	up
CDKN2B	-0.390896	8.19955	-3.38629	0.00112881	0.0436285	-0.969156	down
S100A12	1.24169	7.32371	3.382	0.00114417	0.0440033	-0.981151	up
NXPE4	-0.998739	9.42877	-3.37868	0.00115625	0.0441805	-0.99047	down
INHBA	0.899156	7.77534	3.37665	0.00116365	0.0442612	-0.996132	up
MAOA	-0.577289	8.24377	-3.37615	0.00116549	0.0442612	-0.99753	down
WNT5A	0.789971	7.80037	3.37586	0.00116657	0.0442612	-0.998352	up
RNU6-570P	-0.436507	5.08992	-3.37548	0.00116797	0.0442612	-0.999416	down
IYD	-0.277572	6.4268	-3.37285	0.00117769	0.0443843	-1.00677	down
LRRC75A	-0.380517	8.57494	-3.3698	0.00118906	0.0444421	-1.01529	down
SCGB2A1	-0.362809	6.69056	-3.36931	0.00119088	0.0444421	-1.01665	down
KITLG	-0.322172	6.53663	-3.36915	0.0011915	0.0444421	-1.01711	down
WNT2	0.462899	5.87625	3.36506	0.00120691	0.0447902	-1.02851	up
AKAP9	-0.25421	7.98753	-3.36441	0.0012094	0.0448114	-1.03034	down
ADAMTS9	0.486448	8.41814	3.361	0.00122243	0.0452222	-1.03984	up
APOL2	0.265587	7.49989	3.3584	0.00123247	0.0454494	-1.04709	up
FGFR3	-0.283567	7.44547	-3.35221	0.00125666	0.0462681	-1.06432	down
BACH1	0.295268	8.27086	3.34447	0.00128753	0.0471072	-1.08584	up
ANXA3	0.381453	9.59475	3.34255	0.0012953	0.0472063	-1.09116	up
KLK1	-0.447262	8.44316	-3.3417	0.00129876	0.0472215	-1.09353	down
IGKV6-21	0.965911	9.1682	3.33966	0.00130707	0.0473132	-1.09918	up
SLC17A4	-0.782034	6.76686	-3.33959	0.00130738	0.0473132	-1.09939	down
RNF213	0.289728	9.69172	3.32586	0.0013647	0.0485223	-1.13741	up
GRAMD1C	-0.267711	6.64399	-3.32528	0.00136719	0.0485223	-1.13902	down
LILRA5	0.673183	6.72573	3.32367	0.00137409	0.0486695	-1.14348	up
NCOA7	0.289452	7.94324	3.32183	0.00138202	0.0488763	-1.14858	up
APOL1	0.444612	9.35063	3.32017	0.0013892	0.0489529	-1.15316	up
HOMER1	0.265368	5.67791	3.31964	0.00139147	0.0489529	-1.15461	up
IGHV4-59	0.499589	12.7151	3.31849	0.00139646	0.0489529	-1.15778	up
ANO6	0.374458	8.9766	3.31794	0.00139889	0.0489529	-1.15932	up
IGLV9-49	0.614906	9.66439	3.31547	0.00140968	0.0490675	-1.16612	up
SAMD13	-0.387437	6.08248	-3.31366	0.00141765	0.0491464	-1.17111	down
MSN	0.466231	10.2465	3.3117	0.00142635	0.0491752	-1.17653	up
PER1	-0.281275	7.27212	-3.30431	0.00145953	0.0499499	-1.19688	down
TGM2	0.442635	10.7619	3.29905	0.0014836	0.0504266	-1.21136	up
FBXW7	0.311214	7.53493	3.29244	0.00151438	0.0510767	-1.22952	up
CAV2	0.440396	7.8013	3.29155	0.00151857	0.0511441	-1.23197	up
MGAM	0.839929	7.00793	3.29054	0.00152334	0.0511783	-1.23474	up
SLC2A14	0.362912	7.07316	3.28994	0.00152617	0.0511783	-1.23639	up
TCEA3	-0.551554	8.56308	-3.28774	0.00153663	0.0514551	-1.24243	down
SERPINB5	0.80846	9.36164	3.28676	0.00154133	0.0515382	-1.24513	up
NR1D2	-0.298267	7.70427	-3.27788	0.00158431	0.0525235	-1.26945	down
CEMIP	0.935865	8.4607	3.27371	0.00160487	0.0529789	-1.28085	up
PRR5L	-0.411664	8.19619	-3.27107	0.00161803	0.0533031	-1.28807	down
SLCO4A1	0.365576	8.27555	3.27082	0.00161926	0.0533031	-1.28874	up
G0S2	0.723372	9.22296	3.27034	0.00162168	0.0533072	-1.29006	up
IGKV1D-43	0.592378	11.971	3.269	0.00162842	0.0533095	-1.29373	up
HOXB5	-0.376481	6.94851	-3.26851	0.0016309	0.0533095	-1.29507	down
MIR31HG	0.476007	5.25772	3.26516	0.00164787	0.0535798	-1.30422	up
MFSD4	-0.569463	7.99039	-3.26506	0.00164836	0.0535798	-1.30449	down
PXDC1	0.309308	7.69131	3.26397	0.00165394	0.0536164	-1.30747	up
IGKV1OR2-3	0.764223	11.6862	3.25623	0.00169388	0.054188	-1.32856	up
ROPN1L	0.382917	6.24801	3.25192	0.00171654	0.0545036	-1.3403	up
RNA5SP217	-0.270311	5.13534	-3.2465	0.00174542	0.0553454	-1.35504	down
ATP13A4	-0.304928	5.63319	-3.24416	0.00175803	0.0555938	-1.36139	down
IGKV2D-24	0.65032	10.9316	3.24263	0.00176632	0.0557049	-1.36555	up
HMGCS2	-0.935886	7.65697	-3.24092	0.00177565	0.0559234	-1.3702	down
CLIP4	0.343265	6.02255	3.23982	0.00178164	0.0559608	-1.37317	up
HIBCH	-0.317552	7.29438	-3.23238	0.00182285	0.0568019	-1.39336	down
IGKV1-13	0.446199	10.2531	3.23234	0.00182304	0.0568019	-1.39345	up
ARL4C	0.261785	7.62886	3.23042	0.0018338	0.0569251	-1.39865	up
CPNE2	-0.251414	9.41876	-3.23014	0.00183539	0.0569251	-1.39942	down
OTC	-0.371631	4.87764	-3.22883	0.00184276	0.0570351	-1.40295	down
LOC102724453	0.501795	12.2872	3.22774	0.00184897	0.0571513	-1.40592	up
C8orf4	0.380985	7.68004	3.21242	0.00193775	0.058615	-1.4473	up
PLIN2	0.284716	7.951	3.21168	0.00194215	0.058615	-1.4493	up
BDH1	-0.435396	7.81664	-3.21159	0.00194266	0.058615	-1.44953	down
RHOU	-0.291141	8.64045	-3.20492	0.00198264	0.0593251	-1.4675	down
DUSP1	0.459898	10.5355	3.19811	0.00202429	0.0602782	-1.48583	up
FSTL1	0.523969	9.80335	3.1979	0.00202555	0.0602782	-1.48638	up
SLC13A2	-0.527545	6.87325	-3.19755	0.00202772	0.0602782	-1.48733	down
IGHV3OR16-8	0.400207	10.2302	3.19642	0.00203472	0.0603167	-1.49036	up
SDHD	-0.254113	10.4069	-3.19597	0.0020375	0.0603167	-1.49157	down
IGHV3-73	0.512687	12.3127	3.19567	0.00203937	0.0603167	-1.49237	up
ZNF774	-0.262637	7.51516	-3.19431	0.00204781	0.0603632	-1.49601	down
HRH1	0.264347	7.33266	3.19298	0.00205617	0.0603632	-1.49961	up
TM4SF5	-0.26042	7.5499	-3.19189	0.00206299	0.0603935	-1.50252	down
CCDC109B	0.322702	7.66043	3.18878	0.00208258	0.0605356	-1.51086	up
KLK15	-0.254107	6.7445	-3.1887	0.00208314	0.0605356	-1.51109	down
ZBTB16	-0.268871	7.2277	-3.18566	0.00210246	0.060812	-1.51923	down
CFB	0.278502	10.463	3.18518	0.00210554	0.060812	-1.52052	up
ADCY6	-0.254243	8.52298	-3.18426	0.00211147	0.0608894	-1.52299	down
BNIP3	0.44767	8.3763	3.18196	0.00212627	0.0610283	-1.52915	up
PTPRO	-0.304128	5.87454	-3.17976	0.00214051	0.06116	-1.53503	down
SFN	0.454786	10.281	3.17963	0.00214136	0.06116	-1.53538	up
IGHV3-52	0.313703	13.7206	3.1782	0.00215068	0.0612011	-1.53921	up
WSCD1	-0.252522	6.61304	-3.17612	0.00216429	0.0614771	-1.54476	down
TRABD2A	-0.31697	8.33332	-3.17197	0.00219174	0.0619896	-1.55586	down
HS6ST1	0.2726	9.00074	3.17182	0.00219269	0.0619896	-1.55625	up
PPP1R1B	-0.312452	8.95188	-3.17071	0.00220011	0.0619896	-1.55922	down
CTSL	0.478822	8.86761	3.17064	0.00220057	0.0619896	-1.55941	up
SOCS3	0.650583	9.20365	3.16993	0.00220532	0.0619896	-1.5613	up
SLC39A6	0.288133	7.83177	3.16537	0.00223603	0.0624856	-1.57348	up
DOC2B	0.297218	8.25546	3.16267	0.00225436	0.0627916	-1.58067	up
LOC642131	0.627483	10.466	3.16116	0.00226472	0.0627916	-1.58471	up
IL1B	0.989977	9.57054	3.16055	0.00226889	0.0627916	-1.58633	up
KLHL5	0.598383	7.4397	3.16025	0.00227094	0.0627916	-1.58712	up
C4BPB	0.515358	7.31256	3.15946	0.00227635	0.0627916	-1.58921	up
LRIG1	-0.284695	8.60801	-3.15942	0.00227662	0.0627916	-1.58932	down
GPR137B	0.302166	8.94347	3.15899	0.00227959	0.0627993	-1.59047	up
PTP4A3	0.535401	8.71841	3.1579	0.00228716	0.0628593	-1.59339	up
LOC254896	0.40517	6.66059	3.15642	0.0022974	0.0629697	-1.59732	up
VNN2	0.861068	7.28786	3.15045	0.00233923	0.0637036	-1.6132	up
SULT1A2	-0.50953	7.47329	-3.14963	0.00234499	0.0637718	-1.61536	down
LOC100506990	-0.361118	6.94282	-3.14521	0.00237653	0.0642544	-1.62712	down
FRMD1	-0.250425	6.16919	-3.14304	0.00239209	0.0645254	-1.63286	down
GRHL3	0.301436	6.61134	3.14227	0.00239768	0.064527	-1.63491	up
GGT6	-0.417429	8.88418	-3.14013	0.00241316	0.0648686	-1.64057	down
IGHV3-7	0.274938	13.883	3.13825	0.00242686	0.0650393	-1.64555	up
SATB2	-0.574407	9.94993	-3.13811	0.00242788	0.0650393	-1.64592	down
PVRL3	-0.254856	9.01638	-3.13335	0.00246299	0.0653787	-1.65855	down
ATOH1	-0.780473	9.5291	-3.12642	0.0025148	0.0662691	-1.67686	down
SMPD3	-0.470503	8.34079	-3.12134	0.00255353	0.0670198	-1.69029	down
EMR3	0.508673	6.54876	3.12133	0.00255357	0.0670198	-1.6903	up
USP54	-0.332011	8.04496	-3.12006	0.00256335	0.0671076	-1.69366	down
ZBTB7C	-0.349154	8.32046	-3.1194	0.00256844	0.0671076	-1.6954	down
PPY	-0.254503	5.43191	-3.11784	0.00258049	0.0672685	-1.69952	down
SPNS2	0.310481	9.30586	3.11655	0.0025905	0.0673819	-1.70292	up
BCAT1	0.420192	6.29591	3.1086	0.00265296	0.0683959	-1.72386	up
ACSS2	-0.428351	9.30985	-3.10814	0.00265661	0.0684142	-1.72506	down
IGHV3-35	0.331295	10.7433	3.10726	0.00266358	0.0685182	-1.72737	up
FAM162A	-0.32064	7.63657	-3.10644	0.00267018	0.0686122	-1.72954	down
SOD2	0.509436	10.1387	3.10421	0.00268799	0.0686912	-1.73538	up
ST3GAL2	0.298407	8.27851	3.10236	0.00270291	0.0688327	-1.74024	up
SGK2	-0.46388	7.74179	-3.10203	0.00270564	0.0688327	-1.74113	down
RAB31	0.449226	10.2053	3.10175	0.00270785	0.0688327	-1.74184	up
IRAK3	0.433994	8.29522	3.1017	0.0027083	0.0688327	-1.74199	up
SCNN1G	-0.691336	7.06785	-3.09955	0.00272576	0.0689417	-1.74763	down
RNU6-1003P	0.543706	4.74597	3.09766	0.00274119	0.0690698	-1.75259	up
MB	-0.293222	6.3838	-3.09306	0.00277908	0.0698146	-1.76464	down
MZB1	0.511397	9.21327	3.09297	0.00277988	0.0698146	-1.7649	up
UGT2A3	-0.413734	4.65784	-3.0914	0.00279292	0.0700664	-1.769	down
CHN2	-0.314811	7.77817	-3.08903	0.00281272	0.0703144	-1.77521	down
FAM46C	0.384636	9.93747	3.08842	0.00281789	0.0703144	-1.77682	up
RNF24	0.266804	8.02601	3.08706	0.00282929	0.0704481	-1.78036	up
PANX1	0.290923	8.40058	3.0858	0.00283992	0.0705552	-1.78365	up
SLC4A4	-0.678284	9.34936	-3.08504	0.00284641	0.0705552	-1.78565	down
HNF1B	-0.390766	7.72028	-3.08441	0.00285176	0.0705552	-1.7873	down
TLR6	0.515833	6.97865	3.08243	0.00286859	0.0707984	-1.79247	up
ALDH1L2	0.534501	6.99647	3.08219	0.0028707	0.0707984	-1.79311	up
JUNB	0.272855	10.5461	3.07672	0.00291776	0.0716368	-1.80738	up
RGCC	0.349948	8.57955	3.07646	0.00292006	0.0716368	-1.80807	up
EMR2	0.545957	8.31196	3.07467	0.0029356	0.0719423	-1.81273	up
IGHV3-43	0.272631	13.1383	3.07431	0.0029388	0.071945	-1.81368	up
CXCR2	0.767487	6.62496	3.0734	0.00294678	0.0720647	-1.81606	up
SLC2A3	0.669125	8.61907	3.0663	0.00300953	0.0732036	-1.83454	up
SHH	0.30016	8.40881	3.06565	0.00301537	0.0732036	-1.83624	up
PANK1	-0.252271	7.6554	-3.06483	0.00302269	0.0732036	-1.83837	down
CDK14	0.47941	7.58817	3.06467	0.00302415	0.0732036	-1.83879	up
CDX2	-0.43315	9.02788	-3.06408	0.00302944	0.0732036	-1.84033	down
TGFB2	0.441035	6.44575	3.06376	0.00303231	0.0732036	-1.84116	up
TNIP3	0.850134	9.5339	3.06108	0.00305657	0.0733955	-1.84814	up
CA7	-0.733217	7.46144	-3.05922	0.0030734	0.0736868	-1.85296	down
MT1E	-0.290584	9.3179	-3.0589	0.00307634	0.0736868	-1.8538	down
NXPE2	-0.572142	6.82449	-3.05639	0.00309934	0.0738581	-1.86032	down
ADH6	-0.474105	6.44878	-3.05299	0.0031307	0.0743665	-1.86915	down
MET	0.449232	9.59785	3.05023	0.00315633	0.0747575	-1.87629	up
SLC39A11	-0.278116	8.59494	-3.04669	0.00318956	0.0750175	-1.88547	down
PMP22	0.349429	10.1849	3.04663	0.00319017	0.0750175	-1.88564	up
AADAC	0.399109	4.14009	3.04589	0.00319711	0.0750175	-1.88754	up
LINC00152	0.357048	9.08281	3.04564	0.00319949	0.0750175	-1.8882	up
CXCL5	0.782346	8.19012	3.04313	0.00322333	0.0751436	-1.8947	up
AQP9	1.06705	8.48333	3.04256	0.00322875	0.0751436	-1.89617	up
HOXB9	-0.381623	8.56911	-3.04194	0.00323469	0.0751436	-1.89778	down
CAMSAP2	0.266376	7.7583	3.03789	0.00327358	0.0756251	-1.90825	up
FAM101B	0.342775	8.6656	3.03783	0.00327412	0.0756251	-1.90839	up
CD82	0.289365	9.53296	3.03458	0.0033057	0.076129	-1.9168	up
B4GALNT2	-0.489113	6.62023	-3.03086	0.0033422	0.0764408	-1.92641	down
CXorf21	0.464886	6.02755	3.02948	0.00335579	0.0766765	-1.92997	up
PCSK6	-0.321744	7.64174	-3.02761	0.0033743	0.0768763	-1.93478	down
DCC	0.430466	5.9953	3.02572	0.00339313	0.0771539	-1.93966	up
SYTL2	-0.491612	8.05414	-3.02571	0.00339324	0.0771539	-1.93968	down
SLC28A3	0.407731	7.70475	3.02477	0.0034026	0.0772915	-1.9421	up
IGHV3-74	0.407527	12.7346	3.02333	0.00341709	0.0773765	-1.94582	up
MXI1	-0.30227	8.13961	-3.02308	0.00341963	0.0773765	-1.94646	down
WARS	0.43269	10.5505	3.02041	0.0034466	0.0775968	-1.95334	up
BHLHE40	0.251373	9.51031	3.02014	0.00344934	0.0775968	-1.95404	up
MPP7	-0.269955	7.40811	-3.01856	0.00346534	0.0777349	-1.95809	down
KCNA3	0.530111	7.67593	3.01855	0.00346549	0.0777349	-1.95812	up
VSIG2	-0.434062	9.31736	-3.01685	0.00348279	0.0778234	-1.96248	down
HMCN2	-0.253042	6.87715	-3.00711	0.00358381	0.0794713	-1.9875	down
RASGRP3	0.514613	7.24832	3.00639	0.0035914	0.0795638	-1.98935	up
SFR1	0.260735	5.9866	3.00354	0.00362151	0.0800655	-1.99665	up
SCNN1B	-0.720914	8.63274	-3.00327	0.00362435	0.0800655	-1.99733	down
CERS6	-0.306091	10.2009	-3.00285	0.00362883	0.0800885	-1.99841	down
CXCR1	0.849215	7.29141	3.00127	0.00364565	0.0801968	-2.00246	up
CCDC69	0.392186	7.96192	3.00058	0.00365311	0.0802444	-2.00425	up
IGFBP3	0.275738	8.02689	3.00015	0.00365767	0.080269	-2.00534	up
XYLB	-0.262112	7.45928	-2.99975	0.0036619	0.0802861	-2.00635	down
CD27	0.509333	8.76441	2.9993	0.00366674	0.0803167	-2.0075	up
GNAI2	0.307883	9.72094	2.99864	0.00367387	0.0803973	-2.0092	up
PHLPP2	-0.422225	7.9304	-2.99722	0.00368914	0.0806557	-2.01283	down
GK	0.44959	9.94242	2.99024	0.00376524	0.0814033	-2.03068	up
TRHDE	-0.285063	5.02825	-2.98691	0.00380199	0.0817428	-2.03916	down
SMAD9	-0.277605	7.70791	-2.98619	0.00381007	0.0817656	-2.04102	down
TP53INP1	0.397892	9.05421	2.98516	0.00382147	0.0818596	-2.04363	up
LEFTY1	-0.305761	8.67764	-2.98361	0.00383877	0.0821546	-2.04758	down
SNORD114-26	0.332749	5.54449	2.9823	0.00385346	0.0821991	-2.05091	up
CLCN2	-0.397934	8.26991	-2.98217	0.00385496	0.0821991	-2.05125	down
ALPL	0.59548	8.36355	2.97864	0.00389492	0.0828238	-2.06026	up
IGHV3OR16-7	0.443084	12.0252	2.97832	0.00389849	0.0828244	-2.06106	up
LAMC1	0.431249	8.82909	2.9762	0.00392264	0.0831857	-2.06646	up
TREM1	0.822058	7.42482	2.96812	0.00401601	0.0843473	-2.087	up
FAM129A	0.491138	7.22388	2.96759	0.00402218	0.0843752	-2.08834	up
PLS3	0.270267	8.23227	2.96569	0.00404446	0.0845325	-2.09316	up
METTL7A	-0.307788	7.79817	-2.96534	0.00404856	0.0845325	-2.09405	down
CYTIP	0.578188	8.51364	2.96479	0.00405506	0.0845325	-2.09545	up
MMP9	0.664653	9.24921	2.96357	0.00406944	0.0846806	-2.09854	up
NABP1	0.405188	8.99723	2.96189	0.00408939	0.0849441	-2.1028	up
NRG1	0.417931	7.64084	2.95865	0.00412796	0.0855928	-2.111	up
ABCB1	-0.459355	6.82107	-2.95816	0.00413381	0.0856379	-2.11223	down
IGJ	0.464774	12.3938	2.95739	0.00414317	0.0857122	-2.11421	up
TMEM71	0.54361	6.40365	2.95351	0.00419002	0.0860375	-2.12402	up
REP15	-0.739697	6.74678	-2.94979	0.00423546	0.0865497	-2.13343	down
HSD11B1	0.323869	5.55909	2.94914	0.00424336	0.0865497	-2.13505	up
EHHADH	-0.347719	7.04737	-2.94646	0.00427641	0.0868928	-2.14182	down
STX11	0.535086	8.43764	2.94214	0.00433027	0.0876386	-2.15274	up
LILRA3	0.643668	7.37884	2.942	0.00433192	0.0876386	-2.15307	up
C12orf55	0.380838	5.62772	2.94126	0.00434127	0.0877517	-2.15495	up
ANGPTL4	0.497836	8.00262	2.94091	0.00434566	0.0877644	-2.15583	up
ZNF440	-0.268223	7.00229	-2.93717	0.00439285	0.0884504	-2.16525	down
EPB41L4B	-0.323944	7.70107	-2.93669	0.00439896	0.0884574	-2.16646	down
CYP1B1	0.417355	5.76741	2.93452	0.00442666	0.088632	-2.17193	up
MYO1D	-0.27667	9.91372	-2.93294	0.00444683	0.0888832	-2.17589	down
RAVER2	-0.379401	8.96418	-2.9324	0.00445382	0.0889466	-2.17726	down
IGHV1OR15-1	0.97011	10.0086	2.93082	0.0044741	0.0890595	-2.18122	up
PLCE1	-0.458778	8.80406	-2.93042	0.00447934	0.0890595	-2.18224	down
IGLV6-57	0.6691	9.47573	2.93035	0.0044802	0.0890595	-2.18241	up
CD177	-0.872292	10.2767	-2.92602	0.00453651	0.089524	-2.19329	down
RN7SKP35	-0.308829	5.25733	-2.92251	0.0045825	0.089773	-2.20208	down
F5	0.422776	6.26111	2.91879	0.00463192	0.0902141	-2.21143	up
PHGDH	0.377313	7.59535	2.91725	0.00465244	0.0904055	-2.21528	up
NUDT7	-0.260932	7.42284	-2.91599	0.00466927	0.0905342	-2.21842	down
IL24	0.897127	6.68236	2.91486	0.0046845	0.090754	-2.22126	up
HGF	0.580637	7.23461	2.9144	0.00469072	0.0907614	-2.22241	up
TLR4	0.440783	8.56117	2.91387	0.00469783	0.0907857	-2.22373	up
EVI2B	0.376359	10.0266	2.91196	0.00472378	0.0909733	-2.22853	up
NCF2	0.611616	8.01568	2.91097	0.00473712	0.0910918	-2.23098	up
STARD10	-0.357991	9.18308	-2.91008	0.00474931	0.0911511	-2.23322	down
IL11	0.52912	7.57327	2.90886	0.00476599	0.0911956	-2.23627	up
KCNN3	0.283458	7.42298	2.90634	0.00480058	0.0915567	-2.24257	up
NIPAL1	-0.391046	8.33349	-2.90523	0.0048158	0.0917501	-2.24532	down
SEMA4B	0.26756	9.24945	2.90475	0.00482253	0.0917501	-2.24654	up
S100A3	0.327046	6.07939	2.90335	0.00484183	0.0919671	-2.25002	up
PGC	0.26366	6.34096	2.90272	0.0048507	0.0920606	-2.25161	up
RAC2	0.364487	10.0566	2.90222	0.00485755	0.0921091	-2.25284	up
STXBP6	-0.250784	6.90488	-2.9014	0.00486906	0.0921091	-2.2549	down
TUBAL3	-0.436524	6.29216	-2.9003	0.0048844	0.0923243	-2.25763	down
MEDAG	0.576287	7.11376	2.89779	0.00491963	0.0927147	-2.26389	up
SLC16A9	-0.559735	6.59764	-2.89699	0.00493085	0.0928259	-2.26587	down
BASP1	0.383181	9.5719	2.89622	0.00494178	0.0929284	-2.2678	up
COL12A1	0.79007	8.87361	2.89325	0.00498396	0.0934482	-2.27519	up
CHDH	-0.312007	7.85864	-2.8877	0.00506364	0.0944862	-2.28899	down
ACP5	0.286611	8.27607	2.88538	0.00509737	0.0948877	-2.29476	up
PXMP2	-0.324978	9.0782	-2.88422	0.00511427	0.0948989	-2.29764	down
SLC16A6	0.498153	6.76423	2.88154	0.00515348	0.0950213	-2.30428	up
CSF3R	0.716543	7.85831	2.87901	0.00519088	0.0950343	-2.31057	up
PLCG2	0.44758	8.60091	2.87589	0.00523725	0.0955082	-2.3183	up
SPG20	0.304777	6.46756	2.87343	0.00527399	0.0955799	-2.32437	up
SNAI1	0.28587	6.50834	2.87255	0.00528724	0.0957454	-2.32655	up
SERPINB9	0.524097	9.21042	2.86687	0.0053735	0.0964393	-2.34061	up
ODC1	0.327986	10.4656	2.86675	0.00537521	0.0964393	-2.34089	up
RNF157	-0.343166	7.62333	-2.86419	0.00541453	0.0968186	-2.34722	down
SLC39A5	-0.540773	8.61784	-2.86402	0.00541712	0.0968186	-2.34764	down
GLT1D1	0.624088	6.63037	2.86327	0.00542872	0.0969515	-2.34949	up
C21orf88	-0.61627	6.31886	-2.85936	0.00548938	0.0972195	-2.35914	down
AKR1B1	0.519116	9.02812	2.85908	0.00549378	0.0972195	-2.35984	up
PTGS1	0.504633	8.25813	2.85726	0.00552212	0.0975728	-2.36431	up
ICAM1	0.563169	9.33157	2.85658	0.00553275	0.0976126	-2.36598	up
RNASE1	-0.251315	9.66869	-2.85353	0.00558097	0.0982402	-2.37351	down
CYTH4	0.424197	8.38287	2.85037	0.00563103	0.0987485	-2.38126	up
SOSTDC1	-0.330456	5.80565	-2.84914	0.00565078	0.0989459	-2.3843	down
IL33	0.50197	6.59178	2.84632	0.00569606	0.0992063	-2.39123	up
HSD11B2	-0.633909	9.32634	-2.84248	0.00575824	0.099778	-2.40065	down
DERL3	0.338862	8.47534	2.84137	0.00577637	0.0999614	-2.40338	up
CD180	0.655705	7.69152	2.8384	0.00582503	0.100328	-2.41066	up
MPP6	0.282427	6.64326	2.83783	0.00583445	0.100328	-2.41206	up
ILDR1	-0.26726	7.5855	-2.83687	0.00585023	0.100328	-2.4144	down
PTGES	0.410435	8.11531	2.8356	0.00587141	0.100447	-2.41753	up
GBA3	-0.377507	5.44567	-2.83181	0.00593447	0.100971	-2.4268	down
FADS1	0.447527	7.98947	2.83179	0.00593486	0.100971	-2.42686	up
KCNMA1	-0.280329	6.97	-2.83148	0.00594005	0.100977	-2.42761	down
GK3P	0.38905	8.84173	2.82716	0.00601279	0.10162	-2.43817	up
SRGN	0.527034	9.70717	2.82625	0.00602817	0.101733	-2.44038	up
LILRB1	0.368417	7.87708	2.82469	0.00605486	0.102035	-2.44421	up
AAED1	0.3668	7.76963	2.82415	0.00606406	0.102052	-2.44553	up
MIR200A	-0.251604	4.8637	-2.82366	0.00607241	0.102052	-2.44672	down
NFKBIA	0.333161	10.7153	2.81705	0.00618646	0.102986	-2.46285	up
SELE	0.901855	7.67393	2.8168	0.00619082	0.102986	-2.46346	up
KLK11	0.285651	7.13102	2.81591	0.00620625	0.103169	-2.46561	up
CHST15	0.419388	8.45783	2.81481	0.00622542	0.10334	-2.46829	up
PDK1	0.347855	9.30454	2.81412	0.0062375	0.103393	-2.46996	up
IL10RA	0.385475	8.45996	2.81355	0.00624761	0.103405	-2.47137	up
FRYL	-0.259015	9.94792	-2.81154	0.00628286	0.103607	-2.47624	down
METTL7B	-0.30047	7.98818	-2.81147	0.00628421	0.103607	-2.47643	down
HCLS1	0.389794	7.96728	2.81096	0.00629318	0.103607	-2.47766	up
HTR4	-0.445396	6.87068	-2.80848	0.0063371	0.104155	-2.48369	down
SPRR2A	0.585759	5.69363	2.8082	0.00634213	0.104165	-2.48437	up
RHOD	0.278033	8.67586	2.80674	0.00636812	0.104397	-2.48792	up
IGKV2D-18	0.440105	7.9406	2.80636	0.00637498	0.104397	-2.48885	up
DUOXA2	0.693952	11.0336	2.80516	0.00639647	0.10446	-2.49176	up
RAPGEFL1	-0.39629	8.57436	-2.80252	0.00644394	0.104538	-2.49816	down
GM2A	0.254968	9.62694	2.80235	0.00644705	0.104538	-2.49858	up
SLC52A3	0.25688	7.92287	2.80205	0.00645249	0.104538	-2.49931	up
CR1	0.633877	7.11988	2.80186	0.00645585	0.104538	-2.49976	up
ETV5	0.250496	6.37555	2.8016	0.00646047	0.104538	-2.50038	up
GPR126	0.460188	9.46317	2.80086	0.00647401	0.104562	-2.50219	up
GPR183	0.478056	7.25358	2.79719	0.00654085	0.105276	-2.51109	up
FCRL5	0.548359	7.77969	2.79645	0.00655432	0.105276	-2.51287	up
PDZD3	-0.396982	6.72424	-2.79589	0.00656469	0.105276	-2.51424	down
AQP8	-0.699597	6.45004	-2.79576	0.00656699	0.105276	-2.51454	down
TDP2	-0.337226	9.21974	-2.79532	0.0065751	0.105319	-2.51561	down
AKAP2	0.315797	7.44591	2.78964	0.00668046	0.106347	-2.52936	up
TGFBI	0.389721	10.1219	2.78915	0.00668949	0.106347	-2.53053	up
DRAM1	0.365225	8.41989	2.78729	0.00672437	0.106756	-2.53503	up
CLIC4	0.349425	9.88875	2.77882	0.00688528	0.108319	-2.55548	up
TNFRSF11B	0.660673	7.80073	2.7781	0.00689911	0.108319	-2.55722	up
RNU2-63P	0.302313	4.60928	2.77771	0.00690649	0.108319	-2.55814	up
TMEM55A	0.321445	6.8874	2.77604	0.00693867	0.108751	-2.56216	up
SLAMF7	0.551528	8.59702	2.77487	0.00696138	0.108937	-2.56499	up
SLC2A1	0.379278	10.5277	2.77453	0.00696804	0.108937	-2.56581	up
HRH2	0.36836	6.61712	2.77446	0.00696925	0.108937	-2.56596	up
FKBP11	0.284582	8.49527	2.77394	0.00697951	0.109024	-2.56723	up
KRT23	0.349034	5.95877	2.77286	0.0070005	0.109068	-2.56983	up
SAMSN1	0.495113	6.33112	2.76511	0.00715293	0.110627	-2.58844	up
IGKV1D-27	0.768222	10.3767	2.76461	0.0071628	0.110627	-2.58964	up
SPIB	-0.296055	7.23651	-2.76136	0.00722771	0.111334	-2.59743	down
NOS2	0.708918	11.0279	2.75987	0.00725776	0.111576	-2.60101	up
NNMT	0.453687	8.62848	2.75394	0.00737815	0.112618	-2.61522	up
C5AR1	0.455413	7.85685	2.75384	0.00738006	0.112618	-2.61544	up
CCL3	0.479578	7.57004	2.75146	0.00742894	0.112993	-2.62114	up
KLK8	0.355195	6.60896	2.75038	0.00745113	0.113003	-2.62372	up
SLC1A4	0.274122	8.42907	2.74681	0.00752524	0.113676	-2.63226	up
GLCCI1	0.366544	8.97275	2.74677	0.00752605	0.113676	-2.63235	up
LINC00483	-0.48601	7.67981	-2.74415	0.0075808	0.1142	-2.63861	down
TMED6	-0.262121	5.56986	-2.74248	0.00761585	0.114426	-2.64259	down
PIWIL4	-0.271075	6.80926	-2.7383	0.00770412	0.115075	-2.65253	down
MTM1	-0.281658	7.49829	-2.7359	0.00775535	0.115475	-2.65825	down
NFIL3	0.310465	7.5868	2.73541	0.00776581	0.11549	-2.65941	up
PRSS1	0.543176	6.16542	2.72707	0.00794637	0.11632	-2.67923	up
ITGB6	0.59116	9.09732	2.72688	0.00795063	0.11632	-2.67969	up
GLIPR1	0.559962	8.96237	2.72171	0.0080645	0.117337	-2.69195	up
SMIM24	-0.277127	7.9716	-2.72018	0.00809848	0.117349	-2.69557	down
FST	0.430592	6.28831	2.71982	0.00810654	0.117349	-2.69643	up
NXPE3	0.369947	7.05193	2.71873	0.00813082	0.117481	-2.69901	up
MT1G	-0.406098	10.7524	-2.71789	0.00814966	0.117607	-2.701	down
QPCT	0.343333	6.84337	2.71647	0.00818139	0.117846	-2.70435	up
PRDX6	-0.265273	9.2454	-2.71285	0.00826319	0.118522	-2.71292	down
TIFA	0.308024	6.95918	2.71204	0.00828168	0.118575	-2.71485	up
MCEMP1	0.264896	6.45317	2.71009	0.0083259	0.118899	-2.71943	up
THBD	0.285553	7.84164	2.70826	0.00836786	0.119199	-2.72376	up
AKR7L	-0.253866	6.67004	-2.70806	0.0083725	0.119199	-2.72424	down
ENTPD8	-0.349387	8.26805	-2.70764	0.00838199	0.119262	-2.72522	down
ACOT13	-0.260866	9.56825	-2.70706	0.00839533	0.119379	-2.72659	down
DEPTOR	-0.325033	6.93866	-2.70601	0.00841972	0.11958	-2.72908	down
BAG2	0.270507	7.36242	2.70452	0.00845401	0.119669	-2.73258	up
LILRB2	0.46075	8.0444	2.70327	0.00848308	0.119822	-2.73554	up
CD79A	0.687804	9.84066	2.70179	0.00851753	0.120091	-2.73903	up
VAV1	0.309015	7.95202	2.69941	0.00857318	0.120556	-2.74463	up
RASD2	-0.328159	7.61668	-2.69927	0.00857639	0.120556	-2.74495	down
HTRA3	0.27613	7.53906	2.69858	0.00859259	0.120608	-2.74658	up
ERRFI1	0.330741	10.3378	2.69521	0.00867208	0.121025	-2.7545	up
IFI30	0.335145	10.4491	2.69414	0.00869746	0.121116	-2.75702	up
RNU5D-1	0.351315	4.23027	2.69406	0.00869939	0.121116	-2.75721	up
F2R	0.318288	8.03725	2.69205	0.00874735	0.121525	-2.76194	up
CHI3L1	0.743618	10.0082	2.69123	0.00876682	0.121546	-2.76385	up
CREB5	0.415151	6.3971	2.68881	0.00882497	0.121907	-2.76954	up
IL6	1.00749	7.06603	2.68878	0.00882563	0.121907	-2.7696	up
SLC3A1	-0.347829	6.23368	-2.68854	0.00883146	0.121907	-2.77017	down
SLC9A2	-0.517321	8.53308	-2.68733	0.00886057	0.122096	-2.773	down
ATF3	0.30403	6.92761	2.68549	0.00890518	0.122517	-2.77732	up
SLC6A6	0.347177	8.62812	2.68384	0.00894546	0.122657	-2.7812	up
ELK3	0.318705	8.40962	2.68378	0.00894691	0.122657	-2.78134	up
CAPN9	-0.483543	6.91044	-2.67982	0.00904383	0.12348	-2.7906	down
AIM2	0.483367	6.47702	2.67665	0.00912223	0.123979	-2.79802	up
MIR223	0.589289	6.73896	2.67661	0.00912318	0.123979	-2.79811	up
MB21D1	0.330587	7.24821	2.67363	0.00919743	0.124655	-2.80508	up
PYGL	0.316673	8.68347	2.66742	0.00935371	0.126156	-2.81955	up
MGAT4A	-0.256017	9.16948	-2.66664	0.00937372	0.126304	-2.82139	down
POPDC3	0.331528	4.95948	2.65984	0.00954803	0.127629	-2.83721	up
SPRR1B	0.358242	6.61888	2.65746	0.00960969	0.128025	-2.84274	up
FPR1	0.636156	7.38235	2.65743	0.00961065	0.128025	-2.84282	up
IL7R	0.644714	8.8393	2.65513	0.0096706	0.12857	-2.84816	up
MT1F	-0.364293	10.2728	-2.65131	0.00977106	0.128979	-2.85703	down
MMP25	0.314732	7.37258	2.65093	0.00978099	0.129007	-2.8579	up
IDO1	0.729538	9.04212	2.6498	0.00981097	0.12911	-2.86053	up
LILRA1	0.420215	7.09022	2.64839	0.00984846	0.129311	-2.8638	up
RHOF	0.316989	10.0615	2.64134	0.0100376	0.131351	-2.88012	up
NUGGC	0.274851	6.51473	2.64109	0.0100442	0.131364	-2.88069	up
CXCL6	0.563624	6.91795	2.63907	0.0100991	0.13186	-2.88536	up
ORAI2	0.370567	8.22212	2.63605	0.0101818	0.132556	-2.89235	up
IGKV1D-8	0.514363	7.50282	2.6356	0.0101942	0.132581	-2.89339	up
CLEC4D	0.456383	5.25117	2.63489	0.0102134	0.13261	-2.89501	up
ST8SIA4	0.457057	7.23814	2.63092	0.0103232	0.133386	-2.90418	up
MSC	0.370246	7.24193	2.63042	0.0103372	0.133473	-2.90533	up
ZNF215	0.323051	6.9497	2.62928	0.0103688	0.133659	-2.90795	up
HADH	-0.332751	8.80932	-2.62521	0.0104828	0.134607	-2.91732	down
GLIS3	0.354509	7.27942	2.62244	0.0105611	0.134943	-2.92369	up
PTAFR	0.294185	7.72187	2.62023	0.0106239	0.135492	-2.92877	up
TNFRSF17	0.490596	6.80921	2.62011	0.0106273	0.135492	-2.92904	up
PXDN	0.475756	9.05568	2.61693	0.0107184	0.136272	-2.93635	up
BCL2A1	0.595469	7.43356	2.61675	0.0107236	0.136272	-2.93677	up
FCGR2B	0.501655	10.2786	2.61531	0.0107651	0.13636	-2.94008	up
B3GALT5	-0.542751	8.14267	-2.61526	0.0107664	0.13636	-2.94018	down
FOXA3	-0.263279	7.54483	-2.61509	0.0107714	0.13636	-2.94058	down
GPR97	0.466874	7.30093	2.61449	0.0107886	0.13636	-2.94194	up
HBEGF	0.467041	9.46235	2.61321	0.0108256	0.136446	-2.94487	up
NCF4	0.373736	8.42178	2.6125	0.0108464	0.136502	-2.94652	up
DDC	-0.34276	7.59768	-2.60931	0.0109393	0.137254	-2.95382	down
DYSF	0.502304	7.42816	2.60771	0.0109862	0.137658	-2.95748	up
GALNT8	-0.593806	7.711	-2.60507	0.0110641	0.138265	-2.96352	down
NRP2	0.329168	6.90835	2.60129	0.0111764	0.13907	-2.97216	up
THEMIS2	0.401749	8.2765	2.60015	0.0112104	0.13927	-2.97476	up
MBOAT1	-0.310193	9.66141	-2.59758	0.0112874	0.139789	-2.98062	down
PAPSS2	-0.267863	10.801	-2.59438	0.0113843	0.140463	-2.98792	down
IL1R1	0.435166	8.86664	2.59393	0.011398	0.140477	-2.98895	up
GPRC5A	0.46544	10.4905	2.59181	0.0114625	0.140973	-2.99378	up
GIPC2	-0.356098	8.03654	-2.58951	0.011533	0.141509	-2.99902	down
RND1	0.426049	7.73569	2.58815	0.0115748	0.141533	-3.00211	up
SELPLG	0.429319	8.63191	2.58661	0.0116223	0.141718	-3.00561	up
HMGCR	-0.304528	9.0843	-2.5842	0.0116969	0.141821	-3.01108	down
MYB	-0.40405	8.88085	-2.5823	0.0117561	0.141943	-3.01539	down
MYADM	0.270527	9.36267	2.58203	0.0117645	0.141943	-3.016	up
ABCA12	0.665836	8.51713	2.57967	0.0118385	0.142224	-3.02136	up
SAA1	0.508486	6.91795	2.57948	0.0118446	0.142224	-3.02179	up
KCNJ15	0.604507	6.84015	2.57794	0.011893	0.142435	-3.02528	up
SACS	0.312594	6.51565	2.57352	0.0120331	0.143523	-3.03528	up
ITGB3	0.32056	7.59428	2.57012	0.0121421	0.144233	-3.04298	up
TMEM154	0.454834	7.81973	2.56825	0.0122024	0.144603	-3.04721	up
MNDA	0.594753	6.36301	2.56562	0.0122878	0.145075	-3.05315	up
RAB34	0.253652	7.20282	2.56301	0.0123727	0.145521	-3.05903	up
MEP1AP4	-0.427403	6.56911	-2.56236	0.0123942	0.145521	-3.06051	down
RAB30	0.396708	7.50877	2.56149	0.0124226	0.145707	-3.06247	up
NAT2	-0.379879	6.40161	-2.55878	0.0125119	0.146277	-3.06857	down
ARHGAP15	0.436231	7.17474	2.55757	0.0125519	0.146423	-3.0713	up
ERO1LB	0.271245	6.29812	2.55654	0.0125862	0.146676	-3.07362	up
TMEM56	-0.413982	7.86028	-2.55371	0.0126803	0.147163	-3.07998	down
MXRA5	0.406484	9.67413	2.55326	0.0126956	0.147163	-3.08101	up
TRPM4	-0.252208	8.56411	-2.55221	0.0127308	0.147163	-3.08337	down
NR5A2	-0.271515	8.96834	-2.55098	0.0127721	0.14736	-3.08613	down
SUCLG2	-0.285198	9.20783	-2.54906	0.0128369	0.147742	-3.09044	down
EDN3	-0.371487	8.16922	-2.54849	0.0128561	0.14789	-3.09172	down
FMO5	-0.497125	7.65721	-2.54433	0.0129978	0.148552	-3.10106	down
IGLV7-46	0.788888	9.03084	2.54403	0.0130081	0.148552	-3.10173	up
WISP1	0.379549	7.68971	2.54382	0.0130152	0.148552	-3.1022	up
AKAP1	-0.292858	8.94579	-2.5424	0.0130638	0.148823	-3.10537	down
CA2	-0.522192	9.89554	-2.53667	0.0132619	0.15015	-3.11819	down
KRTAP5-AS1	-0.270439	6.90614	-2.53422	0.0133476	0.150784	-3.12367	down
CEP128	0.328499	7.22136	2.53353	0.0133717	0.150864	-3.12521	up
CES3	-0.46684	8.4729	-2.53284	0.0133961	0.151045	-3.12676	down
DOPEY2	-0.283167	8.34366	-2.52964	0.0135089	0.151584	-3.1339	down
CLCA1	-1.31903	9.6162	-2.52659	0.0136175	0.152055	-3.14072	down
TACSTD2	0.285235	6.52186	2.52573	0.0136481	0.152166	-3.14263	up
PIK3CG	0.358726	7.98937	2.52549	0.0136567	0.152166	-3.14316	up
ADAM19	0.363234	8.56418	2.52372	0.0137202	0.152414	-3.14711	up
ACADS	-0.252481	8.54238	-2.52319	0.0137392	0.152552	-3.14829	down
OSM	0.693957	7.43679	2.52054	0.0138347	0.153393	-3.15418	up
RGS1	0.533118	6.69848	2.51675	0.0139723	0.154014	-3.16259	up
NLRP12	0.314507	5.80761	2.51635	0.0139869	0.154014	-3.16348	up
TMEM156	0.493928	6.36573	2.5146	0.0140512	0.154325	-3.16738	up
VCAN	0.511565	8.8407	2.51361	0.0140875	0.154505	-3.16958	up
SRPX2	0.356018	7.71118	2.5132	0.0141025	0.154596	-3.17048	up
SDC2	0.279731	8.20585	2.51201	0.0141466	0.154934	-3.17314	up
PCCA	-0.255431	7.9159	-2.50892	0.014261	0.15553	-3.17998	down
EMB	0.368872	7.40364	2.50503	0.0144062	0.156403	-3.18859	up
HOXB13	-0.451282	8.30445	-2.50097	0.0145595	0.15724	-3.19758	down
SAA2-SAA4	0.407028	6.33864	2.50059	0.0145738	0.157322	-3.19842	up
TNFAIP6	0.938132	7.25019	2.49965	0.0146095	0.157411	-3.2005	up
EFCAB4B	-0.411123	7.83707	-2.49923	0.0146254	0.157411	-3.20142	down
CSF2RA	0.329391	6.99037	2.49912	0.0146294	0.157411	-3.20165	up
SEMA4A	0.283635	7.80019	2.49728	0.0146997	0.157803	-3.20572	up
BCL6	0.453793	7.99673	2.49344	0.0148471	0.15902	-3.2142	up
CCR1	0.488766	6.99339	2.4926	0.0148793	0.159291	-3.21604	up
PLA2G7	0.465617	8.94662	2.48941	0.015003	0.160248	-3.22306	up
CA4	-0.629585	9.15488	-2.48893	0.0150218	0.160254	-3.22412	down
SLC26A4	0.594896	5.73037	2.48777	0.0150673	0.16049	-3.22669	up
CCL4	0.536266	5.52011	2.48694	0.0150994	0.160688	-3.2285	up
SATB2-AS1	-0.362615	5.85984	-2.48641	0.0151203	0.160829	-3.22967	down
RPSAP58	-0.288657	5.34112	-2.47938	0.0153981	0.161793	-3.24511	down
BPNT1	-0.251337	7.91169	-2.47886	0.0154189	0.161798	-3.24626	down
TOX	-0.260294	7.62797	-2.47716	0.0154868	0.162116	-3.24999	down
TUBA1A	0.264322	8.83051	2.47316	0.0156478	0.163004	-3.25875	up
PRKCDBP	0.337309	8.36123	2.46995	0.0157778	0.163335	-3.26577	up
ALDH1B1	-0.252932	8.81503	-2.46983	0.0157829	0.163335	-3.26604	down
NR3C1	0.331216	7.73463	2.46903	0.0158152	0.163382	-3.26777	up
SNORD116-26	0.368577	4.86393	2.46795	0.0158594	0.163549	-3.27014	up
SNORD3B-1	0.36457	10.581	2.46417	0.016015	0.164063	-3.27841	up
AZGP1	0.479615	8.15708	2.46081	0.0161539	0.164806	-3.28572	up
DOCK2	0.40414	8.25313	2.46061	0.0161624	0.164806	-3.28617	up
IFI16	0.304047	8.81408	2.45794	0.0162736	0.16526	-3.29198	up
KIAA1324	-0.51259	10.0148	-2.45265	0.0164965	0.166653	-3.30349	down
TNFRSF1B	0.285169	8.67863	2.45169	0.0165374	0.166718	-3.30559	up
TM4SF20	0.880527	7.35499	2.4507	0.0165794	0.166775	-3.30773	up
LOXL2	0.412097	8.8599	2.44994	0.0166117	0.166844	-3.30938	up
SNORD116-25	0.314601	5.1424	2.44937	0.0166362	0.166844	-3.31063	up
BTG2	0.33556	9.5718	2.44742	0.0167197	0.167303	-3.31486	up
KLHL6	0.34733	8.45938	2.44478	0.0168333	0.167935	-3.32059	up
GPT	-0.261508	7.87842	-2.44467	0.0168379	0.167935	-3.32082	down
SAA2	0.40522	7.09488	2.44038	0.017024	0.168719	-3.33012	up
SRD5A3	0.348078	9.74946	2.43996	0.0170424	0.168719	-3.33103	up
MIR155HG	0.461948	6.29294	2.43848	0.0171069	0.169225	-3.33423	up
FAM160A1	-0.344255	7.93442	-2.43728	0.0171596	0.169531	-3.33683	down
SLFN11	0.406275	8.03129	2.43608	0.0172122	0.169834	-3.33942	up
COL4A1	0.429967	8.75812	2.43583	0.0172233	0.16985	-3.33996	up
CCL3L3	0.417396	8.49026	2.4355	0.0172377	0.16985	-3.34067	up
KDR	0.413534	8.25074	2.43398	0.0173048	0.170172	-3.34395	up
IGKV2D-26	0.684919	10.2699	2.43347	0.0173274	0.17025	-3.34505	up
STEAP4	0.587084	8.02134	2.43293	0.0173514	0.170356	-3.34622	up
SP140	0.343913	7.3653	2.43267	0.0173628	0.170356	-3.34678	up
STX2	0.268558	7.30054	2.43172	0.0174053	0.170356	-3.34884	up
LBP	0.347688	5.96464	2.43044	0.017462	0.170356	-3.35159	up
PLK2	0.297844	7.47325	2.43021	0.0174724	0.170361	-3.35209	up
PDE4B	0.33595	7.18226	2.42501	0.0177057	0.172152	-3.3633	up
MMP14	0.271994	9.03927	2.42198	0.0178429	0.172808	-3.36981	up
KIRREL	0.28619	7.69056	2.42019	0.0179244	0.173122	-3.37366	up
RRAGD	0.266019	6.44601	2.41978	0.0179434	0.173122	-3.37456	up
SERPINI1	0.260668	5.22407	2.41944	0.0179588	0.173122	-3.37528	up
HAVCR1	-0.35873	5.50242	-2.41923	0.0179686	0.173122	-3.37574	down
C15orf48	-0.301648	9.09952	-2.41922	0.0179689	0.173122	-3.37576	down
MYO1F	0.348212	8.09182	2.41877	0.0179896	0.173146	-3.37673	up
SLC11A1	0.505515	7.10067	2.41733	0.0180556	0.173385	-3.37982	up
ANGPT2	0.427396	6.79441	2.41654	0.0180917	0.173467	-3.38151	up
SCRN1	0.259886	8.00525	2.41635	0.0181008	0.173467	-3.38193	up
NFE2	0.27561	6.12317	2.41577	0.0181275	0.173574	-3.38317	up
SLC22A5	-0.29108	7.83063	-2.41503	0.0181614	0.1737	-3.38475	down
CEBPB	0.277019	9.10389	2.415	0.018163	0.1737	-3.38483	up
ELOVL5	0.348326	9.27278	2.41052	0.0183707	0.174708	-3.39442	up
EML1	0.308945	7.07732	2.41051	0.0183713	0.174708	-3.39444	up
CARD6	0.305988	6.41132	2.41032	0.0183803	0.174708	-3.39486	up
RHOH	0.461045	8.09953	2.40805	0.0184863	0.175294	-3.39971	up
FCGR2A	0.621351	8.42317	2.40802	0.0184877	0.175294	-3.39977	up
LOC100128816	-0.429589	8.39024	-2.40052	0.0188426	0.176932	-3.4158	down
GNA11	-0.269176	10.2235	-2.39511	0.0191026	0.178225	-3.42735	down
LILRB3	0.436651	7.88022	2.39309	0.0192001	0.178494	-3.43164	up
CCDC88A	0.385441	7.19768	2.39276	0.0192163	0.1785	-3.43236	up
HCK	0.399904	8.48776	2.39103	0.0193003	0.179	-3.43603	up
SNORD116-29	0.333032	5.45004	2.38999	0.0193515	0.179205	-3.43826	up
ENTPD1	0.396323	8.97349	2.38984	0.0193586	0.179205	-3.43857	up
FLT1	0.357502	7.67894	2.38735	0.0194806	0.179524	-3.44386	up
RAB8B	0.280071	8.41895	2.38533	0.0195802	0.180086	-3.44815	up
TBC1D9	0.324121	7.59067	2.38449	0.0196219	0.180255	-3.44994	up
FPR2	0.652693	6.59361	2.3843	0.019631	0.180268	-3.45034	up
GPR110	0.622494	7.44727	2.37981	0.0198548	0.18111	-3.45987	up
PLEK	0.697633	8.41832	2.37639	0.0200263	0.181616	-3.46711	up
LRRC19	-0.607116	7.68574	-2.3745	0.0201218	0.181679	-3.47111	down
NPY6R	-0.483727	7.78557	-2.37438	0.0201276	0.181679	-3.47135	down
PTGFR	0.296494	6.00705	2.37314	0.0201906	0.181755	-3.47398	up
ANGPTL2	0.474516	8.65178	2.37263	0.0202167	0.181919	-3.47507	up
DNAJC15	-0.274386	9.25138	-2.3701	0.0203455	0.182655	-3.48041	down
ITGA5	0.488775	9.37979	2.36799	0.0204534	0.183341	-3.48486	up
CNTN3	-0.26491	5.32859	-2.36692	0.0205086	0.183609	-3.48712	down
RNF144B	0.333804	7.60682	2.3668	0.0205148	0.183609	-3.48738	up
SLC16A10	0.332255	7.79344	2.36518	0.0205982	0.183932	-3.49079	up
ASAP1	0.307139	8.81743	2.3647	0.020623	0.183942	-3.4918	up
LRRCC1	-0.251819	7.56072	-2.36405	0.020657	0.184104	-3.49318	down
CD38	0.397821	8.48669	2.36377	0.0206712	0.184113	-3.49376	up
RPS6KA6	-0.311944	6.15452	-2.36211	0.0207574	0.184388	-3.49726	down
SFMBT2	0.256243	8.13932	2.36169	0.0207791	0.184388	-3.49813	up
NXPE1	-0.71189	9.974	-2.36158	0.0207851	0.184388	-3.49838	down
ITGAM	0.379694	7.17743	2.36153	0.0207874	0.184388	-3.49847	up
LDHD	-0.308924	7.79548	-2.36115	0.0208075	0.184388	-3.49928	down
HMGCS1	-0.321743	9.51031	-2.3603	0.0208518	0.184622	-3.50107	down
LRIG3	-0.311096	8.52556	-2.36002	0.0208664	0.184629	-3.50166	down
ITGAX	0.455223	8.42113	2.35633	0.0210598	0.185706	-3.50941	up
RN7SL368P	0.540914	8.00764	2.35243	0.0212666	0.186963	-3.51761	up
RNU6-345P	-0.259794	4.8573	-2.35195	0.0212921	0.187047	-3.51862	down
RASGRF2	0.25498	7.16454	2.35101	0.021342	0.187273	-3.52058	up
CHST11	0.33395	9.15077	2.34957	0.0214187	0.187522	-3.52359	up
MAGI3	-0.265184	8.02045	-2.34866	0.0214676	0.187809	-3.52551	down
FCAR	0.361934	6.22546	2.34757	0.0215261	0.188102	-3.52779	up
APBB1IP	0.3754	7.35418	2.34518	0.0216547	0.188397	-3.53279	up
RDX	0.358858	7.37068	2.34488	0.0216713	0.188397	-3.53343	up
COL4A2	0.369584	8.83321	2.34486	0.0216722	0.188397	-3.53347	up
EMP3	0.330141	8.75259	2.3434	0.0217513	0.188704	-3.53652	up
MT1X	-0.272873	8.86949	-2.3429	0.0217785	0.188704	-3.53757	down
FAM25C	0.312518	8.29195	2.33815	0.0220377	0.189664	-3.5475	up
LDLRAD3	0.269982	7.98405	2.33646	0.0221306	0.190323	-3.55102	up
SMOC1	0.280176	7.27044	2.3338	0.0222773	0.191094	-3.55656	up
GRK5	0.252851	8.56373	2.3322	0.0223663	0.191397	-3.5599	up
IGHV3OR15-7	0.406631	6.79332	2.33211	0.0223714	0.191397	-3.56009	up
CCDC3	0.444514	8.16377	2.33198	0.0223786	0.191397	-3.56036	up
EAF2	0.298817	7.70411	2.33151	0.0224049	0.191422	-3.56135	up
B3GALT1	-0.613999	7.75314	-2.32683	0.0226662	0.192444	-3.57106	down
HHIP	-0.272253	6.41748	-2.3256	0.0227358	0.192824	-3.57363	down
COL6A3	0.464958	9.70244	2.32493	0.0227736	0.192868	-3.57502	up
FERMT3	0.2703	8.16922	2.32474	0.0227841	0.192868	-3.57541	up
LCP1	0.460211	10.0987	2.32403	0.0228247	0.192946	-3.5769	up
CD80	0.339794	6.75178	2.32169	0.022957	0.193713	-3.58174	up
BICC1	0.437502	6.76718	2.32008	0.0230489	0.194208	-3.58509	up
BCMO1	-0.281609	6.71616	-2.31911	0.0231044	0.19442	-3.5871	down
VNN3	0.307387	5.16788	2.31794	0.0231715	0.19442	-3.58953	up
CD300E	0.339676	7.04556	2.31566	0.0233025	0.194795	-3.59425	up
PRRX1	0.543615	7.77414	2.30999	0.0236312	0.196367	-3.60596	up
SLC26A3	-0.802053	11.3425	-2.30612	0.0238585	0.197108	-3.61397	down
TSPAN6	-0.335629	9.20848	-2.3052	0.0239125	0.197334	-3.61586	down
ME1	0.365505	9.62818	2.29467	0.0245405	0.200011	-3.63753	up
MIR215	-0.471289	4.59821	-2.29406	0.0245777	0.200073	-3.63879	down
HIP1	0.252087	7.43485	2.29374	0.024597	0.20009	-3.63945	up
HCAR3	0.85423	7.62548	2.29111	0.0247564	0.200626	-3.64484	up
SERPINH1	0.280084	9.60842	2.29083	0.0247731	0.200626	-3.6454	up
CYP2J2	-0.338153	7.51847	-2.29046	0.0247961	0.200626	-3.64618	down
GPR84	0.401342	6.37631	2.2894	0.0248604	0.200626	-3.64834	up
PAQR8	-0.267049	9.11384	-2.28685	0.0250166	0.201176	-3.65357	down
MT-TE	0.425352	11.5492	2.28676	0.0250223	0.201176	-3.65376	up
ENPP3	-0.426089	7.65517	-2.28657	0.0250339	0.201186	-3.65415	down
GPR160	-0.299276	7.93509	-2.2819	0.0253218	0.202432	-3.66369	down
SPP1	0.735466	8.23088	2.28019	0.0254281	0.202559	-3.66718	up
TGFB1	0.299887	8.07115	2.27999	0.0254408	0.202559	-3.6676	up
RNVU1-15	0.294956	7.54341	2.27917	0.0254917	0.20256	-3.66927	up
RNY3P2	0.316325	6.36432	2.27766	0.0255866	0.202692	-3.67237	up
GMFG	0.366525	8.48309	2.27643	0.0256633	0.202944	-3.67487	up
SPON2	0.286477	7.68638	2.27603	0.0256885	0.202944	-3.67568	up
CD69	0.429808	7.27886	2.27243	0.0259156	0.204029	-3.68302	up
BTK	0.379653	6.71141	2.26831	0.0261774	0.204824	-3.6914	up
RN7SKP25	-0.272421	8.01643	-2.26827	0.0261804	0.204824	-3.6915	down
SERPINE1	0.619289	8.61675	2.26692	0.0262669	0.204882	-3.69424	up
SNX10	0.341317	7.49015	2.26443	0.0264265	0.205321	-3.69929	up
VSNL1	0.414647	8.15803	2.25878	0.026793	0.206905	-3.71076	up
IRAK2	0.284224	7.51459	2.25704	0.0269064	0.207314	-3.71428	up
LOX	0.391566	7.6873	2.25595	0.0269777	0.207369	-3.71648	up
ACSL1	0.532193	8.69253	2.25098	0.0273055	0.208521	-3.72653	up
LY6E	0.276013	8.21731	2.25077	0.0273193	0.20855	-3.72695	up
BTNL8	-0.477407	8.36566	-2.24827	0.0274859	0.209205	-3.73201	down
P2RX4	-0.256748	8.38989	-2.24766	0.0275269	0.209449	-3.73325	down
ANXA13	-0.308175	5.96721	-2.24491	0.027711	0.210116	-3.73879	down
CD86	0.341277	6.82314	2.24357	0.0278007	0.210116	-3.74148	up
CES2	-0.340966	9.77001	-2.24335	0.0278157	0.210116	-3.74193	down
RIPK2	0.263931	8.09865	2.24326	0.0278219	0.210116	-3.74211	up
LRRK2	0.501816	6.37739	2.24018	0.0280299	0.210853	-3.7483	up
PDZK1IP1	0.399517	10.7489	2.23895	0.0281139	0.211089	-3.75079	up
LRRC37A4P	-0.300214	9.23531	-2.2371	0.02824	0.21135	-3.75451	down
MLLT3	-0.25019	8.74958	-2.23624	0.0282986	0.211406	-3.75623	down
ACSM3	-0.429205	7.57233	-2.23584	0.0283257	0.211513	-3.75703	down
MTMR11	-0.324376	8.48186	-2.23416	0.028441	0.21196	-3.7604	down
SNORD27	0.330777	5.54995	2.23325	0.0285035	0.212012	-3.76222	up
RASSF2	0.452429	8.08555	2.23171	0.0286101	0.212353	-3.76533	up
RHOQP2	0.307047	9.71108	2.23078	0.028674	0.212434	-3.76718	up
CEP170	0.388526	7.20644	2.22862	0.0288239	0.212787	-3.77151	up
FAM65B	0.457883	7.4587	2.22557	0.0290368	0.213689	-3.77762	up
TUSC3	0.316861	7.71956	2.22359	0.0291755	0.214098	-3.78157	up
MCAM	0.378113	8.47979	2.22301	0.0292162	0.214191	-3.78273	up
ZNF737	-0.265938	8.60004	-2.22261	0.0292446	0.214197	-3.78353	down
CLEC4A	0.36001	6.13708	2.22026	0.0294105	0.21467	-3.78823	up
COL15A1	0.414152	8.58671	2.21514	0.0297749	0.216246	-3.79844	up
CHI3L2	0.529183	6.56779	2.21148	0.0300378	0.217141	-3.80573	up
FAP	0.580642	6.09824	2.20851	0.0302528	0.218356	-3.81164	up
ARHGAP25	0.30841	7.31433	2.20494	0.0305124	0.219331	-3.81872	up
IL18R1	0.262245	5.95293	2.20489	0.0305163	0.219331	-3.81882	up
ICAM3	0.29086	8.7964	2.20464	0.0305341	0.219331	-3.8193	up
ARHGAP9	0.250732	7.68311	2.20367	0.0306055	0.219343	-3.82124	up
DHRS9	0.414953	9.54707	2.20354	0.0306152	0.219343	-3.8215	up
NPY4R	-0.412793	5.85277	-2.20354	0.0306152	0.219343	-3.8215	down
FFAR2	0.578689	7.12479	2.20208	0.0307225	0.219705	-3.8244	up
EREG	0.385408	8.21286	2.20017	0.0308632	0.220184	-3.82818	up
CCL4L2	0.486869	7.17159	2.19874	0.0309689	0.22052	-3.83101	up
CYSLTR1	0.370561	6.8042	2.19693	0.0311031	0.221113	-3.83459	up
PREX1	0.320581	8.33935	2.19352	0.0313575	0.222025	-3.84133	up
MCTP1	0.400657	7.44981	2.19125	0.0315279	0.222481	-3.84582	up
DOCK8	0.356952	8.50478	2.19099	0.0315471	0.222529	-3.84632	up
TRPA1	0.381794	8.23101	2.18997	0.0316243	0.222772	-3.84834	up
P4HA1	0.257424	8.32633	2.18888	0.0317065	0.222913	-3.85049	up
CECR1	0.347143	8.15178	2.18449	0.0320394	0.22418	-3.85912	up
TINAG	-0.383395	6.37213	-2.18286	0.0321639	0.224569	-3.86233	down
FMNL1	0.275711	8.19459	2.17954	0.0324193	0.225251	-3.86887	up
IL18RAP	0.470577	6.16891	2.17935	0.0324341	0.225251	-3.86924	up
ETS1	0.264399	9.12107	2.17909	0.0324538	0.225251	-3.86974	up
PHLDB2	0.258358	6.21345	2.17873	0.0324817	0.225255	-3.87045	up
MYO5A	0.287186	7.27191	2.17618	0.032679	0.226201	-3.87546	up
SLC22A4	0.270779	6.41575	2.17536	0.032743	0.226352	-3.87707	up
FERMT1	0.413903	9.52872	2.17527	0.0327495	0.226352	-3.87724	up
TLR8	0.36319	6.44941	2.17438	0.0328192	0.226767	-3.87899	up
TNFRSF9	0.357171	7.46753	2.17113	0.0330729	0.227173	-3.88535	up
FAM105A	-0.28653	8.86275	-2.17068	0.0331085	0.22735	-3.88624	down
FAM126A	0.371872	6.47222	2.16554	0.0335145	0.229193	-3.8963	up
ARHGAP29	0.378314	6.36893	2.1644	0.0336049	0.229402	-3.89852	up
AREG	0.328867	9.3646	2.16303	0.0337137	0.229561	-3.90118	up
TFPI	0.400212	7.06006	2.16299	0.0337171	0.229561	-3.90127	up
APOBEC3A	0.511125	7.88295	2.16272	0.0337383	0.229561	-3.90178	up
LY96	0.464932	7.25242	2.15934	0.0340091	0.230814	-3.90838	up
TMEM141	-0.271036	9.43338	-2.15552	0.0343178	0.231256	-3.91583	down
MMP8	0.346433	4.8102	2.15547	0.0343217	0.231256	-3.91592	up
MIR194-1	-0.376294	4.73968	-2.15545	0.0343233	0.231256	-3.91596	down
CYR61	0.484409	7.83206	2.15537	0.0343298	0.231256	-3.91612	up
PDE10A	0.268765	5.86323	2.15265	0.0345503	0.232055	-3.92139	up
HECW2	0.291194	6.37662	2.15196	0.0346067	0.232166	-3.92274	up
P2RY10	0.437352	6.67666	2.15096	0.0346887	0.232386	-3.92468	up
SH2D1B	0.298669	5.46692	2.14961	0.0347994	0.23282	-3.92731	up
ADAM28	0.285919	7.9833	2.14601	0.0350954	0.233877	-3.93429	up
SLA	0.326385	7.45037	2.1455	0.0351376	0.233877	-3.93527	up
PTRF	0.262149	7.78009	2.14532	0.0351523	0.233877	-3.93562	up
PADI4	0.252105	6.11381	2.14504	0.0351751	0.233959	-3.93615	up
PTPRC	0.459689	8.97917	2.14055	0.0355485	0.2351	-3.94484	up
FCRL2	0.286343	6.11344	2.14043	0.0355588	0.235102	-3.94508	up
MIR192	-0.402814	7.59322	-2.13877	0.0356977	0.235485	-3.94829	down
PI15	0.999019	7.72222	2.13794	0.0357671	0.235532	-3.94989	up
PLEK2	0.308218	10.3339	2.13451	0.0360561	0.236511	-3.95651	up
ABCG2	-0.445194	5.87505	-2.13153	0.0363091	0.237347	-3.96226	down
TMEM45A	0.347219	6.2352	2.13133	0.0363261	0.237347	-3.96264	up
FOS	0.382119	9.97259	2.12802	0.0366092	0.238394	-3.96902	up
PLEKHG6	-0.286351	7.49858	-2.12653	0.0367368	0.238825	-3.97188	down
RNU5E-4P	0.31556	4.38952	2.12591	0.0367902	0.239039	-3.97307	up
GFPT2	0.480681	6.84223	2.12541	0.0368332	0.239185	-3.97403	up
L1TD1	-0.340769	5.13812	-2.12226	0.0371049	0.240035	-3.98007	down
PLXNC1	0.359001	8.2976	2.12207	0.037122	0.240035	-3.98045	up
GALM	-0.261979	8.63528	-2.12192	0.0371349	0.240035	-3.98073	down
CFI	0.323459	7.37764	2.1209	0.0372235	0.240168	-3.98269	up
SMOC2	-0.279806	7.34014	-2.11964	0.0373327	0.240485	-3.9851	down
PDPN	0.278015	7.56268	2.11911	0.0373792	0.240652	-3.98612	up
FGR	0.287847	8.16462	2.11639	0.0376177	0.241214	-3.99134	up
CSF2RB	0.346271	8.69572	2.11209	0.0379964	0.242748	-3.99956	up
SNORD114-3	0.371177	6.81222	2.11173	0.0380284	0.24275	-4.00025	up
ANXA6	0.316004	9.9267	2.10952	0.0382246	0.243222	-4.00447	up
FAM49A	0.35783	8.12312	2.1094	0.0382347	0.243222	-4.00469	up
UCN2	0.253437	6.72287	2.10836	0.0383274	0.243527	-4.00667	up
IL22	0.315751	5.29411	2.1079	0.0383683	0.243628	-4.00755	up
CSGALNACT2	0.312144	7.91864	2.10721	0.0384298	0.243628	-4.00886	up
BVES	0.276388	6.59653	2.10595	0.0385427	0.243991	-4.01126	up
FCN1	0.277974	7.61331	2.10536	0.0385959	0.244097	-4.0124	up
HCAR2	0.678947	7.5747	2.10515	0.0386146	0.244097	-4.01279	up
MGP	0.486763	7.93629	2.10405	0.0387133	0.244314	-4.01488	up
PRKAA2	0.490032	7.32581	2.10359	0.0387552	0.244446	-4.01577	up
SLC30A10	-0.50125	6.88411	-2.10158	0.0389364	0.244992	-4.0196	down
MT1H	-0.270581	8.05917	-2.10103	0.0389861	0.245173	-4.02064	down
LRRC66	-0.419724	6.92491	-2.09973	0.0391042	0.245564	-4.02312	down
ICAM2	0.292115	8.76521	2.09964	0.0391116	0.245564	-4.02327	up
CSGALNACT1	0.336209	6.47862	2.09716	0.0393371	0.246041	-4.02798	up
STX19	-0.369327	7.34294	-2.09554	0.0394859	0.246586	-4.03108	down
NR3C2	-0.384415	8.5878	-2.09428	0.0396014	0.246707	-4.03347	down
FADS2	0.397464	9.02452	2.08835	0.0401483	0.248129	-4.04469	up
C4BPA	0.57707	7.99813	2.08755	0.0402223	0.248219	-4.0462	up
PAPPA	0.333415	6.89961	2.08733	0.0402426	0.248252	-4.04661	up
MEF2C	0.398241	8.70536	2.0821	0.0407319	0.249923	-4.0565	up
PCSK5	-0.284745	8.05445	-2.07964	0.0409641	0.250157	-4.06114	down
ATP2C2	-0.320529	8.56897	-2.07957	0.0409701	0.250157	-4.06126	down
GDF15	0.349973	9.04719	2.07915	0.0410102	0.250271	-4.06206	up
CHST5	-0.37018	9.07147	-2.07832	0.0410883	0.250551	-4.06362	down
CORO1A	0.373588	9.39906	2.07498	0.0414062	0.251633	-4.06992	up
MYO1A	-0.399098	9.01938	-2.06773	0.0421016	0.254043	-4.08352	down
CCR2	0.301911	6.32545	2.06643	0.0422275	0.254159	-4.08596	up
HLA-DOB	0.336547	7.04414	2.06068	0.0427885	0.255503	-4.09672	up
BIN2	0.303917	7.345	2.05913	0.0429414	0.255647	-4.09963	up
CTSK	0.442263	9.40981	2.05816	0.0430363	0.255868	-4.10143	up
RBMS1	0.371378	7.77609	2.05717	0.0431346	0.255876	-4.10329	up
BST2	0.269518	7.51832	2.05713	0.0431379	0.255876	-4.10336	up
DUOX2	0.55057	12.3027	2.05692	0.0431593	0.255876	-4.10376	up
GNG2	0.255045	7.13531	2.05681	0.0431693	0.255876	-4.10395	up
RASSF5	0.27067	8.27038	2.0536	0.0434877	0.256818	-4.10994	up
MIR24-2	0.296312	5.33999	2.05355	0.0434933	0.256818	-4.11005	up
SIRPB1	0.312798	6.66271	2.05181	0.0436667	0.257189	-4.11329	up
RASGRP4	0.25059	6.71891	2.04703	0.0441454	0.258561	-4.12217	up
TM4SF4	0.543793	6.07159	2.04574	0.0442753	0.258811	-4.12456	up
RASGRP1	0.294901	7.56172	2.04545	0.0443047	0.258868	-4.1251	up
PTPRF	-0.277019	9.08409	-2.04356	0.044496	0.25942	-4.12861	down
CD53	0.412338	9.77007	2.04081	0.0447764	0.259967	-4.13372	up
PTX3	0.334021	5.47689	2.0365	0.0452173	0.261109	-4.14169	up
C1orf116	0.305225	8.53331	2.0358	0.0452893	0.26123	-4.14299	up
FCRLA	0.353098	6.16352	2.03454	0.0454191	0.261367	-4.14532	up
FIBIN	0.341691	6.23409	2.03066	0.0458217	0.262236	-4.15249	up
CYP4F12	-0.305427	7.07718	-2.03016	0.0458739	0.262236	-4.15342	down
TMEM37	-0.335526	8.52931	-2.02928	0.0459655	0.262502	-4.15504	down
FRZB	-0.283086	7.03696	-2.02886	0.0460089	0.262622	-4.1558	down
AGT	0.281627	7.48059	2.02629	0.0462785	0.263579	-4.16055	up
ITGB2	0.30753	8.86337	2.02487	0.0464279	0.264105	-4.16317	up
GCA	0.366525	7.76672	2.02251	0.0466765	0.265011	-4.16751	up
RNU5A-8P	0.364195	6.52927	2.01888	0.047061	0.266304	-4.17417	up
IGKV5-2	0.489669	8.26019	2.01875	0.0470747	0.266304	-4.1744	up
RNU1-59P	0.305178	7.19189	2.01857	0.0470944	0.266339	-4.17474	up
TLR1	0.376202	6.2969	2.01833	0.0471194	0.266381	-4.17517	up
FAM134B	-0.370972	8.35426	-2.01664	0.0473004	0.266792	-4.17828	down
PLA2G10	-0.473228	8.61054	-2.01641	0.0473246	0.266799	-4.1787	down
CST7	0.305329	8.59761	2.01607	0.0473616	0.266943	-4.17933	up
IGFBP5	0.461343	9.89012	2.01216	0.0477811	0.26802	-4.18649	up
THBS2	0.497239	7.8669	2.01101	0.0479052	0.26832	-4.18859	up
A1CF	-0.387806	8.23588	-2.00971	0.0480457	0.26866	-4.19096	down
EGFL6	0.346182	6.22062	2.00754	0.0482819	0.269136	-4.19494	up
LOC101059935	-0.2765	5.30099	-2.00705	0.048335	0.269218	-4.19583	down
HS3ST3B1	0.286912	6.9687	2.00602	0.0484471	0.269541	-4.19771	up
LPHN2	0.387486	8.34329	2.0055	0.0485036	0.269687	-4.19865	up
KRT18	0.25467	10.7308	2.00103	0.0489947	0.271266	-4.20681	up
JAK3	0.266908	7.72769	1.99984	0.0491255	0.271436	-4.20897	up
PRKCB	0.315034	8.26031	1.99742	0.0493937	0.272209	-4.21338	up
MEP1A	-0.566261	9.53527	-1.99324	0.0498592	0.273558	-4.22097	down
LMO7	0.339275	8.82274	1.99274	0.0499156	0.27379	-4.22189	up
