# Supplementary material for: Regulation mechanisms of disulfidptosis-related genes in ankylosing spondylitis and inflammatory bowel disease
Source: Front Immunol. 2024 Feb 16;15:1326354. doi: 10.3389/fimmu.2024.1326354 (PMC10904683; doi:10.3389/fimmu.2024.1326354)
Supplement: Supplementary file 6 [file Table_3.xlsx]

## Sheet: DE-DAGs (AS)
symbol
ASGR1
EP400
STAT4
FTHL3
PHACTR4
FTHL11
ECHDC2
SLC40A1
FTHL2
GTPBP3
GDI2
NPIP
DNMT1
S100A12
LPAR5
LOC653147
FLJ20273
WSB2
VAMP1
HERC1
ITFG2
TLR1
SPOCK2
MTMR6
BCL11B
COP1
BLVRA
BAT2D1
CIR
LOC728734
ITPR3
FNBP1
CNIH4
CYB5R1
XPO4
CNOT1
ACLY
IARS
PRKCH
ARID5B
RAB32
HEBP2
HS.356079
LOC23117
PLCXD1
ETS1
LPXN
AGTRAP
ARHGEF18
SMARCC2
IL2RB
TTC3
TMEM167
UBLCP1
PTBP1
LOC730316
AHNAK
MS4A6A
LPAR1
SF3B3
PSCDBP
PLSCR3
TMEM131
LOC728888
SPTAN1
GSTO1
METTL9
MATK
WDR6
HS.31532
POLG
HS.534437
MAPBPIP
ZBTB8OS
SFRS4
LOC284988
FTHL8
FAM14A
LSMD1
TRIM44
ZBTB4
MAP4K1
SDHA
DENND2D
ZSCAN18
ERGIC2
NUP62
MMS19L
SMARCD3
TSPAN32
H2AFJ
SPPL2A
AKNA
IRF5
SERPINB1
DDX24
MORC2
GNG11
EVL
LZTR1
LIG1
RAPGEF6
PSMA3
MCM3
SERP1
LOC730994
QRICH1
IL11RA
C14ORF2
CD81
CAPZA1
ZNF573
NCAPD2
MLLT6
PRPF18
RUNX3
HNRPDL
COX6A1
SH2D1B
ENY2
UQCRB
RAB8B
SNRP70
COPA
SMARCA4
TPM2
BRP44
C22ORF34
PFDN5
LOC653604
AGPAT2
HS.508682
ZNF275
METTL3
GPR56
GMFG
ZNF827
ACSL4
RASGRP2
NPAT
ITGAL
MXD4
NOL1
TM9SF3
RAB33B
ARHGAP11A
ST3GAL6
BBX
ITGB7
ARHGAP25
DAPP1
LY96
LOC646900
LOC651064
PARL
TRRAP
HS.22689
RBP7
PHF15
PPBP
FOXK1
SLC38A1
LOC653702
PCTP
SEC16A
P2RY8
C3ORF10
TXNDC9
ST3GAL1
BAZ1B
COX7B
C12ORF62
FAM62A
AARS
LUZP1
PLAGL2
UNC84B
NFIL3
CCDC102A
HIST1H2BJ
TUBB
SUB1
PIK3AP1
TXNDC17
MOSC1
LOC401115
HS.545615
HS.512096
ARPC4
PRF1
RRAGD
ARID1A
UQCRQ
KIAA1671
NDUFA1
HDAC1
NMI
LOC731640
LILRA5
SNX3
HMG1L1
AP1S2
HS.348514
GEMIN4
PABPC1
RBX1
CAMK2N1
C14ORF156
HS.403972
UBE2F
XPC
SELK
SHOC2
HLA-DOA
LOC651202
PAICS
CNNM3
DBI
MGC3207
HNRPM
DSC2
SLPI
RPL23
FAM8A1
LOC388621
HMGB1
MRPL13
NDUFB3
ZNF264
TMEM183B
HCFC1
HECW2
TAF1C
WDR51B
MYST3
SBK1
SELT
KIAA0355
TCF4
KIAA0182
MCM7
PPIG
CBLB
ZBTB20
KIAA1600
HS.193784
SPEN
TRAPPC5
TGFBR3
IL1F7
LOC613037
CD247
EDG8
VAMP5
ST8SIA4
FNBP4
LOC650518
ASXL2
FAM113B
ERBB2
ACO1
C11ORF51
L3MBTL2
CCDC72
HS.561844
CMPK1
WDR54
PSCD1
CNDP2
AKAP11
CRKL
PROS1
CS
EWSR1
LOC442454
DAP
C11ORF59
LOC654121
DOCK2
NGFRAP1
SNX14
GUSBL1
SRP14P1
RILP
IL27RA
HMGB2
HIST1H1C
C5ORF32
NUP214
ZNF699
KLHL2
ZNF148
MYH9
ARHGAP17
ALG13
MYL9
OSBPL7
CLPTM1
MCTS1
ZDHHC8
ARHGAP1
VARS
CAPZA2
ZNF598
LAX1
SAFB2
PTEN
HSDL2
MS4A3
LTBP3
VIL2
ACSL1
NCALD
ARL8B
RUNDC2C
ADD1
RPL7
GNAI3
IDI1
POLE4
FRG1
CTSW
LOC643011
GLRX
ATOX1
LOC388532
LSM3
RAP2C
EXOC7
JAM3
SIN3A
GNG10
IFRD1
C1GALT1C1
SF3B2
ANXA6
LOC643007
ATP5J2
RPS21
PARP1
PLOD3
MED28
ATP5EP2
ZMIZ1
CYP1B1
EAF2
CISD2
LOC440341
MYCBP2
ATIC
LOC440567
ADA
TMEM120A
NDUFA4
DOCK10
LST1
ARHGAP4
CHD4
ARHGDIA
HOMER3
POMP
HBXIP
DGKQ
DYNLT1
SDPR
AHCYL1
FAIM3
PRPF8
ANXA3
C19ORF6
EXOSC10
TIAF1
GEMIN6
CRELD1
ABLIM3
AZI2
LOC653773
CHMP5
PVRIG
ANKRD22
ACRBP
NUCB2
PLEKHF1
CTGLF3
NT5M
WDR82
KLHL3
PIPSL
PCMTD1
MAN1C1
PYHIN1
Septin 9
KLF4
SLC25A46
BNIP2
MYB
KPNA4
SNRPG
PPP4R1
EOMES
POLRMT
GPR65
EDG1
CASP4
FBXO31
SMARCD1
NRG1
NDUFS5
KLRD1
ZC3H15
DEK
MRPS28
FYN
LOC644931
RPL31
CDC25B
LOC641848
AKR1B1
LSM1
RPL26
HS.572649
TXN

## Sheet: DE-DAGs (CD)
symbol
SLC7A11
S100A11
ANXA2
MYEOV
IL1RN
PLAUR
SLC6A14
STRIP2
TRIM16
MMP1
CDH3
ANXA3
SERPINB8
TRIM16L
CD55
CRBN
SLC2A1
DUSP4
TNS4
MMP10
ANXA2P2
C4BPB
AREG
CXCL5
RND1
SDCBP
FBXW10
ARF4
MMP3
TM4SF1
BAG3
ANKRD22
ITGA2
ASPHD2
PFKFB3
AUH
DPY19L1
IL1B
AQP9
CXCL3
C20orf24
KRT17
SAA2-SAA4
PKM
TCN1
HIF1A
TREM1
CLDN1
PROK2
PTAFR
ZYX
PTGS2
TIMP1
S100A16
OTUB2
RAB3B
CXCL8
B4GALT1
CEMIP
ANXA1
TNFRSF12A
IER3
KRT17P2
CXCR1
TMEM245
ARNTL2
ADAM9
ADHFE1
TMED9
SLC4A11
ACOT9
ADD3
NAMPT
CXCL2
TMEM163
HCAR3
GALT
KYNU
FPR2
UPP1
SLCO4A1
STC1
SH3BGRL3
NRG1
PDCD4
BACE2
DUOXA2
KRT7
MET
IL1A
ATP13A3
AGO1
AGBL2
CXCR2
MYOF
PHLDA1
OXNAD1
MST4
ADM
FOXP2
C6orf123
IL1RAP
NME5
GNA15
SEC23B
SLC11A1
F3
RHBDF1
VSIG1
NMUR2
PLS3
ZNF185
INHBA
FPR1
EIF5A2
S100A3
TRIM29
PHKA2
OASL
GPR126
MMP7
RTEL1
S100A8
KCNN4
OVOS2
PRPF39
ANXA2P1
CSF3R
NDUFC2-KCTD14
BHLHE40
FOXQ1
CD59
EPHB1
C12orf5
SAA1
METTL7A
SESN3
DDX60L
SLC9B2
SLC25A36
TRIM25
ANXA10
UNC13D
NR4A2
FAM189A2
QSOX1
GZMB
PITPNC1
ZC3H12A
ACSS1
QPRT
KLHL24
WARS
SHH
GMPR
SERPINE1
SOD2
LPCAT1
IFI6
ANXA5
GPR110
PDK2
TNFAIP6
RNF24
HSD17B8
COL28A1
ERI1
ITGAV
ITGB6
GALNT2
FNDC3B
RMDN2
MAP4K4
CHAC1
LOC100133315
S100P
ENO1
DGKD
CBX7
ERO1L
MUC1
ART3
G0S2
CD300E
SOCS3
HK2
PSMD1
RNF157
NR6A1
LITAF
ZBP1
GLT1D1
MIR223
LILRA3
PDE10A
NRIP3
SERPINA3
RIPK2
RN7SL688P
C5AR1
ZNF124
IL1R2
ICAM1
DAPP1
KLHDC1
APOBEC3A
DUOX2
ACOX2
PLAU
FCGR2A
IL24
VNN2
IBTK
PLA2G12A
HCAR2
SPATA25
CD276
FAM53B
GSDMC
LCN2
TESC
FAM27E2
MTHFD2P7
PTPN12
RNF145
LILRA5
NCF2
DPP3
KCNJ15
SPP1
SMOX
KRT6A
AQP1
TFF1
SLC2A14
ACTR3
CXCL1
ASPA
IL13RA2
TPM4
CORO1C
SLC9A7
ACVR1
DIAPH2-AS1
SERPINB9
MEFV
KLHDC2
IL6
SLC28A3
ARHGAP26
FCGR2B
LILRB2
SAA2
TNIP3
TBXAS1
PGM3
APOL1
COL7A1
RN7SL368P
RNU4-38P
SLC22A15
S100A9
CREB5
CALU
ELL3
TMEM165
ASPH
IL11
CPM
LGALS2
MPZL2
CD97
CLDN12
ZFP3
ACSL4
TNFRSF11B
FAM83A
KDELR3
ZNF91
NFKBIZ
SPIRE1
NBAS
PLEK
MMP12
BATF2
SPTSSB
PHKA1
RAB31
CHI3L1
SLC2A3
FAM57A
DDHD2
TMEM256
CYB5R2
GPX8
CXCL16
CNNM3
LRP8
POFUT1
ZNF358
PMM1
GPR97
ZNF507
ADAMTS9
CEACAM6
DHRS9
MNDA
GLS
LILRA2
IFITM2
LILRB3
PRR16
B4GALNT3
BCL2A1
TRIB2
OAS2
OSM
CCR1
ECHDC2
CCL4L2
EEF1B2P3
SPTLC3
CLEC5A
TTC39A
SELE
SAMD9L
MUC4
TESK2
IDO1
CCL4
PRSS22
UBXN10
PGM2L1
MTMR4
KCNG1
RNF149
ITGA6
MLKL
IFITM3
PNMA1
NDRG1
SBNO2
ALDH5A1
ULK3
CD274
GPX4
HK1
PI3
ENTPD3
IRG1
EMR2
VSNL1
LGALS9
ADPRM
ACSL1
MTHFD2
BDH2
NR4A3
IRS1
IFNG
TSHZ1
GNG4
TGFBI
ANK3
CNST
DNAJC10
KRT6B
CRISP3
SMC3
ACSF2
FZD7
CXCL11
G6PD
FAM213A
PEBP1
IL22
FFAR2
DUSP7
SRGN
TLR4
ECT2
ZNF844
FCN3
ZCCHC14
HS3ST1
CDC42EP1
PSMD14
GARS
TNC
STX11
TMEM154
SETD7
TMEM106A
PHC3
CSF2RB
CCL3
ZFP14
ZNF704
IFT22
TSPO
CD24
CDK2AP1
PDK3
SCGN
WEE1
CYP2U1
MSANTD3
FCGRT
TMC7
SLC19A3
EMR3
2023-03-03
CD14
MORN2
ABCA13
DDO
ABCC1
CYP24A1
DDIT4
PLAG1
PDZK1IP1
RUNDC3B
SULT2A1
SERPINB5
TSTA3
RNU6-1089P
ASRGL1
ITGA5
TMEM45A
PITPNM3
IQCK
AHR
ZADH2
C4BPA
LOC392364
MLLT4-AS1
NUDT9
MMEL1
ZNF493
NUAK2
C16orf45
MROH7
SCN9A
LIPN
CAPN13
GOLT1B
DRAM1
NHEJ1
MAP3K5
LOC283588
CISD1
MYO1B
MSX2
TMEM116
NEU1
A4GNT
S100A12
OAS3
UBXN8
MIR221
IRAK3
PLSCR1
ANKH
FGF2
TFPI2
ZC3H6
LMLN
F10
OSMR
DENND3
TAGAP
TRPV1
BDH2P1
CEACAM5
FCAR
FGR
TMEM98
ST6GALNAC2
OSBPL6
DLGAP1-AS1
SHPK
SEPSECS
AP2B1
CELP
LCORL
RNU6-1281P
CAMK2G
KRT23
LOC100127951
FAM43A
SLED1
ITGAX
CCDC109B
SUGCT
FGD5
B4GALT5
BPIFB1
MYOT
EPHX2
LINC00152
CD8B
ALPL
TFAP2C
CDV3
PRODH
RUNX1
CNNM2
PRDM1
DUSP10
MSI2
C9orf40
ABHD2
RNF144B
PDPN
PELI2
PDE4B
SLPI
DDX21
MAGED1
ARRDC3
THSD4
CAPG
CATSPERB
AKAP6
SRPX2
SEMA5A
EIF4A1
CDK20
TANK
ZNF383
SERPINB1
SHROOM4
AS3MT
GBP5
LYST
AMY2B
MMP19
FCER1G
CLEC4A
HSPA6
PMFBP1
BCL6
TC2N
CCL1
GCNT2
ACADM
CXXC4
STK39
HLA-DQA1
THRA
NCKAP5
RPS6KA2
C6orf141
ARID5A
STS
MDN1
BTNL2
MEDAG
RHOF
HEBP1
SEMG1
BST2
BST1
CD80
KLK7
UGT2A3
OGFRL1
MAP3K8
CLEC4E
MGAT3
ACBD4
TP53TG1
F5
SMAGP
BCL2L10
PDLIM7
CNKSR3
ZNFX1
SH3KBP1
SOX14
CTSL
CPEB3
AGTRAP
NBEAL2
LYN
RMND5A
CYP27A1
SHC3
CCDC148-AS1
CSF2
KDM8
DOCK4
PCK1
TRPM6
APOL2
PYCR1
FCN1
CEACAM3
MSN
LONRF3
NCALD
RASGRP4
TGFBR1
HYI
NUCB2
TNFAIP2
CNN2
CMTM6
RHBDF2
DCAF11
RHOD
BEST1
TIAM2
PRKAR1A
PTGES
BID
LILRA1
HIP1
KCNH6
FOXN3
BATF
SLC25A1
RN7SL720P
IFI30
GPR56
CLEC6A
ARHGAP18
JAK2
CCDC28A
PRLR
PML
IQGAP1
SLC36A4
NCK2
FERMT1
SLC25A15
SLX1A
STEAP4
FAH
FCGR1A
MAGI1
P2RY1
C3AR1
HAPLN3
RNU6-439P
PHF7
DNASE1
ANO1
KCNJ2
PNP
CEBPB
NAAA
GFPT2
QPCT
STEAP1B
CD300A
NAT8B
ACSL6
NEUROD1
SAT2
SELP
ASTE1
MPST
MMP14
MUC6
OAT
NEBL
TMED4
MCTP1
CARD6
DHRS4L2
PCK2
CA9
SAMD9
GPT2
CD44
ZSCAN16
THEMIS2
PLA2R1
LOXL2
GLUL
C11orf49
CLIC6
FN3K
RN7SKP22
GCA
LPIN1
SGK223
CEACAM8
GBP1
PRTFDC1
AGPAT4
ARSJ
SLC28A2
SLC25A34
ASB13
GLULP4
FAAH
SAMSN1
TYMP
SIGLEC9
GLP2R
LIPE
SULF2
NNMT
CLCN1
G6PC
GNA14
NPHP3-ACAD11
HYKK
BLVRA
GRIN3A
LPCAT2
OLR1
GRAMD1C
ANGPTL2
SLC23A1
ARHGEF3
JUNB
FCGR3A
MAN1A1
SOAT2
IVNS1ABP
FAHD2A
GSTA2
ECI1
ACPP
2023-03-08
C2orf88
FAM118B
AKTIP
LINC00526
SLC17A9
LYPD1
SIDT2
PNLIPRP2
PANK3
UNC93A
GLYCTK
FBXO16
NAT8
ATRN
SEC14L1
COL12A1
LRRK2
LINC00479
DYSF
ZG16B
SLC15A3
KCNV1
CRLF2
CYP27B1
NT5DC1
APOM
CSF2RA
WISP1
LINC00189
NBN
PHYKPL
RGS4
RILPL2
PCDH7
IFITM1
CCL3L3
PARP9
ADAMTS4
PILRA
LRAT
ADCY9
FMO1
HCK
SLC39A8
SLC22A3
THBD
CXCL10
SLC5A11
PLAGL2
CD86
CYTH4
EDN2
LY6E
OXER1
ADAM8
INSR
AFG3L2
INPP5J
HAVCR2
GPR84
FPR3
DDC
CA2
PMAIP1
MRO
DBP
IL2RA
ZNF175
OSGIN2
AK1
GJA1
SLC16A14
DSE
UBE2D1
PXMP2
CUBN
ANO9
ABCA8
KIAA1919
RHBDL2
PGAP3
TLR1
PFKFB4
LIMK1
SEPHS2
WWTR1
KCNE3
RMND1
NOS2
ADAM12
PXDN
PTGFR
SPI1
TRHDE
IGSF6
NBR1
GABRA2
NOD2
DEGS2
NUDT7
MIR21
MCU
AQP7
ALDOC
WNK2
MIR95
LAMB3
EMILIN2
GPR112
MLXIPL
RASSF8
SLC43A3
WNT5A
GPR4
BCL2L1
HSPA13
NTS
ABHD6
P2RY13
LILRB4
RDH5
FAM115C
LAMP3
TFAP2A
ACTN1
GUCA2A
SLC39A4
ZZEF1
FKBP10
KHK
PAPPA
PAPD5
CDC14A
BMP3
NELL2
NFKB2
NLRC4
SAP30L
DAB1
HTRA3
ARL6IP5
CCL13
F2RL2
RNA5SP156
GSTA1
PGRMC2
RNU6-1003P
CLEC7A
CASS4
CNGA1
NQO1
FAM20A
SH3PXD2B
MAF
SYDE2
LRRC25
SOCS1
HPGDS
CTH
FMO4
TMEM19
TCN2
ENC1
PEPD
SLC39A6
AHNAK2
HK3
AKR7L
SCAMP5
TMEM25
TMEM255B
PPARGC1A
CHPT1
CYR61
IL3RA
ARG2
HAPLN4
NOS2P3
PLEKHG2
TLR2
RAB17
LILRB1
RBPMS
C11orf52
RNY4P16
SPHK1
PIK3R3
EMR1
SNX10
RNU6-1021P
SOX6
TFDP2
USP30
LEPREL1
CST7
CSGALNACT1
CLEC4D
PKLR
STAT5A
IL4I1
MAP7D2
SLC16A13
RNA5SP69
MRAS
WWC2
SULT1A1
CTLA4
MT-TA
PLA2G4C
FAP
PPARA
MECOM
NAGS
GLUD1
TAT
CXCL17
CHKA
ADAM19
AQP7P1
PTGR1
CCL14
EIF4EBP2
RNF121
PDZD7
TXN
SCPEP1
CD93
FAM129A
ZNF429
MB21D1
DAK
AGXT2
ING2
CYP2D7P
TMEM135
GNAI1
SLC37A4
ZNF528
FAM169A
PAPSS1
REEP6
FLJ36840
AMN
MXRA5
ECI2
TMEM252
NPY6R
PANK1
C5
CHP2
ELK3
HSD17B11
DCC
TFF2
FGF7
THNSL2
HNF1A-AS1
BCAT1
TLR8
SLC6A4
PDCD1LG2
DISP2
KLC4
LYPD6B
MICAL2
CCDC69
ROPN1L
CTHRC1
BASP1
SOWAHA
ENTPD1
HADHB
IFI16
ODC1
SHBG
IHH
GRB7
MAOA
LINC00955
FFAR4
PLA2G7
HGF
FAM151A
LCP2
PGRMC1
RNF213
SLC5A4
BICC1
CHAD
ACE
PARM1
C7
DENND5A
THBS2
KCNJ13
SLC28A1
RAB27B
SLC23A3
SFRP5
MITF
SFXN3
CNTN4
PFN2
PTPN14
AIG1
ZSWIM5
BAIAP2L1
STBD1
CHRNA7
FAM49A
PPIF
MATN2
RN7SL124P
MGC32805
MMP25
SLC22A5
PGC
TRPS1
LEAP2
PRSS23
GCHFR
TMEM82
XYLB
MOCS1
SULT1A2
CYB5A
HSD11B1
SCARNA9L
CAMSAP2
HABP2
PCDH17
LINC01106
MXRA5P1
CYP4X1
PRPS1
MSC
COL4A1
BPHL
METTL24
C1orf115
KAT2B
SIRPA
TRIM51
ACAA1
TDO2
FGFR3
LIPA
CDHR1
CXCL9
FLVCR1
ADAMTS2
MAOB
PTPN13
TFRC
ZNF267
TMPRSS3
SLC30A4
GDPD1
RHOQP2
CCL2
GPD1L
LGR5
CAT
PHYHIPL
SNORD64
SLC22A23
CHN2
RNF186
GLO1
TMEM120A
IRF1
TWSG1
GUCA2B
ABO
NCF4
ALDH3A1
TMEM55A
LGALS1
CDC42SE1
LOC101929829
CTSC
NGEF
CLDN15
TGM2
FMNL2
C11orf54
CLCA4
TDP2
TYROBP
TMEM133
SUSD2
FRMD1
KLHL13
HLA-DQA2
TMEM63C
LRRC28
SUCLA2
CDC25B
ABCA1
PDZK1
MUC5B
HECW2
ACOX1
PRKCDBP
XRCC4
MYADM
CHN1
GNPNAT1
AKAP2
TGFB2
PRKAR2B
OSR2
RCN1
SLC13A2
CX3CL1
KCND3
KDR
GOLM1
TMEM173
IDO2
PLA1A
TRPA1
SLAMF1
CPO
MPI
SRD5A3
STEAP1
STAT1
SERPINH1
SH2D4A
TNFSF15
CBR1
STRADB
CREB3L1
PYY
THBS1
CIB2
PLAC8
ME1
OGN
TSPAN7
DHRS7
IFI44L
GABRP
CYP2J2
APOC2
PI15
ACVR2A
CD40
HOXB8
IL1R1
SLC5A9
ARHGAP44
ZNF57
SLC7A5
COL6A3
LST1
SGIP1
EPHA7
LUZP1
SLC36A1
MGAT4B
SYT13
CLDN18
COX6C
COL15A1
MS4A10
ALDH18A1
LDLRAD3
SPA17
RAB39A
SLFN11
NPL
RPS6KA5
LY96
IDNK
TCP11L1
CYP3A7
NRP2
ELOVL6
GATSL2
IFI44
EGR2
AQP3
OTOP2
PPP2R5D
PLA2G4A
FLRT3
ANKRD9
BMP2
UGT3A1
FSCN1
GKN2
DHDH
PRAF2
MST1R
PREX1
TMEM41A
CYBB
CHST15
CHST11
GNB4
IFNLR1
SLC1A4
DHRS1
ALDH1A2
B4GALNT2
ENG
ELTD1
SNORD116-1
PTGER2
CEP170
PDZD3
EGFL6
SHMT1
PSTPIP2
PON3
ECM1
IGFBP5
APOC3
HOOK2
PCSK5
CNDP2
RALGPS1
GCNT4
SLC3A1
RBMS1
CYP4F2
ZG16
CACNB2
ABCG2
TFAP2A-AS1
CYP2C8
AGT
BEST4
RHOU
ACVRL1
SLC5A12
NAALADL1
DDX60
ADIRF
CTGF
CMKLR1
CP
LOC100508226
ADAMTS12
SNORD117
PYGL
ACO2
SEMA6A
FLT1
CHGB
MYO1F
TFCP2L1
CHDH
SLC13A1
SNORD61
LPIN3
PRKCZ
MROH6
DERA
PHYH
DNAJB13
APOA1
CLIC4
ZNF43
SLC25A23
FBP1
PLA2G12B
GALNT5
PHEX
LOC100131796
ABCD1
LRRC8C
KLKB1
SEMA3A
GPR160
SERPING1
QKI
SNORD116-14
MBOAT2
SLC26A2
RBMS1P1
PECAM1
MOGAT2
GRAMD1A
PUS10
ABCC2
RN7SL141P
MME
ARHGAP29
NEDD4
PALMD
VSIG10
IL17RB
CFH
MGST2
SPON2
TSPAN11
LPHN2
OLFM1
MMP13
PLXNC1
CYP51A1
PRICKLE2
IL7R
FSTL1
SC5D
PLIN2
CALCRL
CDKN2B
ANO5
SLCO3A1
RBP4
GLOD5
ADAM28
TMEM236
CRIP2
NR1I3
HSPA4L
SLC39A5
SCP2
IL18RAP
ZNF385D
RBKS
HSPG2
PHLPP2
CEACAM7
APOBEC3G
COL17A1
MT2P1
TM4SF5
NCK1
TREH
STXBP1
FARP1
COL4A2
PRAP1
SNORD116-20
KCNK1
SDR42E1
COL5A2
SGTB
ACADS
SPAG5
RMDN3
REPS2
TMEM56
TOR1AIP2
EPB41L4A
RGS1
SEC22C
RHOBTB2
FAM3C
CASP5
ESRRG
GM2A
ARHGAP31
GRAMD3
USP2
GSTM4
XPNPEP2
LOC728715
BGN
PLXND1
GPR116
CLEC12A
SLC34A3
CCR9
FUOM
TBL1X
CTSK
TMTC1
SNORD116-2
CA7
PLEK2
MMP2
SLAMF8
CLEC1A
HSD17B3
GSTA3
GJA5
KRT18
MGAM
SLC1A7
RGS13
ANGPT2
PRKG2
GBP4
COL1A1
GPR137B
PODXL
EXOC6B
GIPC2
CSGALNACT2
SNORD116-3
VIPR1
KIRREL
RNU1-70P
GSKIP
SMPD3
CRAT
OTC
LAMC1
CYP3A4
PROM2
ANO10
SNORD116-5
SELPLG
HEG1
MT2A
SLC1A3
REG4
ITGB2
GPX2
KCNJ3
F2R
BEND7
CCDC88A
HLA-DQB2
SNORD116-4
PLB1
COL6A5
GPRC5B
PLCB3
PLA2G10
ARHGDIG
RRAGD
MS4A8
IL20RA
CENPV
COL3A1
EMB
AGR2
CYP4F12
GBA3
PLEKHG6
CD69
RNY4P24
IYD
OTOP3
NID2
EFNA1
P2RX7
GATM
LRRC75A
ENPEP
SLAMF7
GSAP
SNORD32A
SPON1
LPCAT3
PTPRD
MCAM
ANTXR1
SLITRK6
MSR1
FIBIN
TGFB3
DENND5B
VWF
RDX
AIF1
ANKRD36C
ICOS
SNORD116-8
DHRS11
EGR1

## Sheet: DE-DAGs (UC)
symbol
SLC7A11
TCN1
MMP10
KRT6B
AHNAK2
KRT6A
ADH1A
TNS4
ANXA1
SLC3A2
PHLDA1
CXCL1
SRXN1
CNNM2
SLC26A2
HOXB3
AKAP5
TNFRSF12A
SERPINB3
SAV1
KLK10
CXCL2
DUSP5
ASAP3
ACACB
C2orf88
TM4SF1
ZNF69
DSG3
CDKL1
BCL2L1
SERPINE2
KRT7
DUSP4
ARRB1
PLCD1
ITGA2
PTGDR
TTC9
ZNF704
AGFG2
CD59
DKK1
CXCL3
CDH3
LRP8
GJB1
SERPINB4
DEFB4B
STOM
TRIB2
GNA15
SIDT2
ADD3
DUSP7
SMOX
MIR196A1
KRT17P2
PITPNC1
PKIA
PDE3A
HOXA6
KYNU
DGKD
CLDN1
F3
ADH1C
MCFD2
OSMR
CWH43
CACNB2
ST3GAL1
CD55
HOXA2
IGKV1OR9-1
MILR1
HS3ST1
SEMA6D
ARFGAP3
PMEPA1
CA1
IL13RA2
PPFIBP2
WNK2
FGFR2
STRIP2
CACNB1
CHAC1
KRT17
PANK3
SERPINA3
TMEM236
HIF1A
TMEM72
PPARGC1A
HOXA3
PMAIP1
TSPAN7
CHP2
IGKV1OR9-2
RNF149
ADH1B
VIPR1
PRLR
RNF152
MAPKAPK5-AS1
CXCL17
INSC
LAMC2
ALOX5
ARNTL2
WDR78
PFKFB3
ELL2
MAML3
ASPHD2
GUCA2B
PBLD
TMEM163
ANXA5
SLC7A5
ISX
FLNC
TMIGD1
KLK6
TRPM6
ACOX2
MOGAT2
DIO2
CYB5R2
EPN3
NEURL1
PCK1
FUT8
MMP7
C6orf136
NRARP
PPP2R3A
ELL2P1
CASP4
EXPH5
SLC4A11
HOXA5
IFNAR2
OPHN1
IGKV1D-42
SLC9B2
ID3
ASB13
S100A8
PADI2
MLKL
HOXA7
WWC2
CHAD
GJA1
PIM2
PMFBP1
CXCL8
TESC
RGS2
TPRG1
CASD1
ARRDC3
ANXA2
PLCB4
ZNF57
RNF125
IRF4
RMDN2
BHLHA15
SEMA6A
ACVR1C
SELENBP1
NAAA
PDCD4
DYNLT3
TTLL6
RETNLB
TRIM29
SLC23A2
ACSF2
IGKV3D-20
MSANTD3
HNF1A-AS1
DTX4
CHPT1
PLD1
DHRS11
VSIG1
CPA6
MMP1
USP30
MMP3
OTUB2
ZSWIM5
DNAJB9
NDRG2
S100A9
PLAU
CCRN4L
ZBP1
FMO4
IGKV3OR2-268
WNK4
BEST2
GATA6
IGKV1OR2-108
SERPINB7
LRRC31
KLK7
ZDHHC23
HAAO
PDK2
TSPAN5
TMEM98
LOC100508226
ZNF91
SLC6A14
TRIM16
DCUN1D5
KLHL2
CD274
RGMB
CARD11
ARHGAP44
CADM1
GUCA2A
ZNF844
PLAUR
PTGS2
IGKV1D-16
EPHX2
OTOP2
MB21D2
HSPA13
SEMA7A
RAP1GAP
MAP4K4
NEK3
LGALS2
EPHA2
NAMPT
CACNA2D2
KIAA0040
CKB
CALU
ENTPD5
DUSP14
SCUBE2
TRIM16L
RN7SL93P
GAL3ST2
RGS4
IGKV3D-11
KCTD11
PER3
AIFM3
PRR15
FGF2
ANK3
SNCAIP
CPEB4
SEMA5A
BEST4
AZIN2
CTDSPL
CACNA1D
TNC
ZNF816-ZNF321P
PPBP
IL1RAP
GNAI1
AP1S3
LAX1
PROK2
PNOC
SERPINB1
GCNT1
DPY19L1
IQGAP2
IGSF9
ADM
OSBPL3
PIGZ
GP2
SEC11C
BMP3
FAM83A
NRIP3
SLC10A5
ANO7
USP2
IL1A
TFAP2C
SLC22A23
SEC14L1
ST6GALNAC2
IGKC
PRDM1
ARHGEF9
MMP12
CDHR1
CHRNA7
ZG16
NHSL1
PCDH7
ANXA10
MIR8071-1
POU2AF1
SERPINB2
IHH
ACSL4
HIVEP2
LOC101930405
HEPACAM2
MME
IGKV2D-28
IGKV1D-33
CD44
LYN
SERPINB9P1
ABO
PPM1L
AMACR
FLJ38379
IL1RN
RAPGEF4
DDIT4
TMEM168
PSAT1
SPTLC3
STC1
CAPN13
ATP11A
LIF
TIMP1
MYO1B
CDKN2B
S100A12
NXPE4
INHBA
MAOA
WNT5A
RNU6-570P
IYD
LRRC75A
SCGB2A1
KITLG
WNT2
AKAP9
ADAMTS9
APOL2
FGFR3
BACH1
ANXA3
KLK1
IGKV6-21
SLC17A4
RNF213
GRAMD1C
LILRA5
NCOA7
APOL1
HOMER1
IGHV4-59
ANO6
IGLV9-49
SAMD13
MSN
PER1
TGM2
FBXW7
CAV2
MGAM
SLC2A14
TCEA3
SERPINB5
NR1D2
CEMIP
PRR5L
SLCO4A1
G0S2
IGKV1D-43
HOXB5
MIR31HG
MFSD4
PXDC1
IGKV1OR2-3
ROPN1L
ATP13A4
IGKV2D-24
HMGCS2
CLIP4
HIBCH
IGKV1-13
ARL4C
CPNE2
OTC
LOC102724453
C8orf4
PLIN2
BDH1
RHOU
DUSP1
FSTL1
SLC13A2
IGHV3OR16-8
SDHD
IGHV3-73
ZNF774
TM4SF5
CCDC109B
KLK15
CFB
ADCY6
BNIP3
PTPRO
IGHV3-52
WSCD1
TRABD2A
PPP1R1B
CTSL
SOCS3
SLC39A6
DOC2B
LOC642131
IL1B
KLHL5
C4BPB
GPR137B
PTP4A3
LOC254896
VNN2
SULT1A2
LOC100506990
FRMD1
GRHL3
GGT6
IGHV3-7
SATB2
PVRL3
ATOH1
SMPD3
EMR3
USP54
ZBTB7C
SPNS2
BCAT1
ACSS2
IGHV3-35
FAM162A
SOD2
ST3GAL2
SGK2
RAB31
IRAK3
RNU6-1003P
MB
MZB1
UGT2A3
CHN2
FAM46C
RNF24
PANX1
SLC4A4
HNF1B
TLR6
ALDH1L2
JUNB
RGCC
EMR2
IGHV3-43
CXCR2
SLC2A3
SHH
PANK1
CDK14
CDX2
TGFB2
TNIP3
CA7
MT1E
NXPE2
ADH6
MET
SLC39A11
PMP22
LINC00152
CXCL5
AQP9
HOXB9
CAMSAP2
FAM101B
CD82
B4GALNT2
CXorf21
PCSK6
DCC
SYTL2
SLC28A3
IGHV3-74
MXI1
WARS
BHLHE40
MPP7
KCNA3
VSIG2
RASGRP3
SCNN1B
CERS6
CXCR1
CCDC69
IGFBP3
XYLB
CD27
GNAI2
PHLPP2
GK
TRHDE
CLCN2
ALPL
IGHV3OR16-7
LAMC1
TREM1
FAM129A
PLS3
METTL7A
CYTIP
MMP9
NABP1
NRG1
ABCB1
IGJ
TMEM71
REP15
HSD11B1
EHHADH
STX11
LILRA3
C12orf55
ANGPTL4
ZNF440
EPB41L4B
CYP1B1
MYO1D
RAVER2
IGHV1OR15-1
PLCE1
IGLV6-57
CD177
RN7SKP35
F5
PHGDH
NUDT7
IL24
HGF
TLR4
EVI2B
NCF2
STARD10
IL11
KCNN3
NIPAL1
SEMA4B
S100A3
PGC
RAC2
TUBAL3
MEDAG
SLC16A9
BASP1
COL12A1
CHDH
ACP5
PXMP2
SLC16A6
CSF3R
PLCG2
SPG20
SNAI1
SERPINB9
ODC1
RNF157
SLC39A5
GLT1D1
C21orf88
AKR1B1
PTGS1
ICAM1
RNASE1
CYTH4
SOSTDC1
IL33
HSD11B2
DERL3
CD180
MPP6
ILDR1
PTGES
GBA3
FADS1
KCNMA1
GK3P
SRGN
LILRB1
AAED1
MIR200A
NFKBIA
SELE
KLK11
CHST15
PDK1
IL10RA
FRYL
METTL7B
HCLS1
HTR4
SPRR2A
RHOD
IGKV2D-18
DUOXA2
RAPGEFL1
GM2A
SLC52A3
CR1
ETV5
GPR126
GPR183
FCRL5
PDZD3
AQP8
TDP2
AKAP2
TGFBI
DRAM1
CLIC4
TNFRSF11B
RNU2-63P
TMEM55A
SLAMF7
SLC2A1
HRH2
FKBP11
SAMSN1
IGKV1D-27
SPIB
NOS2
NNMT
C5AR1
CCL3
SLC1A4
GLCCI1
LINC00483
TMED6
PIWIL4
MTM1
PRSS1
GLIPR1
FST
NXPE3
MT1G
QPCT
PRDX6
TIFA
MCEMP1
THBD
AKR7L
ENTPD8
ACOT13
DEPTOR
BAG2
LILRB2
CD79A
VAV1
HTRA3
ERRFI1
IFI30
RNU5D-1
F2R
CHI3L1
CREB5
IL6
SLC3A1
SLC9A2
ATF3
SLC6A6
ELK3
CAPN9
AIM2
MIR223
MB21D1
MGAT4A
SPRR1B
FPR1
IL7R
MT1F
MMP25
IDO1
LILRA1
NUGGC
CXCL6
ORAI2
IGKV1D-8
CLEC4D
ST8SIA4
MSC
ZNF215
HADH
GLIS3
PTAFR
TNFRSF17
PXDN
BCL2A1
FCGR2B
GPR97
HBEGF
NCF4
DDC
DYSF
NRP2
THEMIS2
MBOAT1
PAPSS2
IL1R1
GIPC2
RND1
SELPLG
HMGCR
MYB
MYADM
ABCA12
SAA1
KCNJ15
SACS
ITGB3
TMEM154
MNDA
RAB34
MEP1AP4
NAT2
ARHGAP15
ERO1LB
TMEM56
MXRA5
TRPM4
NR5A2
SUCLG2
EDN3
FMO5
IGLV7-46
WISP1
AKAP1
CA2
KRTAP5-AS1
CEP128
CES3
DOPEY2
CLCA1
TACSTD2
PIK3CG
ADAM19
ACADS
OSM
RGS1
NLRP12
TMEM156
VCAN
SRPX2
SDC2
PCCA
EMB
SAA2-SAA4
TNFAIP6
EFCAB4B
CSF2RA
SEMA4A
BCL6
CCR1
PLA2G7
CA4
SLC26A4
CCL4
SATB2-AS1
RPSAP58
BPNT1
TUBA1A
PRKCDBP
ALDH1B1
SNORD3B-1
AZGP1
DOCK2
IFI16
TNFRSF1B
TM4SF20
LOXL2
BTG2
KLHL6
GPT
SAA2
SRD5A3
MIR155HG
FAM160A1
SLFN11
COL4A1
CCL3L3
KDR
IGKV2D-26
STEAP4
SP140
STX2
LBP
PLK2
PDE4B
MMP14
KIRREL
RRAGD
SERPINI1
HAVCR1
C15orf48
MYO1F
SLC11A1
ANGPT2
SCRN1
NFE2
SLC22A5
CEBPB
ELOVL5
EML1
CARD6
RHOH
FCGR2A
LOC100128816
GNA11
LILRB3
CCDC88A
HCK
ENTPD1
FLT1
RAB8B
FPR2
GPR110
PLEK
LRRC19
NPY6R
PTGFR
ANGPTL2
DNAJC15
ITGA5
CNTN3
RNF144B
ASAP1
LRRCC1
CD38
RPS6KA6
SFMBT2
NXPE1
ITGAM
LDHD
HMGCS1
LRIG3
ITGAX
RN7SL368P
RASGRF2
CHST11
MAGI3
FCAR
APBB1IP
RDX
COL4A2
EMP3
MT1X
FAM25C
LDLRAD3
SMOC1
GRK5
IGHV3OR15-7
CCDC3
EAF2
B3GALT1
HHIP
COL6A3
FERMT3
LCP1
CD80
BICC1
BCMO1
VNN3
CD300E
PRRX1
SLC26A3
TSPAN6
ME1
MIR215
HIP1
HCAR3
SERPINH1
CYP2J2
GPR84
PAQR8
ENPP3
GPR160
SPP1
TGFB1
RNVU1-15
RNY3P2
GMFG
SPON2
CD69
BTK
RN7SKP25
SERPINE1
SNX10
VSNL1
IRAK2
LOX
ACSL1
LY6E
BTNL8
P2RX4
ANXA13
CD86
CES2
RIPK2
LRRK2
PDZK1IP1
MLLT3
ACSM3
MTMR11
SNORD27
RASSF2
RHOQP2
CEP170
FAM65B
TUSC3
MCAM
ZNF737
CLEC4A
COL15A1
CHI3L2
FAP
ARHGAP25
IL18R1
ICAM3
ARHGAP9
NPY4R
FFAR2
EREG
CCL4L2
CYSLTR1
PREX1
MCTP1
DOCK8
TRPA1
P4HA1
CECR1
TINAG
FMNL1
IL18RAP
ETS1
PHLDB2
MYO5A
SLC22A4
TLR8
TNFRSF9
FAM105A
FAM126A
ARHGAP29
AREG
TFPI
LY96
TMEM141
MMP8
MIR194-1
CYR61
PDE10A
HECW2
P2RY10
ADAM28
SLA
PTRF
PTPRC
FCRL2
MIR192
PI15
ABCG2
TMEM45A
FOS
PLEKHG6
RNU5E-4P
GFPT2
PLXNC1
GALM
CFI
SMOC2
PDPN
FGR
CSF2RB
ANXA6
FAM49A
UCN2
IL22
CSGALNACT2
BVES
FCN1
HCAR2
MGP
SLC30A10
MT1H
LRRC66
ICAM2
CSGALNACT1
STX19
NR3C2
FADS2
C4BPA
PAPPA
MEF2C
PCSK5
ATP2C2
GDF15
CHST5
CORO1A
MYO1A
CCR2
HLA-DOB
BIN2
CTSK
RBMS1
BST2
DUOX2
GNG2
RASSF5
MIR24-2
SIRPB1
RASGRP4
RASGRP1
PTPRF
CD53
PTX3
FCRLA
FIBIN
CYP4F12
TMEM37
FRZB
AGT
ITGB2
GCA
RNU5A-8P
IGKV5-2
RNU1-59P
TLR1
PLA2G10
CST7
IGFBP5
THBS2
A1CF
EGFL6
LOC101059935
HS3ST3B1
LPHN2
JAK3
PRKCB
MEP1A
