# Supplementary material for: Regulation mechanisms of disulfidptosis-related genes in ankylosing spondylitis and inflammatory bowel disease
Source: Front Immunol. 2024 Feb 16;15:1326354. doi: 10.3389/fimmu.2024.1326354 (PMC10904683; doi:10.3389/fimmu.2024.1326354)
Supplement: Supplementary file 7 [file Table_4.xlsx]

## Sheet: 01.hubgene
symbol
S100A12
TLR1
SERPINB1
ACSL4
LY96
RRAGD
LILRA5
HECW2
ACSL1
ANXA3
NRG1
