# Supplementary material for: Regulation mechanisms of disulfidptosis-related genes in ankylosing spondylitis and inflammatory bowel disease
Source: Front Immunol. 2024 Feb 16;15:1326354. doi: 10.3389/fimmu.2024.1326354 (PMC10904683; doi:10.3389/fimmu.2024.1326354)
Supplement: Supplementary file 8 [file Table_5.xls]

ONTOLOGY	ID	Description	GeneRatio	BgRatio	pvalue	p.adjust	qvalue	geneID	Count
BP	GO:0032490	detection of molecule of bacterial origin	2/11	12/18903	2.0254394714417e-05	0.00428473869741077	0.00242217197319517	TLR1/LY96	2
BP	GO:0032760	positive regulation of tumor necrosis factor production	3/11	105/18903	2.66036028295303e-05	0.00428473869741077	0.00242217197319517	TLR1/LY96/LILRA5	3
BP	GO:1903557	positive regulation of tumor necrosis factor superfamily cytokine production	3/11	109/18903	2.97551298431303e-05	0.00428473869741077	0.00242217197319517	TLR1/LY96/LILRA5	3
BP	GO:0035338	long-chain fatty-acyl-CoA biosynthetic process	2/11	19/18903	5.23607964349412e-05	0.00495105594902207	0.00279884254428148	ACSL4/ACSL1	2
BP	GO:0045860	positive regulation of protein kinase activity	4/11	420/18903	7.00502436222983e-05	0.00495105594902207	0.00279884254428148	S100A12/LILRA5/ACSL1/NRG1	4
BP	GO:0035336	long-chain fatty-acyl-CoA metabolic process	2/11	25/18903	9.16862212781865e-05	0.00495105594902207	0.00279884254428148	ACSL4/ACSL1	2
BP	GO:0046949	fatty-acyl-CoA biosynthetic process	2/11	25/18903	9.16862212781865e-05	0.00495105594902207	0.00279884254428148	ACSL4/ACSL1	2
BP	GO:0098581	detection of external biotic stimulus	2/11	25/18903	9.16862212781865e-05	0.00495105594902207	0.00279884254428148	TLR1/LY96	2
BP	GO:0033674	positive regulation of kinase activity	4/11	496/18903	0.000133466394329661	0.00508468827278009	0.00287438518344294	S100A12/LILRA5/ACSL1/NRG1	4
BP	GO:0032640	tumor necrosis factor production	3/11	184/18903	0.000141349764064484	0.00508468827278009	0.00287438518344294	TLR1/LY96/LILRA5	3
BP	GO:0032680	regulation of tumor necrosis factor production	3/11	184/18903	0.000141349764064484	0.00508468827278009	0.00287438518344294	TLR1/LY96/LILRA5	3
BP	GO:0071706	tumor necrosis factor superfamily cytokine production	3/11	189/18903	0.000153011452653105	0.00508468827278009	0.00287438518344294	TLR1/LY96/LILRA5	3
BP	GO:1903555	regulation of tumor necrosis factor superfamily cytokine production	3/11	189/18903	0.000153011452653105	0.00508468827278009	0.00287438518344294	TLR1/LY96/LILRA5	3
BP	GO:0035337	fatty-acyl-CoA metabolic process	2/11	38/18903	0.000213966426886928	0.00649326488571571	0.00367065656307516	ACSL4/ACSL1	2
BP	GO:0009595	detection of biotic stimulus	2/11	39/18903	0.000225460586309573	0.00649326488571571	0.00367065656307516	TLR1/LY96	2
BP	GO:0002274	myeloid leukocyte activation	3/11	237/18903	0.000298086985247241	0.0072155850493556	0.00407898570041545	S100A12/TLR1/ANXA3	3
BP	GO:0035384	thioester biosynthetic process	2/11	45/18903	0.000300649377056483	0.0072155850493556	0.00407898570041545	ACSL4/ACSL1	2
BP	GO:0071616	acyl-CoA biosynthetic process	2/11	45/18903	0.000300649377056483	0.0072155850493556	0.00407898570041545	ACSL4/ACSL1	2
BP	GO:1901570	fatty acid derivative biosynthetic process	2/11	50/18903	0.000371425552697745	0.00844504414554873	0.00477400156376049	ACSL4/ACSL1	2
BP	GO:0061098	positive regulation of protein tyrosine kinase activity	2/11	59/18903	0.000517302692215545	0.0100481479724206	0.00568023959454578	LILRA5/NRG1	2
BP	GO:0033866	nucleoside bisphosphate biosynthetic process	2/11	60/18903	0.000534970841124247	0.0100481479724206	0.00568023959454578	ACSL4/ACSL1	2
BP	GO:0034030	ribonucleoside bisphosphate biosynthetic process	2/11	60/18903	0.000534970841124247	0.0100481479724206	0.00568023959454578	ACSL4/ACSL1	2
BP	GO:0034033	purine nucleoside bisphosphate biosynthetic process	2/11	60/18903	0.000534970841124247	0.0100481479724206	0.00568023959454578	ACSL4/ACSL1	2
BP	GO:1901568	fatty acid derivative metabolic process	2/11	78/18903	0.000902464799143755	0.0162443663845876	0.00918297514918207	ACSL4/ACSL1	2
BP	GO:0006637	acyl-CoA metabolic process	2/11	94/18903	0.00130692187266751	0.0217150095766295	0.0122755414760673	ACSL4/ACSL1	2
BP	GO:0035383	thioester metabolic process	2/11	94/18903	0.00130692187266751	0.0217150095766295	0.0122755414760673	ACSL4/ACSL1	2
BP	GO:0061097	regulation of protein tyrosine kinase activity	2/11	96/18903	0.00136256710233343	0.0218010736373348	0.0123241936741269	LILRA5/NRG1	2
BP	GO:0032755	positive regulation of interleukin-6 production	2/11	99/18903	0.00144814045715126	0.0223427384817623	0.0126303979721463	TLR1/LILRA5	2
BP	GO:0001676	long-chain fatty acid metabolic process	2/11	111/18903	0.00181555960457969	0.0253007015864008	0.0143025408578094	ACSL4/ACSL1	2
BP	GO:0032611	interleukin-1 beta production	2/11	111/18903	0.00181555960457969	0.0253007015864008	0.0143025408578094	SERPINB1/LILRA5	2
BP	GO:0032651	regulation of interleukin-1 beta production	2/11	111/18903	0.00181555960457969	0.0253007015864008	0.0143025408578094	SERPINB1/LILRA5	2
BP	GO:0006805	xenobiotic metabolic process	2/11	118/18903	0.00204831883219939	0.0266775351465527	0.015080867821638	S100A12/ACSL1	2
BP	GO:0032103	positive regulation of response to external stimulus	3/11	464/18903	0.00209328710830738	0.0266775351465527	0.015080867821638	S100A12/LY96/LILRA5	3
BP	GO:0002224	toll-like receptor signaling pathway	2/11	123/18903	0.00222282480909087	0.0266775351465527	0.015080867821638	TLR1/LY96	2
BP	GO:0033865	nucleoside bisphosphate metabolic process	2/11	126/18903	0.00233081183883658	0.0266775351465527	0.015080867821638	ACSL4/ACSL1	2
BP	GO:0033875	ribonucleoside bisphosphate metabolic process	2/11	126/18903	0.00233081183883658	0.0266775351465527	0.015080867821638	ACSL4/ACSL1	2
BP	GO:0034032	purine nucleoside bisphosphate metabolic process	2/11	126/18903	0.00233081183883658	0.0266775351465527	0.015080867821638	ACSL4/ACSL1	2
BP	GO:0001819	positive regulation of cytokine production	3/11	486/18903	0.00238917585225559	0.0266775351465527	0.015080867821638	TLR1/LY96/LILRA5	3
BP	GO:0032612	interleukin-1 production	2/11	130/18903	0.00247861005273179	0.0266775351465527	0.015080867821638	SERPINB1/LILRA5	2
BP	GO:0032652	regulation of interleukin-1 production	2/11	130/18903	0.00247861005273179	0.0266775351465527	0.015080867821638	SERPINB1/LILRA5	2
BP	GO:0043410	positive regulation of MAPK cascade	3/11	496/18903	0.00253189569677931	0.0266775351465527	0.015080867821638	S100A12/LILRA5/NRG1	3
BP	GO:0044272	sulfur compound biosynthetic process	2/11	148/18903	0.00319721918739625	0.0328856830703614	0.0185903471547852	ACSL4/ACSL1	2
BP	GO:0050729	positive regulation of inflammatory response	2/11	154/18903	0.00345603602343883	0.0347211060959436	0.0196279157267518	S100A12/LILRA5	2
BP	GO:0032635	interleukin-6 production	2/11	176/18903	0.00448625149472259	0.0430680143493369	0.0243464408602489	TLR1/LILRA5	2
BP	GO:0032675	regulation of interleukin-6 production	2/11	176/18903	0.00448625149472259	0.0430680143493369	0.0243464408602489	TLR1/LILRA5	2
BP	GO:0071466	cellular response to xenobiotic stimulus	2/11	183/18903	0.00484050063559472	0.0454586146647156	0.0256978523445761	S100A12/ACSL1	2
BP	GO:0002221	pattern recognition receptor signaling pathway	2/11	187/18903	0.00504859897751661	0.0464041437933441	0.0262323619884402	TLR1/LY96	2
BP	GO:0050731	positive regulation of peptidyl-tyrosine phosphorylation	2/11	193/18903	0.00536843436775946	0.0483159093098352	0.0273130871342148	LILRA5/NRG1	2
BP	GO:0015911	long-chain fatty acid import across plasma membrane	1/11	10/18903	0.00580534598891391	0.0491746954355061	0.0277985607725083	ACSL1	1
BP	GO:0031666	positive regulation of lipopolysaccharide-mediated signaling pathway	1/11	10/18903	0.00580534598891391	0.0491746954355061	0.0277985607725083	LY96	1
BP	GO:0071233	cellular response to leucine	1/11	10/18903	0.00580534598891391	0.0491746954355061	0.0277985607725083	RRAGD	1
CC	GO:0005778	peroxisomal membrane	2/11	64/19869	0.0005513405089705	0.00876780864226945	0.00363577391864443	ACSL4/ACSL1	2
CC	GO:0031903	microbody membrane	2/11	64/19869	0.0005513405089705	0.00876780864226945	0.00363577391864443	ACSL4/ACSL1	2
CC	GO:0030670	phagocytic vesicle membrane	2/11	77/19869	0.000797073512933587	0.00876780864226945	0.00363577391864443	TLR1/ANXA3	2
CC	GO:0045335	phagocytic vesicle	2/11	139/19869	0.00256421867989362	0.0147074642721431	0.00609878901237196	TLR1/ANXA3	2
CC	GO:0005777	peroxisome	2/11	142/19869	0.00267408441311694	0.0147074642721431	0.00609878901237196	ACSL4/ACSL1	2
CC	GO:0042579	microbody	2/11	142/19869	0.00267408441311694	0.0147074642721431	0.00609878901237196	ACSL4/ACSL1	2
CC	GO:0030666	endocytic vesicle membrane	2/11	194/19869	0.00492272877616623	0.0217765222984403	0.00903013683826869	TLR1/ANXA3	2
CC	GO:0005741	mitochondrial outer membrane	2/11	207/19869	0.00558443577727365	0.0217765222984403	0.00903013683826869	ACSL4/ACSL1	2
CC	GO:0031968	organelle outer membrane	2/11	235/19869	0.0071409000782536	0.0217765222984403	0.00903013683826869	ACSL4/ACSL1	2
CC	GO:0044194	cytolytic granule	1/11	13/19869	0.00717544246766022	0.0217765222984403	0.00903013683826869	SERPINB1	1
CC	GO:0019867	outer membrane	2/11	237/19869	0.00725884076614676	0.0217765222984403	0.00903013683826869	ACSL4/ACSL1	2
CC	GO:0044233	mitochondria-associated endoplasmic reticulum membrane	1/11	21/19869	0.0115678019084609	0.0296204495198982	0.0122828020337696	ACSL4	1
CC	GO:0034774	secretory granule lumen	2/11	322/19869	0.0130743529115483	0.0296204495198982	0.0122828020337696	S100A12/SERPINB1	2
CC	GO:0060205	cytoplasmic vesicle lumen	2/11	325/19869	0.0133074320444016	0.0296204495198982	0.0122828020337696	S100A12/SERPINB1	2
CC	GO:0031983	vesicle lumen	2/11	327/19869	0.0134638406908628	0.0296204495198982	0.0122828020337696	S100A12/SERPINB1	2
CC	GO:0030139	endocytic vesicle	2/11	343/19869	0.0147443517133594	0.0304102254088038	0.0126103008074784	TLR1/ANXA3	2
CC	GO:1905360	GTPase complex	1/11	40/19869	0.0219289438857101	0.0425679498957902	0.0176517814559896	RRAGD	1
CC	GO:0044232	organelle membrane contact site	1/11	48/19869	0.0262619138419117	0.0481468420435047	0.0199651976575937	ACSL4	1
MF	GO:0047676	arachidonate-CoA ligase activity	2/11	11/18432	1.77566617411753e-05	0.000649682242879212	0.000336332481214432	ACSL4/ACSL1	2
MF	GO:0035325	Toll-like receptor binding	2/11	12/18432	2.13010571435807e-05	0.000649682242879212	0.000336332481214432	TLR1/LY96	2
MF	GO:0004467	long-chain fatty acid-CoA ligase activity	2/11	15/18432	3.38549588632789e-05	0.000688384163553337	0.000356367988034515	ACSL4/ACSL1	2
MF	GO:0015645	fatty acid ligase activity	2/11	22/18432	7.43113413459566e-05	0.00113324795552584	0.000586668484310184	ACSL4/ACSL1	2
MF	GO:0016405	CoA-ligase activity	2/11	27/18432	0.000112730955285361	0.0013753176544814	0.000711984980749648	ACSL4/ACSL1	2
MF	GO:0016878	acid-thiol ligase activity	2/11	31/18432	0.00014915004345668	0.00151635877514291	0.000785000228719367	ACSL4/ACSL1	2
MF	GO:0016877	ligase activity, forming carbon-sulfur bonds	2/11	41/18432	0.000262162269151051	0.00228455691688773	0.00118268692850098	ACSL4/ACSL1	2
MF	GO:0048306	calcium-dependent protein binding	2/11	81/18432	0.00102245690178616	0.00779623387611945	0.00403601408599799	S100A12/ANXA3	2
MF	GO:0016874	ligase activity	2/11	165/18432	0.00415451179069867	0.0281583576925132	0.0145772343533287	ACSL4/ACSL1	2
MF	GO:0031957	very long-chain fatty acid-CoA ligase activity	1/11	10/18432	0.00595333008971466	0.0302627612893828	0.015666658130828	ACSL4	1
MF	GO:0050786	RAGE receptor binding	1/11	10/18432	0.00595333008971466	0.0302627612893828	0.015666658130828	S100A12	1
MF	GO:0071723	lipopeptide binding	1/11	10/18432	0.00595333008971466	0.0302627612893828	0.015666658130828	TLR1	1
MF	GO:0032396	inhibitory MHC class I receptor activity	1/11	12/18432	0.0071401225575457	0.0308094847935085	0.0159496901433176	LILRA5	1
MF	GO:0004859	phospholipase inhibitor activity	1/11	13/18432	0.00773303562225103	0.0308094847935085	0.0159496901433176	ANXA3	1
MF	GO:0030297	transmembrane receptor protein tyrosine kinase activator activity	1/11	14/18432	0.00832562678399451	0.0308094847935085	0.0159496901433176	NRG1	1
MF	GO:0003953	NAD+ nucleosidase activity	1/11	16/18432	0.00950984402772348	0.0308094847935085	0.0159496901433176	TLR1	1
MF	GO:0050135	NAD(P)+ nucleosidase activity	1/11	16/18432	0.00950984402772348	0.0308094847935085	0.0159496901433176	TLR1	1
MF	GO:0061809	NAD+ nucleotidase, cyclic ADP-ribose generating	1/11	16/18432	0.00950984402772348	0.0308094847935085	0.0159496901433176	TLR1	1
MF	GO:0032393	MHC class I receptor activity	1/11	17/18432	0.0101014704241011	0.0308094847935085	0.0159496901433176	LILRA5	1
MF	GO:0055102	lipase inhibitor activity	1/11	17/18432	0.0101014704241011	0.0308094847935085	0.0159496901433176	ANXA3	1
MF	GO:0038187	pattern recognition receptor activity	1/11	27/18432	0.0160000901948684	0.0459945301467216	0.0238108007662062	LY96	1
MF	GO:0045499	chemorepellent activity	1/11	28/18432	0.016588191200457	0.0459945301467216	0.0238108007662062	NRG1	1
MF	GO:0030296	protein tyrosine kinase activator activity	1/11	30/18432	0.0177634347159776	0.0471117181597668	0.0243891552164453	NRG1	1
