# Supplementary material for: Regulation mechanisms of disulfidptosis-related genes in ankylosing spondylitis and inflammatory bowel disease
Source: Front Immunol. 2024 Feb 16;15:1326354. doi: 10.3389/fimmu.2024.1326354 (PMC10904683; doi:10.3389/fimmu.2024.1326354)
Supplement: Supplementary file 9 [file Table_6.xls]

ID	Description	GeneRatio	BgRatio	pvalue	p.adjust	qvalue	geneID	Count
hsa00061	Fatty acid biosynthesis	2/7	18/8378	9.09798358246498e-05	9.09798358246498e-05	0.0014365237235471	ACSL4/ACSL1	2
hsa04216	Ferroptosis	2/7	41/8378	0.000483155986469897	0.000483155986469897	0.00279808811203975	ACSL4/ACSL1	2
hsa00071	Fatty acid degradation	2/7	43/8378	0.000531636741287552	0.000531636741287552	0.00279808811203975	ACSL4/ACSL1	2
hsa01212	Fatty acid metabolism	2/7	57/8378	0.000934405598383794	0.000934405598383794	0.00368844315151498	ACSL4/ACSL1	2
hsa04920	Adipocytokine signaling pathway	2/7	69/8378	0.00136694545209018	0.00136694545209018	0.00424485165102665	ACSL4/ACSL1	2
hsa03320	PPAR signaling pathway	2/7	75/8378	0.00161304362739013	0.00161304362739013	0.00424485165102665	ACSL4/ACSL1	2
hsa04146	Peroxisome	2/7	82/8378	0.00192503354503451	0.00192503354503451	0.00434218092864926	ACSL4/ACSL1	2
hsa04620	Toll-like receptor signaling pathway	2/7	104/8378	0.00307746664476181	0.00307746664476181	0.00607394732518778	TLR1/LY96	2
hsa04714	Thermogenesis	2/7	232/8378	0.0146269175379675	0.0146269175379675	0.0256612588385395	ACSL4/ACSL1	2
hsa05133	Pertussis	1/7	76/8378	0.0618189845180098	0.0618189845180098	0.0837058872017865	LY96	1
hsa01521	EGFR tyrosine kinase inhibitor resistance	1/7	79/8378	0.0641904087090938	0.0641904087090938	0.0837058872017865	NRG1	1
hsa04662	B cell receptor signaling pathway	1/7	84/8378	0.0681313652819877	0.0681313652819877	0.0837058872017865	LILRA5	1
hsa04012	ErbB signaling pathway	1/7	85/8378	0.0689178471294709	0.0689178471294709	0.0837058872017865	NRG1	1
hsa04064	NF-kappa B signaling pathway	1/7	104/8378	0.0837532785925846	0.0837532785925846	0.0944585848788549	LY96	1
hsa05145	Toxoplasmosis	1/7	112/8378	0.0899388877360724	0.0899388877360724	0.094672513406392	LY96	1
hsa04380	Osteoclast differentiation	1/7	128/8378	0.102202794513995	0.102202794513995	0.0989624894016158	LILRA5	1
hsa04140	Autophagy - animal	1/7	141/8378	0.112062647476217	0.112062647476217	0.0989624894016158	RRAGD	1
hsa04936	Alcoholic liver disease	1/7	142/8378	0.112817237917842	0.112817237917842	0.0989624894016158	LY96	1
hsa04150	mTOR signaling pathway	1/7	156/8378	0.123323934525402	0.123323934525402	0.102485264148533	RRAGD	1
hsa05152	Tuberculosis	1/7	180/8378	0.141087364854134	0.141087364854134	0.111384761726948	TLR1	1
hsa05417	Lipid and atherosclerosis	1/7	215/8378	0.166438981408401	0.166438981408401	0.125142091284512	LY96	1
hsa05131	Shigellosis	1/7	247/8378	0.189053601738891	0.189053601738891	0.130743280379067	RRAGD	1
hsa05132	Salmonella infection	1/7	249/8378	0.19044937841884	0.19044937841884	0.130743280379067	LY96	1
hsa05014	Amyotrophic lateral sclerosis	1/7	364/8378	0.267321573360904	0.267321573360904	0.175869456158489	NRG1	1
