# Supplementary material for: Regulation mechanisms of disulfidptosis-related genes in ankylosing spondylitis and inflammatory bowel disease
Source: Front Immunol. 2024 Feb 16;15:1326354. doi: 10.3389/fimmu.2024.1326354 (PMC10904683; doi:10.3389/fimmu.2024.1326354)
Supplement: Supplementary file 10 [file Table_7.xlsx]

## Sheet: GSEA LILRA5 (AS)
ID	Description	setSize	enrichmentScore	NES	pvalue	p.adjust	qvalue	rank	leading_edge	core_enrichment
KEGG_ADHERENS_JUNCTION	KEGG_ADHERENS_JUNCTION	49	-0.604896	-2.07468	8.59894e-06	0.00147902	0.00124006	1898	tags=47%, list=20%, signal=38%	SMAD4/CTNNA1/MAP3K7/RHOA/VCL/CSNK2B/PTPN1/CSNK2A2/TGFBR2/CTNNB1/PTPRM/WAS/RAC1/SMAD3/TCF7/CREBBP/FYN/ACTN4/ERBB2/ACTB/EP300/ACTG1/LEF1
KEGG_NATURAL_KILLER_CELL_MEDIATED_CYTOTOXICITY	KEGG_NATURAL_KILLER_CELL_MEDIATED_CYTOTOXICITY	104	-0.481434	-1.86153	1.84114e-05	0.00158338	0.00132756	1430	tags=37%, list=15%, signal=31%	HLA-B/KIR2DL5A/KLRC2/LAT/IFNG/CD244/TNF/PIK3R1/SOS1/PIK3R2/PRKCA/NFAT5/HCST/FASLG/NCR3/RAC1/SHC1/KIR2DS1/KLRC1/KLRC3/ITGAL/KIR3DL2/KIR2DL4/ICAM2/HLA-C/MAP2K1/FYN/TNFRSF10A/PPP3CC/KIR2DS5/KIR3DL1/KIR2DL1/GZMB/KLRD1/CD247/PRF1/SH2D1B/KIR2DL3
KEGG_ANTIGEN_PROCESSING_AND_PRESENTATION	KEGG_ANTIGEN_PROCESSING_AND_PRESENTATION	72	-0.519309	-1.91751	3.95106e-05	0.00226528	0.00189928	1430	tags=46%, list=15%, signal=39%	HLA-B/KIR2DL5A/KLRC2/KIR3DL3/RFXAP/HLA-DMA/PSME3/CANX/HLA-DRB3/HSP90AA1/KIR2DS1/CD4/KLRC1/KLRC3/HSPA8/HLA-DRA/KIR3DL2/HLA-DOA/KIR2DL4/CTSB/HLA-C/CD74/HLA-DPA1/HSP90AB1/KIR2DS5/RFX5/HLA-DRB4/KIR3DL1/KIR2DL1/CD8A/KLRD1/HLA-DQB1/KIR2DL3
KEGG_WNT_SIGNALING_PATHWAY	KEGG_WNT_SIGNALING_PATHWAY	98	-0.468846	-1.80978	9.57771e-05	0.00411842	0.00345302	1908	tags=35%, list=20%, signal=28%	PPP2R5D/SMAD4/WNT3/CHD8/RUVBL1/MAP3K7/RHOA/PPP2CA/JUN/PPP2R5E/CSNK2B/CSNK2A2/PPP2CB/CTNNB1/DVL3/PRKCA/SIAH1/FBXW11/NFAT5/PRKX/DAAM1/RAC1/SMAD3/TCF7/MAPK9/CREBBP/TP53/PPP2R1A/AXIN2/PPP3CC/EP300/MYC/CCND2/LEF1
KEGG_PATHWAYS_IN_CANCER	KEGG_PATHWAYS_IN_CANCER	215	-0.373282	-1.59292	0.000185241	0.00637228	0.00534273	1933	tags=33%, list=20%, signal=27%	CCDC6/SKP2/RB1/SMAD4/CTNNA1/PIAS4/WNT3/CRK/NFKBIA/DAPK1/AKT1/ZBTB16/RHOA/CYCS/TRAF5/VHL/FOXO1/RASSF5/MSH3/JUN/PIAS3/TGFBR2/CASP8/CTNNB1/PIK3R1/SOS1/DVL3/TFG/PIK3R2/STK4/PRKCA/RXRA/FLT3LG/LAMA5/CDK6/ABL1/FASLG/NFKB1/RASSF1/PDGFRB/FOS/CDKN1B/HSP90AA1/RAC1/SMAD3/CBL/JUP/TPM3/CSF1R/HSP90B1/TCF7/MAPK9/CBLB/CREBBP/TP53/ITGB1/AXIN2/HDAC1/TPR/MAP2K1/BCL2/CRKL/ERBB2/BCL2L1/HSP90AB1/EP300/MYC/RALGDS/LEF1/J…
KEGG_CELL_CYCLE	KEGG_CELL_CYCLE	98	-0.450983	-1.74083	0.000304767	0.00873665	0.0073251	942	tags=26%, list=10%, signal=23%	MCM4/CDK6/ABL1/MCM5/CDC23/RAD21/MCM7/CDKN1B/ANAPC5/SMAD3/YWHAQ/CREBBP/TP53/ATM/RBL2/YWHAB/E2F5/HDAC1/SMC3/MCM3/CDKN1C/EP300/MYC/CCND2/CDC25B
KEGG_RIBOSOME	KEGG_RIBOSOME	84	0.46958	1.78256	0.000413693	0.010165	0.0085227	1394	tags=36%, list=15%, signal=31%	RPL23/RPS24/RPL7/RPS27L/RPL14/RPL26/RPLP1/RPS3A/RPL31/RPL7A/MRPL13/RPL13/RPL21/RPS21/RPS18/RPL34/RPL35/RPL39/RPS15A/RPL26L1/RPS28/RPL11/RPL41/RPL3L/RPS3/RPL9/RPS20/RPL5/RPS27A/RPL23A
KEGG_T_CELL_RECEPTOR_SIGNALING_PATHWAY	KEGG_T_CELL_RECEPTOR_SIGNALING_PATHWAY	95	-0.446444	-1.70497	0.000577908	0.012425	0.0104176	1876	tags=36%, list=20%, signal=29%	CTLA4/NFKBIA/AKT1/MAP3K7/RHOA/PAK6/JUN/LAT/IFNG/MAP3K8/TNF/PIK3R1/SOS1/PIK3R2/CD3E/NCK1/NFAT5/NFKB1/CARD11/FOS/CD40LG/CBL/CD4/MAPK9/CBLB/PRKCQ/PDPK1/PTPRC/MAP2K1/FYN/PPP3CC/CD8A/ITK/CD247
KEGG_PRIMARY_IMMUNODEFICIENCY	KEGG_PRIMARY_IMMUNODEFICIENCY	31	-0.61384	-1.86028	0.000675252	0.0125825	0.0105496	1285	tags=42%, list=14%, signal=36%	IGLL1/UNG/RFXAP/CD3E/CD19/CD40LG/CD4/CD79A/PTPRC/RFX5/ADA/CD8A/IL7R
KEGG_CITRATE_CYCLE_TCA_CYCLE	KEGG_CITRATE_CYCLE_TCA_CYCLE	27	-0.624812	-1.85455	0.000804697	0.0125825	0.0105496	1442	tags=37%, list=15%, signal=32%	DLST/SUCLA2/IDH3B/MDH1/ACO1/MDH2/ACLY/PDHB/CS/SDHA
KEGG_OXIDATIVE_PHOSPHORYLATION	KEGG_OXIDATIVE_PHOSPHORYLATION	74	0.465794	1.73016	0.000764941	0.0125825	0.0105496	1833	tags=39%, list=19%, signal=32%	COX7B/NDUFB3/NDUFA4/UQCRB/NDUFB10/NDUFS5/COX6A1/UQCRQ/NDUFS4/UQCRH/COX6C/COX7A2/ATP6V1C1/NDUFB7/PPA2/NDUFB6/COX7C/UQCRC2/ATP6V0A1/NDUFS7/NDUFA7/NDUFA10/COX5B/NDUFB2/ATP6V0B/NDUFA1/ATP6V1G1/ATP6V0D1/NDUFAB1
KEGG_THYROID_CANCER	KEGG_THYROID_CANCER	23	-0.620849	-1.78483	0.00145982	0.0171262	0.0143592	1214	tags=43%, list=13%, signal=38%	CTNNB1/TFG/RXRA/TPM3/TCF7/TP53/TPR/MAP2K1/MYC/LEF1
KEGG_PYRUVATE_METABOLISM	KEGG_PYRUVATE_METABOLISM	32	-0.579866	-1.77682	0.00149356	0.0171262	0.0143592	1020	tags=34%, list=11%, signal=31%	ACACB/ACSS1/LDHA/ACYP1/ME2/MDH1/MDH2/ALDH9A1/GLO1/PDHB/AKR1B1
KEGG_COLORECTAL_CANCER	KEGG_COLORECTAL_CANCER	51	-0.512325	-1.76514	0.00134452	0.0171262	0.0143592	1737	tags=41%, list=18%, signal=34%	AKT1/RHOA/CYCS/MSH3/JUN/TGFBR2/CTNNB1/PIK3R1/PIK3R2/FOS/RAC1/SMAD3/TCF7/MAPK9/TP53/AXIN2/MAP2K1/BCL2/MYC/RALGDS/LEF1
KEGG_PARKINSONS_DISEASE	KEGG_PARKINSONS_DISEASE	70	0.47249	1.73367	0.00132213	0.0171262	0.0143592	1370	tags=34%, list=14%, signal=30%	COX7B/NDUFB3/NDUFA4/UQCRB/PINK1/NDUFB10/NDUFS5/COX6A1/UQCRQ/NDUFS4/UQCRH/LRRK2/COX6C/COX7A2/NDUFB7/NDUFB6/COX7C/UQCRC2/NDUFS7/NDUFA7/NDUFA10/COX5B/PARK7/UBE2J1
KEGG_COMPLEMENT_AND_COAGULATION_CASCADES	KEGG_COMPLEMENT_AND_COAGULATION_CASCADES	36	0.557707	1.78909	0.00254721	0.02434	0.0204075	1846	tags=44%, list=19%, signal=36%	SERPING1/PLAUR/F5/PROS1/C1QB/VWF/CFD/F13A1/C3AR1/C5/TFPI/CD59/THBD/C1QC/SERPINA1/CR1
KEGG_GRAFT_VERSUS_HOST_DISEASE	KEGG_GRAFT_VERSUS_HOST_DISEASE	35	-0.557968	-1.75869	0.00246059	0.02434	0.0204075	1430	tags=60%, list=15%, signal=51%	HLA-B/KIR2DL5A/IFNG/TNF/HLA-DMA/HLA-DRB3/FASLG/KLRC1/HLA-DRA/KIR3DL2/HLA-DOA/HLA-C/HLA-DPA1/HLA-DRB4/KIR3DL1/KIR2DL1/GZMB/KLRD1/HLA-DQB1/PRF1/KIR2DL3
KEGG_ALZHEIMERS_DISEASE	KEGG_ALZHEIMERS_DISEASE	104	0.416731	1.61848	0.00237577	0.02434	0.0204075	1281	tags=31%, list=13%, signal=27%	COX7B/NDUFB3/NDUFA4/UQCRB/NDUFB10/NDUFS5/COX6A1/UQCRQ/NDUFS4/UQCRH/BID/COX6C/COX7A2/PSENEN/FAS/GSK3B/NDUFB7/ATF6/ATP2A3/IL1B/NDUFB6/COX7C/GAPDH/CDK5R1/UQCRC2/CDK5/MAPK3/MME/NDUFS7/NDUFA7/NDUFA10/COX5B
KEGG_VIRAL_MYOCARDITIS	KEGG_VIRAL_MYOCARDITIS	49	-0.490406	-1.682	0.003011	0.0272575	0.0228536	904	tags=41%, list=10%, signal=37%	CASP8/HLA-DMA/HLA-DRB3/ABL1/CD40LG/RAC1/HLA-DRA/ITGAL/HLA-DOA/EIF4G1/EIF4G2/HLA-C/FYN/MYH9/HLA-DPA1/ACTB/HLA-DRB4/ACTG1/HLA-DQB1/PRF1

## Sheet: GSEA S100A12 (AS)
ID	Description	setSize	enrichmentScore	NES	pvalue	p.adjust	qvalue	rank	leading_edge	core_enrichment
KEGG_RIBOSOME	KEGG_RIBOSOME	84	0.698301	2.64477	1e-10	1.72e-08	1.44e-08	1696	tags=63%, list=18%, signal=52%	RPL23/RPL7/RPL21/RPL26/RPS24/RPLP1/RPS27L/RPL31/RPS3A/RPL14/MRPL13/RPS18/RPS28/RPL13/RPL23A/RPL39/RPS21/RPL26L1/RPS27A/RPL34/RPS20/RPL7A/RPL5/RPS7/RPL10A/FAU/RPL35/RPL17/RPL41/RPS15A/RPL12/RPL13A/RPL35A/RPL30/RPL9/RPL36AL/RPL11/RPS3/RPL36/RPS6/RPLP0/RPS17/RPL29/RPS5/RPS13/RPS25/RPL27/RPL37A/RPS27/RPL4/RPL24/RPL32/RPS11
KEGG_OXIDATIVE_PHOSPHORYLATION	KEGG_OXIDATIVE_PHOSPHORYLATION	74	0.613362	2.2645	3.16e-08	2.72e-06	2.28e-06	1253	tags=46%, list=13%, signal=40%	COX7B/NDUFB3/UQCRB/NDUFS5/NDUFA4/UQCRQ/COX7C/NDUFS4/SDHD/NDUFAB1/NDUFB10/NDUFA1/UQCRC2/COX6A1/COX7A2/PPA2/ATP6V1G1/UQCRH/COX17/COX6C/NDUFV2/NDUFC1/NDUFB6/NDUFA3/ATP6V0E1/NDUFB2/COX5B/COX6B1/NDUFB7/PPA1/ATP6V1C1/NDUFA7/NDUFA11/ATP6V1D
KEGG_PARKINSONS_DISEASE	KEGG_PARKINSONS_DISEASE	70	0.61105	2.2345	1.19e-07	6.81e-06	5.71e-06	864	tags=37%, list=9%, signal=34%	COX7B/NDUFB3/UQCRB/NDUFS5/NDUFA4/UQCRQ/COX7C/NDUFS4/SDHD/NDUFAB1/NDUFB10/NDUFA1/UQCRC2/COX6A1/COX7A2/UQCRH/COX6C/NDUFV2/NDUFC1/NDUFB6/PINK1/NDUFA3/NDUFB2/LRRK2/COX5B/COX6B1
KEGG_HUNTINGTONS_DISEASE	KEGG_HUNTINGTONS_DISEASE	116	0.502531	1.99635	8.13e-07	3.5e-05	2.93e-05	947	tags=29%, list=10%, signal=27%	COX7B/NDUFB3/UQCRB/NDUFS5/NDUFA4/UQCRQ/COX7C/NDUFS4/SDHD/NDUFAB1/NDUFB10/NDUFA1/UQCRC2/AP2A1/COX6A1/COX7A2/UQCRH/AP2S1/COX6C/POLR2I/NDUFV2/NDUFC1/TBPL1/DCTN4/HDAC2/NDUFB6/GPX1/POLR2J3/NDUFA3/NDUFB2/CREB1/COX5B/COX6B1/SOD2
KEGG_ALZHEIMERS_DISEASE	KEGG_ALZHEIMERS_DISEASE	104	0.485047	1.89269	1.6e-05	0.000549952	0.000461098	864	tags=27%, list=9%, signal=25%	COX7B/NDUFB3/UQCRB/NDUFS5/NDUFA4/UQCRQ/COX7C/NDUFS4/SDHD/NDUFAB1/NDUFB10/NDUFA1/UQCRC2/COX6A1/COX7A2/UQCRH/BID/COX6C/NDUFV2/NDUFC1/NDUFB6/CALM2/NDUFA3/IL1B/PSENEN/NDUFB2/COX5B/COX6B1
KEGG_ANTIGEN_PROCESSING_AND_PRESENTATION	KEGG_ANTIGEN_PROCESSING_AND_PRESENTATION	72	-0.523968	-1.86781	5.99e-05	0.00171692	0.00143953	823	tags=53%, list=9%, signal=49%	NFYA/NFYC/HSPA8/TAP2/HSPA1L/HLA-DMB/HLA-C/HLA-B/KIR2DL5A/TAPBP/HSPA1B/KLRC1/LTA/LGMN/KIR3DL3/HLA-DRA/KIR2DS3/HLA-F/HLA-DOB/RFX5/KIR2DS1/HLA-DQB1/CANX/TAP1/HSP90AB1/HLA-DPA1/PSME3/HLA-DOA/CD8A/KIR2DS5/KLRD1/HLA-DMA/KIR3DL2/KIR3DL1/KIR2DL1/KIR2DL4/HLA-DRB4/KIR2DL3
KEGG_NATURAL_KILLER_CELL_MEDIATED_CYTOTOXICITY	KEGG_NATURAL_KILLER_CELL_MEDIATED_CYTOTOXICITY	104	-0.467198	-1.78439	0.00011053	0.00271588	0.00227709	1920	tags=38%, list=20%, signal=30%	TNFRSF10B/HLA-C/HLA-B/KIR2DL5A/ARAF/SHC1/NCR1/LAT/KLRC1/FASLG/PRKCA/CD244/SYK/SOS1/TNF/ICAM2/NFAT5/KIR2DS3/MAP2K1/KIR2DS1/FYN/PLCG1/NCR3/PIK3R2/PLCG2/ITGB2/PPP3CC/KIR2DS5/ITGAL/KLRD1/KIR3DL2/KIR3DL1/KIR2DL1/KIR2DL4/CD247/SH2D1B/GZMB/PRF1/KIR2DL3
KEGG_GRAFT_VERSUS_HOST_DISEASE	KEGG_GRAFT_VERSUS_HOST_DISEASE	35	-0.627315	-1.93704	0.000134173	0.00288471	0.00241864	778	tags=63%, list=8%, signal=58%	HLA-DMB/HLA-C/HLA-B/KIR2DL5A/KLRC1/FASLG/TNF/HLA-DRA/HLA-F/HLA-DOB/HLA-DQB1/HLA-DPA1/HLA-DOA/KLRD1/HLA-DMA/KIR3DL2/KIR3DL1/KIR2DL1/HLA-DRB4/GZMB/PRF1/KIR2DL3
KEGG_VIRAL_MYOCARDITIS	KEGG_VIRAL_MYOCARDITIS	49	-0.555353	-1.8425	0.000279042	0.00533281	0.0044712	1169	tags=39%, list=12%, signal=34%	MYH3/HLA-DRA/EIF4G3/HLA-F/HLA-DOB/HLA-DQB1/FYN/HLA-DPA1/ACTG1/ITGB2/ACTB/ABL1/HLA-DOA/EIF4G1/ITGAL/HLA-DMA/MYH9/HLA-DRB4/PRF1
KEGG_CARDIAC_MUSCLE_CONTRACTION	KEGG_CARDIAC_MUSCLE_CONTRACTION	36	0.584233	1.85079	0.000705135	0.0121283	0.0101688	864	tags=33%, list=9%, signal=30%	COX7B/UQCRB/UQCRQ/COX7C/TPM4/UQCRC2/COX6A1/COX7A2/UQCRH/COX6C/COX5B/COX6B1
KEGG_PATHWAYS_IN_CANCER	KEGG_PATHWAYS_IN_CANCER	215	-0.356754	-1.48452	0.00109143	0.0170661	0.0143088	1990	tags=28%, list=21%, signal=23%	PIK3CD/GSTP1/RASSF1/MLH1/ITGB1/NFKBIA/RXRB/CYCS/CDKN1B/ARAF/CTNNB1/FZD3/AXIN2/FASLG/PRKCA/VHL/PTCH1/FOXO1/SMAD3/EP300/AKT1/SOS1/TRAF5/RXRA/BCL2/DAPK1/CBL/JUN/IKBKB/MAP2K1/CCDC6/LEF1/PLCG1/DVL3/IKBKG/HSP90AB1/CREBBP/CRKL/PIK3R2/PDGFRB/PLCG2/E2F2/CDK6/PIAS4/MYC/ABL1/STK36/TPR/JUP/LAMA5/STK4/CTNNA1/NFKB1/HDAC1/CBLB/RALGDS/HSP90B1/ERBB2/JAK1/CSF1R/ETS1
