# Supplementary material for: Regulation mechanisms of disulfidptosis-related genes in ankylosing spondylitis and inflammatory bowel disease
Source: Front Immunol. 2024 Feb 16;15:1326354. doi: 10.3389/fimmu.2024.1326354 (PMC10904683; doi:10.3389/fimmu.2024.1326354)
Supplement: Supplementary file 11 [file Table_8.xlsx]

## Sheet: GSEA LILRA5(CD)
ID	Description	setSize	enrichmentScore	NES	pvalue	p.adjust	qvalue	rank	leading_edge	core_enrichment
KEGG_METABOLISM_OF_XENOBIOTICS_BY_CYTOCHROME_P450	KEGG_METABOLISM_OF_XENOBIOTICS_BY_CYTOCHROME_P450	61	-0.781084	-2.60542	1e-10	1.525e-09	7.98246e-10	1788	tags=52%, list=8%, signal=48%	GSTM3/GSTA5/UGT2B4/MGST3/UGT2B10/ADH1C/MGST2/AKR1C3/EPHX1/GSTM4/GSTA3/CYP2S1/GSTM1/UGT2B15/UGT2B7/ADH6/GSTT1/UGT2B17/UGT2B11/CYP2C19/CYP3A5/CYP2C18/CYP2C8/CYP2C9/DHDH/UGT1A1/CYP3A7/GSTA2/UGT2A3/GSTA1/CYP2B6/CYP3A4
KEGG_DRUG_METABOLISM_CYTOCHROME_P450	KEGG_DRUG_METABOLISM_CYTOCHROME_P450	61	-0.778448	-2.59663	1e-10	1.525e-09	7.98246e-10	1609	tags=52%, list=7%, signal=49%	GSTA5/UGT2B4/MGST3/UGT2B10/ADH1C/MGST2/GSTM4/GSTA3/GSTM1/UGT2B15/UGT2B7/ADH6/GSTT1/UGT2B17/UGT2B11/CYP2C19/CYP3A5/CYP2C18/CYP2C8/FMO5/CYP2C9/FMO4/MAOA/UGT1A1/CYP3A7/MAOB/GSTA2/UGT2A3/GSTA1/FMO1/CYP2B6/CYP3A4
KEGG_CYTOKINE_CYTOKINE_RECEPTOR_INTERACTION	KEGG_CYTOKINE_CYTOKINE_RECEPTOR_INTERACTION	256	0.726885	2.4619	1e-10	1.525e-09	7.98246e-10	2357	tags=43%, list=11%, signal=39%	IL1B/CXCL8/CCL18/IL6/IL1A/CXCL10/CXCL9/CXCR1/INHBA/CSF3R/CXCR2/CCL2/CXCL11/CXCL1/OSMR/CXCL5/CCR1/OSM/IL7R/IFNG/CCL4L2/IL1R2/IL2RA/IL1R1/HGF/CSF2RB/IL24/CCL4/CXCL2/TNFSF13B/CXCL6/CCL3/KDR/IL22/FLT1/CSF2RA/IL3RA/TNFRSF11B/CCL3L3/IL18RAP/PDGFRB/TNFRSF9/CCL20/IL11/IL1RAP/IL10RA/CCL8/CCR7/PDGFRA/CXCR4/CCL22/CRLF2/TGFB1/IL18R1/CSF1R/CCL28/IL12RB2/CSF3/TGFBR1/TGFB3/TGFB2/CCR2/CCL11/TNF/CXCL3/CD40/CCL1/C…
KEGG_LEISHMANIA_INFECTION	KEGG_LEISHMANIA_INFECTION	69	0.835974	2.45083	1e-10	1.525e-09	7.98246e-10	1635	tags=54%, list=8%, signal=50%	IL1B/PTGS2/FCGR2A/FCGR1A/IL1A/NCF2/HLA-DQB1/NOS2/TLR4/IFNG/FCGR3A/C3/HLA-DQA1/ITGB2/STAT1/HLA-DQA2/TLR2/NCF4/JAK2/HLA-DRB5/HLA-DPB1/ITGAM/TGFB1/HLA-DPA1/HLA-DOA/CR1/TGFB3/TGFB2/TNF/ITGA4/NFKBIA/NCF1/HLA-DOB/PRKCB/NFKB1/FOS/ITGB1
KEGG_ECM_RECEPTOR_INTERACTION	KEGG_ECM_RECEPTOR_INTERACTION	83	0.765691	2.3047	1e-10	1.525e-09	7.98246e-10	2584	tags=51%, list=12%, signal=45%	SPP1/TNC/ITGA5/COL6A3/THBS2/FN1/COL3A1/COL1A2/VWF/COL1A1/COL4A1/LAMC1/THBS1/LAMA4/ITGA2/COL5A2/CD44/COL4A2/ITGB3/ITGAV/COL6A1/ITGB6/ITGA8/LAMC2/ITGA4/HSPG2/COL6A2/SDC2/LAMB1/SDC3/CD47/COL5A1/ITGB1/LAMA2/HMMR/ITGA11/LAMB2/ITGA6/SV2A/LAMA5/SDC4/LAMC3
KEGG_SYSTEMIC_LUPUS_ERYTHEMATOSUS	KEGG_SYSTEMIC_LUPUS_ERYTHEMATOSUS	53	0.820486	2.30376	1e-10	1.525e-09	7.98246e-10	1337	tags=51%, list=6%, signal=48%	FCGR2A/FCGR1A/FCGR2B/HLA-DQB1/IFNG/FCGR3A/C1S/C3/CD86/C1R/HLA-DQA1/CD80/HLA-DQA2/C1QB/C2/C4B/ACTN1/HLA-DRB5/C1QC/HLA-DPB1/HLA-DPA1/HLA-DOA/C1QA/TNF/CD40/HLA-DOB/CD28
KEGG_TOLL_LIKE_RECEPTOR_SIGNALING_PATHWAY	KEGG_TOLL_LIKE_RECEPTOR_SIGNALING_PATHWAY	99	0.746846	2.2965	1e-10	1.525e-09	7.98246e-10	1681	tags=32%, list=8%, signal=30%	IL1B/CXCL8/IL6/CXCL10/CXCL9/SPP1/CXCL11/CTSK/CD14/TLR4/LY96/CD86/CCL4/CD80/TLR8/CCL3/TLR1/STAT1/PIK3R3/TLR2/AKT3/TLR6/TNF/CD40/MAP3K8/NFKBIA/PIK3R5/IFNAR2/PIK3CG/NFKB1/FOS/TLR5
KEGG_COMPLEMENT_AND_COAGULATION_CASCADES	KEGG_COMPLEMENT_AND_COAGULATION_CASCADES	68	0.787332	2.29601	1e-10	1.525e-09	7.98246e-10	895	tags=46%, list=4%, signal=44%	PLAU/PLAUR/SERPINE1/C3AR1/CFH/SERPING1/C1S/C3/C1R/VWF/CFI/CD55/C5AR1/F5/CD59/A2M/C1QB/C2/C4B/F2R/PLAT/C1QC/CFB/C4BPB/C1QA/CR1/TFPI/F3/C4BPA/MASP1/THBD
KEGG_CHEMOKINE_SIGNALING_PATHWAY	KEGG_CHEMOKINE_SIGNALING_PATHWAY	184	0.685614	2.26076	1e-10	1.525e-09	7.98246e-10	2044	tags=39%, list=9%, signal=35%	CXCL8/CCL18/CXCL10/CXCL9/CXCR1/CXCR2/CCL2/CXCL11/CXCL1/CXCL5/CCR1/CCL4L2/CCL4/CXCL2/CXCL6/HCK/CCL3/STAT1/FGR/GNB4/PIK3R3/CCL3L3/CCL20/LYN/CCL8/JAK2/PREX1/GNG11/CCR7/CXCR4/AKT3/SHC3/CCL22/JAK3/CCL28/DOCK2/CCR2/CCL11/GNAI1/CXCL3/PLCB1/NFKBIA/CCL1/PIK3R5/NCF1/CX3CL1/VAV1/CXCL16/GRK5/GNG2/RAC2/STAT2/CXCL13/CXCL12/GNAI2/ITK/CCR4/PRKCB/PIK3CG/ELMO1/GNG10/NFKB1/WAS/CCL24/ADCY7/CCL19/ROCK1/XCR1/GNAI3/CX3…
KEGG_CELL_ADHESION_MOLECULES_CAMS	KEGG_CELL_ADHESION_MOLECULES_CAMS	128	0.68504	2.16157	1e-10	1.525e-09	7.98246e-10	2151	tags=42%, list=10%, signal=38%	SELE/ICAM1/SELL/SELP/VCAN/HLA-DQB1/CD274/CLDN18/PDCD1LG2/CLDN1/PECAM1/CDH3/CD86/HLA-DQA1/CD80/ITGB2/PTPRC/SELPLG/HLA-DQA2/ICOS/CDH5/CTLA4/VCAM1/CD4/HLA-DRB5/NRCAM/HLA-DPB1/ITGAV/CD34/ITGAM/HLA-DPA1/HLA-DOA/ITGA8/ITGA4/CD40/CD226/ICAM3/CD276/HLA-DOB/JAM2/SDC2/CD28/ICAM2/PTPRM/SDC3/ESAM/ALCAM/JAM3/ITGB1/CD2/NLGN4X/ITGA6/CADM1/ITGAL
KEGG_FOCAL_ADHESION	KEGG_FOCAL_ADHESION	195	0.645241	2.13794	1e-10	1.525e-09	7.98246e-10	2090	tags=33%, list=10%, signal=30%	SPP1/TNC/ITGA5/COL6A3/THBS2/HGF/FN1/COL3A1/COL1A2/VWF/COL1A1/COL4A1/KDR/LAMC1/FLT1/THBS1/LAMA4/PIK3R3/ITGA2/PDGFRB/COL5A2/ACTN1/CAV1/PDGFRA/COL4A2/ITGB3/ITGAV/AKT3/SHC3/COL6A1/ITGB6/FLNA/ITGA8/LAMC2/ITGA4/PIK3R5/CCND1/BIRC3/ZYX/VAV1/MET/RAC2/COL6A2/CAV2/LAMB1/FYN/PRKCB/PIK3CG/VCL/COL5A1/ITGB1/VEGFC/PARVA/LAMA2/TLN1/ITGA11/CCND2/ROCK1/FLNC/LAMB2/CCND3/ITGA6/PAK2/PARVB
KEGG_PATHWAYS_IN_CANCER	KEGG_PATHWAYS_IN_CANCER	322	0.566662	1.9628	1e-10	1.525e-09	7.98246e-10	2857	tags=32%, list=13%, signal=28%	MMP1/PTGS2/CXCL8/IL6/CSF3R/MMP2/MMP9/NOS2/WNT5A/HGF/FN1/FGF7/COL4A1/HIF1A/STAT1/LAMC1/SLC2A1/CSF2RA/LAMA4/PIK3R3/ITGA2/PDGFRB/PDGFRA/FGF2/COL4A2/ITGAV/AKT3/DCC/TGFB1/RASSF5/CSF1R/SPI1/MECOM/RUNX1/LEF1/LAMC2/GLI3/TGFBR1/TGFB3/TGFB2/NFKBIA/PIK3R5/CCND1/ETS1/BIRC3/BID/NFKB2/STAT5A/MET/TRAF1/RAC2/TGFBR2/MITF/LAMB1/PML/KITLG/BRCA2/PRKCB/PIK3CG/MYC/EPAS1/FGFR1/NFKB1/FOS/HSP90B1/ITGB1/FAS/VEGFC/FZD3/KIT…
KEGG_HEMATOPOIETIC_CELL_LINEAGE	KEGG_HEMATOPOIETIC_CELL_LINEAGE	85	0.743178	2.25278	1.26325e-10	1.77827e-09	9.30816e-10	2003	tags=46%, list=9%, signal=42%	IL1B/IL6/FCGR1A/IL1A/CSF3R/ITGA5/CD14/IL7R/IL1R2/IL2RA/IL1R1/CD55/CD59/CSF2RA/IL3RA/ITGA2/CD44/IL11/CD38/CD4/HLA-DRB5/ITGB3/CD34/ITGAM/CSF1R/CR1/TFRC/CSF3/TNF/ITGA4/CSF2/CSF1/KITLG/CD5/KIT/CD2/CD37/CD33/ITGA6
KEGG_RETINOL_METABOLISM	KEGG_RETINOL_METABOLISM	52	-0.767048	-2.48236	2.79433e-10	3.65259e-09	1.91191e-09	1679	tags=50%, list=8%, signal=46%	CYP4A11/PNPLA4/UGT2B4/UGT2B10/ADH1C/DHRS3/DHRS4L2/RDH5/DGAT1/UGT2B15/UGT2B7/ADH6/UGT2B17/RETSAT/UGT2B11/CYP2C19/CYP3A5/CYP2C18/CYP2C8/CYP2C9/LRAT/UGT1A1/CYP3A7/UGT2A3/CYP2B6/CYP3A4
KEGG_NOD_LIKE_RECEPTOR_SIGNALING_PATHWAY	KEGG_NOD_LIKE_RECEPTOR_SIGNALING_PATHWAY	61	0.780255	2.23912	5.8411e-10	7.12614e-09	3.7301e-09	1581	tags=39%, list=7%, signal=37%	IL1B/CXCL8/IL6/CCL2/CXCL1/CXCL2/RIPK2/MEFV/CCL8/CARD6/NLRP3/NOD2/TNFAIP3/NLRC4/CCL11/TNF/CASP5/NFKBIA/NAIP/BIRC3/CASP1/NFKB1/HSP90B1/NLRP1
KEGG_JAK_STAT_SIGNALING_PATHWAY	KEGG_JAK_STAT_SIGNALING_PATHWAY	152	0.633707	2.0377	3.50776e-09	4.012e-08	2.10004e-08	2857	tags=38%, list=13%, signal=33%	IL6/CSF3R/OSMR/IL13RA2/SOCS3/OSM/IL7R/IFNG/IL2RA/CSF2RB/IL24/STAT1/IL22/CSF2RA/IL3RA/PIK3R3/IL11/IL10RA/JAK2/AKT3/CRLF2/JAK3/IL12RB2/CSF3/SOCS1/PIK3R5/CCND1/CSF2/STAT5A/IFNAR2/IL2RB/IL6ST/STAT2/PIK3CG/MYC/IL12RB1/IL15RA/STAT4/IL21R/CCND2/IL20RA/CCND3/JAK1/PTPN11/IL23R/CBL/LIFR/IL4R/LIF/STAM/STAT3/SOCS4/STAT5B/PTPN6/SPRY4/PIK3CD/IL26/PIAS3
KEGG_TYPE_I_DIABETES_MELLITUS	KEGG_TYPE_I_DIABETES_MELLITUS	42	0.81122	2.19791	9.12622e-09	9.8241e-08	5.14233e-08	1922	tags=43%, list=9%, signal=39%	IL1B/IL1A/HLA-DQB1/IFNG/CD86/HLA-DQA1/CD80/HLA-DQA2/HLA-DRB5/HLA-DPB1/GZMB/HLA-DPA1/HLA-DOA/TNF/HLA-DOB/CD28/FAS/PRF1
KEGG_GRAFT_VERSUS_HOST_DISEASE	KEGG_GRAFT_VERSUS_HOST_DISEASE	37	0.826356	2.15717	2.67007e-08	2.71457e-07	1.42092e-07	1922	tags=51%, list=9%, signal=47%	IL1B/IL6/IL1A/HLA-DQB1/IFNG/CD86/HLA-DQA1/CD80/HLA-DQA2/HLA-DRB5/HLA-DPB1/GZMB/HLA-DPA1/HLA-DOA/TNF/HLA-DOB/CD28/FAS/PRF1
KEGG_VIRAL_MYOCARDITIS	KEGG_VIRAL_MYOCARDITIS	69	0.729726	2.13934	6.1638e-08	5.93671e-07	3.10751e-07	3378	tags=54%, list=16%, signal=45%	ICAM1/HLA-DQB1/CD86/HLA-DQA1/CD80/CD55/ITGB2/HLA-DQA2/HLA-DRB5/CAV1/HLA-DPB1/HLA-DPA1/HLA-DOA/CD40/CCND1/BID/MYH10/HLA-DOB/RAC2/CD28/FYN/LAMA2/PRF1/ABL2/CASP8/ITGAL/CD40LG/HLA-F/HLA-E/SGCD/HLA-DRB3/EIF4G3/HLA-DMA/HLA-DRB1/EIF4G1/HLA-DRA/SGCB
KEGG_AUTOIMMUNE_THYROID_DISEASE	KEGG_AUTOIMMUNE_THYROID_DISEASE	49	0.771998	2.13945	9.85622e-08	9.01844e-07	4.72061e-07	3363	tags=49%, list=16%, signal=41%	HLA-DQB1/CD86/HLA-DQA1/CD80/HLA-DQA2/CTLA4/HLA-DRB5/HLA-DPB1/GZMB/HLA-DPA1/HLA-DOA/CD40/HLA-DOB/CD28/FAS/PRF1/CD40LG/HLA-F/HLA-E/HLA-DRB3/IL10/HLA-DMA/HLA-DRB1/HLA-DRA
KEGG_LEUKOCYTE_TRANSENDOTHELIAL_MIGRATION	KEGG_LEUKOCYTE_TRANSENDOTHELIAL_MIGRATION	112	0.638273	1.99359	3.26847e-07	2.84824e-06	1.49088e-06	2151	tags=37%, list=10%, signal=33%	NCF2/ICAM1/MMP2/MMP9/CLDN18/CYBB/CLDN1/PECAM1/MSN/ITGB2/THY1/PIK3R3/CDH5/ACTN1/VCAM1/NCF4/CXCR4/ITGAM/RASSF5/RHOH/RAPGEF4/ITGA4/GNAI1/PIK3R5/NCF1/VAV1/JAM2/RAC2/CXCL12/GNAI2/ITK/PRKCB/PIK3CG/ESAM/VCL/JAM3/ITGB1/ROCK1/GNAI3/PTPN11/ITGAL
KEGG_ALLOGRAFT_REJECTION	KEGG_ALLOGRAFT_REJECTION	36	0.811374	2.12139	4.77654e-07	3.80047e-06	1.98932e-06	3363	tags=69%, list=16%, signal=59%	HLA-DQB1/IFNG/CD86/HLA-DQA1/CD80/HLA-DQA2/HLA-DRB5/HLA-DPB1/GZMB/HLA-DPA1/HLA-DOA/TNF/CD40/HLA-DOB/CD28/FAS/PRF1/CD40LG/HLA-F/HLA-E/HLA-DRB3/IL10/HLA-DMA/HLA-DRB1/HLA-DRA
KEGG_INTESTINAL_IMMUNE_NETWORK_FOR_IGA_PRODUCTION	KEGG_INTESTINAL_IMMUNE_NETWORK_FOR_IGA_PRODUCTION	47	0.756705	2.07438	4.77382e-07	3.80047e-06	1.98932e-06	1593	tags=47%, list=7%, signal=43%	IL6/HLA-DQB1/CD86/HLA-DQA1/CD80/TNFSF13B/HLA-DQA2/ICOS/HLA-DRB5/HLA-DPB1/CXCR4/TGFB1/HLA-DPA1/HLA-DOA/CCL28/ITGA4/CD40/TNFRSF17/HLA-DOB/CD28/CXCL12/IL15RA
KEGG_ANTIGEN_PROCESSING_AND_PRESENTATION	KEGG_ANTIGEN_PROCESSING_AND_PRESENTATION	81	0.65836	1.97215	1.77987e-06	1.35715e-05	7.10389e-06	4114	tags=47%, list=19%, signal=38%	HLA-DQB1/CTSL/HLA-DQA1/IFI30/HLA-DQA2/CD4/HLA-DRB5/HLA-DPB1/HLA-DPA1/HLA-DOA/CTSS/HSPA6/TAP1/HLA-DOB/CTSB/HSPA5/PDIA3/TAP2/CALR/RFX5/HLA-F/HLA-E/KLRD1/HLA-DRB3/PSME3/HLA-DMA/HLA-DRB1/HSP90AB1/HLA-DRA/HSPA2/PSME2/CREB1/HSP90AA1/CD74/HSPA1A/CIITA/HSPA4/PSME1
KEGG_LINOLEIC_ACID_METABOLISM	KEGG_LINOLEIC_ACID_METABOLISM	27	-0.786545	-2.21082	2.18364e-06	1.59843e-05	8.3668e-06	275	tags=41%, list=1%, signal=40%	PLA2G12A/AKR1B10/CYP2C19/CYP3A5/CYP2C18/CYP2C8/PLA2G12B/CYP2C9/CYP3A7/CYP2J2/CYP3A4
KEGG_SMALL_CELL_LUNG_CANCER	KEGG_SMALL_CELL_LUNG_CANCER	84	0.653203	1.972	2.64289e-06	1.86019e-05	9.73696e-06	2945	tags=42%, list=14%, signal=36%	PTGS2/NOS2/FN1/COL4A1/LAMC1/LAMA4/PIK3R3/ITGA2/COL4A2/ITGAV/AKT3/LAMC2/NFKBIA/PIK3R5/CCND1/BIRC3/TRAF1/LAMB1/PIK3CG/MYC/NFKB1/ITGB1/LAMA2/RB1/LAMB2/ITGA6/E2F3/CDK2/LAMA5/LAMC3/RARB/CCNE2/PIK3CD/PIAS3/CCNE1
KEGG_STEROID_HORMONE_BIOSYNTHESIS	KEGG_STEROID_HORMONE_BIOSYNTHESIS	45	-0.705982	-2.20082	2.92881e-06	1.98509e-05	1.03907e-05	968	tags=47%, list=4%, signal=45%	SULT1E1/SRD5A1/UGT2B4/UGT2B10/HSD17B8/AKR1C3/SULT2B1/UGT2B15/HSD3B2/UGT2B7/UGT2B17/HSD17B3/UGT2B11/CYP3A5/HSD17B2/HSD11B2/UGT1A1/CYP3A7/UGT2A3/HSD3B1/CYP3A4
KEGG_ASTHMA	KEGG_ASTHMA	29	0.809305	2.01643	3.43712e-06	2.2464e-05	1.17586e-05	1179	tags=45%, list=5%, signal=42%	FCER1G/HLA-DQB1/HLA-DQA1/HLA-DQA2/HLA-DRB5/HLA-DPB1/HLA-DPA1/HLA-DOA/CCL11/TNF/CD40/HLA-DOB/MS4A2
KEGG_CYTOSOLIC_DNA_SENSING_PATHWAY	KEGG_CYTOSOLIC_DNA_SENSING_PATHWAY	50	0.733596	2.04294	4.14083e-06	2.613e-05	1.36775e-05	1568	tags=22%, list=7%, signal=20%	IL1B/IL6/CXCL10/CCL4L2/CCL4/IL33/AIM2/ZBP1/NFKBIA/CASP1/NFKB1
KEGG_APOPTOSIS	KEGG_APOPTOSIS	86	0.634564	1.92566	2.01864e-05	0.000123137	6.44547e-05	1781	tags=26%, list=8%, signal=24%	IL1B/IL1A/IRAK3/IL1R1/CSF2RB/IL3RA/PIK3R3/IL1RAP/PRKAR2B/AKT3/TNF/NFKBIA/PIK3R5/BIRC3/BID/PRKAR1A/CASP10/PIK3CG/NFKB1/FAS/IRAK2/ATM
KEGG_PROTEASOME	KEGG_PROTEASOME	43	0.724897	1.98133	2.40024e-05	0.000141692	7.4167e-05	4267	tags=67%, list=20%, signal=54%	IFNG/PSMD14/PSME4/PSMA3/PSMB9/PSMB8/PSMB5/PSMA4/PSMB2/PSMD1/PSMD6/PSMB10/PSMC2/PSMD2/PSMC4/PSMA1/PSME3/PSMB3/PSMD11/PSMA5/PSMD7/PSME2/PSMB1/PSMC6/POMP/PSMA6/PSMB7/PSME1/PSMC3
KEGG_DRUG_METABOLISM_OTHER_ENZYMES	KEGG_DRUG_METABOLISM_OTHER_ENZYMES	41	-0.692443	-2.12596	2.89268e-05	0.000165425	8.65901e-05	2399	tags=44%, list=11%, signal=39%	UCK1/XDH/UCKL1/CDA/UCK2/UGT2B4/UGT2B10/NAT2/UGT2B15/UGT2B7/UGT2B17/CES2/UGT2B11/CYP3A5/UGT1A1/CYP3A7/UGT2A3/CYP3A4
KEGG_ASCORBATE_AND_ALDARATE_METABOLISM	KEGG_ASCORBATE_AND_ALDARATE_METABOLISM	16	-0.832923	-2.06203	4.98464e-05	0.000276421	0.00014469	2101	tags=62%, list=10%, signal=56%	ALDH9A1/ALDH1B1/UGT2B4/UGT2B10/UGT2B15/UGT2B7/UGT2B17/UGT2B11/UGT1A1/UGT2A3
KEGG_BUTANOATE_METABOLISM	KEGG_BUTANOATE_METABOLISM	33	-0.703087	-2.06579	6.55821e-05	0.000352986	0.000184767	2805	tags=52%, list=13%, signal=45%	PDHA1/ACSM3/L2HGDH/ALDH9A1/ALDH1B1/ECHS1/ABAT/HMGCL/HMGCS1/HADHA/BDH1/ALDH5A1/ACADS/HADH/BDH2/AKR1B10/HMGCS2
KEGG_FC_GAMMA_R_MEDIATED_PHAGOCYTOSIS	KEGG_FC_GAMMA_R_MEDIATED_PHAGOCYTOSIS	91	0.588292	1.79588	0.000122433	0.000640151	0.00033508	3464	tags=40%, list=16%, signal=33%	FCGR2A/FCGR1A/FCGR2B/FCGR3A/HCK/PTPRC/PIK3R3/LYN/AKT3/PLA2G4A/ASAP1/SPHK1/DOCK2/PIK3R5/NCF1/VAV1/LIMK1/INPP5D/RAC2/PRKCB/PIK3CG/CFL2/WAS/DNM1L/LIMK2/ARPC3/ARPC1B/WASF3/MAP2K1/PIK3CD/AMPH/GSN/PLCG2/ARPC5L/DNM3/PLD2
KEGG_GLYCINE_SERINE_AND_THREONINE_METABOLISM	KEGG_GLYCINE_SERINE_AND_THREONINE_METABOLISM	31	-0.704551	-2.04459	0.000128954	0.000655516	0.000343123	1429	tags=35%, list=7%, signal=33%	PSPH/AMT/SHMT1/CBS/GLYCTK/CTH/GATM/CHDH/AGXT2/MAOA/MAOB
KEGG_CITRATE_CYCLE_TCA_CYCLE	KEGG_CITRATE_CYCLE_TCA_CYCLE	31	-0.696446	-2.02107	0.000189133	0.000887471	0.000464538	3232	tags=55%, list=15%, signal=47%	SDHA/DLST/PDHA1/ACLY/OGDHL/OGDH/SUCLG2P2/IDH1/SDHB/SDHD/SUCLA2/SUCLG2/ACO2/SUCLG1/PC/PCK2/PCK1
KEGG_PRION_DISEASES	KEGG_PRION_DISEASES	35	0.728128	1.90507	0.000180706	0.000887471	0.000464538	1580	tags=31%, list=7%, signal=29%	IL1B/IL6/IL1A/LAMC1/C1QB/C1QC/PRNP/C1QA/EGR1/FYN/HSPA5
KEGG_NATURAL_KILLER_CELL_MEDIATED_CYTOTOXICITY	KEGG_NATURAL_KILLER_CELL_MEDIATED_CYTOTOXICITY	128	0.558362	1.76185	0.000184626	0.000887471	0.000464538	3187	tags=32%, list=15%, signal=27%	ICAM1/FCER1G/IFNG/FCGR3A/LCP2/ITGB2/TYROBP/PIK3R3/SHC3/GZMB/CD48/TNF/PIK3R5/CSF2/BID/VAV1/IFNAR2/RAC2/FYN/PRKCB/PIK3CG/ICAM2/FAS/PRF1/MICB/PTPN11/ITGAL/HCST/SH2D1A/NFATC2/PPP3R1/ULBP3/PTPN6/NFATC1/MAP2K1/PIK3CD/HLA-E/TNFRSF10A/KLRD1/IFNGR1/PLCG2
KEGG_EPITHELIAL_CELL_SIGNALING_IN_HELICOBACTER_PYLORI_INFECTION	KEGG_EPITHELIAL_CELL_SIGNALING_IN_HELICOBACTER_PYLORI_INFECTION	67	0.619207	1.80814	0.000267287	0.00122284	0.000640081	4053	tags=37%, list=19%, signal=30%	CXCL8/CXCR1/CXCR2/CXCL1/LYN/HBEGF/NFKBIA/MET/JAM2/TCIRG1/NFKB1/JAM3/PTPN11/ADAM17/ATP6V1A/PLCG2/RELA/PTPRZ1/ATP6V1B2/ATP6V0D2/RAC1/ATP6V1H/MAPK10/NOD1/ATP6V1G1
KEGG_HISTIDINE_METABOLISM	KEGG_HISTIDINE_METABOLISM	28	-0.686055	-1.95314	0.000388505	0.00173406	0.000907676	2101	tags=32%, list=10%, signal=29%	ALDH9A1/ALDH1B1/LCMT1/ACY3/AOC1/DDC/MAOA/MAOB/ASPA
KEGG_REGULATION_OF_ACTIN_CYTOSKELETON	KEGG_REGULATION_OF_ACTIN_CYTOSKELETON	209	0.473073	1.5776	0.000489539	0.00213299	0.00111649	2819	tags=27%, list=13%, signal=24%	ITGA5/ITGAX/CD14/FN1/FGF7/MSN/ITGB2/RDX/PIK3R3/ITGA2/PDGFRB/ACTN1/F2R/PDGFRA/FGF2/ITGB3/ITGAV/ITGAM/NCKAP1L/ITGB6/ITGA8/ARHGEF6/ITGA4/MRAS/PIK3R5/VAV1/LIMK1/MYH10/RAC2/ENAH/PIK3CG/IQGAP1/VCL/FGFR1/CFL2/WAS/PIP4K2A/ITGB1/FGF10/ITGA11/LIMK2/ROCK1/ITGA6/PAK2/FGD3/ITGAL/GNA12/ARPC3/IQGAP3/ARPC1B/SSH1/DIAPH2/PPP1R12A/MAP2K1/PIK3CD/ABI2
KEGG_PENTOSE_AND_GLUCURONATE_INTERCONVERSIONS	KEGG_PENTOSE_AND_GLUCURONATE_INTERCONVERSIONS	19	-0.747015	-1.94722	0.000597086	0.00254109	0.00133011	1609	tags=58%, list=7%, signal=54%	UGT2B4/UGT2B10/CRYL1/XYLB/UGT2B15/UGT2B7/UGT2B17/UGT2B11/DHDH/UGT1A1/UGT2A3
KEGG_MAPK_SIGNALING_PATHWAY	KEGG_MAPK_SIGNALING_PATHWAY	264	0.448608	1.52355	0.000632851	0.00263208	0.00137774	2607	tags=23%, list=12%, signal=20%	IL1B/IL1A/CD14/IL1R2/IL1R1/FGF7/PDGFRB/RASGRP3/CDC25B/MAP4K4/DUSP4/PDGFRA/FGF2/DUSP10/AKT3/RPS6KA2/TGFB1/PLA2G4A/MECOM/FLNA/RASGRP4/DUSP6/TGFBR1/TGFB3/TGFB2/TNF/MAP3K8/HSPA6/RASGRP1/MRAS/MAP3K5/RASGRF2/DUSP7/NFKB2/PLA2G10/RAC2/CACNA2D1/TGFBR2/PRKCB/MYC/FGFR1/MEF2C/NFKB1/FOS/FAS/FGF10/MAP3K3/DUSP14/FLNC/PAK2/HSPB1/MAP3K12/GNA12/MAPKAPK2/STK4/RASA2/MAP3K6/CACNA1C/NFATC2/PPP3R1
KEGG_CELL_CYCLE	KEGG_CELL_CYCLE	123	0.515778	1.62653	0.000871144	0.00354265	0.00185436	5044	tags=54%, list=23%, signal=41%	CDC25B/TGFB1/TGFB3/TGFB2/CDC6/CCND1/CDK1/BUB1/E2F5/MYC/ATR/TTK/MAD2L1/MDM2/ATM/CCNA2/RB1/PLK1/CCND2/CCNB1/CDC20/CCND3/E2F3/BUB1B/CDK2/HDAC1/CDC27/MCM3/SFN/CHEK1/PRKDC/ANAPC7/CDC45/CCNE2/CUL1/MAD2L2/CCNE1/RAD21/RBL1/CDK4/CCNB2/MCM6/TFDP1/CDC7/GADD45B/MCM4/DBF4/YWHAG/YWHAZ/CDC25A/ORC5/HDAC2/BUB3/RBX1/ORC6/PTTG2/PTTG1/YWHAH/CDC16/STAG2/MCM5/CHEK2/ORC1/PCNA/PKMYT1/MCM2
KEGG_STARCH_AND_SUCROSE_METABOLISM	KEGG_STARCH_AND_SUCROSE_METABOLISM	38	-0.620504	-1.87395	0.000967775	0.00376815	0.0019724	1873	tags=45%, list=9%, signal=41%	PGM1/UGT2B4/UGT2B10/AMY2A/AMY2B/ENPP1/UGT2B15/UGT2B7/UGT2B17/UGT2B11/SI/GBA3/UGT1A1/TREH/ENPP3/MGAM/UGT2A3
KEGG_PPAR_SIGNALING_PATHWAY	KEGG_PPAR_SIGNALING_PATHWAY	69	-0.536573	-1.80368	0.000964935	0.00376815	0.0019724	1192	tags=35%, list=6%, signal=33%	RXRA/CPT2/ACSL5/ACAA1/CPT1A/CD36/PPARG/SLC27A4/SCP2/PPARA/CYP27A1/AQP7/ACADM/ACOX1/SLC27A2/FABP2/ACOX2/FABP1/PCK2/HMGCS2/APOC3/FABP6/APOA1/PCK1
KEGG_MATURITY_ONSET_DIABETES_OF_THE_YOUNG	KEGG_MATURITY_ONSET_DIABETES_OF_THE_YOUNG	25	-0.681312	-1.89671	0.00106094	0.00404484	0.00211723	747	tags=36%, list=3%, signal=35%	PAX6/NEUROD1/HNF1A/HNF1B/NR5A2/HNF4A/PKLR/HNF4G/SLC2A2
KEGG_PROPANOATE_METABOLISM	KEGG_PROPANOATE_METABOLISM	32	-0.652592	-1.91128	0.00127526	0.00476271	0.00249299	2884	tags=53%, list=13%, signal=46%	PCCA/MLYCD/LDHC/ALDH9A1/SUCLG2P2/ALDH1B1/ACACB/ECHS1/ABAT/HADHA/SUCLA2/SUCLG2/ALDH6A1/ACSS2/SUCLG1/ACSS1/ACADM
KEGG_ARGININE_AND_PROLINE_METABOLISM	KEGG_ARGININE_AND_PROLINE_METABOLISM	53	-0.558814	-1.81191	0.00141789	0.00518948	0.00271638	1130	tags=32%, list=5%, signal=30%	GLUD1/AGMAT/CKB/CPS1/ALDH18A1/NAGS/GATM/ACY1/GLS/SAT2/OTC/AOC1/OAT/MAOA/MAOB/ARG2/PRODH
KEGG_CHRONIC_MYELOID_LEUKEMIA	KEGG_CHRONIC_MYELOID_LEUKEMIA	73	0.5707	1.68758	0.00159732	0.00573156	0.00300012	2779	tags=36%, list=13%, signal=31%	PIK3R3/AKT3/SHC3/TGFB1/MECOM/RUNX1/TGFBR1/TGFB3/TGFB2/NFKBIA/PIK3R5/CCND1/STAT5A/TGFBR2/PIK3CG/MYC/NFKB1/MDM2/RB1/E2F3/PTPN11/CBL/HDAC1/STAT5B/MAP2K1/PIK3CD
KEGG_RIG_I_LIKE_RECEPTOR_SIGNALING_PATHWAY	KEGG_RIG_I_LIKE_RECEPTOR_SIGNALING_PATHWAY	66	0.572435	1.67031	0.00233264	0.00820911	0.00429697	3960	tags=29%, list=18%, signal=24%	CXCL8/CXCL10/TNF/NFKBIA/DDX3Y/IFIH1/CYLD/CASP10/TANK/NFKB1/TRIM25/CASP8/DHX58/TBK1/IKBKE/RELA/ISG15/MAPK10/IL12B
KEGG_B_CELL_RECEPTOR_SIGNALING_PATHWAY	KEGG_B_CELL_RECEPTOR_SIGNALING_PATHWAY	75	0.557259	1.6508	0.00275961	0.00952846	0.00498757	3900	tags=49%, list=18%, signal=41%	FCGR2B/LILRB3/DAPP1/PIK3R3/RASGRP3/LYN/IFITM1/PIK3AP1/AKT3/NFKBIA/CD81/PIK3R5/VAV1/INPP5D/RAC2/BTK/PRKCB/PIK3CG/NFKB1/FOS/CD79A/MALT1/CARD11/NFATC2/PPP3R1/PTPN6/NFATC1/MAP2K1/PIK3CD/CD72/PLCG2/RELA/NFKBIE/BCL10/PPP3CA/MAPK1/RAC1
KEGG_PEROXISOME	KEGG_PEROXISOME	76	-0.490285	-1.68135	0.00324632	0.0110014	0.00575858	2647	tags=49%, list=12%, signal=43%	PEX14/MLYCD/PEX5/XDH/PEX12/ABCD4/PEX11G/PMVK/PEX19/ECH1/IDH1/DECR2/PEX6/HMGCL/PXMP4/HACL1/AMACR/PEX11A/ACOT8/CROT/ACSL5/DDO/ECI2/CAT/PEX26/ACAA1/ABCD3/CRAT/PECR/ABCD1/SCP2/ACOX1/SLC27A2/PHYH/PXMP2/ACOX2/EPHX2
KEGG_T_CELL_RECEPTOR_SIGNALING_PATHWAY	KEGG_T_CELL_RECEPTOR_SIGNALING_PATHWAY	107	0.507302	1.57517	0.00364322	0.0121114	0.00633956	3866	tags=42%, list=18%, signal=35%	IFNG/LCP2/PTPRC/PIK3R3/ICOS/CTLA4/CD4/AKT3/TNF/MAP3K8/RASGRP1/NFKBIA/PIK3R5/CSF2/VAV1/NCK1/CD28/ITK/FYN/PIK3CG/NFKB1/FOS/MALT1/PAK2/CBL/CD40LG/CD3G/CARD11/NFATC2/PPP3R1/PTPN6/NFATC1/MAP2K1/PIK3CD/CDK4/IL10/PRKCQ/RELA/CD3E/NFKBIE/CD3D/BCL10/PPP3CA/CD247/MAPK1
KEGG_OLFACTORY_TRANSDUCTION	KEGG_OLFACTORY_TRANSDUCTION	369	-0.325514	-1.33288	0.00370621	0.0121114	0.00633956	10614	tags=67%, list=49%, signal=34%	OR10V1/OR51A4/GUCA1B/OR5K2/OR5H2/GNAL/OR13C9/OR11H1/OR6C6/OR9K2/OR6N1/OR4F6/OR12D2/OR1D5/OR2M2/OR4A16/CNGB1/OR6C1/OR5B17/OR2D3/OR52A5/CALML6/OR6C2/OR4D11/OR4A5/OR2L8/OR4C3/OR2G6/PRKACA/OR5AP2/OR2K2/OR10G4/OR52I1/OR6K3/OR5AN1/OR5C1/OR5M11/OR56B1/OR2T27/OR52E8/OR4X2/OR4K14/OR2T34/OR8B8/OR5F1/OR1L6/OR1B1/OR4K1/OR8D1/OR9I1/OR1S2/OR5B12/OR2L13/OR7A5/GUCY2D/OR51T1/OR52B4/OR2S2/OR4E2/OR2G3/OR12D3/OR2F2/…
KEGG_PRIMARY_IMMUNODEFICIENCY	KEGG_PRIMARY_IMMUNODEFICIENCY	35	0.649598	1.6996	0.00516015	0.0162812	0.00852221	2299	tags=37%, list=11%, signal=33%	IL7R/PTPRC/ICOS/CD4/JAK3/CD40/TAP1/ADA/BTK/CD79A/TAP2/RFX5/CD40LG
KEGG_HYPERTROPHIC_CARDIOMYOPATHY_HCM	KEGG_HYPERTROPHIC_CARDIOMYOPATHY_HCM	82	0.53147	1.59552	0.00508781	0.0162812	0.00852221	2003	tags=23%, list=9%, signal=21%	IL6/ITGA5/ITGA2/ITGB3/ITGAV/TGFB1/ITGB6/ITGA8/TGFB3/TGFB2/TNF/ITGA4/CACNA2D1/TPM4/ITGB1/TPM2/LAMA2/ITGA11/ITGA6
KEGG_GLYCEROPHOSPHOLIPID_METABOLISM	KEGG_GLYCEROPHOSPHOLIPID_METABOLISM	68	-0.491313	-1.65915	0.00534059	0.0165649	0.00867071	2710	tags=40%, list=13%, signal=35%	CRLS1/CHAT/PLA2G2E/MBOAT7/GPAM/MBOAT1/DGKQ/LCLAT1/AGPAT3/ACHE/DGKA/LPGAT1/CDIPT/AGPAT1/PCYT2/ADPRM/PLA2G12A/CHKA/DGKD/PLD1/CDS1/AGPAT2/CHPT1/LPCAT3/GPD1L/GPD1/PLA2G12B
KEGG_ARACHIDONIC_ACID_METABOLISM	KEGG_ARACHIDONIC_ACID_METABOLISM	55	-0.498024	-1.63739	0.00583893	0.0178087	0.0093218	934	tags=31%, list=4%, signal=30%	GGT6/PLA2G12A/AKR1C3/HPGDS/CYP4F3/GPX4/CBR1/CYP2U1/CYP2C19/CYP2C18/CYP2C8/PLA2G12B/EPHX2/CYP2C9/CYP2J2/CYP4F2/CYP2B6
KEGG_BLADDER_CANCER	KEGG_BLADDER_CANCER	41	0.623009	1.67444	0.00634867	0.019046	0.00996944	2034	tags=29%, list=9%, signal=27%	MMP1/CXCL8/MMP2/MMP9/THBS1/CCND1/TYMP/MYC/VEGFC/MDM2/RB1/E2F3
KEGG_P53_SIGNALING_PATHWAY	KEGG_P53_SIGNALING_PATHWAY	66	0.543774	1.58668	0.00679087	0.0197259	0.0103253	3403	tags=41%, list=16%, signal=35%	SERPINE1/THBS1/SERPINB5/PMAIP1/CCND1/BID/CDK1/RRM2/ATR/FAS/MDM2/ATM/CCND2/CCNB1/SHISA5/CCND3/CASP8/CDK2/SFN/CHEK1/IGFBP3/CCNE2/CCNE1/ZMAT3/CDK4/CCNB2/GADD45B
KEGG_FC_EPSILON_RI_SIGNALING_PATHWAY	KEGG_FC_EPSILON_RI_SIGNALING_PATHWAY	77	0.527419	1.56989	0.00679051	0.0197259	0.0103253	1441	tags=23%, list=7%, signal=22%	FCER1G/LCP2/PIK3R3/LYN/AKT3/PLA2G4A/TNF/PIK3R5/CSF2/VAV1/INPP5D/PLA2G10/MS4A2/RAC2/BTK/FYN/PRKCB/PIK3CG
KEGG_PROXIMAL_TUBULE_BICARBONATE_RECLAMATION	KEGG_PROXIMAL_TUBULE_BICARBONATE_RECLAMATION	23	-0.641402	-1.74888	0.00783262	0.0223964	0.0117232	2340	tags=48%, list=11%, signal=43%	SLC25A10/ATP1A2/SLC4A4/ATP1A1/ATP1B3/GLUD1/GLS/SLC9A3/AQP1/PCK2/PCK1
KEGG_VALINE_LEUCINE_AND_ISOLEUCINE_DEGRADATION	KEGG_VALINE_LEUCINE_AND_ISOLEUCINE_DEGRADATION	43	-0.540928	-1.66519	0.00802071	0.0225814	0.01182	2101	tags=37%, list=10%, signal=34%	ALDH9A1/ALDH1B1/ECHS1/ABAT/HMGCL/HMGCS1/HADHA/ALDH6A1/ACAA2/AUH/HADHB/ACAA1/ACADS/HADH/ACADM/HMGCS2
KEGG_STEROID_BIOSYNTHESIS	KEGG_STEROID_BIOSYNTHESIS	16	-0.707936	-1.75261	0.00867605	0.0240563	0.012592	3157	tags=69%, list=15%, signal=59%	NSDHL/FDFT1/DHCR7/CEL/TM7SF2/EBP/MSMO1/CYP51A1/SC5D/LIPA/SOAT2
KEGG_GLYCOSAMINOGLYCAN_BIOSYNTHESIS_CHONDROITIN_SULFATE	KEGG_GLYCOSAMINOGLYCAN_BIOSYNTHESIS_CHONDROITIN_SULFATE	22	0.684249	1.62833	0.0112725	0.030789	0.0161162	3470	tags=45%, list=16%, signal=38%	DSE/CSGALNACT1/CHST15/CHST11/CSGALNACT2/CHSY1/CHPF2/UST/CHSY3/CHST3
KEGG_PANCREATIC_CANCER	KEGG_PANCREATIC_CANCER	69	0.530035	1.5539	0.0124325	0.0334581	0.0175133	3977	tags=45%, list=18%, signal=37%	STAT1/PIK3R3/AKT3/TGFB1/ARHGEF6/TGFBR1/TGFB3/TGFB2/PIK3R5/CCND1/RAC2/TGFBR2/BRCA2/PIK3CG/NFKB1/VEGFC/RB1/RALB/JAK1/E2F3/STAT3/MAP2K1/PGF/PIK3CD/CDK4/RELA/RAD51/MAPK1/RAC1/MAPK10/RALBP1
KEGG_TGF_BETA_SIGNALING_PATHWAY	KEGG_TGF_BETA_SIGNALING_PATHWAY	85	0.502414	1.52296	0.0128089	0.0339715	0.017782	2352	tags=27%, list=11%, signal=24%	INHBA/IFNG/THBS2/DCN/THBS1/TGFB1/TGFBR1/TGFB3/TGFB2/TNF/TGFBR2/FST/ACVRL1/ACVR1/LTBP1/E2F5/MYC/SMAD5/ROCK1/BMPR2/BMP6/BMP7/ZFYVE16
KEGG_RENAL_CELL_CARCINOMA	KEGG_RENAL_CELL_CARCINOMA	66	0.522456	1.52447	0.013014	0.0340223	0.0178086	3091	tags=32%, list=14%, signal=27%	HGF/HIF1A/SLC2A1/PIK3R3/AKT3/TGFB1/TGFB3/TGFB2/PIK3R5/ETS1/MET/PIK3CG/EPAS1/VEGFC/PAK2/PTPN11/MAP2K1/PGF/PIK3CD/PDGFB/RAP1B
KEGG_MELANOMA	KEGG_MELANOMA	71	0.511922	1.50718	0.0135725	0.0349825	0.0183113	2034	tags=24%, list=9%, signal=22%	HGF/FGF7/PIK3R3/PDGFRB/PDGFRA/FGF2/AKT3/PIK3R5/CCND1/MET/MITF/PIK3CG/FGFR1/MDM2/FGF10/RB1/E2F3
KEGG_SPHINGOLIPID_METABOLISM	KEGG_SPHINGOLIPID_METABOLISM	34	-0.559508	-1.63908	0.0149474	0.0379914	0.0198862	1949	tags=35%, list=9%, signal=32%	UGT8/CERK/SGPL1/SGMS2/NEU4/ENPP7/DEGS2/SPHK2/NEU1/B4GALT6/GAL3ST1/SMPD3
KEGG_LYSOSOME	KEGG_LYSOSOME	119	0.462784	1.45411	0.0160434	0.0402184	0.0210519	3911	tags=32%, list=18%, signal=26%	CTSK/LAMP3/CTSL/SLC11A1/LAPTM5/PPT1/CTSC/ACP5/CTSS/GM2A/CTSE/ARSB/DNASE2/CTSB/TCIRG1/AP1S2/CTSH/CD63/MANBA/AP3M2/LAPTM4B/M6PR/ARSG/SLC11A2/GNPTAB/IGF2R/MAN2B1/NPC2/AP1S3/LAPTM4A/PSAP/CLTC/AGA/ATP6V0D2/AP3M1/HYAL1/GALC/ATP6V1H
KEGG_ACUTE_MYELOID_LEUKEMIA	KEGG_ACUTE_MYELOID_LEUKEMIA	57	0.538876	1.53098	0.0164878	0.0407739	0.0213427	3047	tags=37%, list=14%, signal=32%	PIM2/PIK3R3/AKT3/SPI1/RUNX1/LEF1/PIK3R5/CCND1/STAT5A/PML/PIK3CG/MYC/NFKB1/KIT/FLT3/STAT3/RUNX1T1/STAT5B/MAP2K1/PIK3CD/EIF4EBP1
KEGG_FATTY_ACID_METABOLISM	KEGG_FATTY_ACID_METABOLISM	42	-0.505356	-1.54964	0.0183963	0.0448871	0.0234957	2101	tags=48%, list=10%, signal=43%	ACADVL/ALDH9A1/ALDH1B1/CYP4A11/ECHS1/ADH1C/HADHA/ACAA2/CPT2/ECI1/ACSL5/HADHB/ECI2/ACAA1/CPT1A/ACADS/HADH/ADH6/ACADM/ACOX1

## Sheet: GSEA S100A12(CD)
ID	Description	setSize	enrichmentScore	NES	pvalue	p.adjust	qvalue	rank	leading_edge	core_enrichment
KEGG_METABOLISM_OF_XENOBIOTICS_BY_CYTOCHROME_P450	KEGG_METABOLISM_OF_XENOBIOTICS_BY_CYTOCHROME_P450	61	-0.811778	-2.55666	1e-10	1.66e-09	9.19e-10	1381	tags=49%, list=6%, signal=46%	MGST3/UGT2B10/GSTA5/GSTM3/MGST2/EPHX1/AKR1C3/GSTT1/GSTM4/GSTA3/GSTM1/ADH6/CYP2S1/CYP2C8/UGT2B7/UGT2B15/CYP2C18/CYP2C19/UGT2B11/CYP3A5/UGT2B17/CYP2C9/DHDH/CYP3A7/UGT1A1/GSTA2/UGT2A3/GSTA1/CYP2B6/CYP3A4
KEGG_DRUG_METABOLISM_CYTOCHROME_P450	KEGG_DRUG_METABOLISM_CYTOCHROME_P450	61	-0.810817	-2.55364	1e-10	1.66e-09	9.19e-10	1381	tags=51%, list=6%, signal=48%	MGST3/UGT2B10/GSTA5/GSTM3/MGST2/GSTT1/GSTM4/GSTA3/GSTM1/ADH6/CYP2C8/UGT2B7/UGT2B15/CYP2C18/CYP2C19/UGT2B11/CYP3A5/FMO5/UGT2B17/FMO4/CYP2C9/MAOA/CYP3A7/UGT1A1/MAOB/GSTA2/UGT2A3/GSTA1/FMO1/CYP2B6/CYP3A4
KEGG_CYTOKINE_CYTOKINE_RECEPTOR_INTERACTION	KEGG_CYTOKINE_CYTOKINE_RECEPTOR_INTERACTION	256	0.708123	2.4207	1e-10	1.66e-09	9.19e-10	1817	tags=37%, list=8%, signal=34%	IL1B/CXCL8/CXCL9/CXCL10/CCL18/IL6/IL1A/CXCR1/INHBA/CCL2/CSF3R/CXCL1/OSMR/CXCR2/CXCL11/CXCL5/CCR1/IFNG/IL1R1/OSM/IL2RA/IL7R/CCL4L2/IL1R2/CSF2RB/HGF/CXCL2/CCL4/TNFSF13B/KDR/IL24/CXCL6/FLT1/IL3RA/CCL3/TNFRSF9/IL22/CSF2RA/CCL8/PDGFRB/CCR7/CCL3L3/TNFRSF11B/IL1RAP/IL11/IL18RAP/IL10RA/CXCR4/PDGFRA/CCL28/CRLF2/TGFB1/TGFB2/CCL22/CCL11/CCR2/IL18R1/CCL19/CSF1R/CD40/IL12RB2/TNF/CXCL13/CCL20/TGFB3/CSF3/TNFRSF…
KEGG_LEISHMANIA_INFECTION	KEGG_LEISHMANIA_INFECTION	69	0.831062	2.41271	1e-10	1.66e-09	9.19e-10	1528	tags=52%, list=7%, signal=49%	IL1B/PTGS2/FCGR2A/FCGR1A/IL1A/NCF2/IFNG/NOS2/TLR4/FCGR3A/C3/ITGB2/STAT1/HLA-DQB1/HLA-DQA1/TLR2/JAK2/HLA-DQA2/CR1/NCF4/ITGAM/HLA-DPB1/TGFB1/TGFB2/HLA-DOA/HLA-DPA1/TNF/NCF1/ITGA4/TGFB3/HLA-DOB/HLA-DRB5/NFKBIA/PRKCB/FOS/NFKB1
KEGG_TOLL_LIKE_RECEPTOR_SIGNALING_PATHWAY	KEGG_TOLL_LIKE_RECEPTOR_SIGNALING_PATHWAY	99	0.748406	2.31994	1e-10	1.66e-09	9.19e-10	1575	tags=32%, list=7%, signal=30%	IL1B/CXCL8/CXCL9/CXCL10/SPP1/IL6/CXCL11/CD14/CTSK/TLR4/CD86/LY96/CCL4/TLR8/CD80/STAT1/CCL3/TLR1/PIK3R3/TLR2/AKT3/TLR6/CD40/MAP3K8/TNF/PIK3R5/IFNAR2/NFKBIA/FOS/PIK3CG/NFKB1/TLR5
KEGG_SYSTEMIC_LUPUS_ERYTHEMATOSUS	KEGG_SYSTEMIC_LUPUS_ERYTHEMATOSUS	53	0.826214	2.30184	1e-10	1.66e-09	9.19e-10	1373	tags=51%, list=6%, signal=48%	FCGR2A/FCGR1A/FCGR2B/IFNG/C1S/CD86/FCGR3A/C3/C1R/CD80/HLA-DQB1/ACTN1/HLA-DQA1/C2/C1QB/C4B/HLA-DQA2/HLA-DPB1/C1QC/HLA-DOA/C1QA/CD40/HLA-DPA1/TNF/HLA-DOB/HLA-DRB5/CD28
KEGG_COMPLEMENT_AND_COAGULATION_CASCADES	KEGG_COMPLEMENT_AND_COAGULATION_CASCADES	68	0.783324	2.27715	1e-10	1.66e-09	9.19e-10	1606	tags=49%, list=7%, signal=45%	PLAU/SERPINE1/CFH/C3AR1/PLAUR/SERPING1/C1S/C3/VWF/C1R/CFI/CD55/A2M/C5AR1/F5/CD59/C2/C1QB/C4B/F2R/CR1/PLAT/C1QC/C4BPB/C4BPA/CFB/C1QA/F3/THBD/MASP1/TFPI/PROS1/F13A1
KEGG_HEMATOPOIETIC_CELL_LINEAGE	KEGG_HEMATOPOIETIC_CELL_LINEAGE	85	0.742183	2.24383	1e-10	1.66e-09	9.19e-10	2021	tags=46%, list=9%, signal=42%	IL1B/FCGR1A/IL6/IL1A/CSF3R/ITGA5/CD14/IL1R1/IL2RA/IL7R/IL1R2/CD55/IL3RA/CD59/CSF2RA/CD44/CD34/CD38/CR1/IL11/ITGAM/CD4/ITGB3/TFRC/ITGA2/CSF1R/TNF/ITGA4/CSF3/CSF1/HLA-DRB5/KITLG/CSF2/CD37/MS4A1/CD33/CD5/KIT/CD2
KEGG_CHEMOKINE_SIGNALING_PATHWAY	KEGG_CHEMOKINE_SIGNALING_PATHWAY	184	0.667984	2.20517	1e-10	1.66e-09	9.19e-10	1711	tags=35%, list=8%, signal=33%	CXCL8/CXCL9/CXCL10/CCL18/CXCR1/CCL2/CXCL1/CXCR2/CXCL11/CXCL5/CCR1/CCL4L2/CXCL2/CCL4/CXCL6/HCK/STAT1/CCL3/FGR/GNB4/PIK3R3/CCL8/CCR7/CCL3L3/GNG11/LYN/JAK2/PREX1/AKT3/CXCR4/CCL28/CCL22/SHC3/CCL11/JAK3/CCR2/GNAI1/CCL19/PLCB1/DOCK2/NCF1/CXCL13/CCL20/CCL1/CXCL3/CX3CL1/PIK3R5/GNG2/RAC2/VAV1/NFKBIA/CXCL12/STAT2/PRKCB/ELMO1/CCR4/PIK3CG/GNAI2/GRK5/NFKB1/ADCY7/ITK/CXCL16/GNG10/CCL24
KEGG_FOCAL_ADHESION	KEGG_FOCAL_ADHESION	195	0.623033	2.0732	1e-10	1.66e-09	9.19e-10	2402	tags=33%, list=11%, signal=30%	SPP1/TNC/ITGA5/COL6A3/FN1/VWF/HGF/COL3A1/COL1A2/KDR/THBS2/COL4A1/FLT1/COL1A1/THBS1/LAMA4/PIK3R3/LAMC1/ACTN1/PDGFRB/COL5A2/CAV1/COL4A2/AKT3/PDGFRA/ITGB3/FLNA/ITGA2/ITGA8/ITGAV/SHC3/COL6A1/ITGA4/CCND1/LAMB1/PIK3R5/COL6A2/ITGB6/RAC2/VAV1/CAV2/ZYX/PRKCB/PIK3CG/LAMA2/BIRC3/PARVA/MET/VEGFC/COL5A1/FYN/VCL/LAMC2/ITGB1/CCND3/LAMB2/CCND2/TLN1/ROCK1/ITGA11/PARVG/FLNC/PARVB/LAMA5/PGF
KEGG_PATHWAYS_IN_CANCER	KEGG_PATHWAYS_IN_CANCER	322	0.551552	1.90978	1e-10	1.66e-09	9.19e-10	3203	tags=35%, list=15%, signal=30%	MMP1/PTGS2/CXCL8/IL6/CSF3R/MMP9/MMP2/NOS2/WNT5A/FN1/HGF/COL4A1/STAT1/HIF1A/LAMA4/FGF7/PIK3R3/LAMC1/CSF2RA/PDGFRB/SLC2A1/MECOM/COL4A2/AKT3/FGF2/PDGFRA/LEF1/DCC/TGFB1/ITGA2/TGFB2/ITGAV/GLI3/RUNX1/RASSF5/SPI1/CSF1R/CCND1/TGFB3/ETS1/TGFBR1/LAMB1/TGFBR2/PIK3R5/BID/MYC/RAC2/KITLG/STAT5A/NFKB2/BRCA2/NFKBIA/TRAF1/MITF/PRKCB/FOS/FZD3/PML/PIK3CG/LAMA2/FGFR1/NFKB1/BIRC3/HSP90B1/EPAS1/MET/VEGFC/FAS/MDM2/LAMC…
KEGG_RETINOL_METABOLISM	KEGG_RETINOL_METABOLISM	52	-0.791555	-2.42394	1.5e-10	2.29e-09	1.27e-09	1478	tags=46%, list=7%, signal=43%	PNPLA4/CYP4A11/UGT2B10/DHRS3/RDH5/DHRS4L2/ADH6/DGAT1/RETSAT/CYP2C8/UGT2B7/UGT2B15/CYP2C18/CYP2C19/UGT2B11/CYP3A5/UGT2B17/LRAT/CYP2C9/CYP3A7/UGT1A1/UGT2A3/CYP2B6/CYP3A4
KEGG_CELL_ADHESION_MOLECULES_CAMS	KEGG_CELL_ADHESION_MOLECULES_CAMS	128	0.679032	2.18475	2.97e-10	4.19e-09	2.31e-09	2238	tags=42%, list=10%, signal=38%	SELE/ICAM1/SELL/SELP/VCAN/CD274/CLDN18/PDCD1LG2/PECAM1/CDH3/CLDN1/CD86/CD80/ITGB2/VCAM1/PTPRC/HLA-DQB1/CDH5/HLA-DQA1/ICOS/SELPLG/CD34/CTLA4/HLA-DQA2/ITGAM/CD4/HLA-DPB1/NRCAM/ITGA8/ITGAV/HLA-DOA/CD40/JAM2/HLA-DPA1/ITGA4/HLA-DOB/SDC2/CD276/CD226/HLA-DRB5/ICAM3/ICAM2/ESAM/CD28/PTPRM/SDC3/JAM3/ALCAM/NLGN4X/ITGB1/CADM1/CD2/ITGAL/MADCAM1
KEGG_ECM_RECEPTOR_INTERACTION	KEGG_ECM_RECEPTOR_INTERACTION	83	0.738581	2.22173	3.24e-10	4.23e-09	2.34e-09	2048	tags=45%, list=10%, signal=40%	SPP1/TNC/ITGA5/COL6A3/FN1/VWF/COL3A1/COL1A2/THBS2/COL4A1/COL1A1/THBS1/LAMA4/LAMC1/CD44/COL5A2/COL4A2/ITGB3/ITGA2/ITGA8/ITGAV/COL6A1/ITGA4/HSPG2/LAMB1/COL6A2/ITGB6/SDC2/SDC3/CD47/LAMA2/HMMR/COL5A1/LAMC2/ITGB1/LAMB2/ITGA11
KEGG_NOD_LIKE_RECEPTOR_SIGNALING_PATHWAY	KEGG_NOD_LIKE_RECEPTOR_SIGNALING_PATHWAY	61	0.770984	2.21094	2.31e-09	2.82e-08	1.56e-08	1595	tags=39%, list=7%, signal=37%	IL1B/CXCL8/IL6/CCL2/CXCL1/CXCL2/RIPK2/CCL8/MEFV/CARD6/NLRP3/NOD2/CCL11/NLRC4/TNF/CASP5/NAIP/TNFAIP3/NFKBIA/CASP1/NFKB1/BIRC3/HSP90B1/NLRP1
KEGG_GRAFT_VERSUS_HOST_DISEASE	KEGG_GRAFT_VERSUS_HOST_DISEASE	37	0.838173	2.20667	7.85e-09	8.98e-08	4.96e-08	1694	tags=49%, list=8%, signal=45%	IL1B/IL6/IL1A/IFNG/CD86/CD80/HLA-DQB1/HLA-DQA1/HLA-DQA2/HLA-DPB1/HLA-DOA/GZMB/HLA-DPA1/TNF/HLA-DOB/HLA-DRB5/CD28/FAS
KEGG_TYPE_I_DIABETES_MELLITUS	KEGG_TYPE_I_DIABETES_MELLITUS	42	0.812981	2.17421	9.37e-09	1.01e-07	5.57e-08	1694	tags=40%, list=8%, signal=37%	IL1B/IL1A/IFNG/CD86/CD80/HLA-DQB1/HLA-DQA1/HLA-DQA2/HLA-DPB1/HLA-DOA/GZMB/HLA-DPA1/TNF/HLA-DOB/HLA-DRB5/CD28/FAS
KEGG_JAK_STAT_SIGNALING_PATHWAY	KEGG_JAK_STAT_SIGNALING_PATHWAY	152	0.607218	1.98342	5.01e-08	5.09e-07	2.81e-07	2931	tags=37%, list=14%, signal=32%	IL6/CSF3R/OSMR/SOCS3/IL13RA2/IFNG/OSM/IL2RA/IL7R/CSF2RB/IL24/STAT1/IL3RA/PIK3R3/IL22/CSF2RA/JAK2/IL11/IL10RA/AKT3/CRLF2/JAK3/SOCS1/IL12RB2/CCND1/CSF3/PIK3R5/MYC/IFNAR2/CSF2/STAT5A/IL6ST/STAT2/PIK3CG/IL15RA/LIFR/IL12RB1/IL21R/IL20RA/IL2RB/STAT4/CCND3/CCND2/JAK1/SPRY4/PTPN11/IL23R/CBL/PTPN6/PIK3CD/SPRY1/IL4R/STAT3/STAM/STAT5B/IL10
KEGG_LEUKOCYTE_TRANSENDOTHELIAL_MIGRATION	KEGG_LEUKOCYTE_TRANSENDOTHELIAL_MIGRATION	112	0.632398	1.98879	5.34e-07	5.14e-06	2.84e-06	2330	tags=37%, list=11%, signal=33%	NCF2/ICAM1/MMP9/MMP2/CYBB/CLDN18/PECAM1/CLDN1/ITGB2/MSN/VCAM1/THY1/PIK3R3/CDH5/ACTN1/NCF4/ITGAM/CXCR4/RHOH/RAPGEF4/GNAI1/RASSF5/JAM2/NCF1/ITGA4/PIK3R5/RAC2/VAV1/CXCL12/PRKCB/ESAM/PIK3CG/GNAI2/JAM3/ITK/VCL/ITGB1/ROCK1/ITGAL/PTPN11/GNAI3
KEGG_STEROID_HORMONE_BIOSYNTHESIS	KEGG_STEROID_HORMONE_BIOSYNTHESIS	45	-0.730382	-2.18055	1.53e-06	1.4e-05	7.74e-06	1453	tags=47%, list=7%, signal=44%	SRD5A1/UGT2B4/SULT1E1/UGT2B10/HSD17B8/AKR1C3/SULT2B1/HSD3B2/HSD17B3/UGT2B7/UGT2B15/HSD11B2/UGT2B11/HSD17B2/CYP3A5/UGT2B17/CYP3A7/UGT1A1/UGT2A3/HSD3B1/CYP3A4
KEGG_VIRAL_MYOCARDITIS	KEGG_VIRAL_MYOCARDITIS	69	0.689552	2.00188	1.62e-06	1.41e-05	7.8e-06	3629	tags=48%, list=17%, signal=40%	ICAM1/CD86/CD80/ITGB2/CD55/HLA-DQB1/HLA-DQA1/CAV1/HLA-DQA2/HLA-DPB1/HLA-DOA/CD40/HLA-DPA1/CCND1/BID/HLA-DOB/RAC2/HLA-DRB5/MYH10/CD28/LAMA2/FYN/ABL2/ITGAL/CASP8/PRF1/CD40LG/SGCD/EIF4G3/SGCB/HLA-E/HLA-F/EIF4G1
KEGG_LINOLEIC_ACID_METABOLISM	KEGG_LINOLEIC_ACID_METABOLISM	27	-0.807738	-2.17913	1.75e-06	1.46e-05	8.05e-06	270	tags=41%, list=1%, signal=40%	PLA2G12A/CYP2C8/CYP2C18/CYP2C19/AKR1B10/PLA2G12B/CYP3A5/CYP2C9/CYP3A7/CYP2J2/CYP3A4
KEGG_INTESTINAL_IMMUNE_NETWORK_FOR_IGA_PRODUCTION	KEGG_INTESTINAL_IMMUNE_NETWORK_FOR_IGA_PRODUCTION	47	0.748617	2.04685	2.15e-06	1.71e-05	9.44e-06	1584	tags=47%, list=7%, signal=43%	IL6/CD86/TNFSF13B/CD80/HLA-DQB1/HLA-DQA1/ICOS/HLA-DQA2/CXCR4/HLA-DPB1/CCL28/TGFB1/HLA-DOA/CD40/HLA-DPA1/ITGA4/TNFRSF17/HLA-DOB/HLA-DRB5/CXCL12/CD28/IL15RA
KEGG_AUTOIMMUNE_THYROID_DISEASE	KEGG_AUTOIMMUNE_THYROID_DISEASE	49	0.733012	2.03349	2.72e-06	1.99e-05	1.1e-05	1694	tags=31%, list=8%, signal=28%	CD86/CD80/HLA-DQB1/HLA-DQA1/CTLA4/HLA-DQA2/HLA-DPB1/HLA-DOA/GZMB/CD40/HLA-DPA1/HLA-DOB/HLA-DRB5/CD28/FAS
KEGG_CYTOSOLIC_DNA_SENSING_PATHWAY	KEGG_CYTOSOLIC_DNA_SENSING_PATHWAY	50	0.721546	2.00192	2.69e-06	1.99e-05	1.1e-05	1528	tags=22%, list=7%, signal=20%	IL1B/CXCL10/IL6/CCL4L2/CCL4/AIM2/IL33/ZBP1/NFKBIA/CASP1/NFKB1
KEGG_ALLOGRAFT_REJECTION	KEGG_ALLOGRAFT_REJECTION	36	0.774965	2.03307	4.48e-06	3.16e-05	1.74e-05	1694	tags=44%, list=8%, signal=41%	IFNG/CD86/CD80/HLA-DQB1/HLA-DQA1/HLA-DQA2/HLA-DPB1/HLA-DOA/GZMB/CD40/HLA-DPA1/TNF/HLA-DOB/HLA-DRB5/CD28/FAS
KEGG_DRUG_METABOLISM_OTHER_ENZYMES	KEGG_DRUG_METABOLISM_OTHER_ENZYMES	41	-0.718836	-2.09478	1.11e-05	7.55e-05	4.17e-05	1885	tags=44%, list=9%, signal=40%	UCK1/UCKL1/UGT2B4/UCK2/UGT2B10/XDH/CDA/NAT2/CES2/UGT2B7/UGT2B15/UGT2B11/CYP3A5/UGT2B17/CYP3A7/UGT1A1/UGT2A3/CYP3A4
KEGG_ASTHMA	KEGG_ASTHMA	29	0.793954	2.00698	1.2e-05	7.82e-05	4.32e-05	1523	tags=45%, list=7%, signal=42%	FCER1G/HLA-DQB1/HLA-DQA1/HLA-DQA2/HLA-DPB1/CCL11/HLA-DOA/CD40/HLA-DPA1/TNF/HLA-DOB/HLA-DRB5/MS4A2
KEGG_SMALL_CELL_LUNG_CANCER	KEGG_SMALL_CELL_LUNG_CANCER	84	0.632217	1.90766	1.9e-05	0.000119862	6.62e-05	3067	tags=43%, list=14%, signal=37%	PTGS2/NOS2/FN1/COL4A1/LAMA4/PIK3R3/LAMC1/COL4A2/AKT3/ITGA2/ITGAV/CCND1/LAMB1/PIK3R5/MYC/NFKBIA/TRAF1/PIK3CG/LAMA2/NFKB1/BIRC3/LAMC2/ITGB1/RB1/LAMB2/E2F3/CDK2/CCNE2/LAMA5/CDK4/ITGA6/CCNE1/PIK3CD/RARB/LAMC3/PIAS3
KEGG_APOPTOSIS	KEGG_APOPTOSIS	86	0.604628	1.82785	5.2e-05	0.00031713	0.000175119	1730	tags=24%, list=8%, signal=23%	IL1B/IL1A/IRAK3/IL1R1/CSF2RB/IL3RA/PIK3R3/PRKAR2B/IL1RAP/AKT3/TNF/PIK3R5/BID/PRKAR1A/NFKBIA/PIK3CG/ATM/NFKB1/BIRC3/FAS/CASP10
KEGG_EPITHELIAL_CELL_SIGNALING_IN_HELICOBACTER_PYLORI_INFECTION	KEGG_EPITHELIAL_CELL_SIGNALING_IN_HELICOBACTER_PYLORI_INFECTION	67	0.611815	1.78034	0.000159339	0.000940616	0.000519408	2647	tags=24%, list=12%, signal=21%	CXCL8/CXCR1/CXCL1/CXCR2/LYN/HBEGF/JAM2/NFKBIA/JAM3/NFKB1/MET/TCIRG1/PTPN11/ADAM17/ATP6V1A/MAPK10
KEGG_CITRATE_CYCLE_TCA_CYCLE	KEGG_CITRATE_CYCLE_TCA_CYCLE	31	-0.705895	-1.9354	0.000226683	0.00122009	0.000673733	2181	tags=55%, list=10%, signal=49%	PDHA1/SDHA/DLST/IDH1/SUCLG2P2/OGDHL/ACLY/SDHD/SDHB/SUCLG2/SUCLA2/OGDH/SUCLG1/ACO2/PC/PCK2/PCK1
KEGG_PROTEASOME	KEGG_PROTEASOME	43	0.690395	1.84257	0.000221561	0.00122009	0.000673733	4403	tags=58%, list=20%, signal=46%	IFNG/PSMD14/PSME4/PSMA3/PSMB9/PSMB5/PSMB8/PSMD6/PSMB2/PSMB10/PSMD1/PSMA4/PSMC2/PSMB3/PSMA1/PSME3/PSMD2/PSMD11/PSMC4/PSMA5/PSMD7/PSMB1/PSME2/PSMC6/POMP
KEGG_ANTIGEN_PROCESSING_AND_PRESENTATION	KEGG_ANTIGEN_PROCESSING_AND_PRESENTATION	81	0.593043	1.77732	0.000217603	0.00122009	0.000673733	4244	tags=40%, list=20%, signal=32%	CTSL/IFI30/HLA-DQB1/HLA-DQA1/HLA-DQA2/CD4/HLA-DPB1/HLA-DOA/CTSS/HLA-DPA1/HSPA6/TAP1/HLA-DOB/HLA-DRB5/PDIA3/HSPA5/CTSB/TAP2/CALR/RFX5/HSP90AB1/HLA-E/HLA-F/CREB1/HSPA2/HSP90AA1/HSPA4/PSME3/CIITA/HLA-DMA/PSME2/HLA-DRA
KEGG_FC_GAMMA_R_MEDIATED_PHAGOCYTOSIS	KEGG_FC_GAMMA_R_MEDIATED_PHAGOCYTOSIS	91	0.578762	1.76662	0.000337602	0.00176517	0.00097473	2316	tags=31%, list=11%, signal=28%	FCGR2A/FCGR1A/FCGR2B/FCGR3A/HCK/PTPRC/PIK3R3/LYN/AKT3/PLA2G4A/ASAP1/DOCK2/SPHK1/NCF1/PIK3R5/INPP5D/RAC2/VAV1/LIMK1/PRKCB/PIK3CG/CFL2/DNM1L/LIMK2/WAS/WASF3/ARPC3/DNM3
KEGG_ASCORBATE_AND_ALDARATE_METABOLISM	KEGG_ASCORBATE_AND_ALDARATE_METABOLISM	16	-0.818959	-1.92551	0.000360457	0.00180821	0.000998495	2764	tags=62%, list=13%, signal=55%	ALDH1B1/ALDH9A1/UGT2B4/UGT2B10/UGT2B7/UGT2B15/UGT2B11/UGT2B17/UGT1A1/UGT2A3
KEGG_BUTANOATE_METABOLISM	KEGG_BUTANOATE_METABOLISM	33	-0.679271	-1.88036	0.000375476	0.00180821	0.000998495	3029	tags=48%, list=14%, signal=42%	PDHA1/L2HGDH/ALDH1B1/ALDH9A1/ABAT/ECHS1/HMGCL/BDH1/ALDH5A1/HMGCS1/HADHA/HADH/ACADS/BDH2/AKR1B10/HMGCS2
KEGG_PPAR_SIGNALING_PATHWAY	KEGG_PPAR_SIGNALING_PATHWAY	69	-0.563132	-1.8139	0.000371537	0.00180821	0.000998495	1397	tags=36%, list=6%, signal=34%	CYP4A11/RXRA/CPT2/CPT1A/ACAA1/PPARG/ACSL5/CD36/SLC27A4/PPARA/SCP2/CYP27A1/ACADM/AQP7/SLC27A2/ACOX1/ACOX2/FABP2/FABP1/PCK2/HMGCS2/APOC3/FABP6/APOA1/PCK1
KEGG_HISTIDINE_METABOLISM	KEGG_HISTIDINE_METABOLISM	28	-0.714064	-1.93656	0.000400988	0.00188156	0.001039	265	tags=32%, list=1%, signal=32%	ALDH1B1/ALDH9A1/LCMT1/AOC1/ACY3/DDC/MAOA/MAOB/ASPA
KEGG_PENTOSE_AND_GLUCURONATE_INTERCONVERSIONS	KEGG_PENTOSE_AND_GLUCURONATE_INTERCONVERSIONS	19	-0.77323	-1.94162	0.00046695	0.00209457	0.00115662	567	tags=58%, list=3%, signal=56%	UGT2B4/UGT2B10/XYLB/CRYL1/UGT2B7/UGT2B15/UGT2B11/UGT2B17/DHDH/UGT1A1/UGT2A3
KEGG_CELL_CYCLE	KEGG_CELL_CYCLE	123	0.5249	1.67562	0.000469276	0.00209457	0.00115662	5170	tags=59%, list=24%, signal=45%	CDC25B/TGFB1/TGFB2/CCND1/TGFB3/CDC6/MYC/CDK1/BUB1/E2F5/ATR/TTK/MAD2L1/ATM/CCNA2/MDM2/RB1/BUB1B/CCND3/CDC20/CCND2/PRKDC/PLK1/CHEK1/E2F3/CCNB1/MCM3/CDC27/CDK2/ANAPC7/HDAC1/CCNE2/MCM6/MCM4/CDC45/CDK4/TFDP1/MAD2L2/RBL1/CDC7/RAD21/CCNE1/CUL1/CCNB2/CDC25A/YWHAG/PTTG1/SFN/MCM5/HDAC2/BUB3/MCM2/SKP2/PKMYT1/ORC5/RBX1/PTTG2/PCNA/DBF4/ORC6/GADD45B/ORC1/YWHAE/MCM7/CHEK2/CCNA1/CDC16/ANAPC1/TP53/STAG2/CDC23/CDC…
KEGG_NATURAL_KILLER_CELL_MEDIATED_CYTOTOXICITY	KEGG_NATURAL_KILLER_CELL_MEDIATED_CYTOTOXICITY	128	0.532832	1.71436	0.000505045	0.00220055	0.00121515	3190	tags=30%, list=15%, signal=25%	ICAM1/FCER1G/IFNG/FCGR3A/LCP2/ITGB2/PIK3R3/TYROBP/SHC3/CD48/GZMB/TNF/PIK3R5/BID/RAC2/VAV1/IFNAR2/CSF2/ICAM2/PRKCB/PIK3CG/FAS/FYN/MICB/SH2D1A/ITGAL/HCST/PTPN11/PTPN6/PRF1/NFATC2/NFATC1/PIK3CD/PPP3R1/ULBP3/MAP2K1/PLCG2/TNFRSF10A
KEGG_GLYCINE_SERINE_AND_THREONINE_METABOLISM	KEGG_GLYCINE_SERINE_AND_THREONINE_METABOLISM	31	-0.687428	-1.88477	0.000517861	0.00220392	0.001217	1354	tags=32%, list=6%, signal=30%	AMT/SHMT1/CBS/GLYCTK/CTH/CHDH/GATM/AGXT2/MAOA/MAOB
KEGG_PRION_DISEASES	KEGG_PRION_DISEASES	35	0.698972	1.8291	0.000537329	0.0022348	0.00123406	1743	tags=31%, list=8%, signal=29%	IL1B/IL6/IL1A/LAMC1/C1QB/EGR1/C1QC/PRNP/C1QA/FYN/HSPA5
KEGG_MATURITY_ONSET_DIABETES_OF_THE_YOUNG	KEGG_MATURITY_ONSET_DIABETES_OF_THE_YOUNG	25	-0.708458	-1.87778	0.000870142	0.00353858	0.001954	1066	tags=32%, list=5%, signal=30%	NEUROD1/HNF1A/HNF1B/HNF4A/NR5A2/PKLR/HNF4G/SLC2A2
KEGG_ARGININE_AND_PROLINE_METABOLISM	KEGG_ARGININE_AND_PROLINE_METABOLISM	53	-0.590233	-1.81576	0.000904235	0.00359728	0.00198642	1171	tags=32%, list=5%, signal=30%	AGMAT/CKB/GLUD1/ALDH18A1/NAGS/CPS1/GATM/GLS/OTC/AOC1/ACY1/SAT2/OAT/MAOA/MAOB/ARG2/PRODH
KEGG_B_CELL_RECEPTOR_SIGNALING_PATHWAY	KEGG_B_CELL_RECEPTOR_SIGNALING_PATHWAY	75	0.571257	1.69421	0.00100966	0.00393125	0.00217083	3146	tags=43%, list=15%, signal=37%	FCGR2B/LILRB3/DAPP1/PIK3R3/RASGRP3/IFITM1/LYN/PIK3AP1/AKT3/CD81/PIK3R5/INPP5D/RAC2/VAV1/BTK/NFKBIA/CD79A/PRKCB/FOS/PIK3CG/NFKB1/MALT1/CD72/CARD11/PTPN6/NFATC2/NFATC1/PIK3CD/PPP3R1/MAP2K1/CD22/PLCG2
KEGG_STARCH_AND_SUCROSE_METABOLISM	KEGG_STARCH_AND_SUCROSE_METABOLISM	38	-0.654972	-1.88352	0.0011265	0.00429477	0.00237157	1934	tags=45%, list=9%, signal=41%	PGM1/UGT2B4/AMY2A/AMY2B/UGT2B10/ENPP1/UGT2B7/UGT2B15/SI/UGT2B11/UGT2B17/GBA3/UGT1A1/TREH/UGT2A3/ENPP3/MGAM
KEGG_PEROXISOME	KEGG_PEROXISOME	76	-0.511059	-1.66762	0.00161427	0.0060288	0.0033291	3132	tags=54%, list=15%, signal=46%	MVK/PEX16/MLYCD/NUDT12/PAOX/PEX5/PEX11G/PEX14/ABCD4/PEX12/PMVK/IDH1/ECH1/PXMP4/PEX19/HMGCL/DECR2/AMACR/PEX6/HACL1/XDH/PEX11A/DDO/CROT/ACOT8/ECI2/CAT/PEX26/ABCD3/ACAA1/PECR/ACSL5/CRAT/SCP2/ABCD1/PHYH/SLC27A2/ACOX1/PXMP2/ACOX2/EPHX2
KEGG_MAPK_SIGNALING_PATHWAY	KEGG_MAPK_SIGNALING_PATHWAY	264	0.435057	1.49164	0.00173949	0.00636654	0.00351561	1876	tags=19%, list=9%, signal=18%	IL1B/IL1A/CD14/IL1R1/IL1R2/FGF7/RASGRP3/PDGFRB/MAP4K4/MECOM/CDC25B/DUSP4/AKT3/FGF2/DUSP10/PDGFRA/FLNA/RPS6KA2/TGFB1/TGFB2/PLA2G4A/RASGRP4/MAP3K8/TNF/MAP3K5/RASGRP1/HSPA6/TGFB3/MRAS/DUSP6/RASGRF2/TGFBR1/TGFBR2/MYC/CACNA2D1/MEF2C/PLA2G10/RAC2/DUSP7/NFKB2/PRKCB/FOS/FGFR1/NFKB1/FAS/MAP3K3/GNA12/HSPB1/DUSP14/FGF10
KEGG_CHRONIC_MYELOID_LEUKEMIA	KEGG_CHRONIC_MYELOID_LEUKEMIA	73	0.561528	1.64432	0.00199166	0.00714654	0.00394632	2943	tags=37%, list=14%, signal=32%	PIK3R3/MECOM/AKT3/TGFB1/TGFB2/SHC3/RUNX1/CCND1/TGFB3/TGFBR1/TGFBR2/PIK3R5/MYC/STAT5A/NFKBIA/PIK3CG/NFKB1/MDM2/RB1/E2F3/PTPN11/HDAC1/CBL/CDK4/PIK3CD/STAT5B/MAP2K1
KEGG_REGULATION_OF_ACTIN_CYTOSKELETON	KEGG_REGULATION_OF_ACTIN_CYTOSKELETON	209	0.444644	1.48947	0.00224442	0.00789863	0.00436163	3176	tags=28%, list=15%, signal=24%	ITGA5/ITGAX/CD14/FN1/ITGB2/MSN/RDX/FGF7/PIK3R3/ACTN1/PDGFRB/F2R/ITGAM/FGF2/PDGFRA/ITGB3/ITGA2/ITGA8/ITGAV/NCKAP1L/ARHGEF6/ITGA4/MRAS/PIK3R5/ITGB6/RAC2/VAV1/ENAH/LIMK1/MYH10/IQGAP1/PIK3CG/CFL2/FGFR1/PIP4K2A/VCL/GNA12/ITGB1/LIMK2/FGF10/WAS/DIAPH2/ROCK1/ITGA11/IQGAP3/ITGAL/ARPC3/FGD3/ABI2/CHRM3/ITGA6/PIK3CD/ARPC1B/MAP2K1/PPP1R12A/PAK2/SSH1/ARPC5L/PDGFB
KEGG_SPHINGOLIPID_METABOLISM	KEGG_SPHINGOLIPID_METABOLISM	34	-0.631093	-1.77564	0.00255926	0.00883671	0.00487963	2113	tags=41%, list=10%, signal=37%	UGCG/UGT8/NEU4/SMPD1/CERK/SGPL1/SGMS2/DEGS2/SPHK2/NEU1/ENPP7/B4GALT6/GAL3ST1/SMPD3
KEGG_RIG_I_LIKE_RECEPTOR_SIGNALING_PATHWAY	KEGG_RIG_I_LIKE_RECEPTOR_SIGNALING_PATHWAY	66	0.562871	1.62959	0.00263883	0.00894271	0.00493816	2685	tags=21%, list=12%, signal=19%	CXCL8/CXCL10/DDX3Y/TNF/IFIH1/NFKBIA/CYLD/NFKB1/TANK/CASP10/TRIM25/CASP8/MAPK10/IKBKE
KEGG_OXIDATIVE_PHOSPHORYLATION	KEGG_OXIDATIVE_PHOSPHORYLATION	101	-0.470649	-1.58484	0.00275311	0.00916036	0.00505835	6490	tags=53%, list=30%, signal=38%	PPA2/COX6A2/NDUFA8/NDUFB1/UQCRH/NDUFB8/COX8A/ATP6V0A2/SDHC/UQCR10/NDUFA10/ATP6V1G2/COX5B/NDUFA6/NDUFV1/NDUFB9/COX5A/NDUFA11/NDUFA3/NDUFS3/COX6B1/COX4I1/UQCRB/NDUFB4/UQCRC2/NDUFC1/CYC1/NDUFB6/UQCRQ/ATP12A/NDUFA5/NDUFS7/COX7A2/UQCRC1/SDHA/NDUFB2/NDUFB5/UQCR11/NDUFB7/COX17/UQCRFS1/COX10/NDUFS1/NDUFB10/COX11/COX7C/NDUFA1/COX6A1/SDHD/ATP6V0A1/SDHB/NDUFA2/LHPP/COX6C
KEGG_PROPANOATE_METABOLISM	KEGG_PROPANOATE_METABOLISM	32	-0.641117	-1.77129	0.00341316	0.0109834	0.00606506	3201	tags=53%, list=15%, signal=45%	LDHC/MLYCD/ALDH1B1/ALDH9A1/HIBCH/ACACB/SUCLG2P2/ABAT/ECHS1/SUCLG2/SUCLA2/HADHA/ALDH6A1/ACSS2/SUCLG1/ACSS1/ACADM
KEGG_PRIMARY_IMMUNODEFICIENCY	KEGG_PRIMARY_IMMUNODEFICIENCY	35	0.646641	1.69216	0.00342107	0.0109834	0.00606506	2770	tags=37%, list=13%, signal=32%	IL7R/PTPRC/ICOS/CD4/JAK3/CD40/TAP1/ADA/BTK/CD79A/TAP2/RFX5/CD40LG
KEGG_ARACHIDONIC_ACID_METABOLISM	KEGG_ARACHIDONIC_ACID_METABOLISM	55	-0.531761	-1.64376	0.00486564	0.0153519	0.00847733	1435	tags=33%, list=7%, signal=31%	GGT6/CYP4A11/PLA2G12A/AKR1C3/HPGDS/GPX4/CYP4F3/CYP2U1/CBR1/CYP2C8/CYP2C18/EPHX2/CYP2C19/PLA2G12B/CYP2C9/CYP2J2/CYP4F2/CYP2B6
KEGG_DNA_REPLICATION	KEGG_DNA_REPLICATION	36	0.624351	1.63794	0.00644285	0.0194304	0.0107295	4788	tags=69%, list=22%, signal=54%	POLD3/RFC3/RFC4/MCM3/POLA2/MCM6/MCM4/RNASEH1/POLE2/SSBP1/PRIM2/PRIM1/RFC2/FEN1/POLD2/MCM5/RNASEH2B/MCM2/POLE3/RFC5/PCNA/POLA1/MCM7/RNASEH2A/RPA2
KEGG_GLYCEROPHOSPHOLIPID_METABOLISM	KEGG_GLYCEROPHOSPHOLIPID_METABOLISM	68	-0.506359	-1.61933	0.00658299	0.0194304	0.0107295	2797	tags=40%, list=13%, signal=35%	GPAM/PLA2G2E/CRLS1/MBOAT7/PCYT1A/MBOAT1/LCLAT1/AGPAT3/DGKQ/ACHE/ADPRM/PLA2G12A/CHKA/DGKA/CDIPT/AGPAT1/PCYT2/DGKD/PLD1/LPGAT1/CDS1/CHPT1/GPD1L/LPCAT3/AGPAT2/GPD1/PLA2G12B
KEGG_PANCREATIC_CANCER	KEGG_PANCREATIC_CANCER	69	0.537671	1.56095	0.00630509	0.0194304	0.0107295	3007	tags=39%, list=14%, signal=34%	STAT1/PIK3R3/AKT3/TGFB1/TGFB2/ARHGEF6/CCND1/TGFB3/TGFBR1/TGFBR2/PIK3R5/RAC2/BRCA2/PIK3CG/NFKB1/VEGFC/RB1/JAK1/E2F3/PGF/CDK4/MAPK10/RALB/PIK3CD/STAT3/MAP2K1/RAD51
KEGG_P53_SIGNALING_PATHWAY	KEGG_P53_SIGNALING_PATHWAY	66	0.537601	1.55643	0.00651778	0.0194304	0.0107295	2805	tags=38%, list=13%, signal=33%	SERPINE1/THBS1/SERPINB5/PMAIP1/CCND1/BID/RRM2/CDK1/ATR/ATM/FAS/MDM2/CCND3/CCND2/SHISA5/CHEK1/CCNB1/CDK2/IGFBP3/ZMAT3/CASP8/CCNE2/CDK4/CCNE1/CCNB2
KEGG_GLYCOSAMINOGLYCAN_BIOSYNTHESIS_CHONDROITIN_SULFATE	KEGG_GLYCOSAMINOGLYCAN_BIOSYNTHESIS_CHONDROITIN_SULFATE	22	0.700705	1.65735	0.00777013	0.0224767	0.0124116	3529	tags=45%, list=16%, signal=38%	DSE/CSGALNACT1/CHST15/CHST11/CSGALNACT2/CHSY1/CHPF2/UST/CHST3/CHSY3
KEGG_BLADDER_CANCER	KEGG_BLADDER_CANCER	41	0.605088	1.6169	0.00794406	0.0224767	0.0124116	2566	tags=34%, list=12%, signal=30%	MMP1/CXCL8/MMP9/MMP2/THBS1/CCND1/MYC/TYMP/VEGFC/MDM2/RB1/E2F3/PGF/CDK4
KEGG_TGF_BETA_SIGNALING_PATHWAY	KEGG_TGF_BETA_SIGNALING_PATHWAY	85	0.509485	1.54032	0.00798352	0.0224767	0.0124116	2746	tags=32%, list=13%, signal=28%	INHBA/IFNG/DCN/THBS2/THBS1/TGFB1/TGFB2/TNF/TGFB3/TGFBR1/TGFBR2/MYC/ACVRL1/LTBP1/E2F5/FST/ACVR1/SMAD5/ROCK1/BMPR2/BMP6/ZFYVE16/BMP7/TFDP1/RBL1/BMP4/CUL1
KEGG_ABC_TRANSPORTERS	KEGG_ABC_TRANSPORTERS	44	-0.539584	-1.6015	0.00973683	0.0269976	0.0149081	2571	tags=36%, list=12%, signal=32%	ABCC11/ABCC6/ABCC8/ABCB10/ABCD4/ABCA2/ABCA10/ABCA8/ABCD3/ABCA5/ABCG5/ABCD1/ABCG8/ABCB1/ABCC2/ABCG2
KEGG_HYPERTROPHIC_CARDIOMYOPATHY_HCM	KEGG_HYPERTROPHIC_CARDIOMYOPATHY_HCM	82	0.507093	1.52214	0.0100542	0.0274614	0.0151642	2048	tags=22%, list=10%, signal=20%	IL6/ITGA5/ITGB3/TGFB1/ITGA2/ITGA8/TGFB2/ITGAV/TNF/ITGA4/TGFB3/ITGB6/CACNA2D1/LAMA2/TPM4/TPM2/ITGB1/ITGA11
KEGG_TERPENOID_BACKBONE_BIOSYNTHESIS	KEGG_TERPENOID_BACKBONE_BIOSYNTHESIS	15	-0.719134	-1.67927	0.0105238	0.0279109	0.0154124	4527	tags=67%, list=21%, signal=53%	ACAT1/PDSS2/MVD/MVK/FDPS/HMGCR/IDI1/PMVK/HMGCS1/HMGCS2
KEGG_T_CELL_RECEPTOR_SIGNALING_PATHWAY	KEGG_T_CELL_RECEPTOR_SIGNALING_PATHWAY	107	0.479003	1.49668	0.010452	0.0279109	0.0154124	3066	tags=33%, list=14%, signal=28%	IFNG/LCP2/PTPRC/PIK3R3/ICOS/CTLA4/CD4/AKT3/MAP3K8/TNF/RASGRP1/PIK3R5/VAV1/CSF2/NCK1/NFKBIA/FOS/CD28/PIK3CG/NFKB1/ITK/FYN/MALT1/CARD11/CBL/PTPN6/CDK4/NFATC2/NFATC1/PIK3CD/CD40LG/PPP3R1/IL10/MAP2K1/PAK2
KEGG_FC_EPSILON_RI_SIGNALING_PATHWAY	KEGG_FC_EPSILON_RI_SIGNALING_PATHWAY	77	0.497701	1.48989	0.0121145	0.0316709	0.0174887	1700	tags=23%, list=8%, signal=22%	FCER1G/LCP2/PIK3R3/LYN/AKT3/PLA2G4A/TNF/PIK3R5/INPP5D/PLA2G10/RAC2/VAV1/CSF2/BTK/PRKCB/PIK3CG/MS4A2/FYN
KEGG_STEROID_BIOSYNTHESIS	KEGG_STEROID_BIOSYNTHESIS	16	-0.712899	-1.67615	0.0130482	0.0336314	0.0185712	2658	tags=69%, list=12%, signal=60%	FDFT1/NSDHL/TM7SF2/DHCR7/CEL/EBP/CYP51A1/MSMO1/SC5D/LIPA/SOAT2
KEGG_PORPHYRIN_AND_CHLOROPHYLL_METABOLISM	KEGG_PORPHYRIN_AND_CHLOROPHYLL_METABOLISM	31	-0.600478	-1.64637	0.0136435	0.0346774	0.0191488	2263	tags=39%, list=10%, signal=35%	COX10/UGT2B4/ALAD/UGT2B10/HMOX1/BLVRB/UGT2B7/UGT2B15/UGT2B11/UGT2B17/UGT1A1/UGT2A3
KEGG_PROXIMAL_TUBULE_BICARBONATE_RECLAMATION	KEGG_PROXIMAL_TUBULE_BICARBONATE_RECLAMATION	23	-0.652139	-1.69388	0.0144834	0.0363078	0.0200492	1884	tags=43%, list=9%, signal=40%	ATP1A2/SLC4A4/ATP1A1/ATP1B3/GLUD1/GLS/AQP1/SLC9A3/PCK2/PCK1
KEGG_RENAL_CELL_CARCINOMA	KEGG_RENAL_CELL_CARCINOMA	66	0.507644	1.4697	0.016283	0.0402675	0.0222357	3196	tags=32%, list=15%, signal=27%	HGF/HIF1A/PIK3R3/SLC2A1/AKT3/TGFB1/TGFB2/TGFB3/ETS1/PIK3R5/PIK3CG/EPAS1/MET/VEGFC/PTPN11/PGF/PIK3CD/MAP2K1/PAK2/PDGFB/ARNT2
KEGG_VALINE_LEUCINE_AND_ISOLEUCINE_DEGRADATION	KEGG_VALINE_LEUCINE_AND_ISOLEUCINE_DEGRADATION	43	-0.538214	-1.58972	0.0193803	0.0472879	0.0261124	2386	tags=40%, list=11%, signal=35%	ALDH1B1/ALDH9A1/HIBCH/ABAT/ECHS1/HMGCL/AUH/HMGCS1/ACAA2/HADHA/ALDH6A1/HADHB/ACAA1/HADH/ACADS/ACADM/HMGCS2
KEGG_COLORECTAL_CANCER	KEGG_COLORECTAL_CANCER	62	0.515832	1.48544	0.019711	0.0474619	0.0262085	2943	tags=32%, list=14%, signal=28%	PIK3R3/AKT3/LEF1/DCC/TGFB1/TGFB2/CCND1/TGFB3/TGFBR1/TGFBR2/PIK3R5/MYC/RAC2/FOS/PIK3CG/MSH6/MLH1/MAPK10/PIK3CD/MAP2K1
KEGG_RENIN_ANGIOTENSIN_SYSTEM	KEGG_RENIN_ANGIOTENSIN_SYSTEM	17	-0.682301	-1.64799	0.0204967	0.0487129	0.0268993	685	tags=35%, list=3%, signal=34%	REN/ANPEP/ACE/MME/ACE2/ENPEP
