# Supplementary material for: Regulation mechanisms of disulfidptosis-related genes in ankylosing spondylitis and inflammatory bowel disease
Source: Front Immunol. 2024 Feb 16;15:1326354. doi: 10.3389/fimmu.2024.1326354 (PMC10904683; doi:10.3389/fimmu.2024.1326354)
Supplement: Supplementary file 12 [file Table_9.xlsx]

## Sheet: GSEA LILRA5(UC)
ID	Description	setSize	enrichmentScore	NES	pvalue	p.adjust	qvalue	rank	leading_edge	core_enrichment
KEGG_CYTOKINE_CYTOKINE_RECEPTOR_INTERACTION	KEGG_CYTOKINE_CYTOKINE_RECEPTOR_INTERACTION	256	0.723685	2.55224	1e-10	1.40769e-09	7.28745e-10	2341	tags=43%, list=11%, signal=38%	IL1B/CXCL8/IL6/CXCR1/CXCL10/CSF3R/CXCR2/CCL2/INHBA/IL1A/IL24/IL7R/OSM/CXCL11/CXCL5/CCL18/CXCL1/CCL4L2/CXCL9/OSMR/IL18RAP/CCL4/TNFRSF11B/HGF/CCR1/CXCL6/CSF2RB/IL1R1/CCL3/CXCL2/CXCL13/PDGFRB/CCL3L3/CD27/IL2RA/CXCR4/IL10RA/IL11/TNFRSF9/TNFSF13B/IFNG/TNFRSF17/CCL11/CSF2RA/KDR/TGFB1/CCR2/CSF3/PDGFRA/TGFB3/IL18R1/TGFB2/IL1RAP/FLT1/TNFRSF1B/TNFSF8/CCL8/CCL21/IFNAR2/IL22/TNF/CCR7/LIF/TNFRSF12A/CSF1R/IL2R…
KEGG_LEISHMANIA_INFECTION	KEGG_LEISHMANIA_INFECTION	69	0.833845	2.53409	1e-10	1.40769e-09	7.28745e-10	1414	tags=55%, list=7%, signal=52%	PTGS2/IL1B/FCGR2A/FCGR1A/IL1A/NCF2/CR1/TLR2/C3/FCGR3A/ITGB2/TLR4/NCF4/IFNG/ITGAM/FOS/TGFB1/PRKCB/TGFB3/TGFB2/NFKBIA/HLA-DRA/STAT1/HLA-DPA1/NOS2/HLA-DOB/HLA-DPB1/HLA-DMA/TNF/ITGA4/HLA-DMB/NCF1/IL10/HLA-DRB5/HLA-DRB1/HLA-DOA/JAK2/HLA-DRB3
KEGG_HEMATOPOIETIC_CELL_LINEAGE	KEGG_HEMATOPOIETIC_CELL_LINEAGE	85	0.797251	2.4897	1e-10	1.40769e-09	7.28745e-10	2106	tags=56%, list=10%, signal=51%	IL1B/IL6/CSF3R/FCGR1A/IL1A/IL7R/ITGA5/MME/CR1/IL1R1/CD38/IL2RA/MS4A1/IL11/ITGAM/ITGB3/CSF2RA/CSF3/CD44/CD37/CD14/HLA-DRA/CD4/CD34/CD55/TNF/ITGA4/CSF1R/CD3G/CD22/CD2/CR2/CSF2/IL3RA/HLA-DRB5/ITGA2/HLA-DRB1/CD3E/HLA-DRB3/CD3D/IL1R2/CD5/CSF1/KIT/CD19/CD8A/IL5RA/CD36
KEGG_CHEMOKINE_SIGNALING_PATHWAY	KEGG_CHEMOKINE_SIGNALING_PATHWAY	184	0.696589	2.40983	1e-10	1.40769e-09	7.28745e-10	2508	tags=44%, list=12%, signal=39%	CXCL8/CXCR1/CXCL10/CXCR2/CCL2/CXCL11/CXCL5/CCL18/CXCL1/CCL4L2/CXCL9/CCL4/CCR1/CXCL6/CCL3/CXCL2/HCK/CXCL13/CCL3L3/CXCR4/PREX1/AKT3/DOCK2/ELMO1/RAC2/CCL11/ARRB2/FGR/GNG11/CCR2/SHC3/JAK3/PRKCB/GNB4/NFKBIA/LYN/GRK5/STAT1/PIK3CG/GNG2/CCL8/VAV1/GNAI2/PIK3R5/CCL21/CCR7/ITK/STAT2/PLCB1/NCF1/WAS/CXCL3/CCL20/STAT5B/GNG10/JAK2/CCR4/PIK3CD/CCL19/CXCL16/PLCB2/CCL24/PIK3R3/CXCL12/CX3CL1/CXCR5/PPBP/CX3CR1/CCL5/…
KEGG_SYSTEMIC_LUPUS_ERYTHEMATOSUS	KEGG_SYSTEMIC_LUPUS_ERYTHEMATOSUS	53	0.822027	2.3839	1e-10	1.40769e-09	7.28745e-10	1414	tags=57%, list=7%, signal=53%	FCGR2A/FCGR1A/FCGR2B/C1S/C3/C1R/FCGR3A/CD86/CD80/C4B/IFNG/C2/HLA-DRA/HLA-DPA1/HLA-DOB/HLA-DPB1/HLA-DMA/TNF/HLA-DMB/C1QB/C1QA/CD40/C1QC/IL10/HLA-DRB5/ACTN1/HLA-DRB1/HLA-DOA/CD28/HLA-DRB3
KEGG_COMPLEMENT_AND_COAGULATION_CASCADES	KEGG_COMPLEMENT_AND_COAGULATION_CASCADES	68	0.786417	2.37952	1e-10	1.40769e-09	7.28745e-10	1139	tags=43%, list=5%, signal=41%	SERPINE1/PLAU/CR1/C1S/C3AR1/TFPI/CFH/SERPING1/C5AR1/C3/C1R/VWF/C4B/MASP1/F5/A2M/C2/F2R/THBD/PLAT/CD55/CFB/CFI/F3/C1QB/C1QA/PLAUR/CR2/C1QC
KEGG_TOLL_LIKE_RECEPTOR_SIGNALING_PATHWAY	KEGG_TOLL_LIKE_RECEPTOR_SIGNALING_PATHWAY	99	0.734617	2.3499	1e-10	1.40769e-09	7.28745e-10	1612	tags=33%, list=7%, signal=31%	IL1B/CXCL8/IL6/CXCL10/CXCL11/SPP1/CXCL9/CCL4/LY96/CTSK/TLR2/CCL3/TLR1/TLR8/TLR4/CD86/TLR6/CD80/AKT3/FOS/NFKBIA/CD14/STAT1/PIK3CG/PIK3R5/IFNAR2/TNF/CD40/MAP3K8/PIK3CD/LBP/TLR5/PIK3R3
KEGG_ECM_RECEPTOR_INTERACTION	KEGG_ECM_RECEPTOR_INTERACTION	83	0.733854	2.28355	1e-10	1.40769e-09	7.28745e-10	2330	tags=46%, list=11%, signal=41%	TNC/SPP1/ITGA5/COL6A3/THBS2/COL4A1/VWF/COL1A2/LAMC1/COL3A1/COL1A1/ITGB3/COL4A2/CD44/COL5A2/FN1/COL6A1/THBS1/LAMA4/ITGA4/SDC2/ITGA8/ITGA2/COL6A2/LAMA2/LAMB2/ITGB7/ITGB8/LAMC3/COL5A1/ITGAV/HMMR/HSPG2/LAMB1/CD36/SDC3/LAMA5/SV2A
KEGG_CELL_ADHESION_MOLECULES_CAMS	KEGG_CELL_ADHESION_MOLECULES_CAMS	128	0.6882	2.26468	1e-10	1.40769e-09	7.28745e-10	1781	tags=43%, list=8%, signal=40%	SELE/SELL/ICAM1/SELP/CD274/VCAN/PTPRC/PECAM1/SELPLG/PDCD1LG2/NRCAM/ITGB2/CD86/CD80/VCAM1/CDH3/CLDN1/CDH5/ITGAM/ICOS/ICAM2/ICAM3/HLA-DRA/HLA-DPA1/HLA-DOB/CTLA4/ITGAL/CD226/CD4/HLA-DPB1/HLA-DMA/CD34/PTPRM/ITGA4/CADM1/JAM3/SDC2/HLA-DMB/ITGA8/CD22/JAM2/CD40/CD2/HLA-DRB5/HLA-DRB1/HLA-DOA/CD28/ESAM/HLA-DRB3/CD276/ALCAM/ITGB7/ITGB8/NLGN4X/ITGAV
KEGG_JAK_STAT_SIGNALING_PATHWAY	KEGG_JAK_STAT_SIGNALING_PATHWAY	152	0.663855	2.24722	1e-10	1.40769e-09	7.28745e-10	2896	tags=41%, list=13%, signal=36%	IL6/IL13RA2/CSF3R/IL24/IL7R/SOCS3/OSM/OSMR/CSF2RB/IL2RA/IL10RA/AKT3/IL11/IFNG/CSF2RA/CSF3/JAK3/STAT1/PIK3CG/STAT4/PIK3R5/IFNAR2/IL22/LIF/STAT2/SOCS1/IL2RB/STAT5A/IL6ST/CRLF2/IL10/CSF2/IL3RA/STAT5B/JAK2/PIK3CD/IL21R/IL12RB2/CBL/PIK3R3/SPRY4/IL12RB1/PIM1/PTPN6/MYC/CCND2/IL15RA/IL5RA/BCL2L1/IL23A/PIAS3/LEPR/IFNAR1/PIK3CA/CLCF1/LIFR/IL4R/JAK1/CCND1/IL26/PTPN11/SOCS4/STAM
KEGG_FOCAL_ADHESION	KEGG_FOCAL_ADHESION	195	0.606405	2.10636	1e-10	1.40769e-09	7.28745e-10	3270	tags=38%, list=15%, signal=33%	TNC/SPP1/ITGA5/HGF/COL6A3/CAV1/THBS2/COL4A1/PDGFRB/VWF/COL1A2/LAMC1/AKT3/COL3A1/RAC2/COL1A1/ITGB3/COL4A2/KDR/SHC3/CAV2/PDGFRA/COL5A2/FYN/PRKCB/FN1/FLT1/FLNA/COL6A1/PIK3CG/VAV1/THBS1/PIK3R5/LAMA4/ITGA4/ZYX/ITGA8/PARVG/ITGA2/ACTN1/COL6A2/PARVB/BIRC3/PIK3CD/LAMA2/LAMB2/TLN1/ITGB7/ITGB8/PIK3R3/LAMC3/COL5A1/ITGAV/LAMB1/CCND2/FLNC/IGF1/LAMA5/PIK3CA/MAP2K1/ITGA11/CCND1/MYL9/PGF/ITGA9/LAMA1/VEGFC/SHC1/GR…
KEGG_PATHWAYS_IN_CANCER	KEGG_PATHWAYS_IN_CANCER	322	0.539314	1.91965	1e-10	1.40769e-09	7.28745e-10	3115	tags=31%, list=14%, signal=27%	MMP1/PTGS2/CXCL8/IL6/CSF3R/WNT5A/MMP2/MMP9/HGF/FGF7/COL4A1/PDGFRB/LAMC1/FGF2/AKT3/RAC2/COL4A2/CSF2RA/FOS/TGFB1/RASSF5/PDGFRA/PLCG2/PRKCB/TGFB3/FN1/TGFB2/NFKBIA/DCC/SPI1/HIF1A/STAT1/PIK3CG/NOS2/PIK3R5/LAMA4/TRAF1/ETS1/LEF1/NFKB2/CSF1R/GLI3/STAT5A/STAT5B/ITGA2/WNT2/BIRC3/PML/TGFBR2/PIK3CD/LAMA2/LAMB2/CDK2/FGFR1/BRCA2/CBL/MDM2/PIK3R3/LAMC3/STK4/RUNX1/ITGAV/KIT/FGF10/RARB/RB1/CDK4/TGFBR1/MYC/FZD3/LAM…
KEGG_OLFACTORY_TRANSDUCTION	KEGG_OLFACTORY_TRANSDUCTION	369	-0.42279	-1.9158	1e-10	1.40769e-09	7.28745e-10	9830	tags=78%, list=46%, signal=43%	OR10R2/OR1S1/OR52N2/OR52A1/OR2L13/OR6B2/OR10AG1/OR8K5/OR4Q3/OR10J1/OR5B3/OR5V1/OR6M1/OR2G6/OR1K1/OR1E1/OR2T10/OR5AN1/OR7G2/OR6K6/OR6C3/OR5T1/OR5M11/OR4C46/OR56A5/OR52E8/OR7C1/OR10H2/OR51A2/OR8J3/OR7A10/OR7D2/OR1J2/OR2T29/OR51B5/OR5P3/OR4A15/OR2D3/OR5AC2/OR7A5/OR2G2/OR5M1/OR11L1/OR9I1/OR2B2/OR10X1/OR2B6/OR14J1/OR6B3/GUCA1A/OR52E6/OR5AS1/OR1J1/OR52B4/OR51M1/OR4N5/OR2T11/OR8I2/OR52E2/OR13J1/OR2M2/OR…
KEGG_GRAFT_VERSUS_HOST_DISEASE	KEGG_GRAFT_VERSUS_HOST_DISEASE	37	0.839326	2.29508	4.79824e-10	6.27199e-09	3.24693e-09	1414	tags=54%, list=7%, signal=51%	IL1B/IL6/IL1A/CD86/CD80/IFNG/HLA-DRA/HLA-DPA1/HLA-DOB/HLA-DPB1/HLA-DMA/TNF/GZMB/HLA-DMB/PRF1/HLA-DRB5/HLA-DRB1/HLA-DOA/CD28/HLA-DRB3
KEGG_RETINOL_METABOLISM	KEGG_RETINOL_METABOLISM	52	-0.728012	-2.51022	6.34139e-10	7.7365e-09	4.00509e-09	1446	tags=44%, list=7%, signal=41%	CYP2C9/DHRS9/DGAT1/UGT2B4/RDH5/CYP2C18/ADH1B/PNPLA4/DHRS3/UGT2B10/CYP2C19/CYP3A4/CYP3A5/RETSAT/ADH1A/UGT1A1/ADH6/UGT2B17/UGT2B15/CYP2B6/UGT2A3/UGT2B11/ADH1C
KEGG_METABOLISM_OF_XENOBIOTICS_BY_CYTOCHROME_P450	KEGG_METABOLISM_OF_XENOBIOTICS_BY_CYTOCHROME_P450	61	-0.693933	-2.45036	1.25226e-09	1.43227e-08	7.4147e-09	1890	tags=44%, list=9%, signal=40%	CYP3A7/GSTZ1/GSTM4/MGST1/CYP2C9/MGST3/MGST2/UGT2B4/CYP2C18/ADH1B/AKR1C2/UGT2B10/CYP2C19/CYP3A4/CYP3A5/CYP2S1/AKR1C3/GSTA1/ADH1A/UGT1A1/ADH6/UGT2B17/UGT2B15/CYP2B6/UGT2A3/UGT2B11/ADH1C
KEGG_ALLOGRAFT_REJECTION	KEGG_ALLOGRAFT_REJECTION	36	0.825697	2.2515	4.25657e-09	4.58207e-08	2.37208e-08	1414	tags=53%, list=7%, signal=49%	CD86/CD80/IFNG/HLA-DRA/HLA-DPA1/HLA-DOB/HLA-DPB1/HLA-DMA/TNF/GZMB/HLA-DMB/CD40/PRF1/IL10/HLA-DRB5/HLA-DRB1/HLA-DOA/CD28/HLA-DRB3
KEGG_NOD_LIKE_RECEPTOR_SIGNALING_PATHWAY	KEGG_NOD_LIKE_RECEPTOR_SIGNALING_PATHWAY	61	0.75243	2.23299	5.11302e-09	5.19824e-08	2.69107e-08	2115	tags=41%, list=10%, signal=37%	IL1B/CXCL8/IL6/CCL2/CXCL1/CXCL2/NLRP3/RIPK2/TNFAIP3/MEFV/CCL11/NLRC4/NFKBIA/NAIP/CCL8/TNF/CARD6/CARD8/NOD2/BIRC3/NLRP1/CASP1/CCL5/HSP90B1/NFKB1
KEGG_DRUG_METABOLISM_CYTOCHROME_P450	KEGG_DRUG_METABOLISM_CYTOCHROME_P450	61	-0.681102	-2.40505	6.31698e-09	6.08425e-08	3.14974e-08	1890	tags=44%, list=9%, signal=40%	CYP3A7/GSTZ1/GSTM4/MGST1/CYP2C9/MGST3/MGST2/UGT2B4/CYP2C18/ADH1B/UGT2B10/CYP2C19/CYP3A4/CYP3A5/GSTA1/ADH1A/UGT1A1/FMO4/ADH6/MAOA/UGT2B17/UGT2B15/CYP2B6/FMO5/UGT2A3/UGT2B11/ADH1C
KEGG_TYPE_I_DIABETES_MELLITUS	KEGG_TYPE_I_DIABETES_MELLITUS	42	0.789156	2.19765	8.66858e-09	7.93175e-08	4.10617e-08	1414	tags=45%, list=7%, signal=42%	IL1B/IL1A/CD86/CD80/IFNG/HLA-DRA/HLA-DPA1/HLA-DOB/HLA-DPB1/HLA-DMA/TNF/GZMB/HLA-DMB/PRF1/HLA-DRB5/HLA-DRB1/HLA-DOA/CD28/HLA-DRB3
KEGG_INTESTINAL_IMMUNE_NETWORK_FOR_IGA_PRODUCTION	KEGG_INTESTINAL_IMMUNE_NETWORK_FOR_IGA_PRODUCTION	47	0.775655	2.22959	1.51512e-08	1.32032e-07	6.83514e-08	2401	tags=57%, list=11%, signal=51%	IL6/CD86/CXCR4/CD80/TNFSF13B/TNFRSF17/ICOS/TGFB1/HLA-DRA/HLA-DPA1/HLA-DOB/HLA-DPB1/HLA-DMA/ITGA4/HLA-DMB/CD40/IL10/HLA-DRB5/HLA-DRB1/HLA-DOA/CD28/HLA-DRB3/ITGB7/CXCL12/IL15RA/CCR10/HLA-DQA2
KEGG_B_CELL_RECEPTOR_SIGNALING_PATHWAY	KEGG_B_CELL_RECEPTOR_SIGNALING_PATHWAY	75	0.686818	2.10748	6.64033e-08	5.52355e-07	2.85947e-07	2598	tags=51%, list=12%, signal=45%	FCGR2B/LILRB3/CD79A/RASGRP3/AKT3/RAC2/DAPP1/FOS/BTK/PLCG2/PRKCB/NFKBIA/LYN/PIK3CG/PIK3AP1/VAV1/PIK3R5/INPP5D/IFITM1/CD81/CD22/CR2/NFATC2/CARD11/PIK3CD/PPP3CC/PIK3R3/CD72/NFATC1/CD79B/PTPN6/CD19/NFKB1/NFKBIE/PIK3CA/MALT1/MAP2K1/NFATC3
KEGG_VIRAL_MYOCARDITIS	KEGG_VIRAL_MYOCARDITIS	69	0.692249	2.10377	1.46905e-07	1.16885e-06	6.05099e-07	1414	tags=36%, list=7%, signal=34%	ICAM1/CAV1/ITGB2/CD86/CD80/RAC2/FYN/HLA-DRA/HLA-DPA1/HLA-DOB/ITGAL/HLA-DPB1/HLA-DMA/CD55/HLA-DMB/CD40/MYH10/PRF1/HLA-DRB5/HLA-DRB1/ABL2/HLA-DOA/CD28/LAMA2/HLA-DRB3
KEGG_NATURAL_KILLER_CELL_MEDIATED_CYTOTOXICITY	KEGG_NATURAL_KILLER_CELL_MEDIATED_CYTOTOXICITY	128	0.601791	1.98033	2.20916e-07	1.68448e-06	8.72036e-07	3041	tags=35%, list=14%, signal=30%	ICAM1/FCER1G/LCP2/FCGR3A/ITGB2/IFNG/RAC2/CD48/ICAM2/TYROBP/SHC3/FYN/PLCG2/PRKCB/PIK3CG/ITGAL/VAV1/PIK3R5/IFNAR2/TNF/GZMB/PRF1/NFATC2/CSF2/HCST/PIK3CD/MICB/TNFRSF10B/PPP3CC/SH2D1A/PIK3R3/NFATC1/PTPN6/IFNAR1/LCK/PIK3CA/MAP2K1/BID/NFATC3/PTPN11/KLRD1/SHC1/CD247/GRB2/SYK
KEGG_BUTANOATE_METABOLISM	KEGG_BUTANOATE_METABOLISM	33	-0.746993	-2.32753	2.30145e-07	1.68466e-06	8.72127e-07	2556	tags=58%, list=12%, signal=51%	BDH2/ALDH7A1/ECHS1/ALDH5A1/ACAT2/HADHA/ALDH2/PDHA1/ABAT/HMGCL/HMGCS1/ACAT1/EHHADH/ACSM3/HADH/ACADS/BDH1/AKR1B10/HMGCS2
KEGG_LEUKOCYTE_TRANSENDOTHELIAL_MIGRATION	KEGG_LEUKOCYTE_TRANSENDOTHELIAL_MIGRATION	112	0.623894	2.02153	2.4939e-07	1.75532e-06	9.08707e-07	1666	tags=32%, list=8%, signal=30%	NCF2/ICAM1/MMP2/MMP9/PECAM1/RHOH/MSN/ITGB2/CYBB/CXCR4/THY1/NCF4/VCAM1/CLDN1/CDH5/ITGAM/RAC2/RASSF5/PLCG2/PRKCB/PIK3CG/ITGAL/VAV1/GNAI2/PIK3R5/ITGA4/JAM3/ITK/NCF1/JAM2/ACTN1/PIK3CD/ESAM/RAPGEF4/PIK3R3/CXCL12
KEGG_AUTOIMMUNE_THYROID_DISEASE	KEGG_AUTOIMMUNE_THYROID_DISEASE	49	0.735988	2.12023	3.22254e-07	2.18416e-06	1.13071e-06	1905	tags=39%, list=9%, signal=35%	CD86/CD80/HLA-DRA/HLA-DPA1/HLA-DOB/CTLA4/HLA-DPB1/HLA-DMA/GZMB/HLA-DMB/CD40/PRF1/IL10/HLA-DRB5/HLA-DRB1/HLA-DOA/CD28/HLA-DRB3/TSHR
KEGG_PROXIMAL_TUBULE_BICARBONATE_RECLAMATION	KEGG_PROXIMAL_TUBULE_BICARBONATE_RECLAMATION	23	-0.801531	-2.33356	1.01571e-06	6.6384e-06	3.43662e-06	1749	tags=43%, list=8%, signal=40%	SLC25A10/ATP1A1/ATP1B1/PCK2/ATP1B3/CA2/SLC9A3/SLC4A4/CA4/PCK1
KEGG_ASTHMA	KEGG_ASTHMA	29	0.804928	2.12204	1.19294e-06	7.52783e-06	3.89707e-06	1758	tags=55%, list=8%, signal=51%	FCER1G/CCL11/HLA-DRA/HLA-DPA1/HLA-DOB/HLA-DPB1/HLA-DMA/TNF/HLA-DMB/CD40/IL10/HLA-DRB5/HLA-DRB1/HLA-DOA/HLA-DRB3/MS4A2
KEGG_PRIMARY_IMMUNODEFICIENCY	KEGG_PRIMARY_IMMUNODEFICIENCY	35	0.776592	2.10458	1.56752e-06	9.56187e-06	4.95006e-06	2311	tags=49%, list=11%, signal=43%	IL7R/PTPRC/CD79A/ICOS/BTK/JAK3/CD4/ADA/TAP1/CD40/CD3E/TAP2/RFX5/CD3D/CD19/CD8A/LCK
KEGG_OXIDATIVE_PHOSPHORYLATION	KEGG_OXIDATIVE_PHOSPHORYLATION	101	-0.530929	-2.09206	1.8516e-06	1.09304e-05	5.65854e-06	5529	tags=60%, list=26%, signal=45%	ATP6V1G2/ATP6V0A1/PPA2/COX17/NDUFA9/NDUFA7/COX7A2L/ATP4A/COX11/COX15/NDUFS7/UQCRH/NDUFC2/NDUFB10/NDUFB1/NDUFA8/UQCRHL/COX10/NDUFS3/COX7A2/LHPP/NDUFS2/ATP6V0D1/NDUFB2/COX4I1/ATP6V1D/NDUFB7/UQCRC2/ATP6V1C2/NDUFC1/SDHB/NDUFS4/NDUFA6/UQCR11/COX8A/UQCR10/NDUFS6/COX6B1/NDUFB5/UQCRC1/NDUFV1/SDHC/CYC1/COX7C/UQCRFS1/NDUFA10/COX6A1/COX5A/SDHA/NDUFA2/UQCRQ/NDUFS1/NDUFB9/COX5B/COX6C/NDUFA5/COX7B/SDHD/NDUFA1/…
KEGG_SMALL_CELL_LUNG_CANCER	KEGG_SMALL_CELL_LUNG_CANCER	84	0.629763	1.95843	2.59799e-06	1.48572e-05	7.69141e-06	3114	tags=44%, list=14%, signal=38%	PTGS2/COL4A1/LAMC1/AKT3/COL4A2/FN1/NFKBIA/PIK3CG/NOS2/PIK3R5/LAMA4/TRAF1/ITGA2/BIRC3/PIK3CD/LAMA2/LAMB2/CDK2/PIK3R3/LAMC3/ITGAV/RARB/RB1/CDK4/MYC/LAMB1/NFKB1/BCL2L1/LAMA5/PIAS3/PIK3CA/E2F3/CCND1/CDKN1B/LAMA1/CDK6/RELA
KEGG_CYTOSOLIC_DNA_SENSING_PATHWAY	KEGG_CYTOSOLIC_DNA_SENSING_PATHWAY	50	0.701357	2.02781	3.94647e-06	2.1885e-05	1.13296e-05	3473	tags=40%, list=16%, signal=34%	IL1B/IL6/CXCL10/CCL4L2/CCL4/IL33/AIM2/NFKBIA/ZBP1/CASP1/ADAR/CCL5/NFKB1/POLR3G/POLR3D/TBK1/POLR3H/RELA/POLR3C/POLR3F
KEGG_ASCORBATE_AND_ALDARATE_METABOLISM	KEGG_ASCORBATE_AND_ALDARATE_METABOLISM	16	-0.822297	-2.20061	8.07937e-06	4.22436e-05	2.1869e-05	1335	tags=75%, list=6%, signal=70%	ALDH1B1/UGT2B7/ALDH7A1/ALDH2/UGT2B4/UGDH/UGT2B10/UGT1A1/UGT2B17/UGT2B15/UGT2A3/UGT2B11
KEGG_ANTIGEN_PROCESSING_AND_PRESENTATION	KEGG_ANTIGEN_PROCESSING_AND_PRESENTATION	81	0.617378	1.91886	8.05354e-06	4.22436e-05	2.1869e-05	3741	tags=41%, list=17%, signal=34%	IFI30/CTSL/HLA-DRA/HLA-DPA1/HLA-DOB/CD4/HLA-DPB1/HLA-DMA/CD74/HLA-DMB/HSPA6/TAP1/HLA-DRB5/HLA-DRB1/HLA-DOA/CTSB/HLA-DRB3/TAP2/RFX5/PSME2/CD8A/HSPA5/HLA-DQA2/HSP90AB1/HLA-DQA1/CREB1/KLRD1/CALR/HLA-E/PSME1/HSP90AA1/PDIA3/CIITA
KEGG_CELL_CYCLE	KEGG_CELL_CYCLE	123	0.566886	1.86166	9.45116e-06	4.80434e-05	2.48715e-05	4004	tags=43%, list=19%, signal=35%	TGFB1/TGFB3/TGFB2/CDC25B/ATM/CDC6/E2F5/BUB1/CDK1/CDK2/MAD2L2/MDM2/PLK1/CDC27/MAD2L1/RB1/GADD45B/CDK4/MYC/CCND2/CDC20/CHEK1/CCNA2/CCNB1/BUB1B/MCM6/CDC45/ANAPC10/MCM5/PTTG1/CDC7/E2F3/CCND1/CCNB2/TTK/CDKN1B/PRKDC/CDK6/MCM3/ATR/CDC25A/YWHAG/ANAPC13/CUL1/ANAPC7/ORC3/BUB3/CCNE1/CCNH/RBL1/MCM4/MCM7/CDC26
KEGG_STARCH_AND_SUCROSE_METABOLISM	KEGG_STARCH_AND_SUCROSE_METABOLISM	38	-0.671596	-2.16258	1.1129e-05	5.50435e-05	2.84953e-05	2060	tags=53%, list=10%, signal=48%	AGL/AMY2A/HK2/PYGB/TREH/UGT2B4/AMY2B/PGM1/UGDH/UGT2B10/UGP2/GBA3/UGT1A1/ENPP3/ENPP1/UGT2B17/UGT2B15/SI/UGT2A3/UGT2B11
KEGG_STEROID_HORMONE_BIOSYNTHESIS	KEGG_STEROID_HORMONE_BIOSYNTHESIS	45	-0.635807	-2.12959	1.34551e-05	6.36784e-05	3.29655e-05	1240	tags=38%, list=6%, signal=36%	HSD3B1/CYP3A7/UGT2B4/HSD17B3/AKR1C2/UGT2B10/CYP3A4/CYP3A5/AKR1C3/HSD3B2/HSD17B2/UGT1A1/UGT2B17/UGT2B15/HSD11B2/UGT2A3/UGT2B11
KEGG_T_CELL_RECEPTOR_SIGNALING_PATHWAY	KEGG_T_CELL_RECEPTOR_SIGNALING_PATHWAY	107	0.587695	1.88861	1.35708e-05	6.36784e-05	3.29655e-05	3216	tags=42%, list=15%, signal=36%	LCP2/PTPRC/AKT3/IFNG/FOS/ICOS/RASGRP1/FYN/NFKBIA/PIK3CG/CTLA4/VAV1/CD4/PIK3R5/TNF/ITK/CD3G/NFATC2/IL10/CSF2/CARD11/CD28/MAP3K8/PIK3CD/CD3E/PPP3CC/CD3D/CBL/PIK3R3/NFATC1/PTPN6/CDK4/CD8A/NFKB1/NFKBIE/LCK/PIK3CA/MALT1/MAP2K1/NFATC3/CD247/GRB2/PRKCQ/RELA/PAK2
KEGG_CHRONIC_MYELOID_LEUKEMIA	KEGG_CHRONIC_MYELOID_LEUKEMIA	73	0.639038	1.94805	2.83664e-05	0.000129776	6.71835e-05	3270	tags=47%, list=15%, signal=40%	AKT3/TGFB1/SHC3/TGFB3/TGFB2/NFKBIA/PIK3CG/PIK3R5/STAT5A/STAT5B/TGFBR2/PIK3CD/CBL/MDM2/PIK3R3/RUNX1/RB1/CDK4/TGFBR1/MYC/NFKB1/BCL2L1/PIK3CA/MAP2K1/E2F3/CCND1/PTPN11/CDKN1B/SHC1/GAB2/GRB2/CDK6/RELA/SHC4
KEGG_PROTEASOME	KEGG_PROTEASOME	43	0.698826	1.96304	3.48394e-05	0.000155503	8.05019e-05	5655	tags=81%, list=26%, signal=60%	IFNG/PSMB9/PSME2/PSMD14/PSMB5/PSMB2/PSMB6/PSMA4/PSMB7/PSMB8/PSMB3/PSME4/PSMA5/PSMC2/PSMA2/PSMA6/PSMB10/PSME1/PSMB4/PSMD12/PSMB1/PSMA3/PSMA1/PSME3/PSMC4/PSMD8/PSMD11/PSMD6/PSMD13/PSMC3/PSMD2/PSMF1/PSMC1/POMP/PSMD7
KEGG_VALINE_LEUCINE_AND_ISOLEUCINE_DEGRADATION	KEGG_VALINE_LEUCINE_AND_ISOLEUCINE_DEGRADATION	43	-0.635261	-2.11594	4.46722e-05	0.000194643	0.000100764	2311	tags=58%, list=11%, signal=52%	ALDH7A1/IVD/AUH/ACADM/ECHS1/HADHB/ACAA1/DLD/BCAT2/ACAT2/HADHA/ALDH2/ABAT/ACADSB/HIBCH/HMGCL/HMGCS1/BCKDHB/PCCA/ACAT1/EHHADH/HADH/ACADS/ACAA2/HMGCS2
KEGG_FC_GAMMA_R_MEDIATED_PHAGOCYTOSIS	KEGG_FC_GAMMA_R_MEDIATED_PHAGOCYTOSIS	91	0.587551	1.85438	4.95079e-05	0.000210697	0.000109075	1612	tags=27%, list=7%, signal=26%	FCGR2A/FCGR1A/FCGR2B/PTPRC/HCK/FCGR3A/AKT3/DOCK2/ASAP1/RAC2/PLCG2/PRKCB/LYN/PIK3CG/VAV1/SPHK1/PIK3R5/CFL2/INPP5D/NCF1/WAS/PLA2G4A/PIK3CD/LIMK1/PIK3R3
KEGG_EPITHELIAL_CELL_SIGNALING_IN_HELICOBACTER_PYLORI_INFECTION	KEGG_EPITHELIAL_CELL_SIGNALING_IN_HELICOBACTER_PYLORI_INFECTION	67	0.635137	1.91061	6.88174e-05	0.000286218	0.000148171	3115	tags=30%, list=14%, signal=26%	CXCL8/CXCR1/CXCR2/CXCL1/PLCG2/HBEGF/NFKBIA/LYN/JAM3/JAM2/ATP6V1B2/CCL5/NFKB1/ADAM17/ATP6V1F/TCIRG1/ATP6V1C1/PTPN11/RELA/MAPK10
KEGG_PROPANOATE_METABOLISM	KEGG_PROPANOATE_METABOLISM	32	-0.672011	-2.07247	7.31279e-05	0.000297387	0.000153953	3196	tags=59%, list=15%, signal=51%	ALDH1B1/ALDH6A1/MLYCD/ALDH7A1/ACADM/ECHS1/ACAT2/HADHA/ALDH2/ABAT/SUCLG1/SUCLG2P2/HIBCH/ACACB/PCCA/ACAT1/SUCLG2/EHHADH/ACSS2
KEGG_DRUG_METABOLISM_OTHER_ENZYMES	KEGG_DRUG_METABOLISM_OTHER_ENZYMES	41	-0.629288	-2.07787	7.77938e-05	0.000309484	0.000160216	1240	tags=32%, list=6%, signal=30%	UGT2B4/TPMT/NAT1/UGT2B10/CYP3A4/CYP3A5/UGT1A1/CES2/NAT2/UGT2B17/UGT2B15/UGT2A3/UGT2B11
KEGG_CITRATE_CYCLE_TCA_CYCLE	KEGG_CITRATE_CYCLE_TCA_CYCLE	31	-0.664071	-2.05716	0.000140455	0.000546879	0.000283113	2727	tags=52%, list=13%, signal=45%	SDHB/IDH3A/SDHC/FH/PC/SDHA/IDH1/DLD/ACO2/PDHA1/SDHD/SUCLG1/SUCLG2P2/PCK2/SUCLG2/PCK1
KEGG_GLYCOSPHINGOLIPID_BIOSYNTHESIS_LACTO_AND_NEOLACTO_SERIES	KEGG_GLYCOSPHINGOLIPID_BIOSYNTHESIS_LACTO_AND_NEOLACTO_SERIES	25	-0.703809	-2.08052	0.000146042	0.000556783	0.00028824	1202	tags=40%, list=6%, signal=38%	B3GNT5/FUT6/GCNT2/FUT2/B3GNT3/FUT3/B4GALT4/ABO/B3GALT5/B3GALT1
KEGG_PENTOSE_AND_GLUCURONATE_INTERCONVERSIONS	KEGG_PENTOSE_AND_GLUCURONATE_INTERCONVERSIONS	19	-0.758031	-2.10529	0.000162755	0.00059202	0.000306481	1240	tags=58%, list=6%, signal=55%	UGT2B4/XYLB/UGDH/UGT2B10/CRYL1/UGP2/UGT1A1/UGT2B17/UGT2B15/UGT2A3/UGT2B11
KEGG_PRION_DISEASES	KEGG_PRION_DISEASES	35	0.710731	1.9261	0.000161195	0.00059202	0.000306481	2600	tags=40%, list=12%, signal=35%	IL1B/IL6/IL1A/LAMC1/EGR1/FYN/PRNP/C1QB/C1QA/C1QC/CCL5/HSPA5/MAP2K1/STIP1
KEGG_MAPK_SIGNALING_PATHWAY	KEGG_MAPK_SIGNALING_PATHWAY	264	0.452815	1.59826	0.000164989	0.00059202	0.000306481	2115	tags=23%, list=10%, signal=21%	IL1B/IL1A/FGF7/IL1R1/PDGFRB/RASGRP3/FGF2/AKT3/RAC2/ARRB2/FOS/TGFB1/PDGFRA/RASGRP1/PRKCB/TGFB3/TGFB2/FLNA/CD14/MEF2C/DUSP1/RASGRP4/DUSP4/RASGRF2/TNF/CDC25B/MAP4K4/CACNA2D1/NFKB2/HSPA6/DUSP10/DUSP14/NR4A1/NFATC2/DUSP7/PLA2G4A/MAP4K1/DUSP5/MAPKAPK2/MAP3K3/TGFBR2/RPS6KA2/MAP3K8/PTPN7/PPP3CC/FGFR1/IL1R2/MAP3K1/RASA2/STK4/MRAS/DUSP6/FGF10/MAP3K12/GADD45B/TGFBR1/MYC/MAP3K5/FLNC/CACNA1C/NFKB1
KEGG_FATTY_ACID_METABOLISM	KEGG_FATTY_ACID_METABOLISM	42	-0.592862	-1.97431	0.000239473	0.000842762	0.000436287	2311	tags=57%, list=11%, signal=51%	ALDH7A1/ECI1/ACADM/ECHS1/ECI2/HADHB/ACAA1/ACAT2/HADHA/ALDH2/ACADSB/ACSL5/ADH1B/CPT2/ACAT1/CPT1A/EHHADH/HADH/ACADS/ACAA2/ACOX1/ADH1A/ADH6/ADH1C
KEGG_GLYCOLYSIS_GLUCONEOGENESIS	KEGG_GLYCOLYSIS_GLUCONEOGENESIS	61	-0.521952	-1.84307	0.000465003	0.00160557	0.000831186	1607	tags=23%, list=7%, signal=21%	PFKL/DLD/HK2/ALDH2/PDHA1/PGM1/GALM/ADH1B/PCK2/ADH1A/ACSS2/ADH6/PCK1/ADH1C
KEGG_PEROXISOME	KEGG_PEROXISOME	76	-0.482819	-1.78211	0.000619396	0.00209907	0.00108666	3012	tags=50%, list=14%, signal=43%	PEX19/CAT/MVK/PEX1/XDH/GSTK1/MLYCD/PEX7/DDO/ECI2/ACAA1/IDH1/PRDX5/MPV17L/DECR2/ECH1/CRAT/ACOT8/PECR/FAR2/PXMP4/DAO/ACSL5/HMGCL/ACOX2/NUDT12/PEX11A/SCP2/CROT/SLC27A2/PHYH/EHHADH/ABCD3/PEX26/ACOX1/PXMP2/AMACR/EPHX2
KEGG_PANCREATIC_CANCER	KEGG_PANCREATIC_CANCER	69	0.580806	1.76509	0.000650522	0.00212581	0.00110051	3115	tags=42%, list=14%, signal=36%	AKT3/RAC2/TGFB1/ARHGEF6/TGFB3/TGFB2/STAT1/PIK3CG/PIK3R5/TGFBR2/PIK3CD/BRCA2/PIK3R3/RB1/CDK4/TGFBR1/NFKB1/BCL2L1/PIK3CA/MAP2K1/E2F3/JAK1/CCND1/PGF/VEGFC/CDK6/STAT3/RELA/MAPK10
KEGG_APOPTOSIS	KEGG_APOPTOSIS	86	0.54828	1.71353	0.000642848	0.00212581	0.00110051	2435	tags=30%, list=11%, signal=27%	IL1B/IL1A/IRAK3/CSF2RB/IL1R1/AKT3/NFKBIA/IL1RAP/PIK3CG/IRAK2/PIK3R5/TNF/ATM/PRKAR2B/IL3RA/BIRC3/PIK3CD/TNFRSF10B/CFLAR/PPP3CC/PIK3R3/PRKAR1A/NFKB1/BCL2L1/PIK3CA/BID
KEGG_P53_SIGNALING_PATHWAY	KEGG_P53_SIGNALING_PATHWAY	66	0.585697	1.75866	0.000697169	0.00223828	0.00115873	3916	tags=45%, list=18%, signal=37%	SERPINE1/SERPINB5/THBS1/PMAIP1/CD82/ATM/RRM2/CDK1/TNFRSF10B/CDK2/MDM2/GADD45B/CDK4/CCND2/IGF1/CHEK1/CCNB1/SHISA5/BID/CCND1/CCNB2/MDM4/IGFBP3/CDK6/ATR/CASP8/CCNE1/GTSE1/DDB2/ZMAT3
KEGG_LINOLEIC_ACID_METABOLISM	KEGG_LINOLEIC_ACID_METABOLISM	27	-0.638509	-1.91425	0.000844477	0.00266447	0.00137936	2086	tags=44%, list=10%, signal=40%	CYP2C8/PLA2G12A/CYP3A7/CYP2C9/CYP2C18/PLA2G12B/CYP2C19/CYP3A4/CYP3A5/CYP2J2/AKR1B10/PLA2G10
KEGG_FC_EPSILON_RI_SIGNALING_PATHWAY	KEGG_FC_EPSILON_RI_SIGNALING_PATHWAY	77	0.54503	1.6791	0.00109944	0.00341013	0.00176538	3115	tags=34%, list=14%, signal=29%	FCER1G/LCP2/AKT3/RAC2/BTK/FYN/PLCG2/PRKCB/LYN/PIK3CG/VAV1/PIK3R5/TNF/INPP5D/CSF2/PLA2G4A/PIK3CD/PIK3R3/MS4A2/PIK3CA/MAP2K1/MAP2K3/GAB2/GRB2/SYK/MAPK10
KEGG_PARKINSONS_DISEASE	KEGG_PARKINSONS_DISEASE	99	-0.427854	-1.66935	0.00119317	0.00363918	0.00188396	3802	tags=46%, list=18%, signal=38%	NDUFB1/NDUFA8/UQCRHL/NDUFS3/COX7A2/NDUFS2/NDUFB2/SLC6A3/COX4I1/NDUFB7/UQCRC2/NDUFC1/SDHB/NDUFS4/NDUFA6/UQCR11/COX8A/UQCR10/NDUFS6/COX6B1/NDUFB5/UQCRC1/SLC25A4/NDUFV1/SDHC/CYC1/COX7C/UQCRFS1/NDUFA10/COX6A1/COX5A/SDHA/NDUFA2/UQCRQ/NDUFS1/NDUFB9/COX5B/COX6C/NDUFA5/PINK1/COX7B/SLC25A5/SDHD/NDUFA1/CYCS/COX6B2
KEGG_GLYCEROPHOSPHOLIPID_METABOLISM	KEGG_GLYCEROPHOSPHOLIPID_METABOLISM	68	-0.473955	-1.71847	0.0012681	0.00380429	0.00196943	2157	tags=29%, list=10%, signal=27%	PCYT2/PLA2G12A/DGKH/DGKQ/GPD2/ACHE/LPCAT4/LPCAT3/CHPT1/DGKD/AGPAT2/ETNK1/CHKA/MBOAT2/PLD1/PLA2G12B/CDS1/MBOAT1/GPD1L/PLA2G10
KEGG_REGULATION_OF_ACTIN_CYTOSKELETON	KEGG_REGULATION_OF_ACTIN_CYTOSKELETON	209	0.451195	1.56982	0.00129365	0.00381837	0.00197672	3248	tags=28%, list=15%, signal=24%	ITGA5/ITGAX/FGF7/MSN/PDGFRB/ITGB2/FGF2/NCKAP1L/ITGAM/RAC2/ITGB3/PDGFRA/ARHGEF6/FN1/RDX/F2R/CD14/PIK3CG/ITGAL/VAV1/PIK3R5/ITGA4/CFL2/PIP4K2A/ITGA8/WAS/MYH10/ITGA2/ACTN1/PIK3CD/LIMK1/FGD3/FGFR1/CYFIP2/ITGB7/ITGB8/PIK3R3/ABI2/MRAS/ITGAV/SSH2/FGF10/WASF1/ARPC1B/SSH1/PIK3CA/MAP2K1/ITGA11/GNA12/MYL9/PIKFYVE/ITGA9/TIAM1/PDGFB/DIAPH3/PAK2/PIP5K1A/ROCK1
KEGG_CARDIAC_MUSCLE_CONTRACTION	KEGG_CARDIAC_MUSCLE_CONTRACTION	73	-0.477271	-1.76181	0.00145861	0.00423693	0.00219341	3922	tags=48%, list=18%, signal=39%	TNNT2/CACNG7/UQCRHL/CACNG2/COX7A2/CACNG4/ATP1A2/COX4I1/UQCRC2/CACNA1F/UQCR11/CACNB3/COX8A/UQCR10/COX6B1/UQCRC1/CYC1/COX7C/UQCRFS1/COX6A1/COX5A/UQCRQ/TPM1/COX5B/ATP1A1/COX6C/COX7B/CACNB2/CACNA2D2/COX6B2/CACNB1/ATP1B1/SLC9A1/ATP1B3/CACNA1D
KEGG_NITROGEN_METABOLISM	KEGG_NITROGEN_METABOLISM	23	-0.666306	-1.93987	0.00154801	0.00442634	0.00229146	1488	tags=30%, list=7%, signal=28%	CA13/AMT/CA12/CA2/CA7/CA4/CA1
KEGG_TERPENOID_BACKBONE_BIOSYNTHESIS	KEGG_TERPENOID_BACKBONE_BIOSYNTHESIS	15	-0.744489	-1.95139	0.00161726	0.0045532	0.00235714	2014	tags=53%, list=9%, signal=48%	MVK/PDSS1/ACAT2/DHDDS/HMGCS1/ACAT1/HMGCR/HMGCS2
KEGG_GLYCOSAMINOGLYCAN_BIOSYNTHESIS_CHONDROITIN_SULFATE	KEGG_GLYCOSAMINOGLYCAN_BIOSYNTHESIS_CHONDROITIN_SULFATE	22	0.728931	1.82083	0.00173865	0.0048208	0.00249567	3554	tags=50%, list=16%, signal=42%	DSE/CHST15/CSGALNACT2/CHST11/CSGALNACT1/CHSY1/CHPF/UST/CHST3/CHPF2/CHSY3
KEGG_HYPERTROPHIC_CARDIOMYOPATHY_HCM	KEGG_HYPERTROPHIC_CARDIOMYOPATHY_HCM	82	0.526263	1.63589	0.00234848	0.00641451	0.00332071	2092	tags=24%, list=10%, signal=22%	IL6/ITGA5/ITGB3/TGFB1/TGFB3/TGFB2/TNF/ITGA4/CACNA2D1/SLC8A1/ITGA8/ITGA2/LAMA2/TPM2/ITGB7/ITGB8/ITGAV/EMD/CACNA1C/IGF1
KEGG_PORPHYRIN_AND_CHLOROPHYLL_METABOLISM	KEGG_PORPHYRIN_AND_CHLOROPHYLL_METABOLISM	31	-0.582756	-1.80526	0.00389794	0.0101903	0.00527541	1550	tags=26%, list=7%, signal=24%	ALAD/UGT2B4/UGT2B10/UGT1A1/UGT2B17/UGT2B15/UGT2A3/UGT2B11
KEGG_MELANOMA	KEGG_MELANOMA	71	0.531817	1.61624	0.00388153	0.0101903	0.00527541	3112	tags=32%, list=14%, signal=28%	HGF/FGF7/PDGFRB/FGF2/AKT3/PDGFRA/PIK3CG/PIK3R5/PIK3CD/FGFR1/MDM2/PIK3R3/FGF10/RB1/CDK4/IGF1/PIK3CA/MAP2K1/E2F3/MITF/CCND1/CDK6/PDGFB
KEGG_HUNTINGTONS_DISEASE	KEGG_HUNTINGTONS_DISEASE	159	-0.354999	-1.46827	0.00385283	0.0101903	0.00527541	3802	tags=36%, list=18%, signal=30%	NDUFB1/NDUFA8/UQCRHL/NDUFS3/DNAH1/COX7A2/DNAL4/NDUFS2/NDUFB2/BBC3/COX4I1/NDUFB7/UQCRC2/CREB3L4/NDUFC1/SDHB/NDUFS4/NDUFA6/UQCR11/COX8A/UQCR10/NDUFS6/COX6B1/NDUFB5/DNAH3/UQCRC1/SLC25A4/CLTB/NDUFV1/SDHC/PLCB3/CYC1/COX7C/POLR2H/UQCRFS1/NDUFA10/COX6A1/COX5A/SDHA/NDUFA2/UQCRQ/NDUFS1/GNAQ/NDUFB9/COX5B/COX6C/NDUFA5/COX7B/SLC25A5/SDHD/CREB3L1/NDUFA1/CYCS/COX6B2/CREB3L3/PLCB4/PPARG/PPARGC1A
KEGG_SPLICEOSOME	KEGG_SPLICEOSOME	126	0.470593	1.54496	0.00421482	0.0108635	0.00562392	6741	tags=62%, list=31%, signal=43%	HSPA6/HNRNPC/PRPF4/PPIL1/SNRNP40/ALYREF/DDX5/SF3A3/SMNDC1/SNRPB/SNRPD1/SF3B3/MAGOHB/EIF4A3/TRA2B/EFTUD2/SNRPB2/PRPF19/DDX39B/RBMX/XAB2/SNRNP27/U2SURP/PRPF8/SRSF3/LSM6/SF3A1/SART1/SRSF10/HNRNPA1L2/LSM3/HSPA8/SRSF2/ISY1/SNRPG/BUD31/PRPF40A/SNRPA/SRSF7/LSM2/HNRNPM/DHX8/DDX23/U2AF1/RBM22/HNRNPU/BCAS2/HNRNPK/TRA2A/USP39/U2AF2/SNRNP200/TXNL4A/SNRPD2/RBM25/SNRPC/SNRPF/PCBP1/PHF5A/PRPF31/SF3B1/SF3B2/THOC…
KEGG_ACUTE_MYELOID_LEUKEMIA	KEGG_ACUTE_MYELOID_LEUKEMIA	57	0.560483	1.65091	0.00470406	0.0119561	0.00618955	3114	tags=39%, list=14%, signal=33%	PIM2/AKT3/SPI1/PIK3CG/PIK3R5/LEF1/STAT5A/STAT5B/PML/PIK3CD/PIK3R3/RUNX1/KIT/PIM1/MYC/NFKB1/PIK3CA/MAP2K1/CCND1/GRB2/STAT3/RELA
KEGG_COLORECTAL_CANCER	KEGG_COLORECTAL_CANCER	62	0.555498	1.65321	0.00493634	0.0123747	0.00640621	2768	tags=32%, list=13%, signal=28%	AKT3/RAC2/FOS/TGFB1/TGFB3/TGFB2/DCC/PIK3CG/PIK3R5/LEF1/TGFBR2/PIK3CD/PIK3R3/TGFBR1/MYC/PIK3CA/MAP2K1/MSH6/CCND1/MLH1
KEGG_TYROSINE_METABOLISM	KEGG_TYROSINE_METABOLISM	40	-0.52977	-1.72653	0.00583899	0.0144397	0.00747523	1760	tags=25%, list=8%, signal=23%	GSTZ1/GOT1/LCMT1/TAT/ADH1B/DDC/ADH1A/ADH6/MAOA/ADH1C
KEGG_RNA_DEGRADATION	KEGG_RNA_DEGRADATION	52	0.559908	1.61907	0.00636696	0.0155354	0.00804247	6998	tags=73%, list=32%, signal=49%	ENO2/XRN2/DCPS/ENO1/EXOSC8/XRN1/EXOSC2/EXOSC1/PAPOLG/EXOSC9/DCP2/DIS3/CNOT6L/DCP1A/CNOT7/C1D/LSM6/HSPD1/DDX6/PNPT1/LSM3/EXOSC4/MPHOSPH6/ZCCHC7/C1DP2/LSM2/PATL1/EXOSC3/EXOSC5/CNOT3/EXOSC7/EDC3/LSM5/HSPA9/CNOT4/DCP1B/PAPOLA/LSM1
KEGG_ARGININE_AND_PROLINE_METABOLISM	KEGG_ARGININE_AND_PROLINE_METABOLISM	53	-0.461266	-1.6015	0.00689491	0.0164847	0.00853394	2533	tags=36%, list=12%, signal=32%	NAGS/CKM/ASL/ALDH7A1/CKMT2/GOT1/ACY1/GATM/ALDH2/AZIN2/AGMAT/ALDH18A1/DAO/OTC/CKMT1A/CKMT1B/AOC1/MAOA/CKB
KEGG_TASTE_TRANSDUCTION	KEGG_TASTE_TRANSDUCTION	50	-0.466221	-1.60037	0.00693619	0.0164847	0.00853394	4107	tags=34%, list=19%, signal=28%	GRM4/PRKACG/TAS2R3/TAS2R42/ADCY8/TAS2R1/TAS2R5/CACNA1A/GNG13/TRPM5/ITPR3/SCNN1G/TAS2R4/PRKACB/ADCY6/SCNN1A/SCNN1B
KEGG_LYSOSOME	KEGG_LYSOSOME	119	0.464501	1.5147	0.00715373	0.0167837	0.00868874	3382	tags=27%, list=16%, signal=23%	SLC11A1/CTSK/LAMP3/LAPTM5/CTSL/CTSH/PPT1/AP1S2/GLA/GM2A/ACP5/CTSB/ARSG/GNS/CTSC/ARSB/LIPA/NPC1/AP1S3/AP1M1/CD68/MAN2B1/MANBA/LAPTM4B/GGA2/TCIRG1/M6PR/PSAP/LAMP2/DNASE2/CTSF/TPP1
KEGG_RENAL_CELL_CARCINOMA	KEGG_RENAL_CELL_CARCINOMA	66	0.525619	1.57826	0.00816493	0.0189137	0.00979139	3216	tags=32%, list=15%, signal=27%	HGF/AKT3/TGFB1/TGFB3/TGFB2/HIF1A/PIK3CG/PIK3R5/ETS1/PIK3CD/PIK3R3/PIK3CA/EPAS1/MAP2K1/PTPN11/PGF/VEGFC/GRB2/PDGFB/RAPGEF1/PAK2
KEGG_PROTEIN_EXPORT	KEGG_PROTEIN_EXPORT	22	0.678438	1.6947	0.00846413	0.0193617	0.0100233	3042	tags=55%, list=14%, signal=47%	SPCS3/SEC11C/SRPRB/SPCS2/SEC61A1/HSPA5/SRP72/SEC62/SRP54/SRP68/SEC61B/SEC63
KEGG_NEUROTROPHIN_SIGNALING_PATHWAY	KEGG_NEUROTROPHIN_SIGNALING_PATHWAY	124	0.442824	1.45644	0.00863495	0.0195086	0.0100994	3376	tags=28%, list=16%, signal=24%	IRAK3/RIPK2/AKT3/ARHGDIB/SHC3/PLCG2/NFKBIA/PIK3CG/IRAK2/PIK3R5/MAPKAPK2/MAP3K3/RPS6KA2/PIK3CD/IRS1/PIK3R3/MAP3K1/MAGED1/SH2B3/SH2B2/MAP3K5/NFKB1/NFKBIE/PIK3CA/MAP2K1/PTPN11/BDNF/SHC1/GRB2/RELA/MAPK10/RAPGEF1/YWHAG/SHC4/CAMK4
KEGG_GLIOMA	KEGG_GLIOMA	64	0.520525	1.5599	0.0107581	0.024009	0.0124292	3270	tags=36%, list=15%, signal=31%	PDGFRB/AKT3/SHC3/PDGFRA/PLCG2/PRKCB/PIK3CG/PIK3R5/PIK3CD/MDM2/PIK3R3/RB1/CDK4/IGF1/PIK3CA/MAP2K1/E2F3/CCND1/SHC1/GRB2/CDK6/PDGFB/SHC4
KEGG_RIG_I_LIKE_RECEPTOR_SIGNALING_PATHWAY	KEGG_RIG_I_LIKE_RECEPTOR_SIGNALING_PATHWAY	66	0.513264	1.54116	0.0141956	0.0312988	0.016203	5248	tags=42%, list=24%, signal=32%	CXCL8/CXCL10/DDX3Y/NFKBIA/TNF/CYLD/IFIH1/MAP3K1/NFKB1/TANK/TBK1/RELA/MAPK10/CASP8/TRAF3/DHX58/IFNE/ISG15/AZI2/TRADD/IRF7/IRF3/CASP10/DDX3X/MAP3K7/IKBKG/MAPK14/MAPK12
KEGG_BLADDER_CANCER	KEGG_BLADDER_CANCER	41	0.559399	1.55145	0.0145452	0.0316878	0.0164044	2962	tags=37%, list=14%, signal=32%	MMP1/CXCL8/MMP2/MMP9/THBS1/TYMP/MDM2/RB1/CDK4/MYC/MAP2K1/E2F3/CCND1/PGF/VEGFC
KEGG_UBIQUITIN_MEDIATED_PROTEOLYSIS	KEGG_UBIQUITIN_MEDIATED_PROTEOLYSIS	129	0.43545	1.43645	0.0221427	0.0476719	0.0246792	4352	tags=32%, list=20%, signal=26%	SOCS3/NEDD4/SOCS1/FBXW7/UBE2E2/BIRC3/PML/UBE2S/CBL/UBE2L6/MDM2/MAP3K1/SYVN1/CDC27/UBA2/UBE2J1/CDC20/UBE2Q2/UBA6/UBE2W/PIAS3/ANAPC10/UBE2H/BRCA1/SMURF2/UBE2F/ANAPC13/UBE2O/CUL1/UBE2D1/UBE2Z/ANAPC7/HUWE1/PRPF19/DDB2/DDB1/CDC26/UBR5/CUL2/ANAPC5/FBXO4

## Sheet: GSEA S100A12(UC)
ID	Description	setSize	enrichmentScore	NES	pvalue	p.adjust	qvalue	rank	leading_edge	core_enrichment
KEGG_LEISHMANIA_INFECTION	KEGG_LEISHMANIA_INFECTION	69	0.829253	2.48164	1e-10	1.66364e-09	8.51675e-10	1372	tags=54%, list=6%, signal=50%	IL1B/PTGS2/FCGR2A/IL1A/FCGR1A/NCF2/CR1/TLR2/C3/TLR4/NCF4/ITGB2/FCGR3A/ITGAM/TGFB1/TGFB3/FOS/TGFB2/NFKBIA/PRKCB/HLA-DRA/HLA-DPA1/HLA-DOB/NOS2/IFNG/HLA-DMA/STAT1/HLA-DPB1/ITGA4/TNF/HLA-DRB3/NCF1/HLA-DRB1/JAK2/HLA-DRB5/HLA-DMB/IL10
KEGG_HEMATOPOIETIC_CELL_LINEAGE	KEGG_HEMATOPOIETIC_CELL_LINEAGE	85	0.805716	2.48003	1e-10	1.66364e-09	8.51675e-10	2326	tags=56%, list=11%, signal=51%	IL1B/IL6/CSF3R/IL1A/IL7R/FCGR1A/ITGA5/MME/CR1/IL1R1/CD38/IL11/ITGAM/ITGB3/CD44/MS4A1/CSF3/IL2RA/CSF2RA/CD55/CD34/CD37/HLA-DRA/CD14/CR2/ITGA2/ITGA4/TNF/HLA-DRB3/IL3RA/CD4/HLA-DRB1/CSF2/CD22/CSF1R/CD3G/HLA-DRB5/CD2/IL1R2/IL5RA/CD36/CD3E/CD5/CD3D/CD19/CD59/CD1C/CSF1
KEGG_CYTOKINE_CYTOKINE_RECEPTOR_INTERACTION	KEGG_CYTOKINE_CYTOKINE_RECEPTOR_INTERACTION	256	0.705052	2.45248	1e-10	1.66364e-09	8.51675e-10	2643	tags=43%, list=12%, signal=38%	IL1B/CXCL8/CXCR1/IL6/CSF3R/CXCR2/INHBA/IL24/IL1A/IL7R/CXCL10/CCL2/OSM/OSMR/CXCL5/TNFRSF11B/CXCL1/CXCL11/IL18RAP/HGF/CXCL6/CCL4/CCL4L2/IL1R1/CXCL13/CCL18/CCR1/PDGFRB/CXCL9/CSF2RB/CCL3/KDR/CXCR4/CXCL2/IL11/CCL3L3/FLT1/CD27/PDGFRA/TGFB1/TGFB3/IL10RA/CCR2/TNFRSF17/TNFRSF9/CSF3/CCL11/TGFB2/IL2RA/CSF2RA/IL1RAP/IL18R1/TNFSF13B/TNFRSF1B/IFNAR2/IFNG/TNFSF8/TNFRSF12A/CCL21/CCL8/LIF/CD40/TNF/CXCL3/CCR7/IL3R…
KEGG_COMPLEMENT_AND_COAGULATION_CASCADES	KEGG_COMPLEMENT_AND_COAGULATION_CASCADES	68	0.784656	2.34329	1e-10	1.66364e-09	8.51675e-10	2209	tags=50%, list=10%, signal=45%	SERPINE1/PLAU/CR1/TFPI/C1S/CFH/VWF/C3AR1/C3/C5AR1/C1R/SERPING1/C4B/CFI/MASP1/F5/A2M/CD55/C2/F2R/CFB/THBD/F3/PLAT/CR2/C4BPB/SERPINA1/PLAUR/C1QA/C1QB/C4BPA/C1QC/BDKRB2/CD59
KEGG_ECM_RECEPTOR_INTERACTION	KEGG_ECM_RECEPTOR_INTERACTION	83	0.76034	2.33587	1e-10	1.66364e-09	8.51675e-10	2931	tags=53%, list=14%, signal=46%	TNC/SPP1/ITGA5/COL6A3/THBS2/COL1A2/COL4A1/COL1A1/COL3A1/VWF/LAMC1/COL5A2/COL4A2/ITGB3/CD44/COL6A1/LAMA4/THBS1/FN1/SDC2/COL6A2/ITGA2/ITGA4/LAMB2/HSPG2/COL5A1/ITGA8/ITGAV/LAMB1/ITGB8/LAMA2/LAMC3/LAMA5/CD36/HMMR/ITGB7/LAMC2/SV2A/CD47/LAMA1/ITGA11/ITGA7/ITGA9/ITGB1
KEGG_TOLL_LIKE_RECEPTOR_SIGNALING_PATHWAY	KEGG_TOLL_LIKE_RECEPTOR_SIGNALING_PATHWAY	99	0.73015	2.30421	1e-10	1.66364e-09	8.51675e-10	1513	tags=32%, list=7%, signal=30%	IL1B/CXCL8/SPP1/IL6/CXCL10/CXCL11/CCL4/CTSK/LY96/TLR2/CXCL9/TLR4/CCL3/TLR1/TLR8/AKT3/TLR6/CD86/FOS/CD80/NFKBIA/IFNAR2/CD14/STAT1/PIK3R5/PIK3CG/CD40/TNF/PIK3R3/LBP/PIK3CD/MAP3K8
KEGG_SYSTEMIC_LUPUS_ERYTHEMATOSUS	KEGG_SYSTEMIC_LUPUS_ERYTHEMATOSUS	53	0.808724	2.29887	1e-10	1.66364e-09	8.51675e-10	1683	tags=55%, list=8%, signal=51%	FCGR2A/FCGR1A/FCGR2B/C1S/C3/C1R/C4B/FCGR3A/CD86/CD80/C2/HLA-DRA/HLA-DPA1/HLA-DOB/IFNG/HLA-DMA/HLA-DPB1/CD40/TNF/HLA-DRB3/HLA-DRB1/ACTN1/HLA-DRB5/HLA-DMB/IL10/C1QA/CD28/C1QB/HLA-DOA
KEGG_CHEMOKINE_SIGNALING_PATHWAY	KEGG_CHEMOKINE_SIGNALING_PATHWAY	184	0.682948	2.29652	1e-10	1.66364e-09	8.51675e-10	2484	tags=43%, list=12%, signal=38%	CXCL8/CXCR1/CXCR2/CXCL10/CCL2/CXCL5/CXCL1/CXCL11/CXCL6/CCL4/CCL4L2/CXCL13/CCL18/CCR1/CXCL9/CCL3/CXCR4/CXCL2/HCK/CCL3L3/AKT3/ELMO1/PREX1/DOCK2/SHC3/FGR/CCR2/GNG11/RAC2/CCL11/LYN/GRK5/GNB4/JAK3/ARRB2/NFKBIA/PRKCB/GNAI2/GNG2/VAV1/STAT1/PLCB1/PIK3R5/CCL21/PIK3CG/STAT2/CCL8/CXCL3/CCR7/NCF1/PIK3R3/CXCL12/ITK/CCL20/WAS/CXCL16/JAK2/STAT5B/CCL24/PIK3CD/PLCB2/GNG10/CCR4/GNAI1/PPBP/CCL19/NFKB1/CXCR5/CX3CL1/…
KEGG_CELL_ADHESION_MOLECULES_CAMS	KEGG_CELL_ADHESION_MOLECULES_CAMS	128	0.675089	2.20255	1e-10	1.66364e-09	8.51675e-10	1683	tags=42%, list=8%, signal=39%	SELE/SELL/SELP/ICAM1/VCAN/PECAM1/CD274/PTPRC/NRCAM/CDH3/SELPLG/CLDN1/VCAM1/CDH5/ITGB2/PDCD1LG2/ITGAM/CD86/ICAM2/CD80/ICAM3/CD34/PTPRM/HLA-DRA/HLA-DPA1/HLA-DOB/JAM3/HLA-DMA/ICOS/CTLA4/ITGAL/SDC2/HLA-DPB1/JAM2/CD226/ITGA4/CD40/HLA-DRB3/CD4/HLA-DRB1/CADM1/CD22/ESAM/ITGA8/HLA-DRB5/HLA-DMB/ITGAV/CD2/ITGB8/CD276/NLGN4X/CD28/ALCAM/HLA-DOA
KEGG_JAK_STAT_SIGNALING_PATHWAY	KEGG_JAK_STAT_SIGNALING_PATHWAY	152	0.651025	2.16422	1e-10	1.66364e-09	8.51675e-10	2575	tags=39%, list=12%, signal=35%	IL6/CSF3R/IL24/IL7R/IL13RA2/OSM/OSMR/SOCS3/CSF2RB/IL11/AKT3/IL10RA/CSF3/IL2RA/CSF2RA/JAK3/IFNAR2/IFNG/STAT1/PIK3R5/PIK3CG/STAT4/STAT2/LIF/IL3RA/IL6ST/IL22/STAT5A/PIK3R3/CSF2/JAK2/SOCS1/STAT5B/CRLF2/IL2RB/IL10/PIK3CD/CBL/IL21R/IL5RA/SPRY4/BCL2L1/CCND2/IL12RB2/MYC/PTPN6/IL12RB1/PIAS3/IFNAR1/IL15RA/JAK1/PIM1/LEPR/PIK3CA/CLCF1/CCND1/PTPN11/STAM/IL4R/LIFR
KEGG_FOCAL_ADHESION	KEGG_FOCAL_ADHESION	195	0.637462	2.15528	1e-10	1.66364e-09	8.51675e-10	2965	tags=38%, list=14%, signal=33%	TNC/SPP1/ITGA5/COL6A3/THBS2/HGF/COL1A2/COL4A1/CAV1/COL1A1/COL3A1/VWF/PDGFRB/LAMC1/KDR/COL5A2/COL4A2/FLT1/CAV2/AKT3/PDGFRA/SHC3/ITGB3/COL6A1/FYN/RAC2/LAMA4/BIRC3/PRKCB/THBS1/FN1/FLNA/VAV1/PIK3R5/PIK3CG/ZYX/COL6A2/ITGA2/ITGA4/LAMB2/PARVG/PIK3R3/ACTN1/COL5A1/ITGA8/PARVB/ITGAV/LAMB1/PIK3CD/ITGB8/LAMA2/TLN1/LAMC3/LAMA5/FLNC/CCND2/IGF1/VEGFC/PIK3CA/ITGB7/CCND1/ROCK1/SHC4/LAMC2/LAMA1/PGF/PDGFB/ITGA11/MA…
KEGG_PATHWAYS_IN_CANCER	KEGG_PATHWAYS_IN_CANCER	322	0.547417	1.92758	1.17242e-10	1.78795e-09	9.15314e-10	2931	tags=30%, list=14%, signal=26%	MMP1/PTGS2/CXCL8/IL6/CSF3R/WNT5A/MMP2/MMP9/HGF/FGF7/COL4A1/PDGFRB/LAMC1/COL4A2/FGF2/AKT3/PDGFRA/TGFB1/TGFB3/FOS/RAC2/TGFB2/LAMA4/BIRC3/RASSF5/CSF2RA/PLCG2/HIF1A/NFKBIA/PRKCB/DCC/FN1/ETS1/SPI1/LEF1/NOS2/STAT1/WNT2/PIK3R5/TRAF1/PIK3CG/NFKB2/ITGA2/GLI3/LAMB2/STAT5A/PIK3R3/TGFBR2/CSF1R/STAT5B/ITGAV/PML/LAMB1/PIK3CD/FGFR1/LAMA2/LAMC3/HSP90B1/CBL/CDK2/STK4/MDM2/LAMA5/BRCA2/RARB/RUNX1/EPAS1/FGF10/TGFBR1…
KEGG_BUTANOATE_METABOLISM	KEGG_BUTANOATE_METABOLISM	33	-0.798331	-2.39226	8.75009e-09	1.10071e-07	5.63493e-08	2529	tags=67%, list=12%, signal=59%	ACSM1/L2HGDH/ECHS1/BDH2/ALDH7A1/HADHA/ALDH2/ALDH1B1/ALDH5A1/ACAT2/ABAT/PDHA1/EHHADH/HMGCL/HMGCS1/ACADS/ACAT1/HADH/AKR1B10/ACSM3/BDH1/HMGCS2
KEGG_OXIDATIVE_PHOSPHORYLATION	KEGG_OXIDATIVE_PHOSPHORYLATION	101	-0.601396	-2.23578	9.02222e-09	1.10071e-07	5.63493e-08	4723	tags=63%, list=22%, signal=50%	COX7A2L/COX7A2/ATP6V1G2/ATP6V0E2/NDUFB1/ATP6V1D/UQCRHL/UQCRH/NDUFB2/NDUFA8/NDUFAB1/NDUFB6/NDUFC1/COX17/COX15/PPA2/NDUFB8/NDUFC2/UQCRB/NDUFB3/COX11/NDUFS2/COX4I1/ATP6V1C2/COX7B/NDUFS7/ATP6V0D1/NDUFB7/UQCR11/LHPP/UQCRC2/UQCRQ/NDUFS4/COX10/COX7C/COX6B1/NDUFA1/NDUFS3/NDUFA9/UQCR10/NDUFA5/NDUFA10/NDUFB10/SDHA/NDUFV1/UQCRFS1/NDUFB5/COX6C/ATP12A/NDUFA6/COX6A1/COX5A/UQCRC1/COX8A/SDHC/SDHB/ATP6V0D2/NDUFB9…
KEGG_NOD_LIKE_RECEPTOR_SIGNALING_PATHWAY	KEGG_NOD_LIKE_RECEPTOR_SIGNALING_PATHWAY	61	0.751952	2.20574	8.07477e-09	1.10071e-07	5.63493e-08	1999	tags=39%, list=9%, signal=36%	IL1B/CXCL8/IL6/CCL2/CXCL1/NLRP3/CXCL2/TNFAIP3/RIPK2/MEFV/CARD6/CCL11/NLRC4/BIRC3/NFKBIA/CARD8/CCL8/NAIP/TNF/NOD2/NLRP1/HSP90B1/CASP1/NFKB1
KEGG_METABOLISM_OF_XENOBIOTICS_BY_CYTOCHROME_P450	KEGG_METABOLISM_OF_XENOBIOTICS_BY_CYTOCHROME_P450	61	-0.691222	-2.39237	1.79182e-08	2.0494e-07	1.04916e-07	2431	tags=46%, list=11%, signal=41%	EPHX1/CYP3A7/GSTK1/GSTO2/AKR1C2/MGST3/MGST2/GSTZ1/UGT2B4/CYP2C19/GSTM4/MGST1/CYP3A4/AKR1C3/CYP3A5/GSTA1/CYP2S1/UGT2B10/ADH1B/UGT1A1/ADH6/ADH1A/UGT2B17/UGT2B15/UGT2B11/UGT2A3/CYP2B6/ADH1C
KEGG_GRAFT_VERSUS_HOST_DISEASE	KEGG_GRAFT_VERSUS_HOST_DISEASE	37	0.814157	2.18978	2.37817e-08	2.56004e-07	1.31057e-07	1683	tags=54%, list=8%, signal=50%	IL1B/IL6/IL1A/CD86/CD80/HLA-DRA/HLA-DPA1/HLA-DOB/IFNG/HLA-DMA/GZMB/HLA-DPB1/TNF/HLA-DRB3/HLA-DRB1/HLA-DRB5/HLA-DMB/PRF1/CD28/HLA-DOA
KEGG_RETINOL_METABOLISM	KEGG_RETINOL_METABOLISM	52	-0.697841	-2.34242	8.78848e-08	8.93495e-07	4.57412e-07	2175	tags=42%, list=10%, signal=38%	DHRS9/DHRS4L2/DGAT1/UGT2B4/CYP2C19/RDH5/CYP3A4/CYP3A5/PNPLA4/DHRS3/UGT2B10/RETSAT/ADH1B/UGT1A1/ADH6/ADH1A/UGT2B17/UGT2B15/UGT2B11/UGT2A3/CYP2B6/ADH1C
KEGG_DRUG_METABOLISM_CYTOCHROME_P450	KEGG_DRUG_METABOLISM_CYTOCHROME_P450	61	-0.672548	-2.32774	1.41866e-07	1.36639e-06	6.99504e-07	1752	tags=39%, list=8%, signal=36%	MGST3/MGST2/GSTZ1/UGT2B4/CYP2C19/GSTM4/MGST1/CYP3A4/CYP3A5/GSTA1/UGT2B10/ADH1B/UGT1A1/FMO4/ADH6/ADH1A/UGT2B17/MAOA/UGT2B15/FMO5/UGT2B11/UGT2A3/CYP2B6/ADH1C
KEGG_TYPE_I_DIABETES_MELLITUS	KEGG_TYPE_I_DIABETES_MELLITUS	42	0.766993	2.0994	2.69304e-07	2.46413e-06	1.26148e-06	1683	tags=45%, list=8%, signal=42%	IL1B/IL1A/CD86/CD80/HLA-DRA/HLA-DPA1/HLA-DOB/IFNG/HLA-DMA/GZMB/HLA-DPB1/TNF/HLA-DRB3/HLA-DRB1/HLA-DRB5/HLA-DMB/PRF1/CD28/HLA-DOA
KEGG_LEUKOCYTE_TRANSENDOTHELIAL_MIGRATION	KEGG_LEUKOCYTE_TRANSENDOTHELIAL_MIGRATION	112	0.624977	2.00589	2.89371e-07	2.52166e-06	1.29093e-06	1438	tags=32%, list=7%, signal=30%	NCF2/MMP2/MMP9/ICAM1/PECAM1/RHOH/MSN/THY1/CXCR4/CLDN1/VCAM1/CDH5/NCF4/ITGB2/ITGAM/CYBB/RAC2/RASSF5/PLCG2/PRKCB/GNAI2/JAM3/VAV1/ITGAL/PIK3R5/PIK3CG/JAM2/ITGA4/NCF1/PIK3R3/CXCL12/ITK/RAPGEF4/ACTN1/ESAM/PIK3CD
KEGG_INTESTINAL_IMMUNE_NETWORK_FOR_IGA_PRODUCTION	KEGG_INTESTINAL_IMMUNE_NETWORK_FOR_IGA_PRODUCTION	47	0.755603	2.10391	3.42381e-07	2.84798e-06	1.45798e-06	2369	tags=55%, list=11%, signal=49%	IL6/CXCR4/TGFB1/CD86/TNFRSF17/CD80/TNFSF13B/HLA-DRA/HLA-DPA1/HLA-DOB/HLA-DMA/ICOS/HLA-DPB1/ITGA4/CD40/HLA-DRB3/HLA-DRB1/CXCL12/HLA-DRB5/HLA-DMB/IL10/CD28/HLA-DOA/IL15RA/CCR10/ITGB7
KEGG_ALLOGRAFT_REJECTION	KEGG_ALLOGRAFT_REJECTION	36	0.791661	2.12048	4.87591e-07	3.87952e-06	1.98607e-06	1683	tags=53%, list=8%, signal=49%	CD86/CD80/HLA-DRA/HLA-DPA1/HLA-DOB/IFNG/HLA-DMA/GZMB/HLA-DPB1/CD40/TNF/HLA-DRB3/HLA-DRB1/HLA-DRB5/HLA-DMB/IL10/PRF1/CD28/HLA-DOA
KEGG_CITRATE_CYCLE_TCA_CYCLE	KEGG_CITRATE_CYCLE_TCA_CYCLE	31	-0.759021	-2.24386	5.89873e-07	4.49778e-06	2.30257e-06	2944	tags=68%, list=14%, signal=59%	IDH3B/CS/SUCLA2/OGDHL/DLAT/FH/SDHA/IDH3A/IDH1/PC/SDHC/DLD/SDHB/ACO2/SDHD/SUCLG2P2/SUCLG1/PDHA1/PCK2/SUCLG2/PCK1
KEGG_B_CELL_RECEPTOR_SIGNALING_PATHWAY	KEGG_B_CELL_RECEPTOR_SIGNALING_PATHWAY	75	0.674206	2.05873	7.09291e-07	5.19201e-06	2.65797e-06	2382	tags=48%, list=11%, signal=43%	FCGR2B/CD79A/LILRB3/RASGRP3/AKT3/FOS/RAC2/DAPP1/BTK/LYN/PLCG2/NFKBIA/PRKCB/INPP5D/VAV1/PIK3AP1/PIK3R5/CR2/PIK3CG/IFITM1/CD81/PIK3R3/CD22/NFATC2/CARD11/PIK3CD/PPP3CC/NFATC1/CD72/CD79B/NFKB1/PTPN6/CD19/MALT1/PIK3CA/NFKBIE
KEGG_AUTOIMMUNE_THYROID_DISEASE	KEGG_AUTOIMMUNE_THYROID_DISEASE	49	0.725601	2.03317	2.37355e-06	1.67061e-05	8.55247e-06	2029	tags=39%, list=9%, signal=35%	CD86/CD80/HLA-DRA/HLA-DPA1/HLA-DOB/HLA-DMA/CTLA4/GZMB/HLA-DPB1/CD40/HLA-DRB3/HLA-DRB1/HLA-DRB5/HLA-DMB/IL10/PRF1/CD28/HLA-DOA/TSHR
KEGG_VALINE_LEUCINE_AND_ISOLEUCINE_DEGRADATION	KEGG_VALINE_LEUCINE_AND_ISOLEUCINE_DEGRADATION	43	-0.682732	-2.18945	2.92526e-06	1.98268e-05	1.015e-05	2309	tags=67%, list=11%, signal=60%	ACAD8/MCCC1/ECHS1/ALDH7A1/ACAA1/IVD/HADHB/ALDH6A1/AUH/DLD/ACADM/HADHA/ALDH2/ALDH1B1/BCKDHB/BCAT2/HIBCH/ACAT2/ABAT/EHHADH/HMGCL/ACADSB/PCCA/HMGCS1/ACAA2/ACADS/ACAT1/HADH/HMGCS2
KEGG_SMALL_CELL_LUNG_CANCER	KEGG_SMALL_CELL_LUNG_CANCER	84	0.644044	1.98083	3.1445e-06	2.05516e-05	1.05211e-05	2931	tags=44%, list=14%, signal=38%	PTGS2/COL4A1/LAMC1/COL4A2/AKT3/LAMA4/BIRC3/NFKBIA/FN1/NOS2/PIK3R5/TRAF1/PIK3CG/ITGA2/LAMB2/PIK3R3/ITGAV/LAMB1/PIK3CD/LAMA2/LAMC3/CDK2/LAMA5/RARB/BCL2L1/RB1/NFKB1/MYC/PIAS3/PIK3CA/CCND1/LAMC2/E2F3/LAMA1/CDK6/CDK4/ITGB1
KEGG_ASTHMA	KEGG_ASTHMA	29	0.787647	2.0405	5.15637e-06	3.25385e-05	1.66576e-05	1683	tags=52%, list=8%, signal=48%	FCER1G/CCL11/HLA-DRA/HLA-DPA1/HLA-DOB/HLA-DMA/HLA-DPB1/CD40/TNF/HLA-DRB3/HLA-DRB1/HLA-DRB5/HLA-DMB/IL10/HLA-DOA
KEGG_PROXIMAL_TUBULE_BICARBONATE_RECLAMATION	KEGG_PROXIMAL_TUBULE_BICARBONATE_RECLAMATION	23	-0.776757	-2.09191	7.39832e-06	4.36739e-05	2.23582e-05	1812	tags=43%, list=8%, signal=40%	ATP1A1/ATP1B1/SLC25A10/ATP1B3/PCK2/CA2/SLC9A3/CA4/SLC4A4/PCK1
KEGG_NATURAL_KILLER_CELL_MEDIATED_CYTOTOXICITY	KEGG_NATURAL_KILLER_CELL_MEDIATED_CYTOTOXICITY	128	0.576009	1.87929	7.24466e-06	4.36739e-05	2.23582e-05	3738	tags=41%, list=17%, signal=34%	ICAM1/FCER1G/LCP2/ITGB2/FCGR3A/SHC3/FYN/RAC2/ICAM2/PLCG2/TYROBP/PRKCB/IFNAR2/CD48/IFNG/VAV1/ITGAL/GZMB/PIK3R5/PIK3CG/TNF/TNFRSF10B/PIK3R3/CSF2/NFATC2/PIK3CD/PRF1/HCST/PPP3CC/MICB/NFATC1/SH2D1A/PTPN6/IFNAR1/PIK3CA/PTPN11/SHC4/MAP2K1/GRB2/SYK/IFNGR1/LCK/SHC1/HLA-E/TNFRSF10A/BID/NFATC4/PPP3CA/NFATC3/CD247/PPP3CB/PPP3R1
KEGG_CYTOSOLIC_DNA_SENSING_PATHWAY	KEGG_CYTOSOLIC_DNA_SENSING_PATHWAY	50	0.700739	1.973	1.06284e-05	6.07809e-05	3.11159e-05	2707	tags=30%, list=13%, signal=26%	IL1B/IL6/CXCL10/CCL4/CCL4L2/IL33/AIM2/NFKBIA/ZBP1/CASP1/NFKB1/ADAR/POLR3G/TBK1/CCL5
KEGG_VIRAL_MYOCARDITIS	KEGG_VIRAL_MYOCARDITIS	69	0.665665	1.99208	1.10763e-05	6.14229e-05	3.14446e-05	1683	tags=36%, list=8%, signal=34%	ICAM1/CAV1/ITGB2/CD86/FYN/RAC2/CD80/CD55/HLA-DRA/HLA-DPA1/HLA-DOB/HLA-DMA/ITGAL/HLA-DPB1/CD40/HLA-DRB3/HLA-DRB1/MYH10/ABL2/HLA-DRB5/HLA-DMB/PRF1/LAMA2/CD28/HLA-DOA
KEGG_PROPANOATE_METABOLISM	KEGG_PROPANOATE_METABOLISM	32	-0.712867	-2.11809	1.35702e-05	7.14101e-05	3.65574e-05	2893	tags=62%, list=13%, signal=54%	SUCLA2/MLYCD/ECHS1/ALDH7A1/ALDH6A1/ACADM/HADHA/ALDH2/ALDH1B1/HIBCH/ACAT2/SUCLG2P2/ABAT/SUCLG1/EHHADH/ACACB/PCCA/SUCLG2/ACAT1/ACSS2
KEGG_PRIMARY_IMMUNODEFICIENCY	KEGG_PRIMARY_IMMUNODEFICIENCY	35	0.753467	2.00888	1.36577e-05	7.14101e-05	3.65574e-05	3160	tags=51%, list=15%, signal=44%	IL7R/CD79A/PTPRC/BTK/JAK3/ICOS/ADA/CD40/CD4/TAP1/TAP2/RFX5/CD3E/CD3D/CD19/LCK/CD8A/BLNK
KEGG_ASCORBATE_AND_ALDARATE_METABOLISM	KEGG_ASCORBATE_AND_ALDARATE_METABOLISM	16	-0.8358	-2.12417	1.41657e-05	7.20092e-05	3.68641e-05	2061	tags=69%, list=10%, signal=62%	ALDH7A1/UGT2B4/ALDH2/ALDH1B1/UGDH/UGT2B10/UGT1A1/UGT2B17/UGT2B15/UGT2B11/UGT2A3
KEGG_STARCH_AND_SUCROSE_METABOLISM	KEGG_STARCH_AND_SUCROSE_METABOLISM	38	-0.674587	-2.08246	2.62611e-05	0.000129886	6.64934e-05	1701	tags=50%, list=8%, signal=46%	TREH/AGL/UGT2B4/HK2/AMY2B/PYGB/PGM1/SI/UGDH/UGT2B10/UGP2/GBA3/UGT1A1/ENPP1/ENPP3/UGT2B17/UGT2B15/UGT2B11/UGT2A3
KEGG_ANTIGEN_PROCESSING_AND_PRESENTATION	KEGG_ANTIGEN_PROCESSING_AND_PRESENTATION	81	0.611719	1.87566	3.5641e-05	0.00017164	8.78684e-05	4354	tags=47%, list=20%, signal=38%	IFI30/CTSL/HLA-DRA/HLA-DPA1/HLA-DOB/HLA-DMA/HLA-DPB1/HSPA6/CD74/HLA-DRB3/CD4/HLA-DRB1/TAP1/CTSB/TAP2/HLA-DRB5/HLA-DMB/RFX5/PSME2/HLA-DOA/HSPA5/PDIA3/HSP90AB1/HLA-DQB1/CALR/HLA-DQA2/CD8A/HLA-E/CREB1/HSP90AA1/TAPBP/PSME1/HLA-DQA1/CIITA/HLA-F/HSPA4/KLRD1/HSPA8
KEGG_STEROID_HORMONE_BIOSYNTHESIS	KEGG_STEROID_HORMONE_BIOSYNTHESIS	45	-0.627323	-2.03217	4.45695e-05	0.000209134	0.000107063	1822	tags=36%, list=8%, signal=33%	HSD3B1/AKR1C2/UGT2B4/HSD17B3/CYP3A4/AKR1C3/CYP3A5/UGT2B10/HSD3B2/HSD17B2/UGT1A1/UGT2B17/UGT2B15/UGT2B11/UGT2A3/HSD11B2
KEGG_DRUG_METABOLISM_OTHER_ENZYMES	KEGG_DRUG_METABOLISM_OTHER_ENZYMES	41	-0.640284	-2.01713	4.87064e-05	0.000222832	0.000114075	1634	tags=39%, list=8%, signal=36%	CYP3A7/UCK1/TPMT/UGT2B4/XDH/CYP3A4/CYP3A5/NAT1/UGT2B10/UGT1A1/NAT2/CES2/UGT2B17/UGT2B15/UGT2B11/UGT2A3
KEGG_FC_GAMMA_R_MEDIATED_PHAGOCYTOSIS	KEGG_FC_GAMMA_R_MEDIATED_PHAGOCYTOSIS	91	0.597322	1.87129	5.51594e-05	0.000246199	0.000126038	1746	tags=30%, list=8%, signal=27%	FCGR2A/FCGR1A/FCGR2B/PTPRC/HCK/FCGR3A/ASAP1/AKT3/DOCK2/RAC2/LYN/PLCG2/PRKCB/SPHK1/INPP5D/VAV1/PIK3R5/PIK3CG/PLA2G4A/CFL2/NCF1/PIK3R3/WAS/PIK3CD/LIMK1/ARPC1B/WASF1
KEGG_PENTOSE_AND_GLUCURONATE_INTERCONVERSIONS	KEGG_PENTOSE_AND_GLUCURONATE_INTERCONVERSIONS	19	-0.773711	-2.03977	7.2404e-05	0.000315475	0.000161503	613	tags=63%, list=3%, signal=61%	DCXR/UGT2B4/XYLB/UGDH/UGT2B10/CRYL1/UGP2/UGT1A1/UGT2B17/UGT2B15/UGT2B11/UGT2A3
KEGG_PARKINSONS_DISEASE	KEGG_PARKINSONS_DISEASE	99	-0.495066	-1.83932	7.58728e-05	0.0003229	0.000165304	4255	tags=56%, list=20%, signal=45%	NDUFB1/UQCRHL/UQCRH/NDUFB2/NDUFA8/SLC6A3/SLC25A6/NDUFAB1/NDUFB6/NDUFC1/NDUFB8/NDUFC2/UQCRB/NDUFB3/NDUFS2/COX4I1/COX7B/NDUFS7/NDUFB7/UQCR11/UQCRC2/UQCRQ/NDUFS4/COX7C/COX6B1/NDUFA1/NDUFS3/NDUFA9/UQCR10/NDUFA5/SLC25A4/NDUFA10/NDUFB10/SDHA/NDUFV1/UQCRFS1/NDUFB5/COX6C/NDUFA6/COX6A1/PINK1/COX5A/UQCRC1/COX8A/SDHC/SDHB/NDUFB9/NDUFS1/CYC1/NDUFA2/SLC25A5/COX6B2/SDHD/COX5B/CYCS
KEGG_GLYCOSPHINGOLIPID_BIOSYNTHESIS_LACTO_AND_NEOLACTO_SERIES	KEGG_GLYCOSPHINGOLIPID_BIOSYNTHESIS_LACTO_AND_NEOLACTO_SERIES	25	-0.721818	-2.01582	8.53912e-05	0.00035515	0.000181814	1748	tags=40%, list=8%, signal=37%	B3GNT5/FUT6/GCNT2/FUT2/B4GALT4/FUT3/B3GNT3/ABO/B3GALT5/B3GALT1
KEGG_HUNTINGTONS_DISEASE	KEGG_HUNTINGTONS_DISEASE	159	-0.42326	-1.69593	9.01028e-05	0.000366418	0.000187582	4255	tags=45%, list=20%, signal=37%	NDUFB1/UQCRHL/UQCRH/NDUFB2/NDUFA8/BBC3/DNAH1/CLTA/TAF4/SLC25A6/CREB3L4/NDUFAB1/NDUFB6/NDUFC1/DCTN2/HDAC1/POLR2J3/NDUFB8/NDUFC2/UQCRB/DNAH3/CLTB/NDUFB3/IFT57/NDUFS2/COX4I1/COX7B/NDUFS7/NDUFB7/DNAL4/UQCR11/UQCRC2/UQCRQ/NDUFS4/COX7C/COX6B1/NDUFA1/NDUFS3/NDUFA9/UQCR10/POLR2H/NDUFA5/SLC25A4/NDUFA10/NDUFB10/SDHA/NDUFV1/UQCRFS1/NDUFB5/GNAQ/COX6C/NDUFA6/COX6A1/COX5A/UQCRC1/COX8A/SDHC/SDHB/CREB3L1/NDUFB9/…
KEGG_PEROXISOME	KEGG_PEROXISOME	76	-0.54011	-1.93188	0.000113467	0.000451355	0.000231065	2698	tags=53%, list=13%, signal=46%	FAR1/PEX11B/MLYCD/GSTK1/PEX7/PEX1/ACAA1/MVK/PEX19/IDH1/ECI2/CAT/DDO/DECR2/XDH/PRDX5/ECH1/PXMP4/ACOX2/CRAT/CROT/ACOT8/ACSL5/SLC27A2/PEX11A/PECR/FAR2/DAO/EHHADH/MPV17L/HMGCL/NUDT12/SCP2/PEX26/ABCD3/PHYH/ACOX1/PXMP2/AMACR/EPHX2
KEGG_PROTEASOME	KEGG_PROTEASOME	43	0.696882	1.92119	0.000115922	0.000451355	0.000231065	5330	tags=77%, list=25%, signal=58%	IFNG/PSMB9/PSME2/PSMD14/PSMB7/PSMA5/PSMB2/PSMB5/PSMB10/PSMB3/PSME4/PSMA4/PSMB6/PSMB8/PSMB4/PSMC2/PSMD12/PSMA2/PSMA6/PSME1/PSMB1/PSMD13/PSMA3/PSMA1/PSMD6/PSMC1/PSMA7/PSMC3/PSME3/PSMD11/PSMC4/PSMD1/PSMD8
KEGG_FATTY_ACID_METABOLISM	KEGG_FATTY_ACID_METABOLISM	42	-0.625187	-2.00824	0.000146239	0.000557535	0.000285422	2299	tags=60%, list=11%, signal=53%	ECHS1/ALDH7A1/ACAA1/HADHB/ECI1/ECI2/ACADM/HADHA/ALDH2/ALDH1B1/ACAT2/ACSL5/CPT2/EHHADH/ACADSB/CPT1A/ACAA2/ACADS/ACAT1/ADH1B/HADH/ACOX1/ADH6/ADH1A/ADH1C
KEGG_TERPENOID_BACKBONE_BIOSYNTHESIS	KEGG_TERPENOID_BACKBONE_BIOSYNTHESIS	15	-0.797987	-1.98013	0.000177047	0.000661216	0.0003385	1768	tags=73%, list=8%, signal=67%	IDI1/PDSS2/MVD/MVK/PDSS1/DHDDS/ACAT2/HMGCS1/HMGCR/ACAT1/HMGCS2
KEGG_EPITHELIAL_CELL_SIGNALING_IN_HELICOBACTER_PYLORI_INFECTION	KEGG_EPITHELIAL_CELL_SIGNALING_IN_HELICOBACTER_PYLORI_INFECTION	67	0.607875	1.8176	0.000181875	0.000665662	0.000340776	2916	tags=27%, list=14%, signal=23%	CXCL8/CXCR1/CXCR2/CXCL1/LYN/PLCG2/NFKBIA/JAM3/HBEGF/JAM2/ATP6V1B2/ADAM17/NFKB1/TCIRG1/PTPN11/ATP6V1F/CCL5/ATP6V1C1
KEGG_T_CELL_RECEPTOR_SIGNALING_PATHWAY	KEGG_T_CELL_RECEPTOR_SIGNALING_PATHWAY	107	0.55388	1.76672	0.000309007	0.00110879	0.000567628	3738	tags=45%, list=17%, signal=37%	LCP2/PTPRC/AKT3/FOS/FYN/NFKBIA/RASGRP1/IFNG/VAV1/ICOS/CTLA4/PIK3R5/PIK3CG/TNF/CD4/PIK3R3/ITK/CSF2/NFATC2/CD3G/IL10/CARD11/PIK3CD/MAP3K8/PPP3CC/CD28/CBL/NFATC1/CD3E/NFKB1/CD3D/PTPN6/MALT1/PIK3CA/NFKBIE/MAP2K1/GRB2/CDK4/LCK/CD8A/PAK2/NFATC4/PPP3CA/NFATC3/CD247/RELA/PPP3CB/PPP3R1
KEGG_PRION_DISEASES	KEGG_PRION_DISEASES	35	0.704036	1.87709	0.000338558	0.00116898	0.000598445	2820	tags=40%, list=13%, signal=35%	IL1B/IL6/IL1A/LAMC1/FYN/EGR1/PRNP/C1QA/C1QB/HSPA5/C1QC/STIP1/CCL5/MAP2K1
KEGG_CHRONIC_MYELOID_LEUKEMIA	KEGG_CHRONIC_MYELOID_LEUKEMIA	73	0.599289	1.80935	0.000335497	0.00116898	0.000598445	3095	tags=42%, list=14%, signal=36%	AKT3/SHC3/TGFB1/TGFB3/TGFB2/NFKBIA/PIK3R5/PIK3CG/STAT5A/PIK3R3/TGFBR2/STAT5B/PIK3CD/CBL/MDM2/RUNX1/TGFBR1/BCL2L1/RB1/NFKB1/MYC/PIK3CA/CCND1/PTPN11/SHC4/E2F3/CDK6/MAP2K1/GRB2/CDK4/SHC1
KEGG_MAPK_SIGNALING_PATHWAY	KEGG_MAPK_SIGNALING_PATHWAY	264	0.455982	1.58772	0.000389268	0.00131919	0.000675339	2039	tags=23%, list=9%, signal=21%	IL1B/IL1A/FGF7/IL1R1/PDGFRB/RASGRP3/FGF2/AKT3/PDGFRA/TGFB1/TGFB3/FOS/RAC2/DUSP4/TGFB2/ARRB2/PRKCB/RASGRF2/MAP4K4/RASGRP1/MEF2C/FLNA/DUSP1/CD14/RASGRP4/CDC25B/CACNA2D1/PLA2G4A/DUSP14/HSPA6/NFKB2/TNF/DUSP10/TGFBR2/RPS6KA2/NFATC2/MAP3K3/MAPKAPK2/NR4A1/MAP4K1/FGFR1/DUSP7/MAP3K8/PTPN7/PPP3CC/DUSP5/MRAS/RASA2/MAP3K12/CACNA1C/IL1R2/STK4/DUSP6/MAP3K1/MAP3K5/GADD45B/FGF10/TGFBR1/FLNC/NFKB1/MYC
KEGG_CELL_CYCLE	KEGG_CELL_CYCLE	123	0.519787	1.6825	0.000411186	0.00136813	0.000700393	5006	tags=45%, list=23%, signal=35%	TGFB1/TGFB3/TGFB2/ATM/CDC25B/CDC6/E2F5/BUB1/MAD2L2/CDK2/MDM2/CDC27/GADD45B/CDK1/RB1/CCND2/MYC/CCND1/E2F3/PRKDC/PLK1/YWHAG/CDK6/PTTG1/CDC20/MCM6/CDC7/CDK4/ATR/ANAPC10/CCNB1/ANAPC13/MCM3/MAD2L1/CHEK1/CDC45/MCM5/CDKN1B/BUB1B/BUB3/CCNH/CUL1/CCNE1/CCNA2/CCNB2/CDKN2A/GADD45A/CDC25A/CDC16/ORC3/ANAPC7/RBL1/PTTG2/MCM4/ANAPC11
KEGG_GLYCOLYSIS_GLUCONEOGENESIS	KEGG_GLYCOLYSIS_GLUCONEOGENESIS	61	-0.537305	-1.85966	0.000718555	0.00234813	0.00120209	1434	tags=28%, list=7%, signal=26%	ALDH7A1/DLAT/DLD/HK2/ALDH2/PFKL/ALDH1B1/PDHA1/PGM1/GALM/PCK2/ADH1B/ACSS2/ADH6/ADH1A/PCK1/ADH1C
KEGG_CARDIAC_MUSCLE_CONTRACTION	KEGG_CARDIAC_MUSCLE_CONTRACTION	73	-0.486403	-1.73845	0.00103988	0.00333858	0.00170914	4723	tags=53%, list=22%, signal=42%	COX7A2L/CACNG2/COX7A2/UQCRHL/TNNC1/UQCRH/CACNG7/CACNG5/CACNB3/CACNA1F/UQCRB/ATP1A2/COX4I1/COX7B/CACNG4/UQCR11/UQCRC2/UQCRQ/COX7C/COX6B1/UQCR10/ATP1A1/TPM1/UQCRFS1/ATP1B1/COX6C/COX6A1/COX5A/UQCRC1/COX8A/CACNB2/CYC1/COX6B2/SLC9A1/COX5B/CACNA2D2/CACNA1D/CACNB1/ATP1B3
KEGG_APOPTOSIS	KEGG_APOPTOSIS	86	0.546386	1.68724	0.00114142	0.0035468	0.00181573	1999	tags=28%, list=9%, signal=25%	IL1B/IL1A/IRAK3/IL1R1/CSF2RB/AKT3/BIRC3/IL1RAP/IRAK2/NFKBIA/ATM/PIK3R5/PIK3CG/TNF/IL3RA/TNFRSF10B/PIK3R3/CFLAR/PRKAR2B/PIK3CD/PRKAR1A/PPP3CC/BCL2L1/NFKB1
KEGG_REGULATION_OF_ACTIN_CYTOSKELETON	KEGG_REGULATION_OF_ACTIN_CYTOSKELETON	209	0.469123	1.59821	0.0011435	0.0035468	0.00181573	2965	tags=28%, list=14%, signal=24%	ITGA5/ITGAX/FGF7/PDGFRB/MSN/FGF2/ITGB2/ITGAM/PDGFRA/ITGB3/RAC2/RDX/NCKAP1L/F2R/ARHGEF6/FN1/CD14/VAV1/ITGAL/PIK3R5/PIK3CG/ITGA2/PIP4K2A/ITGA4/CFL2/MYH10/PIK3R3/ACTN1/WAS/ITGA8/ITGAV/PIK3CD/FGFR1/FGD3/ITGB8/MRAS/LIMK1/ARPC1B/WASF1/ABI2/FGF10/CYFIP2/SSH2/BDKRB2/SSH1/PIK3CA/ITGB7/ROCK1/PDGFB/PIKFYVE/ITGA11/GNA12/MAP2K1/ITGA7/PIP5K1A/ITGA9/ITGB1/MYL9
KEGG_OLFACTORY_TRANSDUCTION	KEGG_OLFACTORY_TRANSDUCTION	369	-0.307322	-1.31493	0.00129513	0.00395014	0.00202222	11036	tags=62%, list=51%, signal=31%	OR2K2/OR8H1/OR2G2/OR2A5/OR1L6/OR10A7/OR1L1/OR4C15/OR5I1/OR5AN1/OR2B2/OR11A1/OR2L2/OR52I2/OR2G3/OR4C13/OR51T1/OR9I1/OR7A5/OR52E6/OR4C3/OR2J2/OR11H4/OR4K14/OR7G2/OR1J1/OR7C1/OR4F6/OR1G1/OR6K3/OR4X2/OR4C12/OR10G3/OR1A2/OR52E8/OR5J2/OR51D1/OR2T6/OR2A42/OR13H1/OR4S1/OR2T27/OR51A2/OR13J1/OR1E1/OR5M8/OR2V2/OR51G1/OR1S2/OR5T1/OR6K2/OR2T34/OR7D2/GUCA1A/OR12D3/OR1L4/OR8J3/OR6Q1/OR52E4/OR10X1/OR14C36/OR11L1…
KEGG_GLYCOSAMINOGLYCAN_BIOSYNTHESIS_CHONDROITIN_SULFATE	KEGG_GLYCOSAMINOGLYCAN_BIOSYNTHESIS_CHONDROITIN_SULFATE	22	0.746919	1.83101	0.00146313	0.0043894	0.00224709	3129	tags=50%, list=15%, signal=43%	CSGALNACT1/DSE/CSGALNACT2/CHST15/CHST11/CHSY1/CHPF/CHST3/UST/CHPF2/CHSY3
KEGG_GLYCEROPHOSPHOLIPID_METABOLISM	KEGG_GLYCEROPHOSPHOLIPID_METABOLISM	68	-0.477445	-1.69905	0.00163262	0.00481885	0.00246694	3154	tags=35%, list=15%, signal=30%	AGPAT3/LYPLA2/PLA2G6/CRLS1/CHAT/DGKQ/DGKH/PCYT2/GPD2/PLA2G12A/LPCAT4/ETNK1/MBOAT2/AGPAT2/PLD1/DGKD/LPCAT3/PLA2G12B/CHKA/CDS1/CHPT1/MBOAT1/GPD1L/PLA2G10
KEGG_PORPHYRIN_AND_CHLOROPHYLL_METABOLISM	KEGG_PORPHYRIN_AND_CHLOROPHYLL_METABOLISM	31	-0.614539	-1.81674	0.00210214	0.00610621	0.00312599	2535	tags=35%, list=12%, signal=31%	HCCS/MMAB/COX10/ALAD/UGT2B4/UGT2B10/UGT1A1/UGT2B17/UGT2B15/UGT2B11/UGT2A3
KEGG_P53_SIGNALING_PATHWAY	KEGG_P53_SIGNALING_PATHWAY	66	0.555566	1.64765	0.00297837	0.00851628	0.00435979	3440	tags=39%, list=16%, signal=33%	SERPINE1/SERPINB5/CD82/THBS1/ATM/PMAIP1/TNFRSF10B/RRM2/CDK2/MDM2/GADD45B/CDK1/CCND2/IGFBP3/IGF1/SHISA5/CCND1/MDM4/CDK6/CASP8/CDK4/ZMAT3/ATR/CCNB1/CHEK1/BID
KEGG_NITROGEN_METABOLISM	KEGG_NITROGEN_METABOLISM	23	-0.648191	-1.74566	0.00302798	0.00852494	0.00436422	962	tags=26%, list=4%, signal=25%	CA12/AMT/CA2/CA7/CA4/CA1
KEGG_HYPERTROPHIC_CARDIOMYOPATHY_HCM	KEGG_HYPERTROPHIC_CARDIOMYOPATHY_HCM	82	0.532071	1.63286	0.00310283	0.00860329	0.00440433	3101	tags=33%, list=14%, signal=28%	IL6/ITGA5/TGFB1/ITGB3/TGFB3/TGFB2/CACNA2D1/ITGA2/ITGA4/TNF/ITGA8/SLC8A1/ITGAV/ITGB8/LAMA2/CACNA1C/TPM2/IGF1/ITGB7/EMD/ITGA11/SGCB/ITGA7/ITGA9/ITGB1/ACTC1/SGCD
KEGG_PROTEIN_EXPORT	KEGG_PROTEIN_EXPORT	22	0.722082	1.77012	0.00381417	0.0104178	0.00533325	4107	tags=68%, list=19%, signal=55%	SPCS3/SEC11C/SRPRB/HSPA5/SEC61A1/SRP54/SEC62/SPCS2/SRP68/SRP72/SEC61B/SEC63/SRP19/SPCS1/SEC61A2
KEGG_PYRUVATE_METABOLISM	KEGG_PYRUVATE_METABOLISM	40	-0.55311	-1.72371	0.0045789	0.0123109	0.00630237	2061	tags=38%, list=10%, signal=34%	ALDH7A1/DLAT/PC/DLD/ALDH2/ALDH1B1/ME3/ACAT2/PDHA1/ACACB/PCK2/ACAT1/LDHD/ACSS2/PCK1
KEGG_FC_EPSILON_RI_SIGNALING_PATHWAY	KEGG_FC_EPSILON_RI_SIGNALING_PATHWAY	77	0.528477	1.60969	0.0046418	0.0123109	0.00630237	1438	tags=23%, list=7%, signal=22%	FCER1G/LCP2/AKT3/FYN/RAC2/BTK/LYN/PLCG2/PRKCB/INPP5D/VAV1/PIK3R5/PIK3CG/PLA2G4A/TNF/PIK3R3/CSF2/PIK3CD
KEGG_TYROSINE_METABOLISM	KEGG_TYROSINE_METABOLISM	40	-0.551992	-1.72022	0.0047454	0.0124058	0.00635099	1688	tags=25%, list=8%, signal=23%	LCMT1/GSTZ1/GOT1/TAT/ADH1B/DDC/ADH6/ADH1A/MAOA/ADH1C
KEGG_ALZHEIMERS_DISEASE	KEGG_ALZHEIMERS_DISEASE	144	-0.367676	-1.44131	0.00489164	0.012608	0.0064545	4934	tags=53%, list=23%, signal=42%	NDUFS6/GRIN2A/RYR3/PLCB3/COX7A2L/COX7A2/CALM1/CALML6/APAF1/ATP2A1/CAPN1/NDUFB1/FAS/UQCRHL/UQCRH/NDUFB2/NDUFA8/NDUFAB1/NDUFB6/NDUFC1/ATP2A3/GRIN2C/APH1A/NDUFB8/NDUFC2/CACNA1F/UQCRB/NDUFB3/NDUFS2/COX4I1/ITPR3/BAD/COX7B/NDUFS7/NDUFB7/UQCR11/UQCRC2/UQCRQ/NDUFS4/COX7C/COX6B1/PSEN1/NDUFA1/NDUFS3/NDUFA9/UQCR10/NDUFA5/NDUFA10/NDUFB10/CAPN2/SDHA/NDUFV1/UQCRFS1/NDUFB5/GNAQ/COX6C/NDUFA6/COX6A1/COX5A/UQCRC1/…
KEGG_MELANOMA	KEGG_MELANOMA	71	0.541242	1.62598	0.00515646	0.013106	0.00670943	2919	tags=32%, list=14%, signal=28%	HGF/FGF7/PDGFRB/FGF2/AKT3/PDGFRA/PIK3R5/PIK3CG/PIK3R3/PIK3CD/FGFR1/MDM2/FGF10/RB1/IGF1/PIK3CA/CCND1/MITF/E2F3/PDGFB/CDK6/MAP2K1/CDK4
KEGG_RIG_I_LIKE_RECEPTOR_SIGNALING_PATHWAY	KEGG_RIG_I_LIKE_RECEPTOR_SIGNALING_PATHWAY	66	0.525992	1.55995	0.00661079	0.0165722	0.00848392	4981	tags=39%, list=23%, signal=30%	CXCL8/CXCL10/DDX3Y/NFKBIA/TNF/CYLD/IFIH1/MAP3K1/NFKB1/TANK/TBK1/CASP8/DDX3X/IFNE/RELA/TRAF3/CASP10/MAPK10/AZI2/DHX58/MAPK12/TRADD/ISG15/IRF3/IRF7/IKBKB
KEGG_RENAL_CELL_CARCINOMA	KEGG_RENAL_CELL_CARCINOMA	66	0.515161	1.52782	0.00921341	0.0227845	0.0116642	3365	tags=33%, list=16%, signal=28%	HGF/AKT3/TGFB1/TGFB3/TGFB2/HIF1A/ETS1/PIK3R5/PIK3CG/PIK3R3/PIK3CD/EPAS1/VEGFC/PIK3CA/PTPN11/PGF/PDGFB/MAP2K1/GRB2/PAK2/VEGFA/RAPGEF1
KEGG_TASTE_TRANSDUCTION	KEGG_TASTE_TRANSDUCTION	50	-0.46963	-1.55604	0.00993483	0.024241	0.0124098	3738	tags=28%, list=17%, signal=23%	PRKACG/GRM4/CACNA1A/TAS2R5/TAS2R1/ITPR3/GNG13/TAS2R4/SCNN1G/TRPM5/PRKACB/ADCY6/SCNN1A/SCNN1B
KEGG_COLORECTAL_CANCER	KEGG_COLORECTAL_CANCER	62	0.537049	1.58003	0.0102507	0.0246826	0.0126359	2820	tags=32%, list=13%, signal=28%	AKT3/TGFB1/TGFB3/FOS/RAC2/TGFB2/DCC/LEF1/PIK3R5/PIK3CG/PIK3R3/TGFBR2/PIK3CD/TGFBR1/MYC/PIK3CA/MSH6/CCND1/MLH1/MAP2K1
KEGG_PANCREATIC_CANCER	KEGG_PANCREATIC_CANCER	69	0.534095	1.59834	0.0104643	0.0248698	0.0127317	2919	tags=38%, list=14%, signal=33%	AKT3/TGFB1/TGFB3/RAC2/TGFB2/ARHGEF6/STAT1/PIK3R5/PIK3CG/PIK3R3/TGFBR2/PIK3CD/BRCA2/TGFBR1/BCL2L1/RB1/NFKB1/JAK1/VEGFC/PIK3CA/CCND1/E2F3/PGF/CDK6/MAP2K1/CDK4
KEGG_LINOLEIC_ACID_METABOLISM	KEGG_LINOLEIC_ACID_METABOLISM	27	-0.583899	-1.65957	0.0109216	0.0256239	0.0131178	4745	tags=56%, list=22%, signal=43%	PLA2G2F/PLA2G2E/ALOX15/CYP2C9/CYP2C18/PLA2G6/CYP3A7/PLA2G12A/CYP2C19/CYP3A4/PLA2G12B/CYP3A5/CYP2J2/AKR1B10/PLA2G10
KEGG_MATURITY_ONSET_DIABETES_OF_THE_YOUNG	KEGG_MATURITY_ONSET_DIABETES_OF_THE_YOUNG	25	-0.580033	-1.61986	0.0111021	0.0257175	0.0131657	3005	tags=44%, list=14%, signal=38%	PKLR/MNX1/FOXA2/NEUROD1/HES1/HNF1A/FOXA3/NR5A2/HNF4A/HNF1B/HNF4G
KEGG_GLIOMA	KEGG_GLIOMA	64	0.517504	1.53462	0.0115163	0.0263436	0.0134862	3095	tags=36%, list=14%, signal=31%	PDGFRB/AKT3/PDGFRA/SHC3/PLCG2/PRKCB/PIK3R5/PIK3CG/PIK3R3/PIK3CD/MDM2/RB1/IGF1/PIK3CA/CCND1/SHC4/E2F3/PDGFB/CDK6/MAP2K1/GRB2/CDK4/SHC1
KEGG_ARGININE_AND_PROLINE_METABOLISM	KEGG_ARGININE_AND_PROLINE_METABOLISM	53	-0.451149	-1.51073	0.0148627	0.0335788	0.0171902	3003	tags=38%, list=14%, signal=33%	CKM/GATM/NAGS/ASL/ALDH7A1/CKMT2/ACY1/ALDH2/ALDH18A1/OTC/AGMAT/ALDH1B1/AZIN2/GOT1/DAO/CKMT1A/CKMT1B/AOC1/MAOA/CKB
KEGG_LYSOSOME	KEGG_LYSOSOME	119	0.446674	1.44498	0.0194432	0.0433915	0.0222136	3475	tags=29%, list=16%, signal=24%	SLC11A1/CTSK/LAMP3/LAPTM5/CTSL/CTSH/PPT1/GM2A/AP1S2/GLA/CTSB/AP1S3/CTSE/GNS/ARSG/NPC1/ACP5/CTSC/AP1M1/LIPA/MANBA/CD68/ARSB/TCIRG1/GGA2/HYAL1/LAPTM4B/IGF2R/MAN2B1/LAMP2/SLC11A2/TPP1/M6PR/PSAP
KEGG_BLADDER_CANCER	KEGG_BLADDER_CANCER	41	0.555673	1.52664	0.0208159	0.0458952	0.0234954	2919	tags=39%, list=14%, signal=34%	MMP1/CXCL8/MMP2/MMP9/THBS1/TYMP/MDM2/RB1/MYC/VEGFC/CCND1/DAPK1/E2F3/PGF/MAP2K1/CDK4
KEGG_RNA_DEGRADATION	KEGG_RNA_DEGRADATION	52	0.531982	1.50178	0.022879	0.0498435	0.0255166	6057	tags=54%, list=28%, signal=39%	ENO2/XRN2/ENO1/DCPS/EXOSC1/EXOSC8/DIS3/XRN1/DDX6/C1D/PAPOLG/EXOSC2/EXOSC9/DCP2/C1DP2/HSPD1/CNOT6L/MPHOSPH6/PNPT1/DCP1A/LSM6/ZCCHC7/LSM3/CNOT7/EXOSC3/EXOSC7/LSM1/EXOSC4
