# Supplementary material for: Regulation mechanisms of disulfidptosis-related genes in ankylosing spondylitis and inflammatory bowel disease
Source: Front Immunol. 2024 Feb 16;15:1326354. doi: 10.3389/fimmu.2024.1326354 (PMC10904683; doi:10.3389/fimmu.2024.1326354)
Supplement: Supplementary file 13 [file Table_10.xlsx]

## Sheet: S100A12
					ΔCT	ΔCT AVERAGE	ΔΔCT	2-ΔΔCT							ΔCT	ΔCT AVERAGE	ΔΔCT	2-ΔΔCT							ΔCT	ΔCT AVERAGE	ΔΔCT	2-ΔΔCT
CN1	ACTIN	19.4098	19.5699							UC1	ACTIN	21.5926	21.487							AS2	ACTIN	22.7968	22.8556
CN1	ACTIN	19.7299								UC1	ACTIN	21.3815								AS2	ACTIN	22.9144
CN1	S100A12	21.7224	21.6475	19.5699	2.07767	3.83902	-1.76135	3.39015		UC1	S100A12	22.159	22.3235	21.487	0.836436	3.83902	-3.00258	8.01434		AS2	S100A12	23.6578	23.4407	22.8556	0.585099	3.83902	-3.25392	9.53955
CN1	S100A12	21.5727								UC1	S100A12	22.488								AS2	S100A12	23.2236
CN2	ACTIN	17.8212	17.9011							UC2	ACTIN	23.4808	23.5007							AS3	ACTIN	21.4988	21.5352
CN2	ACTIN	17.981								UC2	ACTIN	23.5206								AS3	ACTIN	21.5716
CN2	S100A12	19.7187	19.7812	17.9011	1.88005	3.83902	-1.95897	3.88786		UC2	S100A12	21.8971	21.701	23.5007	-1.79973	3.83902	-5.63875	49.8233		AS3	S100A12	23.4426	23.457	21.5352	1.9218	3.83902	-1.91722	3.77694
CN2	S100A12	19.8436								UC2	S100A12	21.5048								AS3	S100A12	23.4714
CN3	ACTIN	17.2783	17.2865							UC3	ACTIN	23.8419	23.7231							AS4	ACTIN	19.6854	19.5581
CN3	ACTIN	17.2946								UC3	ACTIN	23.6042								AS4	ACTIN	19.4308
CN3	S100A12	21.3644	21.5682	17.2865	4.28171	3.83902	0.442685	0.735764		UC3	S100A12	19.8937	20.0697	23.7231	-3.65338	3.83902	-7.4924	180.069		AS4	S100A12	22.1961	22.3679	19.5581	2.80977	3.83902	-1.02925	2.04097
CN3	S100A12	21.7719								UC3	S100A12	20.2457								AS4	S100A12	22.5396
CN4	ACTIN	17.9448	18.0139							UC4	ACTIN	23.7721	23.795							AS5	ACTIN	18.6187	18.6063
CN4	ACTIN	18.0829								UC4	ACTIN	23.8179								AS5	ACTIN	18.5939
CN4	S100A12	21.0856	21.0593	18.0139	3.04547	3.83902	-0.793555	1.73334		UC4	S100A12	20.1986	20.0503	23.795	-3.74469	3.83902	-7.58371	191.834		AS5	S100A12	21.7398	22.0363	18.6063	3.43001	3.83902	-0.409015	1.32778
CN4	S100A12	21.033								UC4	S100A12	19.902								AS5	S100A12	22.3328
CN5	ACTIN	17.7088	17.6266							UC5	ACTIN	20.9271	21.0435							AS6	ACTIN	17.2675	17.2816
CN5	ACTIN	17.5445								UC5	ACTIN	21.16								AS6	ACTIN	17.2956
CN5	S100A12	21.8541	21.8872	17.6266	4.26054	3.83902	0.421515	0.74664		UC5	S100A12	22.8157	22.7063	21.0435	1.66273	3.83902	-2.17629	4.5199		AS6	S100A12	20.355	20.3719	17.2816	3.09028	3.83902	-0.748738	1.68032
CN5	S100A12	21.9202								UC5	S100A12	22.5968								AS6	S100A12	20.3887
CN6	ACTIN	16.7532	16.7143							UC6	ACTIN	19.2806	19.3541							AS7	ACTIN	17.3987	17.2221
CN6	ACTIN	16.6754								UC6	ACTIN	19.4276								AS7	ACTIN	17.0454
CN6	S100A12	20.9451	21.1103	16.7143	4.39599	3.83902	0.55697	0.679728		UC6	S100A12	22.1639	22.4297	19.3541	3.07561	3.83902	-0.763408	1.6975		AS7	S100A12	21.1758	21.3344	17.2221	4.11237	3.83902	0.273353	0.827394
CN6	S100A12	21.2755								UC6	S100A12	22.6955								AS7	S100A12	21.4931
CN7	ACTIN	17.1447	17.171							UC7	ACTIN	18.5549	18.4958							AS8	ACTIN	23.5358	23.7251
CN7	ACTIN	17.1973								UC7	ACTIN	18.4368								AS8	ACTIN	23.9144
CN7	S100A12	21.3125	21.6231	17.171	4.45216	3.83902	0.613137	0.653774		UC7	S100A12	21.4414	20.227	18.4958	1.73118	3.83902	-2.10784	4.31045		AS8	S100A12	24.4378	24.494	23.7251	0.768879	3.83902	-3.07014	8.39856
CN7	S100A12	21.9338								UC7	S100A12	19.0126								AS8	S100A12	24.5502
CN8	ACTIN	17.1559	17.1882							UC8	ACTIN	18.6518	18.6511							AS9	ACTIN	18.2874	18.2586
CN8	ACTIN	17.2205								UC8	ACTIN	18.6504								AS9	ACTIN	18.2298
CN8	S100A12	22.0564	22.0448	17.1882	4.85664	3.83902	1.01762	0.493931		UC8	S100A12	21.5665	20.5039	18.6511	1.85279	3.83902	-1.98623	3.96201		AS9	S100A12	20.1124	20.1791	18.2586	1.92048	3.83902	-1.91854	3.78041
CN8	S100A12	22.0333								UC8	S100A12	19.4413								AS9	S100A12	20.2458
CN9	ACTIN	17.2972	17.2461							UC9	ACTIN	16.9662	17.0516
CN9	ACTIN	17.1949								UC9	ACTIN	17.1371
CN9	S100A12	21.2104	21.3918	17.2461	4.14579	3.83902	0.306774	0.808448		UC9	S100A12	21.3177	21.4001	17.0516	4.34849	3.83902	0.509468	0.702481
CN9	S100A12	21.5732								UC9	S100A12	21.4825
CN10	ACTIN	16.9033	16.8183							UC10	ACTIN	21.3551	21.3406
CN10	ACTIN	16.7332								UC10	ACTIN	21.3261
CN10	S100A12	21.3221	21.3809	16.8183	4.56261	3.83902	0.723592	0.605588		UC10	S100A12	23.062	23.0751	21.3406	1.7345	3.83902	-2.10452	4.30056
CN10	S100A12	21.4397								UC10	S100A12	23.0882
CN11	ACTIN	16.997	16.9804							UC11	ACTIN	19.715	19.7186
CN11	ACTIN	16.9639								UC11	ACTIN	19.7222
CN11	S100A12	20.1451	20.2176	16.9804	3.2372	3.83902	-0.601824	1.51763		UC11	S100A12	23.1943	23.2136	19.7186	3.49502	3.83902	-0.344	1.26927
CN11	S100A12	20.2902								UC11	S100A12	23.2329
CN12	ACTIN	17.2583	17.2244							UC12	ACTIN	16.2974	16.2533
CN12	ACTIN	17.1905								UC12	ACTIN	16.2093
CN12	S100A12	22.06	22.0968	17.2244	4.87243	3.83902	1.03341	0.488554		UC12	S100A12	19.1332	18.9775	16.2533	2.72415	3.83902	-1.11487	2.16575
CN12	S100A12	22.1336								UC12	S100A12	18.8218
										CD1	ACTIN	17.7266	17.7889
										CD1	ACTIN	17.8512
										CD1	S100A12	20.0597	19.9715	17.7889	2.18256	3.83902	-1.65646	3.15242
										CD1	S100A12	19.8833
										CD2	ACTIN	19.2354	19.4958
										CD2	ACTIN	19.7561
										CD2	S100A12	22.1738	22.3433	19.4958	2.84754	3.83902	-0.991476	1.98822
										CD2	S100A12	22.5129
CN										IBD										AS
3.39015	1									8.01434	2									9.53955	3
3.88786	1									49.8233	2									3.77694	3
0.735764	1									180.069	2									2.04097	3
1.73334	1									191.834	2									1.32778	3
0.74664	1									4.5199	2									1.68032	3
0.679728	1									1.6975	2									0.827394	3
0.653774	1									4.31045	2									8.39856	3
0.493931	1									3.96201	2									3.78041	3
0.808448	1									0.702481	2
0.605588	1									4.30056	2
1.51763	1									1.26927	2
0.488554	1									2.16575	2
										3.15242	2
										1.98822	2
CN V IBD										CN V AS
正态性检验										正态性检验
VAR00002		柯尔莫戈洛夫-斯米诺夫a			夏皮洛-威尔克					VAR00002		柯尔莫戈洛夫-斯米诺夫a			夏皮洛-威尔克
		统计	自由度	显著性	统计	自由度	显著性					统计	自由度	显著性	统计	自由度	显著性
VAR00001	1.00	0.334722	12	0.000576785	0.710463	12	0.0010647			VAR00001	1.00	0.334722	12	0.000576785	0.710463	12	0.0010647
	2.00	0.431195	14	8.10176e-08	0.526025	14	9.55043e-06				3.00	0.267019	8	0.0971968	0.831027	8	0.0608444
a. 里利氏显著性修正										a. 里利氏显著性修正
检验统计a										检验统计a
	VAR00001										VAR00001
曼-惠特尼 U	20									曼-惠特尼 U	15
威尔科克森 W	98									威尔科克森 W	93
Z	-3.2918									Z	-2.54601
渐近显著性（双尾）	0.000995467									渐近显著性（双尾）	0.0108964
精确显著性[2*(单尾显著性)]	.001b									精确显著性[2*(单尾显著性)]	.010b
a. 分组变量：VAR00002										a. 分组变量：VAR00002
b. 未针对绑定值进行修正。										b. 未针对绑定值进行修正。

## Sheet: LILRA5
Sample Name	Target Name	CT			对照ΔCT	对照ΔCT均值	ΔΔCT	2-ΔΔCT		Sample Name	Target Name	CT			UC ΔCT	对照ΔCT均值	ΔΔCT	2-ΔΔCT		Sample Name	Target Name	CT			AS ΔCT	对照ΔCT均值	ΔΔCT	2-ΔΔCT
CN1	ACTIN	18.5612								UC1	ACTIN	21.5926								AS2	ACTIN	18.2154	18.324
CN1	ACTIN	18.8724								UC1	ACTIN	21.3815								AS2	ACTIN	18.4327
CN1	LIRA5	25.3269	25.326	18.7168	6.60919	6.32753	0.281651	0.822649		UC1	LILRA5	27.2496	27.4032	21.487	5.91615	6.32753	-0.411382	1.32996		AS2	LILRA5	25.3286	25.5414	19.5581	5.98328	6.32753	-0.344256	1.2695
CN1	LIRA5	25.3251								UC1	LILRA5	27.5568								AS2	LILRA5	25.7541
CN2	ACTIN	17.8212								UC2	ACTIN	23.4808								AS3	ACTIN	21.4988	21.5352
CN2	ACTIN	17.981								UC2	ACTIN	23.5206								AS3	ACTIN	21.5716
CN2	LIRA5	24.7269	24.916	17.9011	7.01488	6.32753	0.68735	0.620993		UC2	LILRA5	27.4364	27.4908	23.5007	3.99007	6.32753	-2.33746	5.05413		AS3	LILRA5	24.6791	24.9229	21.5352	3.38769	6.32753	-2.93984	7.67327
CN2	LIRA5	25.1051								UC2	LILRA5	27.5451								AS3	LILRA5	25.1667
CN3	ACTIN	17.2783								UC3	ACTIN	23.8419								AS4	ACTIN	19.6854	19.5581
CN3	ACTIN	17.2946								UC3	ACTIN	23.6042								AS4	ACTIN	19.4308
CN3	LIRA5	22.5225	22.6995	17.2865	5.41305	6.32753	-0.914484	1.8849		UC3	LILRA5	27.5219	27.6727	23.7231	3.94963	6.32753	-2.3779	5.19781		AS4	LILRA5	24.7059	24.9258	19.5581	5.36773	6.32753	-0.959806	1.94505
CN3	LIRA5	22.8765								UC3	LILRA5	27.8235								AS4	LILRA5	25.1457
CN4	ACTIN	17.9448								UC4	ACTIN	23.7721								AS5	ACTIN	18.6187	18.6063
CN4	ACTIN	18.0829								UC4	ACTIN	23.8179								AS5	ACTIN	18.5939
CN4	LIRA5	23.5799	23.5762	18.0139	5.56235	6.32753	-0.765185	1.69959		UC4	LILRA5	27.5125	27.6348	23.795	3.83977	6.32753	-2.48776	5.60908		AS5	LILRA5	24.1296	24.2999	18.6063	5.69362	6.32753	-0.633915	1.55177
CN4	LIRA5	23.5725								UC4	LILRA5	27.7571								AS5	LILRA5	24.4703
CN5	ACTIN	17.7088								UC5	ACTIN	20.9271								AS6	ACTIN	16.2675	16.2816
CN5	ACTIN	17.5445								UC5	ACTIN	21.16								AS6	ACTIN	16.2956
CN5	LIRA5	22.224	22.0426	17.6266	4.41602	6.32753	-1.91151	3.76203		UC5	LILRA5	26.7612	26.6882	21.0435	5.64464	6.32753	-0.682891	1.60535		AS6	LILRA5	22.76	23.0414	16.2816	6.75984	6.32753	0.432306	0.741076
CN5	LIRA5	21.8612								UC5	LILRA5	26.6152								AS6	LILRA5	23.3228
CN6	ACTIN	16.7532								UC6	ACTIN	19.2806								AS7	ACTIN	17.3987	17.2221
CN6	ACTIN	16.6754								UC6	ACTIN	19.4276								AS7	ACTIN	17.0454
CN6	LIRA5	22.861	22.9612	16.7143	6.24689	6.32753	-0.0806448	1.05749		UC6	LILRA5	25.9686	26.2643	19.3541	6.91023	6.32753	0.582694	0.667716		AS7	LILRA5	23.7998	24.1993	17.2221	6.97721	6.32753	0.649676	0.637423
CN6	LIRA5	23.0614								UC6	LILRA5	26.56								AS7	LILRA5	24.5987
CN7	ACTIN	17.1447								UC7	ACTIN	18.5549								AS8	ACTIN	23.5358	23.7251
CN7	ACTIN	17.1973								UC7	ACTIN	18.4368								AS8	ACTIN	23.9144
CN7	LIRA5	22.8911	22.6789	17.171	5.50796	6.32753	-0.819574	1.76488		UC7	LILRA5	23.5029	23.8687	18.4958	5.37287	6.32753	-0.954665	1.93813		AS8	LILRA5	25.6742	25.6757	23.7251	1.9506	6.32753	-4.37693	20.7772
CN7	LIRA5	22.4668								UC7	LILRA5	24.2346								AS8	LILRA5	25.6772
CN8	ACTIN	17.1559								UC8	ACTIN	18.6518								AS9	ACTIN	17.2874	17.2586
CN8	ACTIN	17.2205								UC8	ACTIN	18.6504								AS9	ACTIN	17.2298
CN8	LILRA5	24.0552	23.9857	17.1882	6.79749	6.32753	0.469954	0.721987		UC8	LILRA5	24.5101	24.5541	18.6511	5.90297	6.32753	-0.424566	1.34217		AS9	LILRA5	24.8515	24.8749	17.2586	7.61625	6.32753	1.28871	0.409316
CN8	LILRA5	23.9162								UC8	LILRA5	24.598								AS9	LILRA5	24.8983
CN9	ACTIN	17.2972								UC9	ACTIN	16.9662
CN9	ACTIN	17.1949								UC9	ACTIN	17.1371
CN9	LILRA5	24.0389	24.0067	17.2461	6.76065	6.32753	0.433113	0.740662		UC9	LILRA5	23.9357	23.8604	17.0516	6.80879	6.32753	0.481257	0.716353
CN9	LILRA5	23.9745								UC9	LILRA5	23.7851
CN10	ACTIN	16.9033								UC10	ACTIN	21.3551
CN10	ACTIN	16.7332								UC10	ACTIN	21.3261
CN10	LILRA5	24.0171	24.146	16.8183	7.32768	6.32753	1.00015	0.499949		UC10	LILRA5	25.9595	25.812	21.3406	4.47143	6.32753	-1.85611	3.62029
CN10	LILRA5	24.2748								UC10	LILRA5	25.6646
CN11	ACTIN	16.997								UC11	ACTIN	19.715
CN11	ACTIN	16.9639								UC11	ACTIN	19.7222
CN11	LILRA5	24.1192	23.9647	16.9804	6.98426	6.32753	0.656722	0.634318		UC11	LILRA5	26.0129	26.0331	19.7186	6.31453	6.32753	-0.0130016	1.00905
CN11	LILRA5	23.8102								UC11	LILRA5	26.0533
CN12	ACTIN	17.2583								UC12	ACTIN	16.2974
CN12	ACTIN	17.1905								UC12	ACTIN	16.2093
CN12	LILRA5	24.5038	24.5143	17.2244	7.28999	6.32753	0.962457	0.513182		UC12	LILRA5	23.818	23.8235	16.2533	7.57017	6.32753	1.24263	0.422601
CN12	LILRA5	24.5249								UC12	LILRA5	23.8291
										CD1	ACTIN	17.7266
										CD1	ACTIN	17.8512
										CD1	LILRA5	24.8019	24.8581	17.7889	7.06915	6.32753	0.741621	0.598067
										CD1	LILRA5	24.9142
										CD2	ACTIN	19.2266
										CD2	ACTIN	19.5432
										CD2	LILRA5	22.7619	22.7231	19.3849	3.3382	6.32753	-2.98933	7.94105
										CD2	LILRA5	22.6843
CN										IBD										AS
0.822649	1									1.32996	2									1.2695	3
0.620993	1									5.05413	2									7.67327	3
1.8849	1									5.19781	2									1.94505	3
1.69959	1									5.60908	2									1.55177	3
3.76203	1									1.60535	2									0.741076	3
1.05749	1									0.667716	2									0.637423	3
1.76488	1									1.93813	2									20.7772	3
0.721987	1									1.34217	2									0.409316	3
0.740662	1									0.716353	2
0.499949	1									3.62029	2
0.634318	1									1.00905	2
0.513182	1									0.422601	2
										0.598067	2
										7.94105	2
CN V IBD												CN V AS
正态性检验												正态性检验
VAR00002		柯尔莫戈洛夫-斯米诺夫a			夏皮洛-威尔克							VAR00002		柯尔莫戈洛夫-斯米诺夫a			夏皮洛-威尔克
		统计	自由度	显著性	统计	自由度	显著性							统计	自由度	显著性	统计	自由度	显著性
VAR00001	1.00	0.249009	12	0.0384092	0.750108	12	0.00267931					VAR00001	1.00	0.249009	12	0.0384092	0.750108	12	0.00267931
	2.00	0.259179	14	0.0114999	0.833067	14	0.0131868						3.00	0.385157	8	0.000917853	0.630411	8	0.000359364
a. 里利氏显著性修正												a. 里利氏显著性修正
检验统计a												检验统计a
	VAR00001												VAR00001
曼-惠特尼 U	57											曼-惠特尼 U	35
威尔科克森 W	135											威尔科克森 W	113
Z	-1.38873											Z	-1.00297
渐近显著性（双尾）	0.164915											渐近显著性（双尾）	0.315874
精确显著性[2*(单尾显著性)]	.176b											精确显著性[2*(单尾显著性)]	.343b
a. 分组变量：VAR00002												a. 分组变量：VAR00002
b. 未针对绑定值进行修正。												b. 未针对绑定值进行修正。
