# Supplementary material for: Regulation mechanisms of disulfidptosis-related genes in ankylosing spondylitis and inflammatory bowel disease
Source: Front Immunol. 2024 Feb 16;15:1326354. doi: 10.3389/fimmu.2024.1326354 (PMC10904683; doi:10.3389/fimmu.2024.1326354)
Supplement: Supplementary file 14 [file Table_11.csv]

id.exposure	id.outcome	outcome	exposure	method	nsnp	b	se	pval	lo_ci	up_ci	or	or_lci95	or_uci95
ENSG00000163221	ebi-a-GCST90038684	Ulcerative colitis || id:ebi-a-GCST90038684	ENSG00000163221	MR Egger	529	0.000118042303946141	4.6618177464281e-05	0.0116271838669425	2.667067611615e-05	0.000209413931776132	1.00011804927121	1.00002667103178	1.0002094358604
ENSG00000163221	ebi-a-GCST90038684	Ulcerative colitis || id:ebi-a-GCST90038684	ENSG00000163221	Weighted median	529	6.56566648065998e-05	3.58916630459195e-05	0.0673544884605369	-4.69099476340232e-06	0.000136004324376602	1.00006565882025	0.999995309016239	1.00013601357338
ENSG00000163221	ebi-a-GCST90038684	Ulcerative colitis || id:ebi-a-GCST90038684	ENSG00000163221	Inverse variance weighted	529	0.000156826526298722	3.56768961292616e-05	1.10393633754568e-05	8.68998098853689e-05	0.000226753242712074	1.00015683882422	1.00008690358578	1.00022677895317
ENSG00000163221	ebi-a-GCST90038684	Ulcerative colitis || id:ebi-a-GCST90038684	ENSG00000163221	Simple mode	529	1.63133207873659e-05	5.74295943253798e-05	0.776477490180095	-9.62486840903786e-05	0.00012887532566511	1.00001631345385	0.999903755947666	1.00012888363045
ENSG00000163221	ebi-a-GCST90038684	Ulcerative colitis || id:ebi-a-GCST90038684	ENSG00000163221	Weighted mode	529	5.41785708494703e-05	3.35904966134427e-05	0.107360758789358	-1.16588025128773e-05	0.000120015944211818	1.00005418003853	0.999988341265451	1.00012002314641
