# Supplementary material for: Regulation mechanisms of disulfidptosis-related genes in ankylosing spondylitis and inflammatory bowel disease
Source: Front Immunol. 2024 Feb 16;15:1326354. doi: 10.3389/fimmu.2024.1326354 (PMC10904683; doi:10.3389/fimmu.2024.1326354)
Supplement: Supplementary file 15 [file Table_12.csv]

id.exposure	id.outcome	outcome	exposure	method	nsnp	b	se	pval	lo_ci	up_ci	or	or_lci95	or_uci95
ENSG00000163221	ieu-a-12	Crohn's disease || id:ieu-a-12	ENSG00000163221	MR Egger	41	0.063254601935035	0.0387909701697269	0.111014527189988	-0.0127756995976298	0.1392849034677	1.06529803164703	0.987305563221235	1.14945153608614
ENSG00000163221	ieu-a-12	Crohn's disease || id:ieu-a-12	ENSG00000163221	Weighted median	41	0.111587112597149	0.034053338006387	0.0010497832204914	0.0448425701046306	0.178331655089668	1.11805113610164	1.04586319681396	1.19522165685358
ENSG00000163221	ieu-a-12	Crohn's disease || id:ieu-a-12	ENSG00000163221	Inverse variance weighted	41	0.128109356768722	0.0271477728554175	2.37049019123745e-06	0.0748997219721033	0.18131899156534	1.13667729925713	1.07777606820693	1.19879752460639
ENSG00000163221	ieu-a-12	Crohn's disease || id:ieu-a-12	ENSG00000163221	Simple mode	41	0.185672987161691	0.108558456072412	0.0949480546982534	-0.0271015867402362	0.398447561063618	1.20402846322761	0.973262365951047	1.48951052766296
ENSG00000163221	ieu-a-12	Crohn's disease || id:ieu-a-12	ENSG00000163221	Weighted mode	41	0.0834144455692518	0.0324816113725493	0.0140679063714956	0.0197504872790552	0.147078403859449	1.08699221431449	1.01994681856899	1.15844478601155
